# Supplementary material for: Sexual life cycle establishes the unicellular red algae Cyanidiophyceae as a genetically tractable model for eukaryotic evolution
Source: Plant Cell. 2026 Jun 5;38(7):koag148. doi: 10.1093/plcell/koag148 (PMC13353863; doi:10.1093/plcell/koag148)
Supplement: koag148_Supplementary_Data [file koag148_supplementary_data.zip]

Archive with 11 entries (11 files):
- supp-1.xlsx
- Supplementary_Dataset_PC6.xlsx
- Supplementary_Dataset_PCR10.xlsx
- Supplementary_Dataset_PCR2.xlsx
- Supplementary_Dataset_PCR3.xlsx
- Supplementary_Dataset_PCR4.xlsx
- Supplementary_Dataset_PCR5.xlsx
- Supplementary_Dataset_PCR7.xlsx
- Supplementary_Dataset_PCR8.xlsx
- Supplementary_Dataset_PCR9.xlsx
- Supplementary_data_PCR64.pdf
