# Supplementary material for: Sexual life cycle establishes the unicellular red algae Cyanidiophyceae as a genetically tractable model for eukaryotic evolution
Source: Plant Cell. 2026 Jun 5;38(7):koag148. doi: 10.1093/plcell/koag148 (PMC13353863; doi:10.1093/plcell/koag148)
Supplement: koag148_Supplementary_Data [file koag148_supplementary_data.zip › Supplementary_Dataset_PCR10.xlsx]

## Sheet: Supplementary Data Set 10
				iTAK			SignalP-5.0	dbCAN3	Phobius		Transcriptome (n=3)
Order	ID	Accession	Description	Transcription factors (TFs)	Transcriptional regulater (TRs)	Protein kinases (PKs)	Secretory proteins (SPs)	Glycosyl transferase (GTs)	Membrane proteins (No. of transmembrane segments)	Other functional categories	TPM 2n_rep1	TPM 2n_rep2	TPM 2n_rep3	TPM n_rep1	TPM n_rep2	TPM n_rep3	edgeR logFC (2n/n)	edgeR logCPM	edgeR FDR
1	GpartN1_g1.t1	GJQ08210.1	hypothetical protein	-	-	-	SP(Sec/SPI)	-	0		37.4048	37.6192	38.4166	34.635	30.5603	33.7271	0.432232	6.24533	2.19627e-11
2	GpartN1_g2.t1	GJQ08211.1	hypothetical protein	-	-	-	-	-	0		130.656	136.962	129.965	149.964	145.86	150.188	0.0653558	8.07585	0.179957
3	GpartN1_g3.t1	GJQ08212.1	Probable inorganic phosphate transporter 1-4	-	-	-	-	-	12		34.6091	35.3132	34.6204	29.8673	30.1849	33.0183	0.398474	5.4924	5.26638e-08
4	GpartN1_g4.t1	GJQ08213.1	Uricase	-	-	-	-	-	0		173.113	180.964	186.876	299.457	302.505	276.834	-0.470136	7.67545	6.42197e-17
5	GpartN1_g5.t1	GJQ08214.1	Xanthine permease XanP	-	-	-	-	-	12		3.48491	1.56232	2.78324	2.96084	1.42476	2.76032	0.389018	2.08385	0.198606
6	GpartN1_g6.t1	GJQ08215.1	Molybdenum cofactor sulfurase	-	-	-	-	-	0		29.3319	29.7972	28.9673	30.9974	30.3467	35.5582	0.0949671	6.12729	0.209376
7	GpartN1_g7.t1	GJQ08216.1	Xanthine dehydrogenase/oxidase	-	-	-	-	-	0		36.0921	34.0857	34.185	35.6011	35.9752	36.9269	0.174742	7.06335	0.00107428
8	GpartN1_g8.t1	GJQ08217.1	N-carbamoyl-L-amino-acid hydrolase	-	-	-	SP(Sec/SPI)	-	2		35.9335	34.7141	34.986	33.8435	33.0825	33.0373	0.310877	5.65416	7.19761e-06
9	GpartN1_g9.t1	GJQ08218.1	Succinate-semialdehyde dehydrogenase, mitochondrial	-	-	-	-	-	0		47.7408	45.716	43.8367	46.1704	48.8513	46.1551	0.188556	6.10632	0.00554468
10	GpartN1_g10.t1	GJQ08219.1	Primary amine oxidase	-	-	-	-	-	0		0.273561	0.634663	0.287146	0.152735	0	0.0711953	2.6013	-0.589686	0.0026505
11	GpartN1_g11.t1	GJQ08220.1	Cationic amino acid transporter 2	-	-	-	-	-	12		1.41932	1.54957	2.62906	4.84784	4.03752	4.08495	-0.977358	2.25328	3.19062e-05
12	GpartN1_g12.t1	GJQ08221.1	hypothetical protein	-	-	-	-	-	0		49.625	44.6565	42.3818	23.1728	27.271	24.1864	1.09752	5.28066	1.2987e-31
13	GpartN1_g13.t1	GJQ08222.1	Putative aldehyde dehydrogenase AldA	-	-	-	-	-	0		1.33666	1.28636	0.65475	0.199009	0.159606	0.185531	2.75773	0.165685	8.70864e-07
14	GpartN1_g14.t1	GJQ08223.1	Agmatine deiminase	-	-	-	-	-	0		9.27215	12.3651	8.95399	21.3975	25.686	21.4928	-0.939522	4.05745	1.48687e-10
15	GpartN1_g15.t1	GJQ08224.1	Omega-amidase NIT2	-	-	-	-	-	0		3.90683	5.07277	7.13849	1.2926	1.16625	0.75316	2.53004	1.56297	3.01454e-15
16	GpartN1_g16.t1	GJQ08225.1	Agmatine deiminase	-	-	-	-	-	0		3.92378	4.67802	1.67319	5.06604	6.14939	5.10589	-0.439619	2.23451	0.090178
17	GpartN1_g17.t1	GJQ08226.1	4-aminobutyrate aminotransferase	-	-	-	-	-	0		96.257	95.5936	96.235	10.0082	9.78248	8.26132	3.58753	6.16056	0
18	GpartN1_g18.t1	GJQ08227.1	Probable serine/threonine-protein kinase SIS8	-	-	TKL_CTR1-DRK-2	-	-	0		3.77972	4.67677	5.321	25.7703	25.0882	24.5805	-2.22409	5.34299	4.98366e-123
19	GpartN1_g19.t1	GJQ08228.1	UPF0235 protein C15orf40 homolog	-	-	-	-	-	0		60.2374	59.1886	72.527	72.8027	86.3128	85.209	-0.122647	4.66704	0.341353
20	GpartN1_g20.t1	GJQ08229.1	Glycine cleavage system transcriptional repressor	-	-	-	-	-	0		316.97	298.316	303.338	564.624	540.026	531.154	-0.60099	8.29758	4.30281e-35
21	GpartN1_g21.t1	GJQ08230.1	Akirin-1	-	-	-	-	-	0		317.157	323.143	314.464	291.889	306.187	280.146	0.349778	7.71675	1.83257e-11
22	GpartN1_g22.t1	GJQ08231.1	hypothetical protein	-	-	-	-	-	0		69.3091	69.5154	67.496	66.3991	67.0512	67.3455	0.269535	7.23168	2.76597e-08
23	GpartN1_g23.t1	GJQ08232.1	Citrate synthase	-	-	-	-	-	0		229.026	253.922	236.881	331.22	325.405	332.909	-0.228323	8.50208	2.46426e-06
24	GpartN1_g24.t1	GJQ08233.1	Demethylmenaquinone methyltransferase	-	-	-	-	-	0		373.524	344.693	363.004	406.967	428.838	406.69	0.0295792	8.17073	0.612237
25	GpartN1_g25.t1	GJQ08234.1	Oxysterol-binding protein-related protein 6	-	-	-	-	-	0		147.86	152.693	146.679	228.202	225.44	212.864	-0.345119	7.64678	1.99415e-11
26	GpartN1_g26.t1	GJQ08235.1	hypothetical protein	-	-	-	-	-	0		124.052	117.678	116.562	113.874	120.442	111.862	0.278306	6.40319	1.03977e-05
27	GpartN1_g27.t1	GJQ08236.1	hypothetical protein	-	-	-	SP(Sec/SPI)	-	0		27.4492	25.1735	38.0932	19.1568	16.4275	17.8594	0.996811	4.49642	1.49303e-10
28	GpartN1_g28.t1	GJQ08237.1	Threonine synthase	-	-	-	-	-	0		132.688	140.44	138.917	227.511	230.595	223.525	-0.496049	8.01105	3.32536e-25
29	GpartN1_g29.t1	GJQ08238.1	hypothetical protein	-	-	-	-	-	0		37.1373	32.7736	31.0742	22.8005	19.7064	24.2831	0.832575	5.71208	1.65599e-20
30	GpartN1_g30.t1	GJQ08239.1	Beta-phosphoglucomutase	-	-	-	-	-	0		510.01	490.794	474.275	639.9	652.889	637.189	-0.157117	9.14926	0.000641803
31	GpartN1_g31.t1	GJQ08240.1	Flap endonuclease 1	-	-	-	-	-	0		85.0726	91.7665	85.5605	64.2136	64.5788	59.6747	0.706751	6.67378	1.4896e-32
32	GpartN1_g32.t1	GJQ08241.1	Nucleolar RNA helicase 2	-	-	-	-	-	0		74.3783	77.3808	80.1042	131.067	121.081	131.434	-0.49413	7.54271	1.07072e-20
33	GpartN1_g33.t1	GJQ08242.1	Histone acetyltransferase type B subunit 2	-	-	-	-	-	0		35.7303	29.5731	36.6937	34.0749	37.1871	39.3069	0.113184	5.49964	0.262151
34	GpartN1_g34.t1	GJQ08243.1	Blue-light photoreceptor PHR2	-	-	-	-	-	0		72.6672	78.4791	78.4447	88.5779	94.1715	92.498	-0.0334024	6.4914	0.647383
35	GpartN1_g35.t1	GJQ08244.1	Fructose-1,6-bisphosphatase, cytosolic	-	-	-	-	-	0		229.352	232.677	242.111	225.517	212.015	223.709	0.322568	8.01217	3.07107e-11
36	GpartN1_g36.t1	GJQ08245.1	Pentatricopeptide repeat-containing protein At5g02860	-	-	-	-	-	0		22.9758	20.4229	20.5408	25.3902	22.5626	22.5985	0.0930926	5.12409	0.349577
37	GpartN1_g37.t1	GJQ08246.1	E3 ubiquitin-protein ligase RNF13	-	-	-	-	-	2		33.5461	31.3558	36.7865	47.2042	42.7429	40.1744	-0.123338	5.12377	0.230712
38	GpartN1_g38.t1	GJQ08247.1	N(G),N(G)-dimethylarginine dimethylaminohydrolase 1	-	-	-	-	-	0		70.0194	71.8628	65.6523	85.8054	90.6397	83.7149	-0.097678	5.88225	0.198475
39	GpartN1_g39.t1	GJQ08248.1	Pyridoxal 5'-phosphate synthase subunit PdxT	-	-	-	-	-	0		40.2181	29.3648	36.9669	45.6374	46.9199	43.4519	-0.121648	4.52554	0.36222
40	GpartN1_g40.t1	GJQ08249.1	Putative 12-oxophytodienoate reductase 4	-	-	-	-	-	0		75.7475	71.059	66.2781	93.9222	80.7064	81.6748	-0.0321943	6.34738	0.694768
41	GpartN1_g41.t1	GJQ08250.1	Sentrin-specific protease 7	-	-	-	-	-	0		25.9919	23.5005	21.7854	29.0235	26.0563	25.9473	0.0499618	5.01247	0.671978
42	GpartN1_g42.t1	GJQ08251.1	RNA-binding protein 5	C2H2	-	-	-	-	0		156.74	156.269	153.555	139.847	147.472	151.418	0.318777	7.93102	6.01722e-11
43	GpartN1_g43.t1	GJQ08252.1	COP9 signalosome complex subunit 2	-	-	-	-	-	0		52.3122	58.5055	51.1268	59.7937	56.6235	59.389	0.113671	6.0707	0.119308
44	GpartN1_g44.t1	GJQ08253.1	Probable prefoldin subunit 3	-	-	-	-	-	0		65.5863	76.2654	72.6121	75.9091	67.7391	69.5222	0.24185	5.19794	0.00779351
45	GpartN1_g45.t1	GJQ08254.1	Zinc transport protein ZntB	-	-	-	-	-	2		76.5386	79.4568	78.3876	87.5424	92.6578	90.2086	0.0225752	7.11709	0.693832
46	GpartN1_g46.t1	GJQ08255.1	DDB1- and CUL4-associated factor 11	-	-	-	-	-	0		62.4445	64.4829	63.5975	127.852	125.97	122.284	-0.750587	6.94711	1.01334e-45
47	GpartN1_g47.t1	GJQ08256.1	Uncharacterized protein At4g28440	-	-	-	-	-	0		300.943	287.468	331.756	317.986	358.296	356.473	0.0622849	6.83017	0.410854
48	GpartN1_g48.t1	GJQ08257.1	RNA polymerase sigma factor SigA	-	-	-	-	-	0		39.9008	42.8435	41.4885	49.4959	48.0247	50.5943	-0.0222756	6.21491	0.759836
49	GpartN1_g49.t1	GJQ08258.1	4-aminobutyrate aminotransferase	-	-	-	-	-	0		237.835	239.003	247.694	308.662	298.34	290.081	-0.0771994	8.4735	0.12541
50	GpartN1_g50.t1	GJQ08259.1	Lariat debranching enzyme	-	-	-	-	-	0		60.8835	64.2562	59.1602	45.6927	49.1903	48.7985	0.58693	5.93902	1.05983e-18
51	GpartN1_g51.t1	GJQ08260.1	Ribosomal RNA small subunit methyltransferase D	-	-	-	-	-	0		82.384	85.6744	86.0309	129.168	134.545	126.882	-0.391618	6.53969	5.68082e-11
52	GpartN1_g52.t1	GJQ08261.1	E3 ubiquitin-protein ligase RNF133	-	-	-	-	-	1		7.81006	4.60174	4.8797	40.0752	34.6384	39.2969	-2.47529	3.86265	3.85893e-54
53	GpartN1_g53.t1	GJQ08262.1	Probable acid phosphatase	-	-	-	SP(Sec/SPI)	-	0		3.98579	4.77267	6.07314	4.30712	4.26033	2.67694	0.618756	2.1322	0.0106111
54	GpartN1_g54.t1	GJQ08263.1	Eukaryotic translation initiation factor 2 subunit 1	-	-	-	-	-	0		58.5011	70.6492	66.8916	99.5268	87.751	82.2081	-0.227449	6.03172	0.0116069
55	GpartN1_g55.t1	GJQ08264.1	Proteasome subunit alpha	-	-	-	-	-	0		118.49	122.738	117.517	127.043	126.426	126.939	0.145922	6.38405	0.0144706
56	GpartN1_g56.t1	GJQ08265.1	Formin-2	-	-	-	-	-	0	actin related: Formin	66.9259	68.2587	63.9555	54.3752	50.6603	53.9712	0.557632	6.92984	1.70799e-25
57	GpartN1_g57.t1	GJQ08266.1	DNA mismatch repair protein MutS	-	-	-	-	-	0		5.86712	5.26321	3.87984	4.97911	4.83395	4.33651	0.317652	3.37968	0.0729943
58	GpartN1_g58.t1	GJQ08267.1	fasciclin (FAS1) domain-containing protein	-	-	-	SP(Sec/SPI)	-	0	FAS1	100.574	81.0619	50.3656	0	0.485548	0.846624	7.52519	4.17434	4.02222e-87
59	GpartN1_g59.t1	GJQ08268.1	tRNA (uracil(54)-C(5))-methyltransferase homolog	-	-	-	-	-	0		76.5495	78.6009	77.0729	74.7486	68.0518	64.935	0.392965	6.81998	9.59012e-11
60	GpartN1_g60.t1	GJQ08269.1	Gastricsin	-	-	-	SP(Sec/SPI)	-	0		231.108	235.668	203.285	27.1592	26.9214	28.9235	3.24374	7.46565	0
61	GpartN1_g61.t1	GJQ08270.1	Ribosome biogenesis protein WDR12 homolog	-	-	-	-	-	0		21.7779	25.9675	24.3761	55.5513	57.6777	54.3678	-0.988478	5.56294	1.14293e-35
62	GpartN1_g62.t1	GJQ08271.1	Adenylyl cyclase-associated protein 1	-	-	-	-	-	0	actin related: CAP/Srv2p	174.799	181.185	175.446	158.098	157.09	155.996	0.404015	7.07468	5.07777e-16
63	GpartN1_g63.t1	GJQ08272.1	Magnesium transporter MgtE	-	-	-	-	-	5		58.7449	60.9155	57.0084	72.4041	78.4172	71.7698	-0.105603	6.20416	0.144304
64	GpartN1_g64.t1	GJQ08273.1	60S ribosomal protein L26	-	-	-	-	-	0		229.902	203.596	245.496	336.707	345.433	343.86	-0.365061	6.82376	9.41008e-08
65	GpartN1_g65.t1	GJQ08274.1	40S ribosomal protein S10	-	-	-	-	-	0		365.007	402.141	392.973	443.174	446.663	447.645	0.0247471	7.35202	0.672124
66	GpartN1_g66.t1	GJQ08275.1	Transcription factor GATA-4	C2C2-GATA	-	-	-	-	0		10.7022	9.30678	7.57934	123.392	130.832	131.412	-3.57	6.00053	0
67	GpartN1_g67.t1	GJQ08276.1	V-type proton ATPase 16 kDa proteolipid subunit	-	-	-	-	-	4		197.16	168.783	184.809	242.455	256.412	272.588	-0.255314	6.58293	0.000383786
68	GpartN1_g68.t1	GJQ08277.1	hypothetical protein	-	-	-	-	-	0		77.1443	77.0255	79.0858	42.4969	44.3305	43.9019	1.06345	5.87451	1.84879e-61
69	GpartN1_g69.t1	GJQ08278.1	hypothetical protein	-	-	-	-	-	0		3.81363	2.94921	3.40256	0.425845	0	0.794009	3.28387	0.54086	7.31116e-11
70	GpartN1_g70.t1	GJQ08279.1	E3 ubiquitin-protein ligase MYLIP	-	-	-	-	-	0		143.774	131.6	133.3	188.649	191.143	179.578	-0.222331	7.27678	8.9635e-05
71	GpartN1_g71.t1	GJQ08280.1	Peroxisomal (S)-2-hydroxy-acid oxidase GLO3	-	-	-	-	-	0		44.2013	41.5724	36.4457	102.412	97.0689	93.0986	-1.02661	6.19885	3.06232e-44
72	GpartN1_g72.t1	GJQ08281.1	Translin	-	-	-	-	-	0		11.4585	13.7484	10.7155	27.6839	28.9193	29.7128	-1.03405	3.61049	4.31315e-13
73	GpartN1_g73.t1	GJQ08282.1	hypothetical protein	-	-	-	-	-	0		20.6456	22.7847	20.9936	29.7176	32.2115	24.6826	-0.201413	4.27721	0.141631
74	GpartN1_g74.t1	GJQ08283.1	Pre-rRNA-processing protein TSR1 homolog	-	-	-	-	-	0		41.0082	41.4692	42.739	41.2865	40.5612	44.1622	0.222342	6.95299	5.66638e-05
75	GpartN1_g75.t1	GJQ08284.1	hypothetical protein	-	-	-	-	-	0		40.4834	41.8325	37.8431	36.4747	36.9551	34.2305	0.388138	6.75395	1.40037e-10
76	GpartN1_g76.t1	GJQ08285.1	hypothetical protein	-	-	-	-	-	6		40.8111	42.3208	40.9646	46.7842	40.3699	47.5735	0.116782	6.09353	0.127394
77	GpartN1_g77.t1	GJQ08286.1	hypothetical protein	-	-	-	-	-	0		29.6537	36.477	28.1229	205.937	218.508	202.28	-2.5034	5.80155	2.96942e-178
78	GpartN1_g78.t1	GJQ08287.1	hypothetical protein	-	-	-	-	-	3		309.381	302.133	299.785	404.853	398.654	427.208	-0.201873	7.41368	7.46527e-05
79	GpartN1_g79.t1	GJQ08288.1	hypothetical protein	-	-	-	-	-	0		81.8462	81.5395	85.1462	8.7815	9.12955	9.39963	3.41169	5.30962	1.39753e-275
80	GpartN1_g80.t1	GJQ08289.1	1-acyl-sn-glycerol-3-phosphate acyltransferase delta	-	-	-	-	-	1		42.4259	37.9299	37.3251	33.5454	37.4454	34.5924	0.383599	5.23174	1.68311e-05
81	GpartN1_g81.t1	GJQ08290.1	Ribosome biogenesis protein BOP1 homolog	-	-	-	-	-	0		45.0008	47.5241	46.5209	77.8452	73.7724	78.1012	-0.492274	6.77974	1.77134e-19
82	GpartN1_g82.t1	GJQ08291.1	hypothetical protein	-	-	-	-	-	0		4.73693	6.6287	5.32732	9.82325	6.06022	6.69236	-0.183632	1.37563	0.638204
83	GpartN1_g83.t1	GJQ08292.1	ATP-dependent protease subunit HslV	-	-	-	-	-	0		72.615	68.125	78.7975	112.377	106.796	108.812	-0.347391	5.77187	3.08065e-06
84	GpartN1_g84.t1	GJQ08293.1	AP-2 complex subunit alpha-2	-	-	-	-	-	0		44.2595	44.0312	36.8079	47.849	45.0144	49.3934	0.0476755	6.20623	0.587148
85	GpartN1_g85.t1	GJQ08294.1	S-adenosylmethionine mitochondrial carrier protein	-	-	-	-	-	0		32.3246	35.683	33.9297	57.4686	53.1285	57.9313	-0.491972	5.44445	1.4713e-10
86	GpartN1_g86.t1	GJQ08295.1	WD repeat-containing protein 5B	-	-	-	-	-	0		26.3349	29.8398	28.554	26.0135	25.1392	29.5239	0.30289	4.55923	0.00468689
87	GpartN1_g87.t1	GJQ08296.1	hypothetical protein	-	-	-	-	GT2(18-172)	0		93.9222	88.9351	91.0715	117.249	119.68	112.325	-0.120817	6.22439	0.0752596
88	GpartN1_g88.t1	GJQ08297.1	hypothetical protein	-	-	-	-	-	0		128.218	126.145	129.126	104.54	119.079	120.294	0.384171	6.04967	4.52938e-08
89	GpartN1_g89.t1	GJQ08298.1	Protein AAR2 homolog	-	-	-	-	-	0		33.2249	30.2473	30.0188	38.5091	34.4625	34.2593	0.0368421	5.29193	0.726395
90	GpartN1_g90.t1	GJQ08299.1	Alpha-1,2-mannosyltransferase ALG9	-	-	-	-	GT22(36-470)	11		20.7525	17.4099	17.0204	25.5817	21.7822	25.7075	-0.168054	5.14243	0.110264
91	GpartN1_g91.t1	GJQ08300.1	Heterogeneous nuclear ribonucleoproteins A2/B1	-	-	-	-	-	0		97.6531	90.9298	94.3349	127.724	126.244	132.709	-0.219111	6.71752	0.00014393
92	GpartN1_g92.t1	GJQ08301.1	Sucrose transport protein SUT1	-	-	-	-	-	12		224.152	230.98	231.037	185.623	177.284	186.13	0.553228	8.49037	1.19006e-36
93	GpartN1_g93.t1	GJQ08302.1	hypothetical protein	-	-	-	SP(Sec/SPI)	-	0		24.6181	26.5668	24.544	25.716	27.2621	30.6799	0.0860825	5.21472	0.359091
94	GpartN1_g94.t1	GJQ08303.1	Protein white	-	-	-	-	-	6		208.08	196.702	196.905	319.6	296.737	319.083	-0.404586	8.90445	5.85965e-18
95	GpartN1_g95.t1	GJQ08304.1	Succinate dehydrogenase assembly factor 4, mitochondrial	-	-	-	-	-	0		58.9817	69.8266	64.2036	122.941	120.119	105.518	-0.623427	4.6707	1.09963e-08
96	GpartN1_g96.t1	GJQ08305.1	RUS family member 1	-	-	-	-	-	2		30.1408	26.5251	30.0188	24.0291	22.5984	26.488	0.479386	5.55232	1.32965e-08
97	GpartN1_g97.t1	GJQ08306.1	hypothetical protein	-	-	-	-	-	0		56.31	51.9885	51.4397	49.7235	47.0524	38.7526	0.467858	4.69436	2.54227e-05
98	GpartN1_g98.t1	GJQ08307.1	hypothetical protein	-	-	-	-	-	11		27.8095	27.3192	28.3059	36.6992	34.2931	39.0212	-0.166005	6.86959	0.00568601
99	GpartN1_g99.t1	GJQ08308.1	Ribonuclease BN	-	-	-	-	-	0		47.5871	48.0602	44.3399	65.7802	62.5352	67.4877	-0.251495	6.89386	6.73844e-06
100	GpartN1_g100.t1	GJQ08309.1	Mitogen-activated protein kinase kinase kinase 11	-	-	TKL-Pl-4	-	-	0		57.8372	58.7238	49.8683	64.2537	62.1023	69.7322	-0.00349744	5.65411	0.975414
101	GpartN1_g101.t1	GJQ08310.1	Trafficking protein particle complex subunit 6B	-	-	-	-	-	0		37.7593	42.6675	43.1635	32.9222	34.9734	33.9233	0.505375	4.17532	1.04777e-05
102	GpartN1_g102.t1	GJQ08311.1	Beta-1,3-galactosyl-O-glycosyl-glycoprotein beta-1,6-N-acetylglucosaminyltransferase	-	-	-	SP(Sec/SPI)	GT14(93-353)	0		25.1753	28.7707	28.5175	33.1484	31.1882	35.053	-0.0370302	5.15224	0.717081
103	GpartN1_g103.t1	GJQ08312.1	Conserved oligomeric Golgi complex subunit 8	-	-	-	-	-	0		26.6704	32.0686	30.2745	32.0123	29.0972	35.6323	0.113178	5.45386	0.261403
104	GpartN1_g104.t1	GJQ08313.1	Glycogenin-1	-	-	-	-	GT8(103-319)+GT64(384-627)	3		50.8118	53.9254	47.5901	25.5775	26.0198	29.8946	1.13353	6.16588	5.78841e-56
105	GpartN1_g105.t1	GJQ08314.1	hypothetical protein	-	-	-	-	-	0		23.0925	20.7583	24.8608	28.4307	21.741	23.7315	0.135361	3.32708	0.469569
106	GpartN1_g106.t1	GJQ08315.1	Cryptochrome DASH	-	-	-	-	-	0		50.6163	53.6188	55.7944	64.7663	59.3829	64.3839	-0.00381122	6.53293	0.961931
107	GpartN1_g107.t1	GJQ08316.1	hypothetical protein	-	-	-	-	-	1		26.5729	27.0847	26.1826	27.7396	26.9885	24.4831	0.241561	5.00797	0.00689708
108	GpartN1_g108.t1	GJQ08317.1	Alpha-soluble NSF attachment protein	-	-	-	-	-	0		163.733	172.605	157.708	214.911	210.298	209.818	-0.131144	7.29477	0.0120937
109	GpartN1_g109.t1	GJQ08318.1	Histone deacetylase 1	-	-	-	-	-	0		53.9629	54.9536	55.4417	63.2379	64.2929	61.0394	0.0309558	6.24468	0.655836
110	GpartN1_g110.t1	GJQ08319.1	Chaperone protein DnaJ	-	-	-	-	-	1		42.0434	42.7746	43.3761	36.1476	39.1552	42.4365	0.351532	5.98411	6.92092e-07
111	GpartN1_g111.t1	GJQ08320.1	Cohesin subunit SA-3	-	-	-	-	-	1		77.4901	74.7406	70.0998	85.5206	73.8781	91.686	0.0577647	7.88111	0.445077
112	GpartN1_g112.t1	GJQ08321.1	Glucosidase 2 subunit beta	-	-	-	SP(Sec/SPI)	-	0		36.1118	38.6674	39.7517	63.691	62.6896	56.1966	-0.443234	6.0312	3.59095e-09
113	GpartN1_g113.t1	GJQ08322.1	hypothetical protein	-	-	-	-	-	0		94.0927	92.4503	84.4514	130.192	132.503	117.826	-0.2601	5.2929	0.00334406
114	GpartN1_g114.t1	GJQ08323.1	Katanin p80 WD40 repeat-containing subunit B1	-	-	-	-	-	0		32.3266	32.4513	25.262	29.1003	34.1789	33.6524	0.1211	4.7616	0.329153
115	GpartN1_g115.t1	GJQ08324.1	tRNA-dihydrouridine(47) synthase [NAD(P)(+)]	-	-	-	-	-	0		25.4662	23.0781	22.8291	35.6782	34.1385	33.0149	-0.294257	5.49426	0.000177283
116	GpartN1_g116.t1	GJQ08325.1	H/ACA ribonucleoprotein complex non-core subunit NAF1	-	-	-	-	-	0		29.0421	33.8	34.8607	41.9015	42.103	36.9683	-0.0803483	4.96683	0.490152
117	GpartN1_g117.t1	GJQ08326.1	Protein PHOTOSYSTEM I ASSEMBLY 2, chloroplastic	-	-	-	-	-	0		37.4504	30.2073	34.5548	70.8217	65.4544	69.7982	-0.776213	4.39167	3.41827e-12
118	GpartN1_g118.t1	GJQ08327.1	Atypical kinase COQ8A, mitochondrial	-	-	-	-	-	0		14.9767	12.3105	14.4599	37.707	32.582	38.2421	-1.14248	5.43152	3.17707e-34
119	GpartN1_g119.t1	GJQ08328.1	Glycerol uptake facilitator protein	-	-	-	-	-	6		23.2262	24.4478	23.6178	57.8141	60.9924	66.3659	-1.14696	5.43095	6.69664e-43
120	GpartN1_g120.t1	GJQ08329.1	dTDP-glucose 4,6-dehydratase	-	-	-	-	-	0		158.167	155.329	151.773	76.9397	87.0754	77.2584	1.17333	6.63935	2.97628e-80
121	GpartN1_g121.t1	GJQ08330.1	THUMP domain-containing protein 1 homolog	-	-	-	-	-	0		31.1544	26.5148	30.9713	40.6783	43.4005	38.953	-0.244994	4.72573	0.0246229
122	GpartN1_g122.t1	GJQ08331.1	Cruciform DNA-recognizing protein 1	-	-	-	-	-	0		74.6717	70.1113	67.9984	46.6604	65.5436	54.5685	0.572973	4.99189	7.65662e-07
123	GpartN1_g123.t1	GJQ08332.1	hypothetical protein	-	-	-	-	-	1		18.3631	16.363	16.3004	13.4168	11.2679	12.2721	0.70372	4.00805	1.36952e-08
124	GpartN1_g124.t1	GJQ08333.1	UPF0538 protein C2orf76 homolog	-	-	-	-	-	0		16.786	6.6287	13.121	18.7439	18.8709	26.7694	-0.578365	2.58791	0.0206493
125	GpartN1_g125.t1	GJQ08334.1	Peroxisomal membrane protein 11 homolog	-	-	-	-	-	1		69.6442	69.7855	65.6049	88.934	89.3967	80.3083	-0.105422	5.73345	0.188703
126	GpartN1_g126.t1	GJQ08335.1	ATP-dependent zinc metalloprotease FtsH	-	-	-	-	-	2		200.271	204.382	193.814	343.548	339.134	337.956	-0.539231	9.11736	5.82856e-39
127	GpartN1_g127.t1	GJQ08336.1	hypothetical protein	-	-	-	SP(Sec/SPI)	-	0		8.96569	10.3113	13.0305	33.6923	35.6682	36.4362	-1.48425	4.04823	6.19347e-29
128	GpartN1_g128.t1	GJQ08337.1	hypothetical protein	-	-	-	-	-	0		33.1737	36.4366	43.7534	29.9565	28.9337	30.9307	0.566244	4.86028	6.15038e-07
129	GpartN1_g129.t1	GJQ08338.1	Structure-specific endonuclease subunit SLX1 homolog	-	-	-	-	-	0		40.2578	40.6754	41.1641	19.764	23.31	22.7609	1.11426	5.07385	3.692e-38
130	GpartN1_g130.t1	GJQ08339.1	Probable 2-isopropylmalate synthase	-	-	-	-	-	0		76.4806	80.433	84.2816	37.0872	36.8231	36.9575	1.35142	6.72601	2.17402e-115
131	GpartN1_g131.t1	GJQ08340.1	Oxidation resistance protein 1	-	-	-	-	-	0		27.3918	29.4545	25.3634	37.3595	35.8324	37.8846	-0.201455	5.33898	0.0146403
132	GpartN1_g132.t1	GJQ08341.1	Delta(7)-sterol 5(6)-desaturase	-	-	-	-	-	3		29.8978	31.6226	29.4413	49.7334	57.9664	55.0286	-0.613162	5.07837	6.43835e-11
133	GpartN1_g133.t1	GJQ08342.1	Probable stress-associated endoplasmic reticulum protein	-	-	-	-	-	1		82.6891	81.7816	93.2902	136.302	133.495	153.422	-0.483501	4.63614	5.73522e-06
134	GpartN1_g134.t1	GJQ08343.1	Transmembrane emp24 domain-containing protein bai	-	-	-	SP(Sec/SPI)	-	1		33.4622	38.0726	33.7108	63.7784	65.4452	65.465	-0.65801	4.998	7.53902e-14
135	GpartN1_g135.t1	GJQ08344.1	Ubiquitin carboxyl-terminal hydrolase 28	-	-	-	-	-	0		26.5142	28.8513	25.3597	26.4608	24.3669	29.2891	0.244291	6.4173	0.00104958
136	GpartN1_g136.t1	GJQ08345.1	hypothetical protein	-	-	-	-	-	0		9.09944	9.21195	13.5455	24.7554	25.0396	26.6956	-1.03476	3.7631	6.0032e-12
137	GpartN1_g137.t1	GJQ08346.1	Gamma-tubulin complex component 2	-	-	-	-	-	0		17.8305	14.8104	16.3393	12.7204	16.1582	15.9838	0.352146	4.77852	0.00274588
138	GpartN1_g138.t1	GJQ08347.1	hypothetical protein	-	-	-	-	-	0		20.9103	21.8068	17.9428	34.2692	32.8242	35.4246	-0.523618	5.38977	2.84287e-10
139	GpartN1_g139.t1	GJQ08348.1	GTPase Der	-	-	-	-	-	0		34.6673	31.7932	32.54	39.2692	35.4495	38.7785	0.0378379	5.70706	0.670508
140	GpartN1_g140.t1	GJQ08349.1	Succinyl-diaminopimelate desuccinylase	-	-	-	SP(Sec/SPI)	-	0		75.1161	77.0983	82.2783	46.2143	43.0745	45.2342	1.03403	6.4745	1.18165e-62
141	GpartN1_g141.t1	GJQ08350.1	Protein ApaG	-	-	-	-	-	0		63.0012	56.409	56.3122	79.0201	77.9142	80.2821	-0.200625	5.58223	0.00853801
142	GpartN1_g142.t1	GJQ08351.1	hypothetical protein	-	-	-	-	-	0		8.73372	9.92125	11.9643	18.3477	21.0782	17.8756	-0.681376	3.63126	1.13574e-05
143	GpartN1_g143.t1	GJQ08352.1	EEF1A lysine methyltransferase 2	-	-	-	-	-	0		31.3708	31.4545	39.5143	30.9229	31.1941	31.5313	0.35658	4.22837	0.00465595
144	GpartN1_g144.t1	GJQ08353.1	N-alpha-acetyltransferase 50	-	GNAT	-	-	-	0		32.6578	34.4693	35.3592	63.171	70.6985	59.6959	-0.692041	4.56874	7.51275e-10
145	GpartN1_g145.t1	GJQ08354.1	Transmembrane protein 18	-	-	-	-	-	3		90.5642	98.312	91.2236	97.3588	94.2023	98.3777	0.18183	5.37997	0.0206028
146	GpartN1_g146.t1	GJQ08355.1	Trypanothione reductase	-	-	-	SP(Sec/SPI)	-	0		115.857	115.159	107.525	134.212	122.294	124.697	0.0612987	7.4906	0.301672
147	GpartN1_g147.t1	GJQ08356.1	Nuclear pore complex protein NUP88	-	-	-	-	-	0		40.1434	43.4073	39.9099	32.4191	30.9004	32.9553	0.590972	6.34212	5.07576e-22
148	GpartN1_g148.t1	GJQ08357.1	Serine/threonine-protein kinase BRSK1	-	-	CAMK_AMPK	-	-	0		91.4288	91.8209	83.6858	66.3976	74.722	73.4886	0.5428	6.7067	1.70991e-17
149	GpartN1_g149.t1	GJQ08358.1	Double-strand break repair protein MRE11	-	-	-	-	-	0		31.7051	35.2928	32.6355	31.8248	28.5767	31.5859	0.349245	5.85111	1.28094e-06
150	GpartN1_g150.t1	GJQ08359.1	40S ribosomal protein S29	-	-	-	-	-	0		48.1588	52.0993	62.152	64.3549	65.7534	66.5714	-0.0488718	3.25181	0.80027
151	GpartN1_g151.t1	GJQ08360.1	Elongation factor G	-	-	-	-	-	0		9.27625	7.34444	9.56302	13.1327	11.7193	14.0252	-0.334952	4.59698	0.00608993
152	GpartN1_g152.t1	GJQ08361.1	Exosome complex component Rrp41	-	-	-	-	-	0		20.9546	19.6584	22.7163	27.4264	26.9182	25.3901	-0.102497	4.10753	0.42923
153	GpartN1_g153.t1	GJQ08362.1	ADP-ribosylation factor 1	-	-	-	-	-	0		45.0008	39.9564	39.1005	36.5706	32.0165	37.7375	0.460141	4.25191	9.22507e-05
154	GpartN1_g154.t1	GJQ08363.1	Histone acetyltransferase ESA1	-	-	-	-	-	0		36.7112	39.4075	36.9522	50.1295	47.1458	46.5103	-0.114609	5.61019	0.132138
155	GpartN1_g155.t1	GJQ08364.1	hypothetical protein	-	-	-	-	-	0		6.90013	6.49613	8.8173	15.4099	12.6275	9.36931	-0.516495	2.10224	0.0397445
156	GpartN1_g156.t1	GJQ08365.1	hypothetical protein	-	-	-	-	-	3		4.8914	6.85927	7.80413	16.1673	14.7184	14.8687	-0.994807	2.81594	2.04837e-07
157	GpartN1_g157.t1	GJQ08366.1	DNA primase	-	-	-	-	-	0		24.4979	28.2888	25.2827	32.5377	28.8838	31.0679	-0.0108782	5.8921	0.900884
158	GpartN1_g158.t1	GJQ08367.1	Ubiquitin-60S ribosomal protein L40	-	-	-	-	-	0		82.2015	83.5217	85.3389	207.364	213.592	207.999	-1.0957	5.89431	2.57995e-61
159	GpartN1_g159.t1	GJQ08368.1	Transmembrane emp24 domain-containing protein 10	-	-	-	SP(Sec/SPI)	-	1		62.1086	62.8905	58.7516	69.5605	72.4409	76.8515	-0.0221878	5.47354	0.815028
160	GpartN1_g160.t1	GJQ08369.1	Glycylpeptide N-tetradecanoyltransferase	-	-	-	-	-	0		17.1631	14.244	17.7957	15.3086	14.3395	11.1124	0.501707	4.15536	0.000536622
161	GpartN1_g161.t1	GJQ08370.1	Protease 3	-	-	-	-	-	0		26.808	28.3981	27.0811	24.4084	20.4785	25.2361	0.466716	6.09491	8.46822e-10
162	GpartN1_g162.t1	GJQ08371.1	Serine/threonine-protein kinase CBK1	-	-	AGC_NDR	-	-	0		29.0048	37.856	29.1303	72.3079	69.2098	73.9312	-0.935126	6.03275	2.71243e-28
163	GpartN1_g163.t1	GJQ08372.1	hypothetical protein	-	-	-	-	-	0		18.424	19.3282	20.4171	37.5618	36.3911	39.0276	-0.726384	5.76088	4.51591e-25
164	GpartN1_g164.t1	GJQ08373.1	hypothetical protein	-	-	-	SP(Sec/SPI)	-	0		87.7391	87.1854	91.3924	65.1281	68.4432	70.7496	0.611652	6.85752	3.39118e-28
165	GpartN1_g165.t1	GJQ08374.1	hypothetical protein	-	-	-	-	-	0		21.6576	24.0695	21.8216	22.6437	27.5379	21.8014	0.133225	5.81273	0.177334
166	GpartN1_g166.t1	GJQ08375.1	hypothetical protein	-	-	-	-	-	0		10.1185	10.3418	9.78251	18.8312	15.9771	16.6319	-0.529211	4.24362	4.94871e-06
167	GpartN1_g167.t1	GJQ08376.1	Adaptive-response sensory-kinase SasA	-	-	-	-	-	0		33.2809	31.8257	34.7458	59.2407	56.5649	59.0471	-0.576139	5.96508	2.37993e-18
168	GpartN1_g168.t1	GJQ08377.1	Cysteine desulfurase IscS	-	-	-	-	-	0		145.197	144.506	132.741	210.331	194.018	201.344	-0.2876	7.82809	4.22076e-08
169	GpartN1_g169.t1	GJQ08378.1	Ribose-5-phosphate isomerase A	-	-	-	-	-	0		100.903	112.688	123.076	123.752	126.533	121.626	0.0856878	6.69804	0.26117
170	GpartN1_g170.t1	GJQ08379.1	4-hydroxybutyrate coenzyme A transferase	-	-	-	-	-	0		26.304	27.1223	23.6659	40.0155	43.6657	42.5531	-0.483007	5.50433	1.27487e-09
171	GpartN1_g171.t1	GJQ08380.1	Fructose-bisphosphate aldolase, cytoplasmic isozyme	-	-	-	-	-	0		1875.21	1945.74	2021.55	3230.73	3126.51	3125.41	-0.467603	11.4896	1.24007e-26
172	GpartN1_g172.t1	GJQ08381.1	50S ribosomal protein L4	-	-	-	-	-	0		93.3768	85.1788	90.7597	131.905	121.045	126.988	-0.262995	6.36326	4.55689e-05
173	GpartN1_g173.t1	GJQ08382.1	60S acidic ribosomal protein P1	-	-	-	-	-	0		517.128	464.796	512.786	686.462	656.419	644.338	-0.179274	7.53826	0.0022278
174	GpartN1_g174.t1	GJQ08383.1	hypothetical protein	-	-	-	-	-	0		266.405	242.213	263.574	187.934	223.265	205.656	0.549922	5.99386	1.80732e-12
175	GpartN1_g175.t1	GJQ08384.1	hypothetical protein	-	-	-	-	-	0		124.169	128.319	122.754	198.827	249.017	207.918	-0.578788	6.2417	6.65418e-11
176	GpartN1_g176.t1	GJQ08385.1	hypothetical protein	-	-	-	-	-	1		194.752	192.232	198.469	264.339	264.832	274.387	-0.226186	6.22839	0.00027775
177	GpartN1_g177.t1	GJQ08386.1	Pre-mRNA-splicing factor CWC25	-	-	-	-	-	0		92.24	93.0448	89.2776	84.0564	80.9174	74.562	0.427725	6.48894	6.79044e-12
178	GpartN1_g178.t1	GJQ08387.1	hypothetical protein	-	-	-	-	-	0		12.8574	13.2574	8.30515	7.17853	7.52866	5.66277	0.977423	1.32963	0.00205096
179	GpartN1_g179.t1	GJQ08388.1	RNA exonuclease 4	-	-	-	-	-	0		22.212	27.5134	26.3429	24.9638	25.7045	20.12	0.329811	4.39685	0.0133039
180	GpartN1_g180.t1	GJQ08389.1	Transcription initiation factor IIB	-	-	-	-	-	0		37.5822	36.7341	36.5391	46.9725	47.5283	51.5142	-0.166274	6.0093	0.0155983
181	GpartN1_g181.t1	GJQ08390.1	Ribosomal large subunit pseudouridine synthase D	-	-	-	-	-	0		18.1172	17.4757	16.8085	24.0154	20.0979	21.9023	-0.0950982	4.38268	0.427141
182	GpartN1_g182.t1	GJQ08391.1	Fructose-1,6-bisphosphatase class 1	-	-	-	-	-	0		1066.74	1068.19	1130.69	928.11	976.892	950.263	0.424353	10.07	8.88738e-20
183	GpartN1_g183.t1	GJQ08392.1	30S ribosomal protein S1	-	-	-	-	-	0		383.107	385.592	371.744	566.984	547.952	547.948	-0.312891	8.56535	9.51474e-13
184	GpartN1_g184.t1	GJQ08393.1	hypothetical protein	-	-	-	-	-	0		67.9632	67.2201	59.4253	58.3545	54.9552	49.4567	0.489349	5.80181	1.67492e-09
185	GpartN1_g185.t1	GJQ08394.1	Methyltransferase adrK	-	-	-	-	-	0		50.3541	44.8485	43.0212	41.6568	40.6001	43.1894	0.37291	5.02186	5.70459e-05
186	GpartN1_g186.t1	GJQ08395.1	C-terminal binding protein AN	-	-	-	-	-	0		62.0815	57.8036	64.9345	52.6949	50.302	54.1414	0.466388	6.00618	3.52669e-11
187	GpartN1_g187.t1	GJQ08396.1	hypothetical protein	-	-	-	SP(Sec/SPI)	-	0		1303.92	1297.4	1337.02	4.95071	5.36016	7.84622	7.98671	8.60801	0
188	GpartN1_g188.t1	GJQ08397.1	Acyl-CoA desaturase	-	-	-	-	-	4		63.7987	60.9379	60.5392	159.336	140.031	146.025	-1.03136	6.48027	3.86268e-56
189	GpartN1_g189.t1	GJQ08398.1	Transcription activator BRG1	-	SNF2	-	-	-	0		40.3904	40.7096	36.8751	26.0312	25.5294	23.1191	0.889862	5.93986	6.05653e-36
190	GpartN1_g190.t1	GJQ08399.1	40S ribosomal protein S16	-	-	-	-	-	0		481.846	466.219	438.294	603.338	540.081	576.499	-0.0781426	7.69228	0.178478
191	GpartN1_g191.t1	GJQ08400.1	ER degradation-enhancing alpha-mannosidase-like protein 3	-	-	-	SP(Sec/SPI)	-	0		44.9136	48.9188	49.0664	45.5753	46.3924	45.7571	0.282147	6.04696	2.34224e-05
192	GpartN1_g192.t1	GJQ08401.1	Sulfate-binding protein	-	-	-	-	-	0		25.8755	24.5925	28.8137	30.2754	23.878	28.225	0.182161	4.88251	0.118211
193	GpartN1_g193.t1	GJQ08402.1	hypothetical protein	-	-	-	-	-	0		48.054	47.0853	46.5388	65.3691	62.4122	63.8439	-0.203126	5.68246	0.00369394
194	GpartN1_g194.t1	GJQ08403.1	hypothetical protein	-	-	-	-	-	3		51.6841	57.8863	51.9123	89.8856	79.6699	95.5484	-0.480878	5.86899	1.56909e-09
195	GpartN1_g195.t1	GJQ08404.1	hypothetical protein	-	-	-	-	-	7		66.2708	62.17	55.7232	59.8678	67.5348	67.8909	0.143754	5.47319	0.113828
196	GpartN1_g196.t1	GJQ08405.1	S-adenosylmethionine decarboxylase proenzyme	-	-	-	-	-	0		78.147	80.9432	79.2418	99.8408	97.9782	97.0085	-0.0761173	7.52671	0.143453
197	GpartN1_g197.t1	GJQ08406.1	hypothetical protein	-	-	-	-	-	1		41.4212	39.2826	46.4304	58.5295	55.6421	50.573	-0.143361	4.55555	0.227474
198	GpartN1_g198.t1	GJQ08407.1	Serine/threonine-protein kinase MEC1	-	-	-	-	-	0		17.0124	16.6851	16.9039	18.7741	15.8008	19.8893	0.127681	7.60008	0.0776366
199	GpartN1_g199.t1	GJQ08408.1	hypothetical protein	-	-	-	-	-	1		15.7695	19.4329	13.0537	10.7371	10.3335	16.0159	0.613643	3.78919	0.00117726
200	GpartN1_g200.t1	GJQ08409.1	Leucine--tRNA ligase	-	-	-	-	-	0		49.2716	53.251	52.1749	60.4497	55.3866	60.2665	0.0454314	7.41734	0.446033
201	GpartN1_g201.t1	GJQ08410.1	hypothetical protein	-	-	-	-	-	0		23.6769	20.0161	24.544	31.5292	26.867	32.4558	-0.176225	4.47521	0.155993
202	GpartN1_g202.t1	GJQ08411.1	O-phosphoseryl-tRNA(Sec) selenium transferase	-	-	-	-	-	1		72.4009	69.7485	68.906	91.5755	91.3363	92.7026	-0.153951	6.70575	0.00634855
203	GpartN1_g203.t1	GJQ08412.1	hypothetical protein	-	-	-	-	-	0		19.7565	24.3951	25.8579	31.7295	31.2356	32.6275	-0.21996	4.80191	0.0507953
204	GpartN1_g204.t1	GJQ08413.1	Alpha,alpha-trehalose-phosphate synthase [UDP-forming]	-	-	-	-	GT20(159-631)	0		24.88	24.2937	23.5436	27.5716	28.569	33.7491	-0.0743319	6.14132	0.383967
205	GpartN1_g205.t1	GJQ08414.1	hypothetical protein	-	-	-	-	-	0		20.5936	22.8072	12.8096	22.5698	22.5409	16.6742	0.0931815	2.71793	0.74528
206	GpartN1_g206.t1	GJQ08415.1	Serine/threonine-protein kinase PAK 2	-	-	STE_STE20-Pl (MAP4K)	-	-	0		21.2504	19.794	21.9308	62.513	64.6886	68.3179	-1.40397	5.87155	1.02477e-81
207	GpartN1_g207.t1	GJQ08416.1	hypothetical protein	-	-	-	SP(Sec/SPI)	-	1		35.109	31.317	37.2912	34.6925	31.1923	36.404	0.254733	4.92664	0.0145588
208	GpartN1_g208.t1	GJQ08417.1	Replication termination factor 2	-	-	-	-	-	0		48.5303	51.4959	43.716	48.082	50.7312	49.4185	0.184363	5.0909	0.0448636
209	GpartN1_g209.t1	GJQ08418.1	40S ribosomal protein S28	-	-	-	-	-	0		62.0466	75.2257	85.1671	110.397	65.3356	62.462	0.139342	3.79883	0.565261
210	GpartN1_g210.t1	GJQ08419.1	Chaperone protein DnaJ	C2H2	-	-	-	-	0		27.254	30.0626	28.0372	48.3287	47.5983	44.3958	-0.487298	5.66888	6.78772e-11
211	GpartN1_g211.t1	GJQ08420.1	Phospholipid-transporting ATPase ABCA3	-	-	-	-	-	7		41.9056	40.5087	42.1371	74.8694	68.2336	76.4912	-0.584951	7.19087	3.86412e-26
212	GpartN1_g212.t1	GJQ08421.1	Sphingomyelinase C	-	-	-	-	-	3		31.6435	31.5968	29.466	37.8867	33.3278	40.526	-0.0339502	5.87104	0.690208
213	GpartN1_g213.t1	GJQ08422.1	Long-chain-fatty-acid--CoA ligase 5	-	-	-	-	-	0		126.304	137.367	131.282	163.675	161.509	167.564	-0.0883336	8.04506	0.0794856
214	GpartN1_g214.t1	GJQ08423.1	Glutathione S-transferase-like protein gedE	-	-	-	-	-	0		293.2	289.863	302.22	395.484	421.165	396.894	-0.225216	8.26295	1.10901e-05
215	GpartN1_g215.t1	GJQ08424.1	hypothetical protein	-	-	-	-	-	0		44.0501	45.7474	38.9194	35.741	29.232	33.3204	0.628257	3.89256	1.51991e-06
216	GpartN1_g216.t1	GJQ08425.1	Chromosome partition protein Smc	-	-	-	-	-	0		60.3549	54.9369	59.8614	38.6354	39.2866	46.4046	0.726325	7.45342	1.17318e-26
217	GpartN1_g217.t1	GJQ08426.1	actin; ACT1	-	-	-	-	-	0	actin related: ACT	2.16004	2.47472	1.6375	123.011	127.027	122.301	-5.65028	5.97347	0
218	GpartN1_g218.t1	GJQ08427.1	hypothetical protein	-	-	-	-	-	8		79.6713	85.7979	88.0839	67.1576	66.407	72.1849	0.532167	6.06279	3.96574e-15
219	GpartN1_g219.t1	GJQ08428.1	Translation initiation factor eIF-2B subunit alpha	-	-	-	-	-	0		76.807	78.767	73.3317	84.9902	87.3177	91.8134	0.0239053	6.18404	0.745904
220	GpartN1_g220.t1	GJQ08429.1	D-3-phosphoglycerate dehydrogenase	-	-	-	-	-	0		806.993	796.479	795.46	402.727	408.49	409.121	1.20582	9.86332	4.54652e-207
221	GpartN1_g221.t1	GJQ08430.1	hypothetical protein	-	-	-	-	-	0		2914.07	2922.99	3073.06	2730.14	2928.58	2766.4	0.311239	10.4129	1.87175e-10
222	GpartN1_g222.t1	GJQ08431.1	Microtubule-associated serine/threonine-protein kinase 3	-	-	AGC_MAST	-	-	0		31.3049	35.9928	33.5596	42.5037	41.1766	41.6156	-0.0823202	6.69827	0.206816
223	GpartN1_g223.t1	GJQ08432.1	Ubiquitin-conjugating enzyme E2 6	-	-	-	-	-	1		46.5009	42.6447	45.4361	61.9746	57.764	64.0236	-0.215018	4.93011	0.0200376
224	GpartN1_g224.t1	GJQ08433.1	MOB kinase activator 3A	-	-	-	-	-	0		42.1747	42.5902	33.5441	42.4816	40.6898	44.5834	0.122919	4.54536	0.328752
225	GpartN1_g225.t1	GJQ08434.1	UDP-GalNAc:beta-1,3-N-acetylgalactosaminyltransferase 1	-	-	-	-	GT31(81-277)	0		69.7144	62.5018	63.2388	1.09835	0.550553	1.27996	6.3029	5.08133	0
226	GpartN1_g226.t1	GJQ08435.1	hypothetical protein	-	-	-	-	-	0		27.5334	28.0848	30.4545	26.7778	30.2253	24.0397	0.308573	3.56067	0.0381556
227	GpartN1_g227.t1	GJQ08436.1	Palmitoyltransferase ZDHHC15	-	-	-	-	-	4		35.7928	33.0779	32.8934	49.0888	51.0739	57.2053	-0.397499	5.16032	1.12685e-05
228	GpartN1_g228.t1	GJQ08437.1	Bifunctional chorismate mutase/prephenate dehydratase	-	-	-	-	-	0		164.181	167.193	156.487	190.138	192.922	188.595	0.00150869	7.22105	0.98588
229	GpartN1_g229.t1	GJQ08438.1	RecBCD enzyme subunit RecD	-	-	-	-	-	1		48.1846	48.3118	52.3232	57.4661	55.1525	62.528	-0.0029662	7.12158	0.973676
230	GpartN1_g230.t1	GJQ08439.1	mRNA 3'-end-processing protein YTH1	C3H	-	-	-	-	0		62.1045	62.8382	59.2623	65.4544	75.2474	67.0718	0.051866	5.60089	0.543924
231	GpartN1_g231.t1	GJQ08440.1	Trafficking protein particle complex subunit 8	-	-	-	-	-	0		38.4411	38.9361	40.9565	50.8569	46.3273	51.9416	-0.10084	7.32528	0.0815549
232	GpartN1_g232.t1	GJQ08441.1	EGF domain-specific O-linked N-acetylglucosamine transferase	-	-	-	-	GT61(345-469)	1		1.45411	1.57826	2.08865	19.0573	20.4929	20.1568	-3.3126	4.12533	3.20284e-105
233	GpartN1_g233.t1	GJQ08442.1	hypothetical protein	-	-	-	-	-	0		9.78832	8.12672	7.33885	6.95546	4.78141	7.54309	0.637778	2.88038	0.0010716
234	GpartN1_g234.t1	GJQ08443.1	Mitotic spindle assembly checkpoint protein MAD2A	-	-	-	-	-	0		89.7811	95.9862	76.8735	82.5179	88.7005	83.5889	0.272194	5.59356	0.00208914
235	GpartN1_g235.t1	GJQ08444.1	ER lumen protein-retaining receptor 2	-	-	-	-	-	7		90.8199	94.7001	103.489	103.925	104.781	95.8224	0.153265	5.89627	0.0495905
236	GpartN1_g236.t1	GJQ08445.1	hypothetical protein	-	-	-	-	-	0		45.0008	42.8656	38.4632	28.4748	25.3317	36.1388	0.726929	4.38299	3.79461e-08
237	GpartN1_g237.t1	GJQ08446.1	hypothetical protein	-	-	-	-	-	1		31.945	38.8107	34.1145	52.1108	50.6243	50.7504	-0.318987	5.25142	0.000259264
238	GpartN1_g238.t1	GJQ08447.1	Ethanol acetyltransferase 1	-	-	-	-	-	0		37.1502	36.8606	46.0583	31.3082	32.7677	27.7285	0.614312	4.96427	7.13949e-08
239	GpartN1_g239.t1	GJQ08448.1	General transcription factor IIH subunit 2	-	-	-	-	-	0		44.8878	39.639	32.7563	55.1736	57.7167	55.439	-0.290266	5.69248	0.00297092
240	GpartN1_g240.t1	GJQ08449.1	ATP-dependent RNA helicase HAS1	-	-	-	-	-	0		38.931	45.5377	42.1824	47.6788	45.2677	50.1149	0.0561867	5.72262	0.514391
241	GpartN1_g241.t1	GJQ08450.1	Protein SYM1	-	-	-	-	-	0		344.779	311.683	335.42	456.308	454.703	446.698	-0.22188	7.71621	4.15059e-05
242	GpartN1_g242.t1	GJQ08451.1	hypothetical protein	-	-	-	-	-	0		55.6484	52.3046	54.5106	59.6715	71.5153	63.8911	-0.0374065	6.18972	0.693832
243	GpartN1_g243.t1	GJQ08452.1	ATP-dependent kinase YFH7	-	-	-	-	-	0		92.1213	96.1642	95.3268	109.238	109.512	113.552	0.00179134	6.27267	0.98883
244	GpartN1_g244.t1	GJQ08453.1	Elongation of very long chain fatty acids protein 5	-	-	-	-	-	7		107.656	111.362	114.274	120.986	124.621	135.675	0.036106	6.40119	0.611271
245	GpartN1_g245.t1	GJQ08454.1	Kynurenine 3-monooxygenase	-	-	-	-	-	0		38.84	42.4421	37.4885	59.0234	54.6935	61.0678	-0.324038	6.06622	3.7216e-06
246	GpartN1_g246.t1	GJQ08455.1	hypothetical protein	-	-	-	-	-	0		49.6194	53.6053	47.7327	27.9018	27.2558	31.1283	1.03895	6.37633	5.05929e-55
247	GpartN1_g247.t1	GJQ08456.1	WD repeat-containing protein 44	-	-	-	-	-	0		18.4992	19.3962	21.4905	18.8001	19.9175	19.2579	0.261236	4.54399	0.0145869
248	GpartN1_g248.t1	GJQ08457.1	RING finger protein 44	-	-	-	-	-	1		31.5832	34.6943	33.8016	84.1336	69.3242	73.7081	-0.946947	5.01354	3.16125e-21
249	GpartN1_g249.t1	GJQ08458.1	hypothetical protein	-	-	-	-	-	0		413.829	404.137	433.793	300.625	285.803	290.96	0.744242	8.62872	1.32076e-54
250	GpartN1_g250.t1	GJQ08459.1	Denticleless protein homolog	-	-	-	-	-	0		15.5175	16.3559	16.9215	11.5517	9.11007	10.5898	0.882023	4.26249	1.70456e-14
251	GpartN1_g251.t1	GJQ08460.1	Tyrosine-protein phosphatase yvh1	-	-	-	-	-	0		32.2648	40.8562	31.7874	42.9809	41.0608	44.7841	-0.0640405	4.0941	0.662051
252	GpartN1_g252.t1	GJQ08461.1	Telomere length regulation protein TEL2 homolog	-	-	-	-	-	0		24.6981	28.0024	24.2769	34.4736	32.0061	38.4577	-0.213986	6.14783	0.00818346
253	GpartN1_g253.t1	GJQ08462.1	Small heat shock protein C4	-	-	-	-	-	0		53.6451	46.4009	39.2295	79.7749	64.6629	69.6081	-0.382708	4.83161	0.00179196
254	GpartN1_g254.t1	GJQ08463.1	Fucoxanthin-chlorophyll a-c binding protein, chloroplastic	-	-	-	-	-	0		3151.77	3153.94	3384.09	1810.42	1915.04	1796.23	1.0419	10.5389	4.25005e-95
255	GpartN1_g255.t1	GJQ08464.1	Fucoxanthin-chlorophyll a-c binding protein, chloroplastic	-	-	-	-	-	2		1573.84	1536.75	1660.11	1179.65	1269.38	1210.17	0.613122	9.78382	1.6091e-33
256	GpartN1_g256.t1	GJQ08465.1	SAGA-associated factor 11 homolog	-	-	-	-	-	0		27.1406	22.0269	21.3203	29.9152	27.5988	29.3474	-0.0655412	4.215	0.624589
257	GpartN1_g257.t1	GJQ08466.1	Suppressor of disruption of TFIIS	-	-	-	-	-	0		73.8924	80.5246	77.1942	96.1978	89.2255	97.1564	-0.0539082	5.90842	0.464735
258	GpartN1_g258.t1	GJQ08467.1	Leucine aminopeptidase 2	-	-	-	-	-	0		58.5219	63.56	56.0422	97.0152	104.073	94.9923	-0.504159	7.11605	1.8814e-16
259	GpartN1_g259.t1	GJQ08468.1	hypothetical protein	-	-	-	-	-	0		307.869	318.674	336.059	336.252	343.708	330.609	0.159693	7.67232	0.00315991
260	GpartN1_g260.t1	GJQ08469.1	CCA-adding enzyme	-	-	-	-	-	0		75.1273	76.5304	75.0538	72.0021	70.323	74.5929	0.295271	6.91483	1.33743e-08
261	GpartN1_g261.t1	GJQ08470.1	DNA endonuclease RBBP8	-	-	-	-	-	0		25.541	29.0718	28.7823	32.224	28.5173	27.9698	0.143777	4.9993	0.152839
262	GpartN1_g262.t1	GJQ08471.1	tRNA (cytidine/uridine-2'-O-)-methyltransferase TrmJ	-	-	-	-	-	0		20.5595	18.9755	20.0713	20.8705	22.1459	23.3484	0.0740552	4.18148	0.565059
263	GpartN1_g263.t1	GJQ08472.1	Methionine aminopeptidase 1	-	-	-	-	-	0		125.23	142.952	143.615	157.601	149.193	140.303	0.111935	7.27337	0.100595
264	GpartN1_g264.t1	GJQ08473.1	Dr1-associated corepressor	NF-YC	-	-	-	-	0		81.7621	68.1854	75.1777	84.4572	79.8441	83.576	0.0944639	5.52203	0.292702
265	GpartN1_g265.t1	GJQ08474.1	hypothetical protein	-	-	-	-	-	2		189.393	199.733	203.592	214.789	223.168	210.369	0.10041	8.23025	0.0584553
266	GpartN1_g266.t1	GJQ08475.1	Short transient receptor potential channel 4-associated protein	-	-	-	-	-	0		74.5702	69.5061	73.9086	79.5534	82.0491	83.3041	0.0625363	7.67914	0.257834
267	GpartN1_g267.t1	GJQ08476.1	Importin subunit alpha-7	-	-	-	-	-	0		86.6182	90.1853	96.6908	114.384	105.599	113.682	-0.0547189	7.19423	0.378053
268	GpartN1_g268.t1	GJQ08477.1	hypothetical protein	-	-	-	-	-	0		57.7401	55.6697	52.4453	38.9189	38.5225	38.1776	0.751552	6.72216	3.79882e-39
269	GpartN1_g269.t1	GJQ08478.1	Dihydrolipoyl dehydrogenase, mitochondrial	-	-	-	-	-	0		227.126	234.831	240.261	330.128	316.386	337.221	-0.254883	8.59604	3.44841e-08
270	GpartN1_g270.t1	GJQ08479.1	Uncharacterized protein YfhR	-	-	-	-	-	3		39.0797	39.7722	39.5109	51.0998	50.1483	48.0793	-0.104807	6.01659	0.128508
271	GpartN1_g271.t1	GJQ08480.1	hypothetical protein	-	-	-	SP(Sec/SPI)	-	0		94.8719	100.033	89.9724	99.4117	107.991	111.337	0.0666283	5.99011	0.379547
272	GpartN1_g272.t1	GJQ08481.1	hypothetical protein	-	-	-	-	-	0		51.8745	54.4851	55.3524	104.457	99.9336	103.867	-0.699154	6.47005	1.59171e-33
273	GpartN1_g273.t1	GJQ08482.1	40S ribosomal protein SA	-	-	-	-	-	0		342.71	384.81	394.655	498.241	454.332	465.413	-0.106136	8.46271	0.0871649
274	GpartN1_g274.t1	GJQ08483.1	Uncharacterized RNA methyltransferase pc1998	-	-	-	-	-	0		87.1891	83.2017	85.9198	74.9413	73.8263	82.5872	0.379774	6.69203	2.26534e-10
275	GpartN1_g275.t1	GJQ08484.1	hypothetical protein	-	-	-	-	-	2		32.2638	33.9731	33.5345	22.627	23.4733	24.3273	0.731481	6.0616	5.31813e-31
276	GpartN1_g276.t1	GJQ08485.1	Succinate dehydrogenase assembly factor 2-B, mitochondrial	-	-	-	-	-	0		83.4162	73.9397	77.9578	129.097	101.243	105.119	-0.274312	4.9967	0.0131786
277	GpartN1_g277.t1	GJQ08486.1	RNA binding protein fox-1 homolog 2	-	-	-	-	-	0		89.4438	93.3771	85.59	94.7892	84.3479	90.1118	0.229135	6.88947	0.000120093
278	GpartN1_g278.t1	GJQ08487.1	Actin-histidine N-methyltransferase	-	-	-	-	-	0		67.2133	69.7286	71.8464	88.8326	89.2946	89.7535	-0.129513	6.88532	0.020818
279	GpartN1_g279.t1	GJQ08488.1	hypothetical protein	-	-	-	-	-	1		88.799	83.501	79.848	81.4739	80.6907	81.5902	0.280262	6.66724	2.5339e-06
280	GpartN1_g280.t1	GJQ08489.1	ATP-binding cassette sub-family F member 3	-	-	-	-	-	0		50.0976	48.1313	44.6911	52.8871	54.272	56.4876	0.0354968	6.65766	0.605902
281	GpartN1_g281.t1	GJQ08490.1	Protein adenylyltransferase SelO	-	-	-	-	-	0		32.2725	31.6678	30.3411	34.2945	30.446	34.8784	0.156416	5.59774	0.0486875
282	GpartN1_g282.t1	GJQ08491.1	Uncharacterized Nudix hydrolase NudL	-	-	-	-	-	0		12.7436	14.372	13.3764	42.4676	37.9823	38.7624	-1.32259	4.04648	2.10553e-26
283	GpartN1_g283.t1	GJQ08492.1	Arabinose-proton symporter	-	-	-	-	-	12		8.73882	8.84228	6.94388	4.46866	4.97356	3.57088	1.13572	3.27255	8.47823e-12
284	GpartN1_g284.t1	GJQ08493.1	hypothetical protein	-	-	-	-	-	0		15.5175	16.0003	14.0078	20.793	28.3493	16.8001	-0.3174	2.93452	0.145888
285	GpartN1_g285.t1	GJQ08494.1	Tripartite motif-containing protein 65	-	-	-	-	-	0		88.4803	86.527	84.133	90.664	84.3298	84.7739	0.229038	7.0545	2.29236e-05
286	GpartN1_g286.t1	GJQ08495.1	Protein MAK16 homolog	-	-	-	-	-	0		47.6896	46.6928	55.5537	102.712	99.2304	98.8491	-0.773743	6.01477	8.59859e-26
287	GpartN1_g287.t1	GJQ08496.1	Protein translation factor SUI1 homolog	-	-	-	-	-	0		988.855	929.619	925.572	1351.11	1352.84	1297.16	-0.261639	8.48466	1.08488e-07
288	GpartN1_g288.t1	GJQ08497.1	Deoxyhypusine hydroxylase	-	-	-	-	-	0		131.019	138.138	129.162	142.676	152.877	146.837	0.0771075	6.86684	0.195511
289	GpartN1_g289.t1	GJQ08498.1	PGR5-like protein 1A, chloroplastic	-	-	-	-	-	2		330.828	344.865	351.34	327.854	330.185	337.106	0.276096	8.32327	2.68556e-09
290	GpartN1_g290.t1	GJQ08499.1	WD repeat-containing protein 5	-	-	-	-	-	0		16.4549	18.3292	17.5242	16.2283	16.8875	17.2132	0.284201	5.71999	8.57094e-05
291	GpartN1_g291.t1	GJQ08500.1	hypothetical protein	-	-	-	-	-	0		22.0336	21.7565	24.8918	18.1399	17.8927	15.5507	0.640521	3.74482	2.3248e-06
292	GpartN1_g292.t1	GJQ08501.1	ATP-dependent Clp protease proteolytic subunit	-	-	-	-	-	0		73.525	67.0439	63.6006	92.9817	86.1541	92.0331	-0.175083	5.77763	0.0212525
293	GpartN1_g293.t1	GJQ08502.1	Phosphatidylethanolamine N-methyltransferase	-	-	-	-	-	4		145.272	150.755	166.598	127.813	141.135	143.65	0.39354	6.59197	2.5856e-08
294	GpartN1_g294.t1	GJQ08503.1	Neuroglobin	-	-	-	-	-	0		801.337	809.696	901.186	1087.19	1154.61	1095.2	-0.179393	8.53193	0.00244533
295	GpartN1_g295.t1	GJQ08504.1	hypothetical protein	-	-	-	-	-	0		83.9887	87.6018	76.1469	105.048	108.047	95.9142	-0.0896757	5.87794	0.283463
296	GpartN1_g296.t1	GJQ08505.1	hypothetical protein	-	-	-	-	-	0		13.5003	13.9203	17.1766	23.7544	22.7148	19.5904	-0.337874	2.52763	0.110904
297	GpartN1_g297.t1	GJQ08506.1	hypothetical protein	-	-	-	-	-	0		49.8224	51.8824	56.8384	91.6642	95.8797	90.3469	-0.581277	6.16641	9.68549e-17
298	GpartN1_g298.t1	GJQ08507.1	2-phosphoglycerate kinase	-	-	-	-	-	0		21.2147	23.2005	23.6178	29.5345	25.1672	27.1519	-0.0316643	5.0644	0.7665
299	GpartN1_g299.t1	GJQ08508.1	hypothetical protein	-	-	-	-	-	0		139.298	138.359	145.285	201.303	205.349	201.866	-0.294429	8.26201	4.92834e-10
300	GpartN1_g300.t1	GJQ08509.1	AP-3 complex subunit mu-1	-	-	-	-	-	0		61.1495	56.2806	54.6938	71.2872	61.6076	71.5026	-0.0124414	6.15972	0.87829
301	GpartN1_g301.t1	GJQ08510.1	mRNA export factor GLE1	-	-	-	-	-	3		30.4632	27.4941	28.2186	33.4454	32.0572	32.245	0.0507663	5.69027	0.537948
302	GpartN1_g302.t1	GJQ08511.1	Riboflavin biosynthesis protein RibD	-	-	-	-	-	0		22.1632	19.9713	22.2523	26.6851	25.9752	26.9844	-0.0748948	4.94122	0.447093
303	GpartN1_g303.t1	GJQ08512.1	hypothetical protein	-	-	-	-	-	1		126.333	124.091	124.589	235.344	201.133	219.405	-0.572174	6.66028	7.63417e-19
304	GpartN1_g304.t1	GJQ08513.1	Eukaryotic translation initiation factor 3 subunit H	-	-	-	-	-	0		84.1951	100.411	94.2171	140.753	140.185	137.391	-0.355496	6.87234	2.44336e-08
305	GpartN1_g305.t1	GJQ08514.1	Sjoegren syndrome nuclear autoantigen 1 homolog	-	-	-	-	-	0		39.8788	24.8981	33.7945	61.6886	67.1674	52.1787	-0.647149	3.98875	0.000113764
306	GpartN1_g306.t1	GJQ08515.1	S-adenosylmethionine mitochondrial carrier protein	-	-	-	-	-	2		56.3552	56.0678	61.9966	65.3711	72.9513	72.3302	-0.0445073	6.24219	0.597723
307	GpartN1_g307.t1	GJQ08516.1	Carbonyl reductase [NADPH] 1	-	-	-	-	-	0		136.48	154.3	136.208	164.849	162.044	166.13	0.0233119	7.12931	0.7233
308	GpartN1_g308.t1	GJQ08517.1	DNA mismatch repair protein MutL	-	-	-	-	-	0		18.6115	21.4819	21.358	27.7614	25.1256	25.3752	-0.116577	5.3645	0.196101
309	GpartN1_g309.t1	GJQ08518.1	Histone acetyltransferase p300	-	-	-	-	-	0		29.3125	27.1382	27.3013	33.6535	34.4772	33.0934	-0.0436195	5.20287	0.650122
310	GpartN1_g310.t1	GJQ08519.1	AT-rich interactive domain-containing protein 3A	-	ARID	-	-	-	0		29.4152	29.3495	29.9542	46.0009	45.7394	47.6844	-0.421221	5.99001	3.62592e-11
311	GpartN1_g311.t1	GJQ08520.1	WD repeat-containing protein 26	-	-	-	-	-	0		64.0111	59.3411	66.3324	67.0825	63.7093	70.7336	0.145164	6.75374	0.0270492
312	GpartN1_g312.t1	GJQ08521.1	DNA gyrase subunit A	-	-	-	-	-	0		87.7144	90.751	87.3727	66.2963	65.8612	70.1921	0.624785	7.60459	5.39474e-38
313	GpartN1_g313.t1	GJQ08522.1	hypothetical protein	-	-	-	-	-	0		17.4405	13.7649	14.9165	14.4257	14.0762	14.5695	0.331623	3.12192	0.0513695
314	GpartN1_g314.t1	GJQ08523.1	Bifunctional peptidase and arginyl-hydroxylase JMJD5	-	-	-	-	-	0		20.87	20.6226	22.0204	44.9091	46.8225	42.4334	-0.850706	5.21634	7.96633e-23
315	GpartN1_g315.t1	GJQ08524.1	E3 ubiquitin-protein ligase RNF181	-	-	-	-	-	0		77.671	71.6986	74.7229	54.934	57.9461	50.2872	0.68555	5.97595	4.05777e-21
316	GpartN1_g316.t1	GJQ08525.1	Pre-mRNA-splicing factor isy1	-	-	-	-	-	0		61.1206	56.7892	54.2856	53.6247	56.0898	52.4401	0.315639	5.3584	0.000116557
317	GpartN1_g317.t1	GJQ08526.1	Glycine--tRNA ligase alpha subunit	-	-	-	-	-	0		83.3168	86.3713	91.1766	62.9942	61.9109	70.2274	0.650455	7.85436	3.81141e-30
318	GpartN1_g318.t1	GJQ08527.1	hypothetical protein	-	-	-	-	-	0		122.195	117.43	122.812	165.051	172.362	164.864	-0.241526	6.67071	4.35407e-05
319	GpartN1_g319.t1	GJQ08528.1	Arabinose-proton symporter	-	-	-	-	-	11		31.6993	30.459	26.4737	10.8022	11.0614	7.73282	1.80793	4.83207	2.25251e-49
320	GpartN1_g320.t1	GJQ08529.1	hypothetical protein	-	-	-	-	-	0		59.5957	63.7789	69.1207	55.8761	53.2153	65.6575	0.372157	5.4412	6.86458e-05
321	GpartN1_g321.t1	GJQ08530.1	N amino acid transport system protein	-	-	-	-	-	11		37.7226	32.3983	29.5339	50.8443	44.6723	40.471	-0.215212	5.76214	0.0398949
322	GpartN1_g322.t1	GJQ08531.1	Arabinose-proton symporter	-	-	-	-	-	12		3.1262	3.39312	3.10874	2.66406	1.25248	1.11335	1.19525	1.94403	4.08741e-06
323	GpartN1_g323.t1	GJQ08532.1	Exportin-T	-	-	-	-	-	0		138.534	148.329	142.274	140.217	140.438	155.982	0.206172	8.73901	7.19833e-05
324	GpartN1_g324.t1	GJQ08533.1	Alpha-amylase isozyme 2A	-	-	-	-	-	0		86.2594	99.5546	96.0423	121.393	130.872	124.762	-0.191114	7.16523	0.00257417
325	GpartN1_g325.t1	GJQ08534.1	hypothetical protein	-	-	-	-	-	4		55.2728	51.6126	52.1987	59.1708	62.933	68.7422	-0.0325285	5.46111	0.736956
326	GpartN1_g326.t1	GJQ08535.1	COP9 signalosome complex subunit 4	-	-	-	-	-	0		184.515	181.65	169.645	210.822	212.31	201.71	0.00869311	7.71623	0.892647
327	GpartN1_g327.t1	GJQ08536.1	Oxygen-dependent coproporphyrinogen-III oxidase	-	-	-	-	-	0		130.062	125.471	114.2	107.095	105.224	109.122	0.433557	7.04991	6.06278e-14
328	GpartN1_g328.t1	GJQ08537.1	Protein Hikeshi	-	-	-	-	-	0		113.131	112.244	109.513	84.7788	90.0569	95.0016	0.540497	5.63229	1.92605e-14
329	GpartN1_g329.t1	GJQ08538.1	Peptidyl-prolyl cis-trans isomerase FKBP17-2, chloroplastic	-	-	-	-	-	0		256.159	266.582	298.174	322.999	328.604	340.088	-0.0422379	7.41817	0.539835
330	GpartN1_g330.t1	GJQ08539.1	Trafficking protein particle complex subunit 4	-	-	-	-	-	0		66.3842	59.8934	48.2405	53.1007	45.731	45.5175	0.509377	4.3689	0.000154904
331	GpartN1_g331.t1	GJQ08540.1	Mannose-P-dolichol utilization defect 1 protein	-	-	-	-	-	7		140.188	132.901	134.903	125.728	123.223	140.732	0.298649	6.467	4.06663e-06
332	GpartN1_g332.t1	GJQ08541.1	hypothetical protein	-	-	-	-	-	2		141.739	153.373	147.929	146.085	145.999	153.724	0.221606	7.08027	3.34446e-05
333	GpartN1_g333.t1	GJQ08542.1	hypothetical protein	-	-	-	-	-	0		146.892	154.362	145.799	142.184	130.347	138.477	0.353481	8.1088	3.42063e-13
334	GpartN1_g334.t1	GJQ08543.1	hypothetical protein	-	-	-	-	-	0		14.4691	16.6281	17.6631	20.3561	21.6915	20.4373	-0.131096	5.16382	0.192872
335	GpartN1_g335.t1	GJQ08544.1	hypothetical protein	-	-	-	-	-	1		33.865	32.9787	31.8106	50.3632	51.2749	53.0927	-0.418442	6.66277	1.44754e-13
336	GpartN1_g336.t1	GJQ08545.1	hypothetical protein	-	-	-	SP(Sec/SPI)	-	0		5.14004	4.98406	4.64495	153.6	170.804	157.762	-4.7971	8.14229	0
337	GpartN1_g337.t1	GJQ08546.1	Translin-associated protein X	-	-	-	-	-	0		30.6006	31.5526	31.1754	54.4707	51.907	50.4069	-0.516623	4.83314	1.67902e-08
338	GpartN1_g338.t1	GJQ08547.1	Conserved oligomeric Golgi complex subunit 6	-	-	-	-	-	1		39.1548	39.9525	37.5316	86.9881	82.7316	80.1769	-0.867578	6.76614	1.27296e-50
339	GpartN1_g339.t1	GJQ08548.1	DNA repair and recombination protein RAD52	-	-	-	-	-	0		19.5587	15.4123	16.0234	25.7463	30.7594	28.4721	-0.509493	4.14894	0.000126236
340	GpartN1_g340.t1	GJQ08549.1	hypothetical protein	-	-	-	-	-	0		24.8616	24.3462	26.0962	44.8215	50.5	41.063	-0.630836	4.96889	3.29057e-09
341	GpartN1_g341.t1	GJQ08550.1	Guanylate kinase	-	-	-	-	-	4		20.9607	22.4322	20.646	57.5708	60.1393	54.2923	-1.19663	5.59394	1.07029e-50
342	GpartN1_g342.t1	GJQ08551.1	40S ribosomal protein S26	-	-	-	-	-	0		224.193	196.89	208.517	414.673	418.98	391.654	-0.729872	6.53494	4.58422e-29
343	GpartN1_g343.t1	GJQ08552.1	Protein sey1	-	-	-	-	-	1		19.0582	17.6601	19.6521	33.9373	34.1351	32.6877	-0.608009	5.25853	1.76598e-13
344	GpartN1_g344.t1	GJQ08553.1	Probable methylthioribulose-1-phosphate dehydratase	-	-	-	-	-	0		69.2321	63.1976	68.1816	138.926	138.407	121.674	-0.761773	5.9044	4.09708e-22
345	GpartN1_g345.t1	GJQ08554.1	Thiamine-phosphate synthase	-	-	-	-	-	0		25.8709	27.6151	22.9484	69.373	65.5902	70.175	-1.18997	4.97889	1.33232e-38
346	GpartN1_g346.t1	GJQ08555.1	Divalent metal cation transporter MntH	-	-	-	-	-	10		61.3724	52.2876	56.8413	286.217	293.231	302.754	-2.13959	7.94822	7.91575628146493e-315
347	GpartN1_g347.t1	GJQ08556.1	hypothetical protein	-	-	-	-	-	0		42.79	44.6361	42.22	29.0668	27.3992	28.8058	0.83716	5.96047	4.5497e-40
348	GpartN1_g348.t1	GJQ08557.1	hypothetical protein	-	-	-	-	-	9		6.93409	7.44166	7.87259	14.2216	14.4473	13.4058	-0.690646	3.25175	1.52684e-05
349	GpartN1_g349.t1	GJQ08558.1	ATP-dependent zinc metalloprotease FtsH	-	-	-	-	-	1		61.5437	62.0324	58.179	139.464	136.097	141.536	-0.966829	7.81822	1.05637e-92
350	GpartN1_g350.t1	GJQ08559.1	3-hydroxyanthranilate 3,4-dioxygenase	-	-	-	-	-	0		24.1345	25.9223	25.333	78.0414	70.6947	77.4669	-1.35019	4.61653	4.61383e-39
351	GpartN1_g351.t1	GJQ08560.1	Membrane protein insertase YidC	-	-	-	-	-	3		36.4137	29.589	38.4502	58.2605	58.6985	60.991	-0.537379	5.72759	1.43606e-09
352	GpartN1_g352.t1	GJQ08561.1	Dynein assembly factor with WDR repeat domains 1	-	-	-	-	-	0		39.2469	46.6666	46.875	78.3473	79.9856	81.1768	-0.621683	6.45882	1.62845e-19
353	GpartN1_g353.t1	GJQ08562.1	Mediator of RNA polymerase II transcription subunit 7b	-	MED7	-	-	-	0		163.026	178.854	168.76	322.283	323.686	326.861	-0.699626	7.19453	8.21845e-43
354	GpartN1_g354.t1	GJQ08563.1	Glyoxylate reductase	-	-	-	-	-	0		1017.11	999.005	966.683	1716.49	1711.07	1673.66	-0.543335	10.505	1.52469e-40
355	GpartN1_g355.t1	GJQ08564.1	hypothetical protein	-	-	-	-	-	1		153.485	136.993	155.484	405.288	386.693	421.061	-1.21123	6.9572	4.62865e-91
356	GpartN1_g356.t1	GJQ08565.1	hypothetical protein	-	-	-	-	-	0		139.739	129.892	135.491	247.281	258.109	231.305	-0.632905	7.28559	1.42605e-26
357	GpartN1_g357.t1	GJQ08566.1	NAD-capped RNA hydrolase NudC	-	-	-	-	-	0		66.7926	61.7461	61.7409	106.434	94.0873	92.402	-0.388181	5.79748	5.87182e-07
358	GpartN1_g358.t1	GJQ08567.1	Protein FAM50 homolog	-	-	-	-	-	0		13.9192	12.9588	11.3479	27.162	27.4721	23.2122	-0.795159	4.15084	5.87897e-10
359	GpartN1_g359.t1	GJQ08568.1	U1 small nuclear ribonucleoprotein C	-	-	-	-	-	0		69.8045	53.3428	63.9725	130.57	144.384	122.834	-0.859009	5.08057	5.61203e-15
360	GpartN1_g360.t1	GJQ08569.1	5'-AMP-activated protein kinase subunit beta-1	-	-	-	-	-	0		6.61095	4.7836	4.86964	93.8944	82.2628	94.9004	-3.81783	5.6305	5.01877e-257
361	GpartN1_g361.t1	GJQ08570.1	hypothetical protein	-	-	-	-	-	4		15.8542	18.0171	18.7724	26.9869	24.3275	30.2163	-0.398472	6.81567	8.6543e-07
362	GpartN1_g362.t1	GJQ08571.1	hypothetical protein	-	-	-	-	-	0		48.2237	48.4317	47.5488	59.5132	60.13	64.4916	-0.121692	6.81087	0.0339626
363	GpartN1_g363.t1	GJQ08572.1	Alpha,alpha-trehalose-phosphate synthase [UDP-forming]	-	-	-	-	GT20(72-542)	0		26.2421	26.2765	21.3356	38.7882	37.5836	40.6354	-0.431298	6.2636	1.81125e-08
364	GpartN1_g364.t1	GJQ08573.1	Cryptochrome DASH	-	-	-	-	-	0		959.446	1005.63	1069.05	1403.16	1386.93	1340.8	-0.214253	10.4929	2.95852e-05
365	GpartN1_g365.t1	GJQ08574.1	3-ketoacyl-CoA synthase 4	-	-	-	-	-	2		42.6063	40.6966	37.5284	93.8609	90.1399	95.842	-0.978698	6.61311	7.47633e-60
366	GpartN1_g366.t1	GJQ08575.1	F-box/LRR-repeat protein 14	-	-	-	-	-	0		75.3156	81.0599	79.9624	188.897	193.344	185.097	-1.03353	7.6805	7.9874e-91
367	GpartN1_g367.t1	GJQ08576.1	hypothetical protein	-	-	-	-	-	0		8.22131	6.69244	6.81282	14.0119	14.5314	15.9909	-0.800932	2.70155	3.20289e-05
368	GpartN1_g368.t1	GJQ08577.1	L-threonine dehydratase biosynthetic IlvA	-	-	-	-	-	0		42.8402	42.6366	42.9343	69.4677	62.3189	67.8654	-0.402791	6.48365	3.43475e-11
369	GpartN1_g369.t1	GJQ08578.1	hypothetical protein	-	-	-	-	-	0		133.591	119.155	128.54	200.999	214	206.321	-0.474598	7.02017	1.80744e-15
370	GpartN1_g370.t1	GJQ08579.1	UPF0225 protein YchJ	-	-	-	-	-	0		87.5692	90.0847	105.11	163.198	177.903	164.385	-0.60995	6.30497	4.80317e-15
371	GpartN1_g371.t1	GJQ08580.1	Photosystem II 12 kDa extrinsic protein	-	-	-	-	-	0		2391.32	2304.13	2504.86	1958.57	1994.87	1898.1	0.530054	10.0113	3.32002e-27
372	GpartN1_g372.t1	GJQ08581.1	hypothetical protein	-	-	-	-	-	0		28.6731	28.3333	28.7384	47.0257	44.3127	50.0595	-0.487996	5.54067	6.72109e-11
373	GpartN1_g373.t1	GJQ08582.1	Oxygen-evolving enhancer protein 1, chloroplastic	-	-	-	-	-	0		2967.03	3145.77	3160.02	3484.82	3578.27	3493.28	0.0436985	11.6499	0.351163
374	GpartN1_g374.t1	GJQ08583.1	Uncharacterized protein R106	-	-	-	-	-	1		15.5457	16.17	22.3295	32.1293	28.9431	30.0953	-0.522754	4.45137	0.000123637
375	GpartN1_g375.t1	GJQ08584.1	hypothetical protein	-	-	-	-	-	0		6.14595	8.27054	8.966	17.2152	12.967	15.9408	-0.743348	3.7816	3.69498e-06
376	GpartN1_g376.t1	GJQ08585.1	hypothetical protein	-	-	-	-	-	0		11.2728	10.5076	13.3471	15.9107	18.2523	19.8089	-0.39213	4.35091	0.00273076
377	GpartN1_g377.t1	GJQ08586.1	hypothetical protein	-	-	-	-	-	0		195.656	206.383	202.291	387.359	382.679	368.662	-0.683552	7.48997	4.04883e-41
378	GpartN1_g378.t1	GJQ08587.1	hypothetical protein	-	-	-	-	-	0		11.748	10.0604	10.6593	32.2398	28.7096	31.0928	-1.26495	3.69513	1.5315e-19
379	GpartN1_g379.t1	GJQ08588.1	Signal peptidase complex catalytic subunit sec11	-	-	-	-	-	3		29.1456	32.2162	31.5719	57.0191	57.0053	65.5366	-0.718704	4.58492	1.19377e-11
380	GpartN1_g380.t1	GJQ08589.1	hypothetical protein	-	-	-	-	-	0		15.7839	15.9287	10.5751	79.8745	89.6234	79.3594	-2.32413	4.16258	8.94673e-59
381	GpartN1_g381.t1	GJQ08590.1	Bromodomain and WD repeat-containing protein 3	-	-	-	-	-	0		26.0591	27.8406	26.6021	48.9041	45.2916	49.3163	-0.601451	6.91141	1.20298e-27
382	GpartN1_g382.t1	GJQ08591.1	L-xylulose reductase	-	-	-	-	-	0		109.088	122.773	118.365	255.159	245.566	231.863	-0.834311	6.96302	8.41659e-43
383	GpartN1_g383.t1	GJQ08592.1	Cytosolic purine 5'-nucleotidase	-	-	-	SP(Sec/SPI)	-	0		39.4905	38.5885	39.3629	47.8568	47.1543	50.5911	-0.0784334	6.13524	0.244577
384	GpartN1_g384.t1	GJQ08593.1	hypothetical protein	-	-	-	-	-	0		47.6775	42.4336	42.3188	85.742	76.5559	80.9801	-0.641865	5.51602	5.91664e-16
385	GpartN1_g385.t1	GJQ08594.1	hypothetical protein	C2C2-LSD	-	-	-	-	0		120.192	122.757	121.377	198.454	203.543	194.206	-0.481358	6.10242	5.18388e-14
386	GpartN1_g386.t1	GJQ08595.1	Digeranylgeranylglyceryl phosphate synthase	-	-	-	-	-	7		72.4823	72.6121	72.5961	133.616	131.053	141.732	-0.66891	6.78535	5.85386e-34
387	GpartN1_g387.t1	GJQ08596.1	E3 ubiquitin-protein ligase RNF13	-	-	-	-	-	4		43.9033	44.2632	43.9073	84.5665	96.9832	88.4879	-0.804654	6.06734	1.72083e-27
388	GpartN1_g388.t1	GJQ08597.1	S-adenosylmethionine:tRNA ribosyltransferase-isomerase	-	-	-	-	-	1		32.449	31.3494	31.6205	47.9656	49.9592	51.9764	-0.421738	5.7518	1.66817e-09
389	GpartN1_g389.t1	GJQ08598.1	Methionine synthase reductase	-	-	-	-	-	0		10.1385	9.72035	9.70849	19.7622	22.6192	23.5158	-0.928072	4.46729	2.90171e-16
390	GpartN1_g390.t1	GJQ08599.1	Glutathione S-transferase P	-	-	-	-	-	0		38.303	37.7682	30.0989	87.8785	75.7274	85.1953	-0.991803	5.11062	3.38577e-23
391	GpartN1_g391.t1	GJQ08600.1	Serine/threonine-protein phosphatase 2A 56 kDa regulatory subunit epsilon isoform	-	-	-	-	-	0		72.0824	73.8235	62.4701	150.206	144.573	148.474	-0.857075	7.33771	2.27092e-50
392	GpartN1_g392.t1	GJQ08601.1	NADH dehydrogenase [ubiquinone] iron-sulfur protein 2, mitochondrial	-	-	-	-	-	0		106.774	103.859	103.514	217.578	190.175	213.338	-0.750174	7.68156	3.70843e-41
393	GpartN1_g393.t1	GJQ08602.1	Protein pelota homolog	-	-	-	-	-	0		52.201	49.4943	52.274	81.8735	82.6428	82.6997	-0.452759	6.08997	1.27107e-12
394	GpartN1_g394.t1	GJQ08603.1	Acylpyruvase FAHD1, mitochondrial	-	-	-	-	-	0		40.7488	30.6904	34.4038	109.798	94.7219	106.788	-1.32015	5.57472	1.24991e-43
395	GpartN1_g395.t1	GJQ08604.1	hypothetical protein	-	-	-	-	-	0		38.0403	46.9017	45.1966	71.2172	71.613	74.8196	-0.512604	5.45555	1.23958e-09
396	GpartN1_g396.t1	GJQ08605.1	Ran-binding protein 10	-	-	-	-	-	0		64.5081	62.6838	69.3366	90.1267	83.7436	90.6846	-0.196191	6.50888	0.00229378
397	GpartN1_g397.t1	GJQ08606.1	Clavaminate synthase-like protein At3g21360	-	-	-	-	-	0		36.1101	40.0543	38.4776	53.9153	52.4273	55.8171	-0.268961	5.37233	0.000635129
398	GpartN1_g398.t1	GJQ08607.1	Proton myo-inositol cotransporter	-	-	-	-	-	12		7.61421	7.58646	6.3759	1.33744	1.60895	1.1578	2.60226	2.67415	4.29726e-35
399	GpartN1_g399.t1	GJQ08608.1	WD repeat-containing protein 5B	-	-	-	-	-	0		25.7758	30.3955	24.2157	49.9316	39.2802	41.0648	-0.46071	4.91858	8.92695e-05
400	GpartN1_g400.t1	GJQ08609.1	Tryptophan--tRNA ligase	-	-	-	-	-	0		28.0871	30.1236	35.6149	57.4609	53.9787	48.3405	-0.537831	5.65658	3.19738e-08
401	GpartN1_g401.t1	GJQ08610.1	Mitochondrial basic amino acids transporter	-	-	-	-	-	0		18.5217	18.5321	21.8896	39.3725	39.809	38.277	-0.766	4.72189	3.02434e-14
402	GpartN1_g402.t1	GJQ08611.1	Zeaxanthin epoxidase, chloroplastic	-	-	-	-	-	0		54.3991	56.5476	54.199	87.6591	85.1558	86.7869	-0.4211	6.28889	1.4564e-12
403	GpartN1_g403.t1	GJQ08612.1	hypothetical protein	-	-	-	-	-	0		13.6519	7.29902	13.2684	9.59825	16.3013	13.1591	0.0176353	1.69451	0.952071
404	GpartN1_g404.t1	GJQ08613.1	5-oxoprolinase	-	-	-	-	-	0		44.368	44.5463	48.2495	80.154	77.2898	82.9437	-0.577974	7.83793	1.06837e-28
405	GpartN1_g405.t1	GJQ08614.1	hypothetical protein	-	-	-	-	-	0		141.777	128.226	140.691	298.256	271.27	278.561	-0.812304	5.72412	4.94468e-28
406	GpartN1_g406.t1	GJQ08615.1	PEMT/PEM2 methyltransferase family protein	-	-	-	-	-	2		261.577	267.42	285.082	411.586	421.944	409.038	-0.379943	8.03403	1.34904e-13
407	GpartN1_g407.t1	GJQ08616.1	Heat shock factor protein HSF8	HSF	-	-	-	-	0		44.7298	46.2612	40.9754	58.5742	71.2541	70.2698	-0.373483	5.64911	4.46298e-05
408	GpartN1_g408.t1	GJQ08617.1	50S ribosomal protein L33	-	-	-	-	-	0		53.7107	50.1429	51.0448	117.519	115.051	114.85	-0.932571	3.84225	2.97389e-13
409	GpartN1_g409.t1	GJQ08618.1	hypothetical protein	-	-	-	-	-	0		14.4133	14.8954	15.9505	23.2314	22.8661	22.8462	-0.376946	6.15717	8.32235e-09
410	GpartN1_g410.t1	GJQ08619.1	hypothetical protein	-	-	-	-	-	1		19.3623	19.0341	20.8405	41.5006	39.6025	40.9533	-0.811331	6.48226	7.31573e-42
411	GpartN1_g411.t1	GJQ08620.1	Low-salt glycan biosynthesis nucleotidyltransferase Agl11	-	-	-	-	-	0		96.2736	99.1072	97.7627	112.755	109.247	110.832	0.0481331	6.3528	0.454506
412	GpartN1_g412.t1	GJQ08621.1	hypothetical protein	-	-	-	-	-	0		31.0141	32.6061	39.8949	69.9421	67.2582	56.9755	-0.678392	4.33435	3.03328e-07
413	GpartN1_g413.t1	GJQ08622.1	Eukaryotic translation initiation factor 3 subunit L	-	-	-	-	-	2		62.2637	64.1145	57.703	134.841	129.982	135.742	-0.889651	7.13429	2.52391e-65
414	GpartN1_g414.t1	GJQ08623.1	30S ribosomal protein S9	-	-	-	-	-	0		48.3342	56.1967	59.1319	107.758	106.125	101.327	-0.716329	5.86863	2.2039e-20
415	GpartN1_g415.t1	GJQ08624.1	Small integral membrane protein 4	-	-	-	-	-	1		2.74395	5.09278	2.88022	3.064	5.40616	3.99909	-0.0195212	0.164336	1
416	GpartN1_g416.t1	GJQ08625.1	hypothetical protein	-	-	-	SP(Sec/SPI)	-	0		14.106	13.8757	13.8073	23.2405	24.064	23.6034	-0.533474	5.73198	7.45838e-15
417	GpartN1_g417.t1	GJQ08626.1	Peptidyl-prolyl cis-trans isomerase-like 2	-	-	-	-	-	0		25.2242	27.8406	23.2449	59.2417	57.4812	58.928	-0.970452	5.43665	3.26176e-35
418	GpartN1_g418.t1	GJQ08627.1	Heterogeneous nuclear ribonucleoproteins A2/B1	-	-	-	-	-	0		47.8521	53.4314	47.8862	95.7928	93.2573	92.5316	-0.685618	6.1408	8.0433e-26
419	GpartN1_g419.t1	GJQ08628.1	hypothetical protein	-	-	-	-	-	0		41.4294	41.3926	34.9393	48.6545	46.1856	45.9542	-0.0247618	5.21581	0.808891
420	GpartN1_g420.t1	GJQ08629.1	tRNA threonylcarbamoyladenosine biosynthesis protein TsaE	-	-	-	-	-	0		9.23094	12.096	12.1117	21.4742	22.5614	24.8247	-0.813916	3.47136	1.32943e-07
421	GpartN1_g421.t1	GJQ08630.1	Probable beta-galactosidase B	-	-	-	SP(Sec/SPI)	-	0		1.20373	1.1457	1.3121	2.68825	1.78284	1.73506	-0.513695	2.19049	0.0362308
422	GpartN1_g422.t1	GJQ08631.1	Probable beta-galactosidase B	-	-	-	SP(Sec/SPI)	-	0		4.20123	4.91251	3.36422	27.5672	27.3841	25.7904	-2.46096	5.44234	7.39966e-144
423	GpartN1_g423.t1	GJQ08632.1	Quinone oxidoreductase	-	-	-	-	-	0		132.446	141.444	137.681	225.553	219.592	234.233	-0.491778	7.43246	1.53016e-22
424	GpartN1_g424.t1	GJQ08633.1	Clathrin heavy chain 1	-	-	-	-	-	0		113.813	117.706	112.914	182.873	175.692	195.658	-0.454713	9.43348	1.10883e-22
425	GpartN1_g425.t1	GJQ08634.1	Developmentally-regulated GTP-binding protein 2	-	-	-	-	-	0		32.1609	32.9094	30.5491	65.4065	66.0358	70.6517	-0.848232	5.6307	1.59898e-31
426	GpartN1_g426.t1	GJQ08635.1	Acyl-CoA thioester hydrolase YbgC	-	-	-	-	-	0		14.8567	14.2089	11.7524	23.5621	23.3318	24.4319	-0.571059	3.44267	0.000142988
427	GpartN1_g427.t1	GJQ08636.1	FK506-binding protein 1	-	-	-	-	-	1		65.6947	69.9401	72.2324	132.96	121.048	121.904	-0.622466	6.17311	5.65981e-20
428	GpartN1_g428.t1	GJQ08637.1	Malonyl-[acyl-carrier protein] O-methyltransferase	-	-	-	-	-	0		27.6511	20.9643	22.4796	35.871	35.9305	38.0981	-0.395167	4.77876	0.000372743
429	GpartN1_g429.t1	GJQ08638.1	Clathrin coat assembly protein AP180	-	-	-	-	-	0		46.6201	46.5401	46.8814	79.4804	76.3715	82.8769	-0.537332	6.83029	3.52724e-23
430	GpartN1_g430.t1	GJQ08639.1	RNA polymerase II subunit 5-mediating protein homolog	-	-	-	-	-	0		21.7603	17.553	15.6934	26.7778	27.574	27.1217	-0.334302	4.25318	0.00940914
431	GpartN1_g431.t1	GJQ08640.1	hypothetical protein	-	-	-	SP(Sec/SPI)	-	0		25.313	24.9779	24.3796	0.911789	0.975011	0.661141	5.0745	4.15192	5.15332e-203
432	GpartN1_g432.t1	GJQ08641.1	Phthiotriol/phenolphthiotriol dimycocerosates methyltransferase	-	-	-	-	-	0		96.129	90.0054	102.906	251.921	240.004	243.435	-1.11567	7.67286	1.78798e-90
433	GpartN1_g433.t1	GJQ08642.1	tRNA dimethylallyltransferase	-	-	-	-	-	0		2.26032	1.69501	2.58825	0.688352	1.10412	1.71129	1.10337	0.317166	0.0217945
434	GpartN1_g434.t1	GJQ08643.1	Mitochondrial import inner membrane translocase subunit tim16	-	-	-	-	-	0		47.6042	42.9496	48.797	75.1669	70.276	74.7221	-0.426077	4.31612	0.000118284
435	GpartN1_g435.t1	GJQ08644.1	hypothetical protein	-	-	-	-	-	0		22.1336	23.7048	23.6178	39.7355	36.7961	37.8082	-0.486271	4.94431	3.846e-08
436	GpartN1_g436.t1	GJQ08645.1	Target of EGR1 protein 1	-	-	-	-	-	0		24.527	22.5039	27.1632	37.3681	40.2074	36.352	-0.391264	5.21445	3.83324e-05
437	GpartN1_g437.t1	GJQ08646.1	Protein ApaG	-	-	-	-	-	0		10.1872	13.153	10.0422	10.9798	11.1858	13.0949	0.151754	4.00517	0.323379
438	GpartN1_g438.t1	GJQ08647.1	hypothetical protein	-	-	-	-	-	0		25.3261	26.2219	22.0799	2.80463	0.749776	2.28785	3.93284	3.9836	4.55443e-108
439	GpartN1_g439.t1	GJQ08648.1	Very-long-chain (3R)-3-hydroxyacyl-CoA dehydratase 2	-	-	-	-	-	6		89.7971	94.911	94.6858	88.1653	88.8442	84.3238	0.325312	5.76474	2.58281e-06
440	GpartN1_g440.t1	GJQ08649.1	Chitobiosyldiphosphodolichol beta-mannosyltransferase	-	-	-	-	GT33(51-470)	2		29.9062	31.2258	31.1933	38.3457	36.0761	39.3825	-0.0687524	5.48404	0.387579
441	GpartN1_g441.t1	GJQ08650.1	Protein CSN12 homolog	-	-	-	-	-	0		12.5637	12.0124	12.2285	20.406	19.2297	21.0453	-0.486961	4.13904	1.85165e-05
442	GpartN1_g442.t1	GJQ08651.1	LARGE xylosyl- and glucuronyltransferase 2	-	-	-	SP(Sec/SPI)	GT49(382-640)	0		9.02753	11.0713	9.61939	18.4809	21.4977	19.8635	-0.784352	4.75142	6.64793e-13
443	GpartN1_g443.t1	GJQ08652.1	hypothetical protein	-	-	-	-	-	0		5.80656	2.99361	3.04745	8.10479	11.2668	6.54844	-0.903848	0.90028	0.027401
444	GpartN1_g444.t1	GJQ08653.1	Peptidyl-prolyl cis-trans isomerase B	-	-	-	SP(Sec/SPI)	-	0		36.2257	47.3289	47.7079	77.887	69.5183	72.6121	-0.513473	4.99677	1.56908e-06
445	GpartN1_g445.t1	GJQ08654.1	hypothetical protein	-	-	-	-	-	0		9.46722	8.52528	8.41362	15.7162	15.9958	17.28	-0.659384	4.61807	7.74389e-11
446	GpartN1_g446.t1	GJQ08655.1	hypothetical protein	-	-	-	-	-	0		5.19241	4.5891	2.33582	1.51853	0.99644	1.02959	2.0125	1.49979	4.04025e-10
447	GpartN1_g447.t1	GJQ08656.1	Tubulin-specific chaperone D	-	-	-	-	-	0		4.35371	5.10836	3.97897	6.0769	4.97454	5.19649	-0.0364544	4.0304	0.804835
448	GpartN1_g448.t1	GJQ08657.1	E3 ubiquitin ligase RNF157	-	-	-	-	-	0		23.496	21.4895	22.5727	36.3161	34.3564	43.3918	-0.521039	4.80949	2.25473e-06
449	GpartN1_g449.t1	GJQ08658.1	Pyrroline-5-carboxylate reductase 3	-	-	-	-	-	0		86.717	95.0034	92.5747	96.0979	92.8087	90.2736	0.20508	6.11168	0.00229384
450	GpartN1_g450.t1	GJQ08659.1	tRNA N(3)-methylcytidine methyltransferase METTL6	-	-	-	-	-	0		42.2209	42.997	43.588	72.3673	67.0637	77.7761	-0.519854	5.34534	2.38053e-10
451	GpartN1_g451.t1	GJQ08660.1	Mitochondrial import receptor subunit TOM9-2	-	-	-	-	-	1		22.5004	18.875	18.8142	66.0059	49.8633	59.1537	-1.29671	3.67046	1.14824e-16
452	GpartN1_g452.t1	GJQ08661.1	Protein CLEC16A homolog	-	-	-	-	-	0		13.0671	14.9119	13.639	26.5594	23.1415	22.9265	-0.569356	4.99219	4.08634e-09
453	GpartN1_g453.t1	GJQ08662.1	hypothetical protein	-	-	-	-	-	0		49.6271	55.074	45.4697	77.4878	87.7571	70.0509	-0.422361	4.24699	0.00142408
454	GpartN1_g454.t1	GJQ08663.1	DNA repair protein RAD5	-	SNF2	-	-	-	0		12.7773	14.7266	13.164	32.8847	31.5269	31.3027	-1.00379	6.54305	6.53637e-59
455	GpartN1_g455.t1	GJQ08664.1	ATP-dependent Clp protease adapter protein ClpS	-	-	-	-	-	0		282.893	268.385	270.994	418.747	420.033	406.223	-0.367733	7.63316	2.97768e-13
456	GpartN1_g456.t1	GJQ08665.1	Oxalyl-CoA decarboxylase	-	-	-	-	-	0		25.7557	29.8081	26.9488	85.2278	87.7516	87.8959	-1.43078	7.38699	1.90973e-148
457	GpartN1_g457.t1	GJQ08666.1	Myb-like protein D	MYB-related	-	-	-	-	0		7.20837	9.02535	8.75533	9.65898	8.66875	12.1136	-0.0496122	3.48424	0.810654
458	GpartN1_g458.t1	GJQ08667.1	Corrinoid adenosyltransferase	-	-	-	-	-	0		2.46098	3.80633	5.90444	7.26265	5.82468	7.50276	-0.523542	2.00903	0.0500124
459	GpartN1_g459.t1	GJQ08668.1	RING finger protein 44	-	-	-	SP(Sec/SPI)	-	1		25.4353	26.0714	21.801	58.1485	63.7529	57.1872	-1.05998	5.10081	2.98027e-28
460	GpartN1_g460.t1	GJQ08669.1	Pre-rRNA-processing protein ESF2	-	-	-	-	-	0		30.5427	29.6295	23.1435	59.7346	57.7802	58.323	-0.843708	4.87631	9.61962e-17
461	GpartN1_g461.t1	GJQ08670.1	Lycopene beta cyclase, chloroplastic/chromoplastic	-	-	-	-	-	0		31.8277	31.4505	30.253	53.5075	50.8308	57.4307	-0.556894	5.87712	1.4197e-15
462	GpartN1_g462.t1	GJQ08671.1	hypothetical protein	bZIP	-	-	-	-	0		22.0677	28.1083	33.6099	32.8556	29.8378	32.4322	0.0477123	3.11425	0.859259
463	GpartN1_g463.t1	GJQ08672.1	hypothetical protein	-	-	-	SP(Sec/SPI)	-	2		11.9534	11.8902	17.2705	41.9271	34.1295	36.1597	-1.21494	4.47849	1.31529e-17
464	GpartN1_g464.t1	GJQ08673.1	Generative cell specific-1/Hapless 2	-	-	-	SP(Sec/SPI)	-	1		10.2303	11.9076	12.5171	16.6097	14.8949	14.7661	-0.184981	4.72696	0.092584
465	GpartN1_g465.t1	GJQ08674.1	UPF0603 protein OsI_019212, chloroplastic	-	-	-	-	-	1		219.287	229.723	253.988	310.971	292.674	320.63	-0.163045	7.48868	0.00950504
466	GpartN1_g466.t1	GJQ08675.1	Regulator of nonsense transcripts 1 homolog	-	-	-	-	-	0		26.7873	24.5975	24.9467	55.2102	52.6731	54.1533	-0.853384	6.75933	9.25986e-52
467	GpartN1_g467.t1	GJQ08676.1	Protein phosphatase PTC7 homolog fig	-	-	-	-	-	0		28.5836	34.4606	29.2337	73.6559	76.2689	75.8395	-1.06157	5.46492	2.06674e-39
468	GpartN1_g468.t1	GJQ08677.1	Chromatin assembly factor 1 subunit FAS1	-	-	-	-	-	0		5.57912	6.25844	5.08393	6.77755	6.69844	8.1056	-0.117573	3.70594	0.452585
469	GpartN1_g469.t1	GJQ08678.1	hypothetical protein	-	-	-	-	-	1		4.01095	3.83312	4.51818	4.47878	3.76722	4.88833	0.151232	2.47121	0.535214
470	GpartN1_g470.t1	GJQ08679.1	Serine/threonine-protein kinase tel1	-	-	-	-	-	2		14.921	14.5884	13.582	29.7383	25.3941	32.4068	-0.78864	7.05324	7.13894e-25
471	GpartN1_g471.t1	GJQ08680.1	hypothetical protein	-	-	-	-	-	0		7.95015	7.57882	11.1791	86.0945	91.7507	92.7561	-3.11242	5.32382	3.14928e-189
472	GpartN1_g472.t1	GJQ08681.1	ATP-dependent DNA helicase II subunit 2	-	-	-	-	-	0		13.3627	14.7916	15.6077	51.932	48.6891	49.6423	-1.54839	5.90055	1.21031e-99
473	GpartN1_g473.t1	GJQ08682.1	Cysteine--tRNA ligase	-	-	-	-	-	0		9.95293	9.38544	10.1793	23.4625	22.8547	24.3531	-1.02692	4.59435	6.49781e-25
474	GpartN1_g474.t1	GJQ08683.1	Translation initiation factor eIF-2B subunit alpha	-	-	-	-	-	0		28.5308	23.9359	23.822	25.1972	31.2416	28.7559	0.0664608	4.68699	0.608008
475	GpartN1_g475.t1	GJQ08684.1	Geranylgeranyl pyrophosphate synthase, chloroplastic	-	-	-	-	-	0		29.5617	35.1709	36.306	96.3564	108.468	98.8013	-1.36028	6.09511	1.16089e-61
476	GpartN1_g476.t1	GJQ08685.1	UV excision repair protein RAD23 homolog B	-	-	-	-	-	0		22.9659	25.3872	22.4776	77.8581	66.5189	69.4621	-1.35962	5.79604	6.43936e-61
477	GpartN1_g477.t1	GJQ08686.1	hypothetical protein	-	-	-	-	-	5		11.719	10.6335	13.039	46.0622	41.7697	44.4066	-1.66588	3.88371	8.88372e-35
478	GpartN1_g478.t1	GJQ08687.1	hypothetical protein	-	-	-	-	-	0		30.3164	26.4974	26.4768	26.9761	24.3924	30.6968	0.257499	4.84503	0.020379
479	GpartN1_g479.t1	GJQ08688.1	Small nuclear ribonucleoprotein-associated protein B'	-	-	-	-	-	0		31.9632	32.524	32.6676	78.6619	75.1396	85.8123	-1.06891	5.02999	9.06755e-32
480	GpartN1_g480.t1	GJQ08689.1	Ankyrin repeat domain-containing protein 46	-	-	-	-	-	0		44.4008	47.2258	49.5448	56.7263	52.8384	54.5502	0.014915	4.9708	0.913588
481	GpartN1_g481.t1	GJQ08690.1	[F-actin]-monooxygenase MICAL2	-	Others	-	-	-	0		69.532	65.3298	60.0249	65.8507	71.2896	70.8617	0.135121	5.67171	0.0956039
482	GpartN1_g482.t1	GJQ08691.1	Retinal-specific phospholipid-transporting ATPase ABCA4	-	-	-	-	-	7		69.7825	70.7156	71.7859	80.1206	73.2892	77.5443	0.110927	7.56097	0.0368113
483	GpartN1_g483.t1	GJQ08692.1	Glycogen synthase kinase-3 beta	-	-	CMGC_GSK	-	-	0		18.1298	19.3615	19.2567	27.5951	29.1864	26.625	-0.328731	4.74062	0.000838896
484	GpartN1_g484.t1	GJQ08693.1	GDT1-like protein 3	-	-	-	-	-	7		21.7454	22.5776	24.5688	29.3404	27.7235	26.8817	-0.0541403	4.38386	0.677496
485	GpartN1_g485.t1	GJQ08694.1	Alpha N-terminal protein methyltransferase 1	-	-	-	-	-	0		26.236	34.9351	25.8975	46.1754	41.8565	40.8777	-0.334069	4.67441	0.00681809
486	GpartN1_g486.t1	GJQ08695.1	hypothetical protein	-	-	-	-	-	4		1.56797	0.646703	1.81042	3.67681	2.38714	4.73362	-1.15978	1.1094	0.00134751
487	GpartN1_g487.t1	GJQ08696.1	Putative pterin-4-alpha-carbinolamine dehydratase	-	-	-	-	-	0		3.75007	4.64009	5.51081	18.8436	16.7919	13.2732	-1.57759	1.87468	1.07174e-08
488	GpartN1_g488.t1	GJQ08697.1	hypothetical protein	-	-	-	-	-	0		11.1681	10.8382	13.4466	15.0382	14.1199	9.23253	0.111493	2.2741	0.711209
489	GpartN1_g489.t1	GJQ08698.1	hypothetical protein	-	-	-	-	-	0		1.51688	4.69223	2.65368	64.9294	81.9594	73.1648	-4.38964	3.25428	2.47194e-68
490	GpartN1_g490.t1	GJQ08699.1	60S ribosomal protein L4	-	-	-	-	-	1		223.104	221.476	221.72	440.58	416.296	437.193	-0.72589	8.37414	2.20482e-60
491	GpartN1_g491.t1	GJQ08700.1	Enoyl-CoA hydratase domain-containing protein 2, mitochondrial	-	-	-	-	-	0		45.741	52.5063	52.5184	119.674	117.72	116.962	-1.00303	6.1101	1.85103e-50
492	GpartN1_g492.t1	GJQ08701.1	Pre-mRNA-processing factor 19	-	-	-	-	-	0		37.4145	40.8008	37.8246	43.0299	40.6865	42.4491	0.11161	5.84798	0.119947
493	GpartN1_g493.t1	GJQ08702.1	Chaperonin GroEL 2	-	-	-	-	-	0		380.286	392.93	397.892	714.218	668.102	700.684	-0.599364	9.83422	5.32856e-45
494	GpartN1_g494.t1	GJQ08703.1	D-inositol 3-phosphate glycosyltransferase	-	-	-	-	GT4(232-378)	1		11.4442	11.8002	12.6233	27.8323	25.1009	25.4425	-0.894048	4.59365	3.09992e-18
495	GpartN1_g495.t1	GJQ08704.1	Coatomer subunit delta	-	-	-	-	-	0		59.6446	68.2017	62.3474	98.6621	103.809	96.1767	-0.4222	6.91577	1.26357e-11
496	GpartN1_g496.t1	GJQ08705.1	F-box/LRR-repeat protein 2	-	-	-	-	-	0		32.6226	30.1166	32.7064	61.0077	60.8876	58.0186	-0.684015	6.51662	1.46868e-28
497	GpartN1_g497.t1	GJQ08706.1	Uncharacterized RNA methyltransferase CT0009	-	-	-	-	-	0		37.362	35.561	31.9138	52.1921	46.735	51.8067	-0.289143	6.10609	9.05969e-05
498	GpartN1_g498.t1	GJQ08707.1	4,4'-diapophytoene desaturase (4,4'-diaponeurosporene-forming)	-	-	-	-	-	0		23.6008	20.5792	24.5338	49.6565	46.4169	50.6385	-0.861159	5.84828	2.78388e-30
499	GpartN1_g499.t1	GJQ08708.1	hypothetical protein	-	-	-	-	-	0		31.4252	25.1446	31.6663	45.1966	45.2536	47.37	-0.411729	4.21509	0.000689311
500	GpartN1_g500.t1	GJQ08709.1	ATP-dependent zinc metalloprotease FtsH	-	-	-	-	-	2		34.8974	36.3424	36.2037	51.741	43.4205	49.204	-0.19137	6.46486	0.00620516
501	GpartN1_g501.t1	GJQ08710.1	Chaperonin GroEL	-	-	-	-	-	0		137.49	141.466	136.868	266.037	255.892	272.091	-0.70167	8.37696	1.70131e-56
502	GpartN1_g502.t1	GJQ08711.1	Deoxycytidylate deaminase	-	-	-	-	-	0		10.8162	8.81205	7.00824	22.5154	23.1997	23.0757	-1.13396	3.88943	3.86486e-16
503	GpartN1_g503.t1	GJQ08712.1	Nucleolar complex protein 2 homolog	-	-	-	-	-	0		14.6589	15.511	14.5133	21.8725	22.6439	21.2575	-0.329323	5.14587	0.000101098
504	GpartN1_g504.t1	GJQ08713.1	Magnesium-chelatase subunit H	-	-	-	-	-	0		295.519	306.806	330.124	430.731	413.884	461.508	-0.25453	10.5045	3.60688e-06
505	GpartN1_g505.t1	GJQ08714.1	EEF1A lysine methyltransferase 4	-	-	-	-	-	0		20.1655	14.6644	14.037	15.1697	17.2988	16.1311	0.236125	3.27124	0.194981
506	GpartN1_g506.t1	GJQ08715.1	hypothetical protein	-	-	-	-	-	2		5.51897	3.50196	4.01056	86.2778	80.0306	81.0975	-4.00185	4.64145	2.27971e-177
507	GpartN1_g507.t1	GJQ08716.1	40S ribosomal protein S8	-	-	-	-	-	0		219.379	211.704	209.608	291.352	292.566	301.8	-0.236164	7.1661	3.24393e-06
508	GpartN1_g508.t1	GJQ08717.1	hypothetical protein	-	-	-	-	-	0		2.02873	2.28201	2.90382	28.214	25.7659	22.0793	-3.1587	3.23856	3.95413e-50
509	GpartN1_g509.t1	GJQ08718.1	UDP-galactose transporter homolog 1	-	-	-	-	-	10		19.1118	18.4486	17.7845	31.4817	29.0115	23.8466	-0.375874	4.4089	0.00308261
510	GpartN1_g510.t1	GJQ08719.1	hypothetical protein	-	-	-	-	-	0		17.8452	21.0671	18.4599	21.6593	22.4663	15.8847	0.159583	3.25237	0.383029
511	GpartN1_g511.t1	GJQ08720.1	50S ribosomal protein L15	-	-	-	-	-	0		65.3461	73.7793	76.7351	217.749	231.921	218.438	-1.4016	6.68626	1.25357e-100
512	GpartN1_g512.t1	GJQ08721.1	Acetylornithine aminotransferase	-	-	-	-	-	0		46.434	54.5777	54.5565	69.24	73.4991	71.8115	-0.235534	6.3052	0.00147428
513	GpartN1_g513.t1	GJQ08722.1	Ribosomal RNA large subunit methyltransferase H	-	-	-	-	-	0		0.368859	1.14101	0.387176	0.823765	2.31232	0.383988	-0.706232	-0.835806	0.657274
514	GpartN1_g514.t1	GJQ08723.1	Molybdate-anion transporter	-	-	-	-	-	11		46.1908	43.724	44.851	39.8615	40.1067	38.9637	0.410247	5.59385	6.12922e-09
515	GpartN1_g515.t1	GJQ08724.1	Cytoskeleton-associated protein 5	-	-	-	-	-	0		20.3243	20.8695	20.3357	25.1012	21.9666	26.7883	-0.0295399	7.03069	0.68185
516	GpartN1_g516.t1	GJQ08725.1	Urease accessory protein UreE	-	-	-	-	-	0		56.1625	49.8719	47.6075	85.8597	89.8034	80.5982	-0.508125	5.56411	1.46452e-09
517	GpartN1_g517.t1	GJQ08726.1	hypothetical protein	-	-	-	-	-	0		31.2277	28.2071	28.7144	36.7836	33.2521	32.8388	0.0108967	5.94537	0.922952
518	GpartN1_g518.t1	GJQ08727.1	Methyltransferase-like 26	-	-	-	-	-	0		99.2767	106.616	100.421	4.02765	3.23019	3.57607	5.05346	5.27618	0
519	GpartN1_g519.t1	GJQ08728.1	Arabinose-proton symporter	-	-	-	-	-	11		65.1328	66.3139	63.5863	66.2197	61.4296	67.9938	0.229006	6.45874	0.000153719
520	GpartN1_g520.t1	GJQ08729.1	Mitochondrial import inner membrane translocase subunit Tim22	-	-	-	-	-	2		36.5301	31.9348	29.1749	36.9483	31.2921	37.2017	0.128305	3.98868	0.39136
521	GpartN1_g521.t1	GJQ08730.1	Translation initiation factor eIF-2B subunit gamma	-	-	-	-	-	0		40.9012	43.6483	43.1324	64.9413	64.6344	66.002	-0.384879	6.11072	9.98483e-10
522	GpartN1_g522.t1	GJQ08731.1	hypothetical protein	-	-	-	-	-	1		98.2277	87.3136	84.3129	67.5399	87.5343	75.0552	0.451986	4.42356	0.000266776
523	GpartN1_g523.t1	GJQ08732.1	hypothetical protein	-	GNAT	-	-	-	0		86.2047	89.4668	86.2048	97.6728	95.2098	95.7426	0.090808	6.32546	0.146742
524	GpartN1_g524.t1	GJQ08733.1	Adenylate kinase	-	-	-	-	-	0		65.1232	55.2661	55.3001	68.2252	76.3415	64.9377	-0.026079	5.43653	0.832694
525	GpartN1_g525.t1	GJQ08734.1	hypothetical protein	-	-	-	-	-	0		93.8005	100.485	99.9921	133.945	127.967	130.957	-0.185489	6.58348	0.00170481
526	GpartN1_g526.t1	GJQ08735.1	NADPH:adrenodoxin oxidoreductase, mitochondrial	-	-	-	-	-	0		34.1502	34.2586	31.2549	43.2993	42.711	45.1828	-0.164512	5.81109	0.0200062
527	GpartN1_g527.t1	GJQ08736.1	hypothetical protein	-	-	-	-	-	0		30.8727	28.5959	28.0118	32.1364	32.8027	25.0574	0.185822	2.8447	0.364495
528	GpartN1_g528.t1	GJQ08737.1	Nucleolar protein 9	-	-	-	-	-	0		25.2238	25.34	25.4555	32.1482	34.6096	36.0462	-0.206813	5.81853	0.00436928
529	GpartN1_g529.t1	GJQ08738.1	Bax inhibitor 1	-	-	-	-	-	7		274.428	261.749	282.808	262.2	288.648	271.87	0.222318	7.45336	0.00013845
530	GpartN1_g530.t1	GJQ08739.1	hypothetical protein	-	-	-	-	-	0		516.248	548.355	528.199	620.372	628.141	602.985	0.0132613	9.3855	0.795728
531	GpartN1_g531.t1	GJQ08740.1	hypothetical protein	-	-	-	SP(Sec/SPI)	-	0		6.35147	7.66382	5.10654	9.2049	7.62441	9.70694	-0.231713	2.83131	0.244577
532	GpartN1_g532.t1	GJQ08741.1	hypothetical protein	-	-	-	-	-	0		133.986	137.603	132.327	130.793	138.248	143.826	0.198623	8.2903	6.24652e-05
533	GpartN1_g533.t1	GJQ08742.1	hypothetical protein	-	-	-	-	-	0		78.1594	77.6437	70.8104	79.7064	74.384	74.3933	0.220592	6.83664	0.000243487
534	GpartN1_g534.t1	GJQ08743.1	Transcription activator of gluconeogenesis ERT1	zn-clus	-	-	-	-	0		108.661	106.684	111.599	119.21	113.169	116.164	0.139484	7.56256	0.00676052
535	GpartN1_g535.t1	GJQ08744.1	Protein-ribulosamine 3-kinase, chloroplastic	-	-	-	-	-	0		64.9512	56.6091	74.0023	62.6446	76.8395	63.399	0.17371	5.77289	0.127209
536	GpartN1_g536.t1	GJQ08745.1	hypothetical protein	-	-	-	-	-	3		69.5649	74.6808	68.6522	102.952	92.2857	97.5045	-0.22747	8.26902	1.75994e-05
537	GpartN1_g537.t1	GJQ08746.1	Calcium permeable stress-gated cation channel 1	-	-	-	-	-	9		26.2684	23.7555	24.1263	52.113	49.2668	48.9199	-0.786611	6.39982	1.16008e-35
538	GpartN1_g538.t1	GJQ08747.1	DNA repair protein rad5	-	SNF2	-	-	-	0		87.0586	88.9841	85.2033	77.5478	79.1555	84.7981	0.344137	7.7669	5.58589e-12
539	GpartN1_g539.t1	GJQ08748.1	Probable prefoldin subunit 5	-	-	-	-	-	0		59.8977	60.8012	69.0616	79.3598	88.9389	79.8006	-0.161517	4.86096	0.136778
540	GpartN1_g540.t1	GJQ08749.1	hypothetical protein	-	-	-	-	-	0		54.4898	59.8913	64.5904	87.4954	86.0086	98.3328	-0.371909	5.99783	3.04771e-06
541	GpartN1_g541.t1	GJQ08750.1	Uncharacterized protein At2g34160	-	-	-	-	-	0		263.981	216.659	230.227	361.244	352.232	353.009	-0.353052	6.67348	6.11528e-07
542	GpartN1_g542.t1	GJQ08751.1	Multiple RNA-binding domain-containing protein 1	-	-	-	-	-	0		94.8419	101.165	88.9786	93.0496	91.9647	85.1136	0.307408	6.44638	4.20835e-06
543	GpartN1_g543.t1	GJQ08752.1	Argininosuccinate lyase	-	-	-	-	-	0		72.7465	70.6629	73.3746	90.6465	87.4494	84.5075	-0.0454532	6.6429	0.480077
544	GpartN1_g544.t1	GJQ08753.1	Protein-L-isoaspartate O-methyltransferase	-	TRAF	-	-	-	0		73.1055	73.7413	66.5512	108.438	100.826	95.957	-0.284441	6.97877	6.12935e-06
545	GpartN1_g545.t1	GJQ08754.1	hypothetical protein	-	-	-	-	-	3		29.574	30.4941	32.6097	31.3564	30.6233	30.861	0.227898	5.74397	0.0016034
546	GpartN1_g546.t1	GJQ08755.1	Protein O-linked-mannose beta-1,4-N-acetylglucosaminyltransferase 2	-	-	-	-	-	1		0.563517	0.996084	1.0985	16.1806	16.6537	13.7439	-3.89584	3.66792	1.44525e-79
547	GpartN1_g547.t1	GJQ08756.1	DNA-(apurinic or apyrimidinic site) endonuclease	-	-	-	-	-	0		30.7623	30.5412	29.9835	40.1409	38.9624	42.5462	-0.181674	5.63141	0.012131
548	GpartN1_g548.t1	GJQ08757.1	G2/M phase-specific E3 ubiquitin-protein ligase	-	-	-	-	-	0		43.4431	42.3557	40.0291	51.7958	47.1205	52.9126	-0.0370134	6.61911	0.58368
549	GpartN1_g549.t1	GJQ08758.1	Kelch-like protein 23	-	-	-	-	-	0		18.3839	18.0877	18.8058	29.0424	26.9368	28.2443	-0.374355	5.92586	1.44734e-08
550	GpartN1_g550.t1	GJQ08759.1	hypothetical protein	-	-	-	-	-	1		55.2825	47.0155	50.2073	54.5758	46.7058	55.5333	0.19637	5.41276	0.0405456
551	GpartN1_g551.t1	GJQ08760.1	DNA mismatch repair protein MutL	-	-	-	-	-	0		22.5583	22.6041	23.0106	24.9957	24.3978	26.6146	0.0749745	5.67578	0.326233
552	GpartN1_g552.t1	GJQ08761.1	Maternal embryonic leucine zipper kinase	-	-	CAMK_CDPK	-	-	0		63.661	61.8679	61.0328	76.3243	68.8755	75.2335	-0.00726834	7.33271	0.901935
553	GpartN1_g553.t1	GJQ08762.1	hypothetical protein	-	-	-	-	-	0		117.837	120.786	110.784	211.1	196.309	198.977	-0.562484	6.38631	6.17744e-20
554	GpartN1_g554.t1	GJQ08763.1	Protein FAN	-	-	-	-	-	0		47.3229	48.3163	42.5558	71.7704	68.4983	68.5535	-0.363791	7.2451	6.40659e-11
555	GpartN1_g555.t1	GJQ08764.1	Multidrug and toxin extrusion protein 1	-	-	-	-	-	10		82.678	81.611	77.9849	100.105	99.5658	97.9184	-0.0658544	6.96531	0.244222
556	GpartN1_g556.t1	GJQ08765.1	Transmembrane protein 53	-	-	-	-	-	0		344.504	342.901	359.239	292.843	300.132	306.071	0.449883	8.54211	1.44303e-22
557	GpartN1_g557.t1	GJQ08766.1	hypothetical protein	-	-	-	-	-	0		81.0583	87.386	81.6564	109.535	106.917	113.496	-0.168265	6.38191	0.0064511
558	GpartN1_g558.t1	GJQ08767.1	Transcription factor E2F8	E2F-DP	-	-	-	-	0		31.7359	30.8114	27.0987	35.3579	30.4648	31.627	0.114762	5.74878	0.198567
559	GpartN1_g559.t1	GJQ08768.1	Uncharacterized protein MJ1628	-	-	-	-	-	0		78.3994	78.4874	79.2656	97.2043	87.4478	94.0421	-0.00573115	7.2922	0.922188
560	GpartN1_g560.t1	GJQ08769.1	4-hydroxyphenylpyruvate dioxygenase	-	-	-	-	-	0		28.4924	24.5874	28.7521	24.4421	24.0927	25.842	0.369472	4.7201	0.000344621
561	GpartN1_g561.t1	GJQ08770.1	Methylsterol monooxygenase 1	-	-	-	-	-	3		74.3421	75.2953	75.2654	108.782	103.777	107.078	-0.275005	6.07468	1.20553e-05
562	GpartN1_g562.t1	GJQ08771.1	Zinc finger CCCH domain-containing protein 3	-	-	-	-	-	0		77.9454	80.2259	80.1974	81.871	94.16	82.6017	0.108364	6.18578	0.154619
563	GpartN1_g563.t1	GJQ08772.1	Pre-mRNA cleavage complex 2 protein Pcf11	-	-	-	-	-	0		22.9345	23.8719	25.5163	23.9938	21.6404	23.7998	0.292592	5.33115	0.000468956
564	GpartN1_g564.t1	GJQ08773.1	Elongation factor G, mitochondrial	-	-	-	-	-	0		97.4522	104.909	93.5952	138.902	128.855	138.74	-0.225906	7.90364	2.44315e-05
565	GpartN1_g565.t1	GJQ08774.1	DNA-directed RNA polymerase III subunit RPC1	-	-	-	-	-	0		103.48	113.206	101.495	61.9357	59.4425	65.8294	0.996725	8.3765	9.19316e-79
566	GpartN1_g566.t1	GJQ08775.1	3-hydroxyisobutyrate dehydrogenase, mitochondrial	-	-	-	-	-	0		108.852	123.188	108.544	107.466	116.741	113.316	0.24133	6.71301	0.000239391
567	GpartN1_g567.t1	GJQ08776.1	mRNA degradation protein pet127, mitochondrial	-	-	-	-	-	0		43.6635	40.8163	40.9889	61.5241	56.5883	65.084	-0.312221	6.5535	1.72988e-06
568	GpartN1_g568.t1	GJQ08777.1	Vacuolar protein sorting-associated protein 41 homolog	-	-	-	-	-	0		34.8745	39.131	38.5434	39.6819	33.6049	37.4871	0.256877	6.59604	0.000329856
569	GpartN1_g569.t1	GJQ08778.1	Mediator of RNA polymerase II transcription subunit 18	-	-	-	-	-	0		138.412	146.233	130.017	179.934	186.237	185.257	-0.181454	6.43958	0.00414331
570	GpartN1_g570.t1	GJQ08779.1	mRNA-decapping enzyme subunit 1	-	-	-	-	-	0		56.956	59.542	54.6938	93.8246	90.6003	93.3408	-0.466327	6.339	6.27815e-15
571	GpartN1_g571.t1	GJQ08780.1	NADH dehydrogenase [ubiquinone] 1 beta subcomplex subunit 9	-	-	-	-	-	0		125.856	104.119	125.577	146.255	148.751	145.491	-0.0786552	5.48013	0.411854
572	GpartN1_g572.t1	GJQ08781.1	UPF0098 protein MTH_273	-	-	-	-	-	1		46.4351	39.9307	44.2245	45.2447	46.4017	41.9939	0.195866	4.92532	0.0527326
573	GpartN1_g573.t1	GJQ08782.1	hypothetical protein	-	-	-	-	-	0		63.9718	51.4049	54.1819	68.4775	90.4785	83.1296	-0.288519	4.2755	0.04508
574	GpartN1_g574.t1	GJQ08783.1	Serine--pyruvate aminotransferase	-	-	-	-	-	0		195.458	209.624	193.833	213.561	220.737	221.693	0.0986729	7.8203	0.0568554
575	GpartN1_g575.t1	GJQ08784.1	Putative RNA-binding protein RbpA	-	-	-	-	-	0		78.2489	81.959	79.9433	137.107	135.374	142.471	-0.557927	7.42071	8.7253e-30
576	GpartN1_g576.t1	GJQ08785.1	Inosine triphosphate pyrophosphatase	-	-	-	-	-	0		30.9257	36.5893	37.4555	51.5779	53.4381	58.6098	-0.411443	4.79825	8.96671e-05
577	GpartN1_g577.t1	GJQ08786.1	Putative alcohol dehydrogenase D	-	-	-	-	-	0		68.0088	68.3803	70.2022	54.1538	59.3902	54.4782	0.524628	6.09809	2.53681e-15
578	GpartN1_g578.t1	GJQ08787.1	V-type proton ATPase subunit d 2	-	-	-	-	-	0		58.8079	66.3059	60.3863	74.8035	74.9909	76.791	-0.0585025	6.04358	0.429001
579	GpartN1_g579.t1	GJQ08788.1	hypothetical protein	-	-	-	-	-	1		22.1984	21.9548	20.7646	32.2913	30.8339	32.9341	-0.331983	5.44634	8.69402e-06
580	GpartN1_g580.t1	GJQ08789.1	Protein HEAT INTOLERANT 4	-	-	-	-	-	0		55.2911	54.0024	52.0719	73.2308	72.6234	69.8701	-0.188097	5.65155	0.00990175
581	GpartN1_g581.t1	GJQ08790.1	Glucokinase	-	-	-	-	-	1		81.1345	72.8015	80.3935	117.703	112.365	110.424	-0.307272	6.72187	9.40434e-07
582	GpartN1_g582.t1	GJQ08791.1	Alpha-(1,3)-fucosyltransferase 10	-	-	-	-	GT10(165-345)	1		20.1972	20.582	21.5721	22.553	21.8955	23.6077	0.105294	4.50904	0.325768
583	GpartN1_g583.t1	GJQ08792.1	60S ribosomal protein L30	-	-	-	-	-	0		599.074	592.44	610.688	843.028	879.773	890.084	-0.305729	7.80174	5.35802e-10
584	GpartN1_g584.t1	GJQ08793.1	tRNA modification GTPase MnmE	-	-	-	-	-	0		23.5232	24.904	25.0216	38.4779	37.2004	36.691	-0.382609	5.59259	9.46287e-08
585	GpartN1_g585.t1	GJQ08794.1	Micrococcal nuclease	-	-	-	SP(Sec/SPI)	-	0		22.3788	21.0685	22.9794	30.693	23.0911	18.4854	0.115148	3.56599	0.563936
586	GpartN1_g586.t1	GJQ08795.1	Probable monogalactosyldiacylglycerol synthase 2, chloroplastic	-	-	-	-	GT28(309-438)	1		69.323	73.5104	71.2151	84.4459	85.8038	84.7748	-0.0230803	6.60615	0.733133
587	GpartN1_g587.t1	GJQ08796.1	Histone acetyltransferase GCN5	C2C2-GATA	-	-	-	-	0		42.2909	40.9818	37.4092	39.5212	35.1526	40.0076	0.30897	5.87914	4.12808e-05
588	GpartN1_g588.t1	GJQ08797.1	BolA-like protein 1	-	-	-	-	-	0		207.304	187.46	191.461	263.308	290.969	299.505	-0.312693	6.61226	5.33151e-06
589	GpartN1_g589.t1	GJQ08798.1	Glutamine--fructose-6-phosphate aminotransferase [isomerizing] 2	-	-	-	-	-	1		73.8857	78.6131	70.3328	102.437	96.6434	106.727	-0.22449	7.43822	5.90883e-05
590	GpartN1_g590.t1	GJQ08799.1	Glyceraldehyde-3-phosphate dehydrogenase	-	-	-	-	-	0		1277.81	1352.2	1348.37	2973.33	2860.26	2964.46	-0.913868	10.9058	1.59954e-111
591	GpartN1_g591.t1	GJQ08800.1	Phosphorylase b kinase gamma catalytic chain, liver/testis isoform	-	-	CMGC_CDKL-Cr	-	-	1		40.404	37.7943	38.855	45.5219	40.5171	46.9725	0.0514455	5.40526	0.590566
592	GpartN1_g592.t1	GJQ08801.1	hypothetical protein	-	-	-	-	-	0		53.2594	48.1388	50.0661	41.7806	49.8096	49.4784	0.328509	5.16274	0.000460936
593	GpartN1_g593.t1	GJQ08802.1	WD repeat and HMG-box DNA-binding protein 1	-	-	-	-	-	0		36.2492	39.2993	35.8207	42.1542	42.0164	46.0379	0.00573338	6.57603	0.948963
594	GpartN1_g594.t1	GJQ08803.1	GATOR complex protein NPRL2	-	-	-	-	-	0		13.8745	14.4944	13.8928	25.8893	26.1585	24.516	-0.627877	4.74097	3.46049e-11
595	GpartN1_g595.t1	GJQ08804.1	Monodehydroascorbate reductase	-	-	-	-	-	2		308.053	313.654	307.842	471.549	453.337	457.508	-0.341352	8.92106	2.18908e-16
596	GpartN1_g596.t1	GJQ08805.1	hypothetical protein	-	-	-	-	-	0		89.4844	88.8018	79.9475	75.6633	69.4836	70.1352	0.495665	6.23637	2.44156e-13
597	GpartN1_g597.t1	GJQ08806.1	Lysophosphatidylcholine acyltransferase 1	-	-	-	-	-	3		27.742	29.6597	28.8512	39.6858	38.0107	47.1127	-0.299851	5.07969	0.00283271
598	GpartN1_g598.t1	GJQ08807.1	Adenylate kinase 5, chloroplastic	-	-	-	-	-	1		58.4201	56.0628	53.6712	90.6819	106.915	105.375	-0.620925	6.37208	2.1799e-16
599	GpartN1_g599.t1	GJQ08808.1	Ankyrin-3	-	-	-	-	-	0		54.8791	56.7751	49.1557	67.2038	61.9251	63.9855	-0.0301326	5.31048	0.74528
600	GpartN1_g600.t1	GJQ08809.1	Membrane protein insertase YidC	-	-	-	-	-	5		35.1788	33.5864	34.2957	63.7914	57.6234	61.5578	-0.593647	5.85922	5.0801e-18
601	GpartN1_g601.t1	GJQ08810.1	Glutathione-regulated potassium-efflux system protein KefC	-	-	-	-	-	13		42.9124	44.0937	42.9034	64.575	60.2058	67.5004	-0.332885	7.04022	1.44256e-09
602	GpartN1_g602.t1	GJQ08811.1	hypothetical protein	-	-	-	-	-	0		31.857	19.9846	21.7471	28.6075	30.3251	29.6849	-0.0359712	3.92047	0.865219
603	GpartN1_g603.t1	GJQ08812.1	hypothetical protein	-	-	-	-	-	0		58.625	59.78	51.5691	31.8094	27.5184	29.5323	1.17021	6.51034	9.10262e-62
604	GpartN1_g604.t1	GJQ08813.1	hypothetical protein	-	-	-	-	-	0		108.183	107.161	117.615	107.842	97.922	103.223	0.340662	6.67605	6.16829e-08
605	GpartN1_g605.t1	GJQ08814.1	UPF0301 protein BT_1078	-	-	-	-	-	0		23.5256	27.9296	29.1116	27.5951	25.6106	31.3434	0.162985	4.97419	0.154518
606	GpartN1_g606.t1	GJQ08815.1	Tyrosine aminotransferase	-	-	-	-	-	0		54.8212	52.521	50.6338	103.994	91.425	100.434	-0.670523	6.4125	9.65301e-25
607	GpartN1_g607.t1	GJQ08816.1	Coiled-coil domain-containing protein 90B, mitochondrial	-	-	-	-	-	1		27.3918	26.4788	30.0356	55.1654	51.4707	52.9569	-0.694634	4.35656	1.1866e-10
608	GpartN1_g608.t1	GJQ08817.1	hypothetical protein	-	-	-	-	-	0		11.7342	12.0019	12.8621	32.7704	32.9001	35.098	-1.23056	6.86816	2.33923e-101
609	GpartN1_g609.t1	GJQ08818.1	DNA polymerase epsilon catalytic subunit A	-	-	-	-	-	0		19.2831	18.4205	18.0181	15.0129	13.1819	15.7939	0.576039	6.64305	3.48735e-18
610	GpartN1_g610.t1	GJQ08819.1	Peptidyl-prolyl cis-trans isomerase D	-	-	-	-	-	0		90.2712	75.4362	89.6627	85.605	91.219	88.0827	0.176825	6.30893	0.027925
611	GpartN1_g611.t1	GJQ08820.1	D-2-hydroxyglutarate dehydrogenase, mitochondrial	-	-	-	-	-	0		60.2674	61.5933	63.167	69.7747	63.352	62.7392	0.150487	6.45809	0.0210727
612	GpartN1_g612.t1	GJQ08821.1	hypothetical protein	-	-	-	-	-	0		0.535724	0.276196	0.281164	3.58926	2.8786	2.78848	-2.73217	0.0526504	1.93047e-05
613	GpartN1_g613.t1	GJQ08822.1	hypothetical protein	-	-	-	-	-	0		17.1388	18.5226	15.681	16.5793	16.0874	19.0821	0.221919	4.5363	0.0501013
614	GpartN1_g614.t1	GJQ08823.1	hypothetical protein	-	-	-	-	-	0		11.6885	19.2835	14.1093	13.7045	24.0756	24.9443	-0.265006	2.01579	0.365586
615	GpartN1_g615.t1	GJQ08824.1	hypothetical protein	-	-	-	-	-	0		73.9378	80.0955	79.1108	127.037	120.015	123.13	-0.43544	6.79858	6.37225e-15
616	GpartN1_g616.t1	GJQ08825.1	Serine/threonine-protein kinase mTOR	-	-	-	-	-	0		45.5822	45.3478	45.6687	35.7573	33.2648	40.0584	0.557062	8.33542	9.86728e-22
617	GpartN1_g617.t1	GJQ08826.1	hypothetical protein	-	-	-	-	-	0		243.693	230.483	219.4	236.146	255.897	259.576	0.113684	6.91236	0.0721227
618	GpartN1_g618.t1	GJQ08827.1	Peptidyl-prolyl cis-trans isomerase-like 1	-	-	-	-	-	0		101.844	98.2967	98.2002	126.947	129.651	117.116	-0.0959655	5.54108	0.244764
619	GpartN1_g619.t1	GJQ08828.1	hypothetical protein	-	-	-	-	-	0		123.683	106.181	122.291	95.2586	113.484	104.327	0.395969	5.63513	1.23362e-05
620	GpartN1_g620.t1	GJQ08829.1	3-isopropylmalate dehydratase large subunit	-	-	-	-	-	0		240.005	233.695	237.124	320.262	317.192	322.465	-0.202324	8.69404	2.24775e-06
621	GpartN1_g621.t1	GJQ08830.1	Vacuolar protein sorting-associated protein 33B	-	-	-	-	-	0	SEC	67.6022	70.8152	68.841	84.6508	86.8056	89.5616	-0.102666	7.15017	0.0545361
622	GpartN1_g622.t1	GJQ08831.1	T-cell immunomodulatory protein	-	-	-	-	-	2		39.8167	39.2737	36.7303	48.3201	41.3322	43.8484	0.0301999	6.14621	0.734191
623	GpartN1_g623.t1	GJQ08832.1	hypothetical protein	-	-	-	-	-	6		28.6369	34.4492	29.8801	52.5338	46.2539	50.0406	-0.444503	4.86069	8.01086e-06
624	GpartN1_g624.t1	GJQ08833.1	ATP-dependent RNA helicase eIF4A	-	-	-	-	-	0		281.555	302.786	292.563	440.08	448.184	442.376	-0.371304	8.67996	3.36908e-16
625	GpartN1_g625.t1	GJQ08834.1	hypothetical protein	-	-	-	-	-	0		81.6027	89.5201	90.4806	70.0929	69.7538	67.7388	0.563426	6.77409	2.94329e-21
626	GpartN1_g626.t1	GJQ08835.1	Prolyl endopeptidase-like	-	-	-	-	-	0		30.2092	33.4955	28.0069	43.5794	42.3894	42.9377	-0.259782	6.30539	0.000166126
627	GpartN1_g627.t1	GJQ08836.1	Neutral alpha-glucosidase AB	-	-	-	-	-	0		36.0124	39.253	37.3074	43.0337	39.4061	40.5473	0.105027	6.3593	0.115422
628	GpartN1_g628.t1	GJQ08837.1	Glucose-induced degradation protein 8 homolog	-	-	-	-	-	0		65.3546	70.6671	67.5985	72.9774	82.4522	72.339	0.0639719	5.80029	0.435208
629	GpartN1_g629.t1	GJQ08838.1	Profilin-1	-	-	-	-	-	0		15.8454	19.2793	14.969	438.446	477.646	462.197	-4.54987	6.47914	0
630	GpartN1_g630.t1	GJQ08839.1	Glutathione hydrolase 1 proenzyme	-	-	-	-	-	1		64.2468	68.0393	69.7342	82.5172	81.4049	87.0925	-0.0822896	7.36352	0.140164
631	GpartN1_g631.t1	GJQ08840.1	hypothetical protein	bZIP	-	-	-	-	0		1.72527	1.6307	1.66003	24.0813	28.0687	22.8994	-3.6648	3.54197	2.16772e-69
632	GpartN1_g632.t1	GJQ08841.1	Eukaryotic translation initiation factor 3 subunit F-1	-	-	-	-	-	0		144.418	149.34	139.963	154.46	155.374	155.819	0.127928	7.05596	0.0152053
633	GpartN1_g633.t1	GJQ08842.1	Zinc finger A20 and AN1 domain-containing stress-associated protein 8	-	-	-	-	-	0		257.278	259.423	233.792	395.145	342.35	328.162	-0.273583	7.3431	0.000102694
634	GpartN1_g634.t1	GJQ08843.1	hypothetical protein	-	-	-	-	-	1		149.403	115.538	151.154	188.939	195.054	158.81	-0.153827	5.45055	0.208255
635	GpartN1_g635.t1	GJQ08844.1	Spliceosome RNA helicase DDX39B	-	-	-	-	-	0		368.641	397.603	371.487	420.827	376.077	401.738	0.156609	8.87956	0.00253613
636	GpartN1_g636.t1	GJQ08845.1	Facilitated trehalose transporter Tret1	-	-	-	-	-	12		166.486	168.878	176.767	29.1175	26.3203	26.3285	2.88015	7.17764	0
637	GpartN1_g637.t1	GJQ08846.1	Nuclear transport factor 2	-	-	-	-	-	0		170.458	164.512	180.354	171.306	162.423	152.606	0.314673	5.91608	1.68262e-05
638	GpartN1_g638.t1	GJQ08847.1	Probable tRNA pseudouridine synthase D	-	-	-	-	-	0		54.4244	58.7229	51.2495	60.3911	55.589	60.4953	0.130677	6.67543	0.0479028
639	GpartN1_g639.t1	GJQ08848.1	ATP synthase subunit alpha	-	-	-	-	-	0		724.06	713.79	710.232	761.789	745.124	777.939	0.142208	10.1314	0.000314298
640	GpartN1_g640.t1	GJQ08849.1	Twinkle mtDNA helicase	-	-	-	-	-	0		50.8522	50.9415	50.4648	69.5143	66.9874	73.5352	-0.231908	6.93395	2.18189e-05
641	GpartN1_g641.t1	GJQ08850.1	3-phosphoshikimate 1-carboxyvinyltransferase	-	-	-	-	-	0		77.3651	81.3657	82.5429	68.6238	73.0293	72.6831	0.399203	6.68852	5.98666e-12
642	GpartN1_g642.t1	GJQ08851.1	hypothetical protein	-	-	-	-	-	11		33.8601	35.0139	33.8053	44.7086	42.5224	44.7701	-0.130171	6.62106	0.0238936
643	GpartN1_g643.t1	GJQ08852.1	hypothetical protein	-	-	-	-	-	1		27.1956	24.7723	24.7058	26.01	21.9523	28.311	0.245641	4.68971	0.0330531
644	GpartN1_g644.t1	GJQ08853.1	Beta-amylase	-	-	-	-	-	0		40.5261	41.6128	40.8547	53.078	46.5761	55.1963	-0.0973349	6.0704	0.196353
645	GpartN1_g645.t1	GJQ08854.1	2,3-bisphosphoglycerate-independent phosphoglycerate mutase	-	-	-	-	-	0		129.69	133.322	129.078	210.769	215.076	224.636	-0.499617	8.07524	1.02436e-26
646	GpartN1_g646.t1	GJQ08855.1	Exostosin-1	-	-	-	-	GT47(162-343)	0		6.42869	3.70758	4.34613	2.92008	2.4395	2.72232	1.08024	2.16041	1.08553e-05
647	GpartN1_g647.t1	GJQ08856.1	Probable U3 small nucleolar RNA-associated protein 11	-	-	-	-	-	0		62.19	56.1591	54.9392	78.0703	76.2768	72.1798	-0.154786	5.40758	0.0672841
648	GpartN1_g648.t1	GJQ08857.1	hypothetical protein	-	-	-	-	-	0		50.0409	47.1433	55.36	53.6667	53.0354	49.4699	0.195656	5.14121	0.0396896
649	GpartN1_g649.t1	GJQ08858.1	Glucose-6-phosphate 1-dehydrogenase	-	-	-	-	-	0		85.4425	79.047	77.1011	97.4825	103.662	96.154	-0.0698259	7.02711	0.285085
650	GpartN1_g650.t1	GJQ08859.1	DNA replication licensing factor MCM2	-	-	-	-	-	0		105.052	100.587	95.1009	67.5579	68.1526	71.7793	0.766534	7.71949	9.63028e-49
651	GpartN1_g651.t1	GJQ08860.1	Probable catabolite repression protein creC	-	-	-	-	-	0		56.9712	53.7274	55.2985	75.9821	69.021	79.0993	-0.199348	6.95501	0.0010559
652	GpartN1_g652.t1	GJQ08861.1	hypothetical protein	-	-	-	-	-	0		81.075	84.5721	78.8729	82.7918	78.2497	83.963	0.229242	7.57898	6.82533e-06
653	GpartN1_g653.t1	GJQ08862.1	hypothetical protein	-	-	-	-	-	0		164.374	166.015	161.93	188.963	179.18	190.612	0.0496599	7.31729	0.352127
654	GpartN1_g654.t1	GJQ08863.1	Galactose mutarotase	-	-	-	-	-	0		163.189	161.53	163.166	69.9713	68.4674	68.3808	1.46904	6.90747	1.96793e-179
655	GpartN1_g655.t1	GJQ08864.1	hypothetical protein	-	-	-	-	-	0		27.6623	32.2077	25.5628	28.8197	33.7813	30.0369	0.108327	4.79634	0.356429
656	GpartN1_g656.t1	GJQ08865.1	Protein mago nashi homolog	-	-	-	-	-	0		295.073	256.918	261.539	262.378	288.865	256.87	0.23855	6.78582	0.00109496
657	GpartN1_g657.t1	GJQ08866.1	hypothetical protein	-	-	-	-	-	11		70.2264	75.0472	69.9673	54.2352	51.0559	51.3655	0.690098	7.31703	6.44948e-42
658	GpartN1_g658.t1	GJQ08867.1	ATP-dependent RNA helicase dbp6	-	-	-	-	-	0		18.5058	20.3424	21.9919	20.5732	20.7343	20.1983	0.212695	4.94967	0.0268652
659	GpartN1_g659.t1	GJQ08868.1	Ribosomal large subunit pseudouridine synthase D	-	-	-	-	-	0		26.4855	30.9761	27.1572	36.4207	35.908	40.9748	-0.18949	5.04946	0.0524193
660	GpartN1_g660.t1	GJQ08869.1	Neurobeachin-like protein 2	-	-	-	-	-	0		22.6122	21.9764	24.9665	23.1442	19.4623	26.1858	0.249581	7.66579	0.00465479
661	GpartN1_g661.t1	GJQ08870.1	4-hydroxybenzoate octaprenyltransferase	-	-	-	-	-	9		32.1435	28.4269	27.9001	48.5931	39.1933	40.4116	-0.298285	5.16368	0.00412608
662	GpartN1_g662.t1	GJQ08871.1	NADH dehydrogenase [ubiquinone] 1 alpha subcomplex subunit 2	-	-	-	-	-	0		206.158	205.83	188.538	231.492	245.247	257.856	-0.060751	6.15095	0.420147
663	GpartN1_g663.t1	GJQ08872.1	Sugar phosphate exchanger 3	-	-	-	-	-	10		54.2092	54.3271	52.2785	82.7957	80.8878	83.3568	-0.387713	6.69431	8.53861e-13
664	GpartN1_g664.t1	GJQ08873.1	hypothetical protein	-	-	-	-	-	0		32.8454	32.0006	29.8615	44.4739	39.76	45.3209	-0.216599	5.73167	0.00461685
665	GpartN1_g665.t1	GJQ08874.1	hypothetical protein	-	-	-	-	-	0		40.8493	43.3886	39.8113	51.9094	58.7065	57.6244	-0.21133	6.86206	0.00112688
666	GpartN1_g666.t1	GJQ08875.1	hypothetical protein	-	-	-	SP(Sec/SPI)	-	0		42.3303	39.3705	43.5974	42.4458	38.9266	39.926	0.279687	6.47711	1.8533e-05
667	GpartN1_g667.t1	GJQ08876.1	hypothetical protein	-	-	-	-	-	0		119.35	120.496	146.001	9.13631	6.05303	8.51755	4.26982	5.59612	3.27419e-234
668	GpartN1_g668.t1	GJQ08877.1	hypothetical protein	-	-	-	-	-	0		35.6156	32.3814	40.2891	175.336	177.796	175.988	-2.05856	6.72267	2.08269e-224
669	GpartN1_g669.t1	GJQ08878.1	dihydroorotate oxidase; URA1	-	-	-	-	-	1		36.1132	30.2766	31.4116	36.3054	36.5727	37.0088	0.0635208	5.24622	0.5293
670	GpartN1_g670.t1	GJQ08879.1	hypothetical protein	-	-	-	SP(Sec/SPI)	-	0		2996.46	2733.95	2714.82	1.88731	1.51363	2.4193	10.7271	9.78316	0
671	GpartN1_g671.t1	GJQ08880.1	Calcium/calmodulin-dependent protein kinase kinase 2	-	-	CAMK_CAMKL-LKB	-	-	0		34.2984	34.931	32.5518	38.5812	36.6025	34.6524	0.121888	5.68746	0.115518
672	GpartN1_g672.t1	GJQ08881.1	hypothetical protein	-	-	-	-	-	0		125.652	125.142	111.034	214.268	228.195	214.156	-0.630116	6.72831	2.31065e-23
673	GpartN1_g673.t1	GJQ08882.1	Clathrin heavy chain 1	-	-	-	-	-	0		87.407	92.0992	89.7393	100.646	88.0414	102.915	0.117361	8.77388	0.0437394
674	GpartN1_g674.t1	GJQ08883.1	RNA polymerase-associated protein CTR9 homolog	-	-	-	-	-	0		44.2419	42.304	42.5495	54.9357	50.8553	57.1174	-0.102337	7.05935	0.0782611
675	GpartN1_g675.t1	GJQ08884.1	Protein OS-9 homolog	-	-	-	SP(Sec/SPI)	-	0		64.2512	65.4769	58.782	99.6619	90.676	100.72	-0.392615	6.28636	3.63546e-09
676	GpartN1_g676.t1	GJQ08885.1	Solute carrier family 25 member 40	-	-	-	-	-	3		82.8608	83.355	76.5102	135.403	129.951	138.576	-0.502239	6.60635	6.6018e-18
677	GpartN1_g677.t1	GJQ08886.1	Ubiquitin carboxyl-terminal hydrolase 42	-	-	-	-	-	0		13.0791	14.4003	14.7369	19.9679	21.1759	21.0002	-0.330564	4.85948	0.000489986
678	GpartN1_g678.t1	GJQ08887.1	Cyclin-L2	-	-	-	-	-	2		19.4166	21.1984	18.8223	19.1306	22.6051	27.1092	0.0165498	4.53582	0.91942
679	GpartN1_g679.t1	GJQ08888.1	Protein RETICULATA-RELATED 6, chloroplastic	-	-	-	-	-	1		65.2354	62.9184	65.7094	92.4971	97.7782	92.7057	-0.316857	6.52712	1.93736e-07
680	GpartN1_g680.t1	GJQ08889.1	hypothetical protein	-	-	-	-	-	0		127.256	122.468	116.54	85.2597	91.8322	84.0934	0.714703	5.13645	2.2433e-17
681	GpartN1_g681.t1	GJQ08890.1	hypothetical protein	-	-	-	-	-	0		25.882	22.664	19.3857	30.2079	30.1671	33.984	-0.240417	4.68289	0.0424141
682	GpartN1_g682.t1	GJQ08891.1	Casein kinase I isoform alpha	-	-	CK1_CK1	-	-	0		113.6	112.494	112.213	114.839	117.756	118.487	0.176491	7.00897	0.000675165
683	GpartN1_g683.t1	GJQ08892.1	N-alpha-acetyltransferase 20	-	GNAT	-	-	-	0		35.0899	37.2865	41.0499	50.2497	45.338	49.0773	-0.117474	4.3117	0.323418
684	GpartN1_g684.t1	GJQ08893.1	hypothetical protein	-	-	-	-	-	0		121.908	132.737	124.864	112.65	128.664	124.988	0.277965	6.37756	4.69018e-05
685	GpartN1_g685.t1	GJQ08894.1	Protein white	-	-	-	-	-	7		73.0841	69.427	72.1674	97.4768	92.8426	95.102	-0.178883	7.23375	0.000506167
686	GpartN1_g686.t1	GJQ08895.1	Xanthine phosphoribosyltransferase	-	-	-	-	-	0		57.5918	61.2268	62.0017	82.5344	82.341	81.4757	-0.216164	6.80745	0.00012211
687	GpartN1_g687.t1	GJQ08896.1	Protein ABHD18	-	-	-	-	-	2		34.4309	33.236	38.5574	57.3781	59.0449	56.2158	-0.471826	5.76526	5.89233e-10
688	GpartN1_g688.t1	GJQ08897.1	Prenyl transferase	-	-	-	-	-	0		49.2065	50.4122	49.6635	89.3458	85.0264	86.3596	-0.572541	6.30745	6.75704e-22
689	GpartN1_g689.t1	GJQ08898.1	hypothetical protein	-	-	-	-	-	0		0.918385	0.315653	0.32133	573.598	576.817	578.093	-9.77758	6.7922	0
690	GpartN1_g690.t1	GJQ08899.1	Glycerophosphoinositol permease 1	-	-	-	-	-	10		73.0152	71.8022	69.453	52.931	54.9552	58.1415	0.5981	6.46325	3.92525e-24
691	GpartN1_g691.t1	GJQ08900.1	Phosphatidylserine synthase 2	-	-	-	-	-	10		36.1091	38.7979	33.5771	50.0075	46.4184	50.233	-0.2012	5.58862	0.00924897
692	GpartN1_g692.t1	GJQ08901.1	tRNA (adenine(58)-N(1))-methyltransferase non-catalytic subunit TRM6	-	-	-	-	-	0		12.4517	11.7129	12.6114	13.1722	12.9118	12.3939	0.165072	3.83916	0.216412
693	GpartN1_g693.t1	GJQ08902.1	Tetratricopeptide repeat protein 1	-	-	-	-	-	0		125.329	128.145	112.46	176.343	184.836	177.645	-0.328253	7.44986	1.05132e-08
694	GpartN1_g694.t1	GJQ08903.1	CCR4-NOT transcription complex subunit 1	-	-	-	-	-	0		42.8686	47.3851	47.1716	45.0796	40.2823	50.1867	0.252388	8.10705	0.000344621
695	GpartN1_g695.t1	GJQ08904.1	H/ACA ribonucleoprotein complex subunit 2	-	-	-	-	-	0		59.6261	60.6112	48.1212	76.6308	79.8453	73.4905	-0.220058	4.86546	0.040694
696	GpartN1_g696.t1	GJQ08905.1	BTB/POZ domain-containing protein KCTD7	-	-	-	-	-	0		56.8574	54.7364	50.064	77.3303	77.4638	75.1789	-0.277372	4.90067	0.00272695
697	GpartN1_g697.t1	GJQ08906.1	hypothetical protein	-	-	-	-	-	0		43.9461	39.8758	40.9621	54.9606	46.2826	52.7023	-0.0642607	4.03384	0.63593
698	GpartN1_g698.t1	GJQ08907.1	Enhancer of mRNA-decapping protein 4	-	-	-	-	-	0		41.3453	41.5052	44.5011	42.6958	42.6334	45.4906	0.192081	6.97705	0.000802154
699	GpartN1_g699.t1	GJQ08908.1	Transcription activator BRG1	-	SNF2	-	-	-	2		30.8022	35.902	33.9161	45.5647	40.2775	47.1129	-0.169602	7.53689	0.0128407
700	GpartN1_g700.t1	GJQ08909.1	E3 ubiquitin-protein ligase ubr1	-	-	-	-	-	1		51.8561	55.292	50.3695	65.2926	58.4827	68.38	-0.0543588	8.22081	0.384726
701	GpartN1_g701.t1	GJQ08910.1	hypothetical protein	-	-	-	-	-	0		156.179	138.423	148.455	109.367	121.579	106.684	0.618318	5.41472	4.42521e-13
702	GpartN1_g702.t1	GJQ08911.1	Coatomer subunit beta'	-	-	-	-	-	0		58.6968	63.7819	60.3477	59.9971	60.7877	67.5279	0.187996	5.66216	0.0139562
703	GpartN1_g703.t1	GJQ08912.1	Kynurenine--oxoglutarate transaminase 3	-	-	-	-	-	0		236.06	241.805	242.184	207.172	213.315	217.574	0.404666	8.17218	8.58199e-19
704	GpartN1_g704.t1	GJQ08913.1	Cytosolic endo-beta-N-acetylglucosaminidase	-	-	-	-	-	0		49.8224	50.9121	47.2355	73.0814	72.4449	76.0327	-0.350905	6.39724	3.56745e-09
705	GpartN1_g705.t1	GJQ08914.1	WD repeat-containing protein 26	-	-	-	-	-	0		11.7877	12.6131	10.7389	38.5772	33.3292	33.1862	-1.34556	5.26327	1.78801e-44
706	GpartN1_g706.t1	GJQ08915.1	DNA gyrase subunit A	-	-	-	-	-	0		28.0447	27.8918	30.0115	64.5195	61.6308	64.5499	-0.918096	6.80958	1.48545e-61
707	GpartN1_g707.t1	GJQ08916.1	hypothetical protein	-	-	-	-	-	0		14.8567	11.9888	13.7864	12.2619	16.583	15.2419	0.101863	3.05672	0.609626
708	GpartN1_g708.t1	GJQ08917.1	Bifunctional peptidase and arginyl-hydroxylase JMJD5	-	-	-	-	-	0		17.7177	16.0274	16.0875	29.8585	29.0085	25.5732	-0.529456	4.66689	7.40239e-07
709	GpartN1_g709.t1	GJQ08918.1	E3 ubiquitin-protein ligase RNF181	-	-	-	-	-	0		18.941	22.0208	24.1515	42.7264	52.4817	42.6118	-0.857057	5.03459	9.91321e-13
710	GpartN1_g710.t1	GJQ08919.1	Pre-mRNA-splicing factor isy1	-	-	-	-	-	0		53.5644	52.6339	60.8069	53.9997	55.6387	54.5377	0.253136	5.3427	0.00320321
711	GpartN1_g711.t1	GJQ08920.1	Glycine--tRNA ligase beta subunit	-	-	-	-	-	0		90.5316	95.7439	101.36	73.1442	64.9042	80.3265	0.630353	8.00359	2.88678e-20
712	GpartN1_g712.t1	GJQ08921.1	Transcription initiation factor TFIID subunit 1	-	-	-	-	-	0		78.1705	78.2063	80.0565	60.7479	59.2209	62.462	0.605568	6.35352	2.15468e-25
713	GpartN1_g713.t1	GJQ08922.1	Dynein light chain Tctex-type	-	-	-	-	-	0		170.385	180.645	173.437	229	217.192	217.425	-0.107729	6.14338	0.105564
714	GpartN1_g714.t1	GJQ08923.1	Peroxisomal targeting signal 1 receptor	-	-	-	-	-	0		106.064	113.186	110.444	155.469	147.225	153.064	-0.235638	7.93894	1.07637e-06
715	GpartN1_g715.t1	GJQ08924.1	Histone deacetylase 1	-	-	-	-	-	0		39.7003	34.5776	34.6318	47.5922	51.5381	48.1979	-0.20693	5.60182	0.0136156
716	GpartN1_g716.t1	GJQ08925.1	hypothetical protein	-	-	-	-	-	0		24.1549	25.6911	23.4441	20.7649	20.1206	24.25	0.402684	6.42646	2.25429e-08
717	GpartN1_g717.t1	GJQ08926.1	hypothetical protein	-	-	-	-	-	0		19.266	22.0404	22.5845	27.9514	28.5881	29.5719	-0.202093	4.45885	0.0744068
718	GpartN1_g718.t1	GJQ08927.1	Syntaxin-binding protein 2	-	-	-	SP(Sec/SPI)	-	3	SEC	58.1791	50.9175	50.6937	3.09357	2.58164	1.75382	4.65858	6.57252	0
719	GpartN1_g719.t1	GJQ08928.1	Sepiapterin reductase	-	-	-	-	-	0		149.25	134.903	165.233	83.8141	85.1133	75.4247	1.10844	6.3735	1.07688e-40
720	GpartN1_g720.t1	GJQ08929.1	2-oxoglutarate dehydrogenase E1 component	-	-	-	-	-	0		53.617	50.0222	47.4813	75.8713	71.6686	71.5129	-0.303398	7.32759	6.63211e-08
721	GpartN1_g721.t1	GJQ08930.1	Conserved oligomeric Golgi complex subunit 2	-	-	-	-	-	0		15.5457	16.0997	13.3834	28.2464	26.5006	27.1142	-0.628573	5.24876	1.71886e-13
722	GpartN1_g722.t1	GJQ08931.1	hypothetical protein	-	-	-	-	-	0		3.0867	5.19288	3.58103	2.53969	1.45489	1.69121	1.30517	1.28191	7.28144e-05
723	GpartN1_g723.t1	GJQ08932.1	hypothetical protein	-	-	-	-	-	0		70.0242	76.8748	59.774	72.9023	73.4077	67.8578	0.178563	6.39001	0.0364486
724	GpartN1_g724.t1	GJQ08933.1	Protein diaphanous homolog 3	-	-	-	-	-	2	actin related: Formin	36.4601	36.6938	34.705	37.317	36.4761	39.7067	0.158359	7.13124	0.00328674
725	GpartN1_g725.t1	GJQ08934.1	hypothetical protein	-	-	-	-	-	0		65.5058	76.9092	67.1698	80.0614	79.2452	77.6478	0.0529413	6.05492	0.507235
726	GpartN1_g726.t1	GJQ08935.1	Small ubiquitin-related modifier 3	-	-	-	-	-	0		123.957	128.657	107.783	123.34	129.694	132.448	0.132689	5.22943	0.155007
727	GpartN1_g727.t1	GJQ08936.1	hypothetical protein	-	-	-	-	-	0		46.707	46.7674	44.8849	47.5903	39.9821	48.2897	0.260615	7.30548	6.17067e-05
728	GpartN1_g728.t1	GJQ08937.1	hypothetical protein	-	-	-	-	-	3		63.7238	55.7714	60.7971	59.5416	64.4219	65.4256	0.158344	6.11536	0.0349196
729	GpartN1_g729.t1	GJQ08938.1	Type 2 DNA topoisomerase 6 subunit A	-	-	-	-	-	0		9.19907	9.48527	9.65588	7.07937	7.3476	7.89403	0.57252	3.09867	0.000460773
730	GpartN1_g730.t1	GJQ08939.1	Protein sly1 homolog	-	-	-	-	-	0	SEC	39.6753	39.1937	37.5928	30.7742	32.5504	30.9769	0.532717	6.02878	1.59454e-16
731	GpartN1_g731.t1	GJQ08940.1	hypothetical protein	-	-	-	-	-	0		44.2683	49.3145	43.94	54.3398	45.9238	48.3718	0.122775	5.80755	0.149786
732	GpartN1_g732.t1	GJQ08941.1	GPCR-type G protein 2	-	-	-	-	-	9		30.9261	29.3214	29.6478	34.6402	36.1847	36.4805	-0.0260864	5.40228	0.783589
733	GpartN1_g733.t1	GJQ08942.1	hypothetical protein	-	-	-	-	-	0		78.1868	82.3213	83.2549	88.1795	85.8913	86.2772	0.135811	6.89321	0.0144168
734	GpartN1_g734.t1	GJQ08943.1	DEAD-box ATP-dependent RNA helicase 7	-	-	-	-	-	0		272.468	287.102	310.036	307.066	312.921	324.145	0.112334	9.23596	0.04508
735	GpartN1_g735.t1	GJQ08944.1	Ribosome-binding factor A	-	-	-	-	-	0		149.772	153.004	148.974	166.726	153.348	154.473	0.161839	6.36221	0.0100169
736	GpartN1_g736.t1	GJQ08945.1	hypothetical protein	-	-	-	-	-	0		65.2201	68.5322	66.9351	80.8163	78.6509	86.7848	-0.063365	6.46058	0.330366
737	GpartN1_g737.t1	GJQ08946.1	hypothetical protein	-	-	-	-	-	0		49.7713	55.0909	47.5693	46.1658	48.9871	48.1708	0.317007	5.25994	0.000196926
738	GpartN1_g738.t1	GJQ08947.1	Stress-induced-phosphoprotein 1	-	-	-	-	-	1		16.9277	17.9728	17.3285	24.9845	24.3904	25.6478	-0.290928	4.96166	0.000902436
739	GpartN1_g739.t1	GJQ08948.1	E3 ubiquitin-protein ligase ZNRF3	-	-	-	SP(Sec/SPI)	-	1		83.4482	87.5085	86.6749	85.4976	88.8175	85.9611	0.214034	6.60472	0.000222648
740	GpartN1_g740.t1	GJQ08949.1	Transmembrane 9 superfamily member 4	-	-	-	SP(Sec/SPI)	-	10		95.1588	90.4709	101.293	170.707	162.657	177.384	-0.600039	7.83172	1.11343e-27
741	GpartN1_g741.t1	GJQ08950.1	Transcription activator of gluconeogenesis ERT1	zn-clus	-	-	-	-	0		157.546	141.236	131.36	186.929	179.241	181.586	-0.116991	7.86076	0.0684909
742	GpartN1_g742.t1	GJQ08951.1	hypothetical protein	-	-	-	-	-	0		42.9938	42.3163	40.749	24.2402	20.7651	26.8323	1.04737	6.27809	3.77761e-44
743	GpartN1_g743.t1	GJQ08952.1	Glycogen debranching enzyme	-	-	-	-	-	0		136.17	135.05	139.133	157.723	158.432	164.358	0.00320886	8.28384	0.955937
744	GpartN1_g744.t1	GJQ08953.1	hypothetical protein	-	-	-	-	-	0		0.854446	1.46838	1.79375	0	0	1.18599	1.95661	-0.682959	0.0286534
745	GpartN1_g745.t1	GJQ08954.1	hypothetical protein	-	-	-	-	-	0		23.3879	26.4841	25.6453	25.6495	31.0435	28.5862	0.0482	4.98896	0.65364
746	GpartN1_g746.t1	GJQ08955.1	Alpha,alpha-trehalose-phosphate synthase [UDP-forming]	-	-	-	-	-	0		195.339	205.476	195.573	212.347	208.226	219.507	0.129126	9.11088	0.00303811
747	GpartN1_g747.t1	GJQ08956.1	Protein RER1	-	-	-	-	-	4		137.015	136.751	128.842	158.307	159.236	158.821	-0.0120737	6.61887	0.865219
748	GpartN1_g748.t1	GJQ08957.1	hypothetical protein	-	-	-	-	-	0		21.6416	30.1075	23.4375	25.7002	33.8401	35.0455	-0.109103	3.37406	0.607876
749	GpartN1_g749.t1	GJQ08958.1	EKC/KEOPS complex subunit PCC1	-	-	-	-	-	0		25.9096	20.1539	22.4249	25.3786	26.867	30.7578	-0.0454161	2.81876	0.867096
750	GpartN1_g750.t1	GJQ08959.1	Acylamino-acid-releasing enzyme	-	-	-	-	-	0		23.0222	23.2005	20.8795	58.8431	64.0719	59.8821	-1.21663	6.27482	4.49589e-70
751	GpartN1_g751.t1	GJQ08960.1	hypothetical protein	-	-	-	-	-	0		3.4616	4.41914	3.97955	91.1121	98.7583	94.7227	-4.35172	5.18493	4.53182e-257
752	GpartN1_g752.t1	GJQ08961.1	hypothetical protein	-	-	-	-	-	0		175.648	182.735	165.324	175.739	165.427	173.282	0.257819	7.46038	1.1837e-06
753	GpartN1_g753.t1	GJQ08962.1	Splicing factor 3A subunit 3	-	-	-	-	-	0		63.766	69.3263	66.6525	70.4091	67.778	67.2146	0.19067	6.54557	0.00146305
754	GpartN1_g754.t1	GJQ08963.1	DNA-directed RNA polymerases I, II, and III subunit rpabc3	-	-	-	-	-	0		107.421	97.2923	100.261	110.873	106.861	117.267	0.0977488	5.49967	0.237151
755	GpartN1_g755.t1	GJQ08964.1	hypothetical protein	-	-	-	-	-	0		42.6732	53.6011	47.7785	33.7886	28.2566	31.5003	0.858325	4.24778	3.50628e-12
756	GpartN1_g756.t1	GJQ08965.1	Succinate dehydrogenase subunit 6, mitochondrial	-	-	-	-	-	0		196.799	212.399	199.919	244.525	263.088	253.367	-0.0930639	6.46608	0.161894
757	GpartN1_g757.t1	GJQ08966.1	Phosphoribosyl-AMP cyclohydrolase	-	-	-	-	-	0		37.8469	40.69	49.1734	34.7882	38.2338	32.9127	0.494432	4.38988	0.000122128
758	GpartN1_g758.t1	GJQ08967.1	Nucleotide-binding oligomerization domain-containing protein 2	-	-	-	-	-	0		61.3323	61.2123	58.059	64.4261	61.8118	58.8839	0.195654	6.97536	0.000607962
759	GpartN1_g759.t1	GJQ08968.1	hypothetical protein	-	-	-	-	-	11		37.3334	38.9655	36.4087	51.7786	43.0798	47.2266	-0.098231	5.83347	0.222172
760	GpartN1_g760.t1	GJQ08969.1	Pentatricopeptide repeat-containing protein At5g21222	-	-	-	-	-	0		107.807	105.065	109.876	152.846	135.228	148.07	-0.201455	7.79309	0.000237464
761	GpartN1_g761.t1	GJQ08970.1	hypothetical protein	-	-	-	-	-	0		4.85805	3.29552	3.89156	23.4118	23.6994	25.4196	-2.35193	3.77649	6.01851e-54
762	GpartN1_g762.t1	GJQ08971.1	Protein NLP3	RWP-RK	-	-	-	-	0		35.4893	34.5898	32.3134	48.8792	48.7269	49.6147	-0.292372	5.64147	4.42066e-05
763	GpartN1_g763.t1	GJQ08972.1	Probable proteasome subunit beta type-4	-	-	-	-	-	0		130.363	115.524	119.55	167.326	168.057	156.719	-0.198667	6.23899	0.00536531
764	GpartN1_g764.t1	GJQ08973.1	Succinate--CoA ligase [ADP-forming] subunit alpha	-	-	-	-	-	0		158.307	162.679	157.874	237.34	233.767	235.209	-0.329787	7.48924	8.82048e-12
765	GpartN1_g765.t1	GJQ08974.1	Diphthamide biosynthesis protein 3	-	-	-	-	-	0		76.6681	72.1792	74.0606	90.5735	94.5319	99.4766	-0.122603	4.23962	0.313847
766	GpartN1_g766.t1	GJQ08975.1	hypothetical protein	-	-	-	-	-	1		168.874	185.105	172.816	203.97	211.144	199.979	0.0058961	7.59172	0.926599
767	GpartN1_g767.t1	GJQ08976.1	Protein RTF1 homolog	-	-	-	-	-	0		93.8695	92.6485	90.255	93.7717	89.3937	97.1001	0.214366	7.26271	2.62999e-05
768	GpartN1_g768.t1	GJQ08977.1	Ribosomal RNA small subunit methyltransferase F	-	-	-	-	-	0		89.7231	94.8849	89.3527	96.9212	89.8338	90.4298	0.215166	7.34186	4.41873e-05
769	GpartN1_g769.t1	GJQ08978.1	Uridine-cytidine kinase 1	-	-	-	-	-	0		34.5006	32.964	30.1126	37.3732	33.8356	34.4517	0.11975	5.47551	0.164333
770	GpartN1_g770.t1	GJQ08979.1	hypothetical protein	-	-	-	-	-	0		32.2274	29.4453	29.7437	34.6747	32.6743	33.5491	0.0909004	5.74759	0.238775
771	GpartN1_g771.t1	GJQ08980.1	hypothetical protein	-	-	-	-	-	0		124.546	115.521	113.287	124.269	121.236	114.103	0.2059	6.29235	0.00248492
772	GpartN1_g772.t1	GJQ08981.1	tRNA (guanine(10)-N2)-methyltransferase homolog	-	-	-	-	-	0		40.4637	44.1095	50.3457	64.6215	61.8604	62.462	-0.255271	6.15666	0.00142619
773	GpartN1_g773.t1	GJQ08982.1	hypothetical protein	-	-	-	-	-	0		53.6967	52.4532	52.2557	44.1809	46.7252	43.2255	0.467071	4.79726	3.13425e-07
774	GpartN1_g774.t1	GJQ08983.1	hypothetical protein	-	-	-	SP(Sec/SPI)	-	4		48.9341	53.0808	48.4498	34.7485	33.2556	34.9241	0.779806	5.4989	3.2331e-26
775	GpartN1_g775.t1	GJQ08984.1	hypothetical protein	-	-	-	-	-	0		44.2416	42.1252	43.7105	39.2932	36.953	41.7089	0.373867	7.44846	6.47588e-12
776	GpartN1_g776.t1	GJQ08985.1	Nuclear exosome regulator NRDE2	-	-	-	-	-	2		25.7148	25.4252	25.4203	36.6793	33.3208	34.6536	-0.217426	6.3906	0.000420397
777	GpartN1_g777.t1	GJQ08986.1	hypothetical protein	-	-	-	-	-	0		41.8093	40.1483	45.8955	76.6219	86.0315	83.3935	-0.718087	4.59236	1.68104e-11
778	GpartN1_g778.t1	GJQ08987.1	hypothetical protein	-	-	-	-	-	0		19.1208	18.8366	17.7693	26.3828	21.5408	28.3361	-0.215672	5.46786	0.0300245
779	GpartN1_g779.t1	GJQ08988.1	1-acylglycerol-3-phosphate O-acyltransferase ABHD5	-	-	-	-	-	0		45.0008	45.5723	43.8616	48.0064	55.2932	47.1254	0.0629705	5.45176	0.490176
780	GpartN1_g780.t1	GJQ08989.1	Phenazine biosynthesis-like domain-containing protein	-	-	-	-	-	0		54.6326	64.1472	60.4946	101.028	105.205	106.185	-0.572608	5.98652	5.45995e-16
781	GpartN1_g781.t1	GJQ08990.1	Ribokinase	-	-	-	-	-	0		77.112	76.4799	81.7721	62.8752	61.5645	53.7911	0.63082	6.23807	2.04643e-18
782	GpartN1_g782.t1	GJQ08991.1	Lysine-specific histone demethylase 1 homolog 2	-	ARID	-	-	-	0		76.1052	71.583	73.3051	62.6635	58.1471	62.9135	0.499614	7.13981	5.13777e-21
783	GpartN1_g783.t1	GJQ08992.1	N-terminal kinase-like protein	-	-	SCY1_SCYL1	-	-	0		60.9803	61.666	60.4319	64.4849	56.4522	63.0532	0.227022	7.00083	9.94701e-05
784	GpartN1_g784.t1	GJQ08993.1	Catalase isozyme 1	-	-	-	-	-	0		2592.03	2604.87	2321.26	2956.76	2862.15	2818.03	0.030541	11.8163	0.588271
785	GpartN1_g785.t1	GJQ08994.1	Ubiquitin carboxyl-terminal hydrolase 4	-	-	-	-	-	0		61.6287	59.5547	58.8251	73.4343	68.1917	72.0786	-0.0149439	7.51351	0.795389
786	GpartN1_g786.t1	GJQ08995.1	NF-kappa-B-activating protein	-	-	-	-	-	0		53.0826	49.2418	45.5003	70.5547	73.5278	69.7918	-0.302897	5.33553	0.000333522
787	GpartN1_g787.t1	GJQ08996.1	hypothetical protein	-	-	-	-	-	1		52.5194	57.1176	53.3866	60.2502	65.4511	65.1478	0.000449539	6.03559	0.995368
788	GpartN1_g788.t1	GJQ08997.1	Scaffold attachment factor B2	-	-	-	-	-	0		43.9781	46.1373	43.2098	46.2525	49.6886	52.4362	0.0739769	4.50801	0.512115
789	GpartN1_g789.t1	GJQ08998.1	D-3-phosphoglycerate dehydrogenase	-	-	-	-	-	0		92.0612	106.818	88.9584	247.109	222.529	244.631	-1.07926	7.60556	6.63339e-65
790	GpartN1_g790.t1	GJQ08999.1	Probable D-xylulose reductase A	-	-	-	-	-	0		240.162	227.242	206.593	135.542	139.037	128.458	0.971726	7.56439	1.56077e-56
791	GpartN1_g791.t1	GJQ09000.1	Single myb histone 5	-	-	-	-	-	0		303.661	325.879	312.29	227.918	232.828	225.178	0.68741	8.47957	1.60564e-49
792	GpartN1_g792.t1	GJQ09001.1	Inositol-3-phosphate synthase	-	-	-	-	-	0		363.073	389.323	339.783	811.768	747.303	777.325	-0.865943	9.69094	5.44721e-62
793	GpartN1_g793.t1	GJQ09002.1	Kelch-like protein 8	-	-	-	-	-	1		78.6079	91.0742	86.9335	92.16	90.2473	97.381	0.106218	7.84076	0.0790184
794	GpartN1_g794.t1	GJQ09003.1	Phosphomevalonate kinase, peroxisomal	-	-	-	-	-	0		34.3144	35.8874	38.0766	35.2514	32.6618	36.7424	0.28223	5.47937	0.000382706
795	GpartN1_g795.t1	GJQ09004.1	Casein kinase II subunit beta	-	-	-	-	-	0		114.063	111.362	120.306	128.803	124.52	132.509	0.0733957	6.34967	0.272914
796	GpartN1_g796.t1	GJQ09005.1	hypothetical protein	-	-	-	SP(Sec/SPI)	-	0		1.02275	1.17174	1.55066	6.21776	7.93797	6.26986	-2.22136	2.21194	1.48262e-17
797	GpartN1_g797.t1	GJQ09006.1	RING finger protein 44	-	-	-	-	-	4		60.2022	61.08	54.2006	86.2193	77.6837	81.0081	-0.246971	6.15107	0.00040988
798	GpartN1_g798.t1	GJQ09007.1	GDP-mannose mannosyl hydrolase	-	-	-	-	-	0		179.607	175.792	168.342	105.148	78.648	97.8205	1.13299	6.39611	7.91926e-45
799	GpartN1_g799.t1	GJQ09008.1	Cysteine--tRNA ligase	-	-	-	-	-	1		47.2787	47.3748	47.7021	57.6941	55.0275	59.3968	-0.0415873	6.85303	0.47695
800	GpartN1_g800.t1	GJQ09009.1	Postreplication repair E3 ubiquitin-protein ligase rad18	-	-	-	-	-	0		34.7945	39.2255	37.7397	48.5661	50.3756	56.2641	-0.243907	5.55774	0.00338944
801	GpartN1_g801.t1	GJQ09010.1	Probable protease SohB	-	-	-	-	-	0		84.4181	93.8985	81.2144	106.215	109.948	106.771	-0.0855686	7.48204	0.164262
802	GpartN1_g802.t1	GJQ09011.1	Ubiquitin-conjugating enzyme E2 2	-	-	-	-	-	0		404.427	356.838	359.295	425.988	477.365	443.38	-0.0357814	7.44043	0.632594
803	GpartN1_g803.t1	GJQ09012.1	hypothetical protein	-	-	-	-	-	0		46.0563	44.0265	49.552	34.2855	32.395	29.9658	0.761841	5.66791	5.36761e-22
804	GpartN1_g804.t1	GJQ09013.1	hypothetical protein	-	-	-	-	-	0		14.6589	17.9531	17.2682	19.9426	20.9241	23.2567	-0.133333	5.19151	0.203051
805	GpartN1_g805.t1	GJQ09014.1	hypothetical protein	-	-	-	-	-	0		36.483	36.507	32.9087	31.2843	30.2828	31.8898	0.412529	6.32065	9.55738e-11
806	GpartN1_g806.t1	GJQ09015.1	hypothetical protein	-	-	-	-	-	0		52.194	46.6723	51.379	44.0787	47.0565	40.6369	0.417357	6.04956	8.39736e-08
807	GpartN1_g807.t1	GJQ09016.1	hypothetical protein	-	-	-	-	-	0		11.7724	14.4881	14.1507	12.7214	16.1542	16.0108	0.0684656	3.23913	0.689674
808	GpartN1_g808.t1	GJQ09017.1	hypothetical protein	-	-	-	-	-	0		5.0432	8.20016	4.68283	4.11528	9.55399	6.46159	0.0344244	2.10889	0.928968
809	GpartN1_g809.t1	GJQ09018.1	hypothetical protein	-	-	-	SP(Sec/SPI)	-	1		10.9515	11.9082	12.0179	17.454	18.367	17.1011	-0.374791	4.18906	0.00114253
810	GpartN1_g810.t1	GJQ09019.1	Probable dipeptidyl peptidase 4	-	-	-	-	-	0		27.6051	29.7927	29.5482	33.7027	28.45	36.5795	0.051277	6.25869	0.592165
811	GpartN1_g811.t1	GJQ09020.1	Exportin-T	-	-	-	-	-	1		19.5492	17.6971	16.6533	21.2217	20.5439	23.3579	-0.0394881	5.86337	0.650611
812	GpartN1_g812.t1	GJQ09021.1	3-oxo-5-alpha-steroid 4-dehydrogenase 1	-	-	-	-	-	6		63.8345	58.9464	61.0563	74.2579	64.3315	74.7809	0.0213486	5.60875	0.845571
813	GpartN1_g813.t1	GJQ09022.1	Bicarbonate transport system permease protein CmpB	-	-	-	-	-	12		13.112	12.798	13.095	21.8199	20.8058	20.0771	-0.452981	5.03323	1.59103e-07
814	GpartN1_g814.t1	GJQ09023.1	hypothetical protein	-	-	-	-	-	0		19.2383	19.4918	16.5061	20.1746	16.1801	21.943	0.16284	3.81258	0.312848
815	GpartN1_g815.t1	GJQ09024.1	Gamma-tubulin complex component 4 homolog	-	-	-	-	-	0		106.048	113.183	114.137	104.603	95.1316	108.764	0.344211	8.20167	4.18565e-10
816	GpartN1_g816.t1	GJQ09025.1	Glutathione-regulated potassium-efflux system protein KefC	-	-	-	-	-	12		75.7877	72.595	77.0752	68.2153	60.3965	70.8995	0.410324	7.17481	1.40725e-11
817	GpartN1_g817.t1	GJQ09026.1	Peptidyl-prolyl cis-trans isomerase, chloroplastic	-	-	-	-	-	2		189.294	216.238	217.08	119.302	114.835	117.872	1.0537	7.71312	5.53807e-72
818	GpartN1_g818.t1	GJQ09027.1	hypothetical protein	-	-	-	-	-	0		50.8669	51.3262	48.6429	38.5528	40.6006	41.525	0.550855	6.06197	5.01274e-18
819	GpartN1_g819.t1	GJQ09028.1	hypothetical protein	-	-	-	SP(Sec/SPI)	-	0		977.493	964.374	1015.32	50.2497	42.3778	45.6391	4.65533	8.17632	0
820	GpartN1_g820.t1	GJQ09029.1	ATPase family protein 2 homolog	-	-	-	-	-	0		37.1913	35.0482	38.635	41.8152	36.4596	40.6492	0.133495	6.19989	0.0756192
821	GpartN1_g821.t1	GJQ09030.1	hypothetical protein	-	-	-	-	-	0		40.8025	37.6077	41.1762	74.1293	70.9664	73.0697	-0.635024	5.71236	2.30899e-19
822	GpartN1_g822.t1	GJQ09031.1	Thiamine biosynthesis multifunctional protein ThiED	-	-	-	-	-	0		16.5269	20.1208	16.3025	50.9167	45.6501	46.0174	-1.19455	4.33378	2.19936e-24
823	GpartN1_g823.t1	GJQ09032.1	Ubiquitin carboxyl-terminal hydrolase 44	-	-	-	-	-	0		56.7542	55.6147	54.8405	41.5301	47.654	42.9077	0.566126	6.26223	6.92921e-17
824	GpartN1_g824.t1	GJQ09033.1	hypothetical protein	-	-	-	-	-	1		56.5033	60.9662	59.9446	77.0645	76.0829	76.0468	-0.139316	5.36825	0.0813248
825	GpartN1_g825.t1	GJQ09034.1	hypothetical protein	-	-	-	-	-	0		32.0985	30.3391	31.3802	24.0707	27.4776	21.2939	0.588178	4.45745	2.79031e-07
826	GpartN1_g826.t1	GJQ09035.1	Histone-lysine N-methyltransferase, H3 lysine-36 specific	-	-	-	-	-	0		48.0914	47.7222	48.5015	39.2234	38.3428	43.0015	0.491477	6.17686	1.83855e-14
827	GpartN1_g827.t1	GJQ09036.1	hypothetical protein	-	-	-	-	-	3		21.4777	12.6548	18.7869	27.4089	21.9821	23.1571	-0.215861	3.35464	0.265794
828	GpartN1_g828.t1	GJQ09037.1	Elongation factor 4	-	-	-	-	-	0		11.4846	8.4585	8.85666	8.24409	10.285	10.2477	0.226824	3.36714	0.188013
829	GpartN1_g829.t1	GJQ09038.1	Pre-mRNA-splicing factor CLF1	-	-	-	-	-	0		35.6792	37.5627	40.4314	35.8926	34.3034	34.131	0.3547	6.38587	8.19667e-08
830	GpartN1_g830.t1	GJQ09039.1	hypothetical protein	-	-	-	-	-	0		26.8916	28.7812	27.2265	26.4552	27.8628	25.8684	0.27539	5.62314	0.000161437
831	GpartN1_g831.t1	GJQ09040.1	Disheveled-associated activator of morphogenesis 1	-	-	-	-	-	0		9.68522	9.13404	9.05038	7.31984	7.45717	8.17663	0.510903	4.15702	5.86601e-06
832	GpartN1_g832.t1	GJQ09041.1	Leucine-rich repeat-containing protein 40	-	-	-	-	-	0		48.2618	60.6911	46.7221	78.8337	73.3001	72.4763	-0.297353	5.57499	0.00172762
833	GpartN1_g833.t1	GJQ09042.1	Long-chain-fatty-acid--CoA ligase	-	-	-	-	-	0		23.595	24.998	29.1073	31.1457	32.7487	30.9778	-0.0603806	5.44858	0.561612
834	GpartN1_g834.t1	GJQ09043.1	hypothetical protein	-	-	-	-	-	0		26.4005	25.6752	27.3966	41.5397	41.6438	48.4081	-0.495271	3.86579	0.000146585
835	GpartN1_g835.t1	GJQ09044.1	Mitochondrial pyruvate carrier 2	-	-	-	-	-	3		76.3776	64.7059	66.3031	75.605	84.6679	85.5271	-0.0167406	4.50398	0.920584
836	GpartN1_g836.t1	GJQ09045.1	hypothetical protein	-	-	-	-	-	0		49.3784	51.0952	46.6841	35.7809	44.3775	38.2793	0.535574	4.97227	6.37121e-08
837	GpartN1_g837.t1	GJQ09046.1	hypothetical protein	-	-	-	SP(Sec/SPI)	-	4		41.6363	41.9198	42.2324	49.7801	48.0843	50.2031	-0.00333068	5.32501	0.985067
838	GpartN1_g838.t1	GJQ09047.1	Chaperone protein DnaJ	-	-	-	-	-	3		20.7046	18.0811	18.2585	20.9963	19.488	19.721	0.156213	5.09768	0.100463
839	GpartN1_g839.t1	GJQ09048.1	Nucleolar complex protein 4 homolog	-	-	-	-	-	0		21.4568	22.2965	21.5583	26.7563	28.786	26.5087	-0.10241	5.18118	0.261403
840	GpartN1_g840.t1	GJQ09049.1	hypothetical protein	-	-	-	-	-	0		80.427	78.6512	71.3558	48.646	52.7336	56.8139	0.771866	5.65359	1.05389e-22
841	GpartN1_g841.t1	GJQ09050.1	Diphthine methyl ester synthase	-	-	-	-	-	0		46.7316	58.8935	52.3555	31.8014	33.9595	35.5444	0.86863	5.09021	5.3586e-18
842	GpartN1_g842.t1	GJQ09051.1	PAN2-PAN3 deadenylation complex catalytic subunit PAN2	-	-	-	-	-	0		25.8127	25.9484	25.5759	26.1026	25.0258	28.0604	0.198535	6.39757	0.00146227
843	GpartN1_g843.t1	GJQ09052.1	Alpha-1,3-mannosyl-glycoprotein 2-beta-N-acetylglucosaminyltransferase	-	-	-	SP(Sec/SPI)	GT13(37-362)	0		17.6724	20.3826	17.6894	17.6993	13.9502	16.6903	0.444075	4.55652	0.000130893
844	GpartN1_g844.t1	GJQ09053.1	Ribonuclease P protein subunit p29	-	-	-	-	-	0		52.0964	56.4127	50.7635	54.4198	59.3637	66.4793	0.0505804	5.22437	0.631938
845	GpartN1_g845.t1	GJQ09054.1	La-related protein 1	-	-	-	-	-	0		67.6969	71.175	69.0049	91.4981	78.0077	92.3895	-0.0990819	6.93465	0.144723
846	GpartN1_g846.t1	GJQ09055.1	hypothetical protein	-	-	-	-	-	2		79.8292	80.5193	80.1416	90.5339	90.6252	93.4569	0.0394186	8.12088	0.41824
847	GpartN1_g847.t1	GJQ09056.1	hypothetical protein	-	-	-	-	-	7		50.626	44.4071	53.509	63.401	68.007	65.6949	-0.179712	5.33463	0.0538476
848	GpartN1_g848.t1	GJQ09057.1	S-adenosylmethionine decarboxylase proenzyme	-	-	-	-	-	0		88.8221	92.4978	93.4186	105.373	104.211	108.981	0.0173994	7.68313	0.756255
849	GpartN1_g849.t1	GJQ09058.1	hypothetical protein	-	-	-	-	-	1		39.8871	38.7553	45.6252	52.5338	53.3523	47.1127	-0.0722101	4.48416	0.595616
850	GpartN1_g850.t1	GJQ09059.1	Serine/threonine-protein kinase MEC1	-	-	-	-	-	0		20.1468	18.8208	18.2641	18.7246	15.9793	20.2698	0.291707	7.69989	6.96443e-05
851	GpartN1_g851.t1	GJQ09060.1	hypothetical protein	-	-	-	-	-	1		19.1029	18.7719	20.1861	18.3247	21.3558	24.5577	0.0815357	4.30319	0.534995
852	GpartN1_g852.t1	GJQ09061.1	Leucine--tRNA ligase	-	-	-	-	-	0		60.6997	62.3436	60.4764	63.1874	56.2011	62.366	0.247196	7.56571	4.3821e-06
853	GpartN1_g853.t1	GJQ09062.1	hypothetical protein	-	-	-	-	-	0		31.03	30.1758	32.4165	26.2743	27.5255	26.4851	0.449085	4.61143	3.8714e-06
854	GpartN1_g854.t1	GJQ09063.1	O-phosphoseryl-tRNA(Sec) selenium transferase	-	-	-	-	-	1		70.3079	75.6345	69.1057	81.908	82.4754	74.7762	0.0761859	6.61167	0.267594
855	GpartN1_g855.t1	GJQ09064.1	hypothetical protein	-	-	-	-	-	0		51.7083	45.6464	52.0999	39.6278	38.4438	39.3562	0.579589	5.49561	5.25521e-13
856	GpartN1_g856.t1	GJQ09065.1	Alpha,alpha-trehalose-phosphate synthase [UDP-forming]	-	-	-	-	GT20(159-631)	0		27.4246	26.966	27.8962	31.0969	26.3324	28.157	0.178383	6.18949	0.0147411
857	GpartN1_g857.t1	GJQ09066.1	Probable ATP-dependent RNA helicase DHX35	-	-	-	-	-	0		46.2675	43.17	43.6666	48.6864	50.5099	54.9666	0.0189773	6.4628	0.803333
858	GpartN1_g858.t1	GJQ09067.1	Serine/threonine-protein kinase PAK 2	-	-	STE_STE20-Pl (MAP4K)	-	-	0		26.9625	26.0393	25.6108	63.3952	57.645	65.427	-1.0113	5.82197	2.70762e-43
859	GpartN1_g859.t1	GJQ09068.1	hypothetical protein	-	-	-	-	-	0		18.1548	19.7154	14.7991	24.1544	20.7556	17.8942	-0.0190957	3.63617	0.937913
860	GpartN1_g860.t1	GJQ09069.1	Replication termination factor 2	-	-	-	-	-	0		42.8832	42.0338	38.8998	47.885	40.9326	47.5814	0.0978184	4.92077	0.352591
861	GpartN1_g861.t1	GJQ09070.1	Phospholipid-transporting ATPase ABCA3	-	-	-	-	-	7		59.6678	62.8499	58.1322	124.906	117.66	129.981	-0.81221	7.86661	8.08261e-57
862	GpartN1_g862.t1	GJQ09071.1	Sphingomyelinase C	-	-	-	-	-	3		43.0008	44.1914	39.7378	36.5307	35.4388	36.5105	0.458462	6.08412	2.45988e-12
863	GpartN1_g863.t1	GJQ09072.1	Long-chain-fatty-acid--CoA ligase 5	-	-	-	-	-	0		127.4	133.976	131.138	138.282	132.801	135.62	0.180058	7.90163	0.000157555
864	GpartN1_g864.t1	GJQ09073.1	Acetyltransferase At1g77540	-	-	-	-	-	0		77.1443	73.3892	70.8533	96.9101	89.648	102.776	-0.1507	4.51713	0.164454
865	GpartN1_g865.t1	GJQ09074.1	Bis(5'-nucleosyl)-tetraphosphatase, symmetrical	-	-	-	-	-	0		124.673	134.016	124.83	191.069	187.264	198.887	-0.358621	7.76073	4.64668e-13
866	GpartN1_g866.t1	GJQ09075.1	actin; ACT2	-	-	-	-	-	0	actin related: ACT	22.3204	21.6538	14.3596	816.189	783.441	815.005	-5.13579	8.63007	0
867	GpartN1_g867.t1	GJQ09076.1	Uncharacterized protein At5g50100, chloroplastic	-	-	-	-	-	0		50.0779	56.8709	49.4156	94.8302	100.648	89.3688	-0.637454	5.29013	9.6093e-13
868	GpartN1_g868.t1	GJQ09077.1	Caskin-1	-	-	-	-	-	0		96.515	94.3893	81.0462	129.591	124.189	121.801	-0.23394	6.79965	0.000532754
869	GpartN1_g869.t1	GJQ09078.1	tRNA-2-methylthio-N(6)-dimethylallyladenosine synthase	-	-	-	-	-	0		50.1602	49.9475	51.6733	31.046	29.2628	30.9575	0.966416	6.13358	1.97423e-55
870	GpartN1_g870.t1	GJQ09079.1	Transmembrane and coiled-coil domain-containing protein 4	-	-	-	-	-	2		23.7995	24.4864	23.345	64.7559	58.5892	66.97	-1.17618	6.66266	1.13022e-77
871	GpartN1_g871.t1	GJQ09080.1	Pre-mRNA-splicing factor SLU7	-	-	-	-	-	0		68.2709	60.1251	58.2603	56.6194	64.1402	59.2887	0.280413	6.38059	0.000293133
872	GpartN1_g872.t1	GJQ09081.1	hypothetical protein	-	-	-	-	-	0		56.6519	65.1376	54.5284	56.695	49.2029	52.299	0.390283	6.00667	1.30303e-06
873	GpartN1_g873.t1	GJQ09082.1	D-3-phosphoglycerate dehydrogenase	-	-	-	-	-	0		139.094	138.772	134.17	219.551	198.063	224.411	-0.407143	7.99714	1.17119e-14
874	GpartN1_g874.t1	GJQ09083.1	Chromodomain-helicase-DNA-binding protein 7	-	-	-	-	-	0		80.4931	86.298	84.3421	72.6938	63.4016	74.239	0.489091	7.65809	7.10732e-17
875	GpartN1_g875.t1	GJQ09084.1	Bifunctional nuclease	-	-	-	-	-	0		67.153	63.065	67.8554	100.811	98.3182	102.25	-0.373863	6.19063	4.22564e-09
876	GpartN1_g876.t1	GJQ09085.1	Paxillin	LIM	-	-	-	-	0		58.6375	62.2194	57.2552	66.9996	62.5878	61.1844	0.132795	6.79197	0.0299364
877	GpartN1_g877.t1	GJQ09086.1	hypothetical protein	-	-	-	-	-	6		42.4593	44.3969	45.9801	56.7604	55.0282	59.92	-0.138674	5.38309	0.0883349
878	GpartN1_g878.t1	GJQ09087.1	Putative TrmH family tRNA/rRNA methyltransferase	-	-	-	-	-	0		24.0005	24.8945	19.494	28.7141	29.5537	35.6926	-0.225726	4.54927	0.0771078
879	GpartN1_g879.t1	GJQ09088.1	Arogenate dehydrogenase 2, chloroplastic	-	-	-	-	-	0		110.457	107.39	102.523	130.954	129.603	136.813	-0.0789826	6.42726	0.212174
880	GpartN1_g880.t1	GJQ09089.1	hypothetical protein	-	-	-	-	-	0		6.13324	5.80931	5.53951	1.43343	1.14962	1.03938	2.50139	2.65043	3.96768e-33
881	GpartN1_g881.t1	GJQ09090.1	Fructokinase	-	-	-	-	-	0		81.4721	84.7651	94.008	95.4087	106.019	100.429	0.0134699	6.29126	0.868054
882	GpartN1_g882.t1	GJQ09091.1	Ubiquitin carboxyl-terminal hydrolase 3	-	-	-	-	-	0		24.6406	25.5265	23.3142	33.5859	38.0213	32.2747	-0.273756	4.98	0.00746447
883	GpartN1_g883.t1	GJQ09092.1	Trans-aconitate 2-methyltransferase	-	-	-	-	-	0		248.915	271.452	309.541	231.258	244.877	221.085	0.481206	8.00545	1.42782e-10
884	GpartN1_g884.t1	GJQ09093.1	hypothetical protein	-	-	-	-	-	0		52.2467	56.8215	48.2363	55.9986	68.3059	66.2997	-0.0512034	5.23103	0.657485
885	GpartN1_g885.t1	GJQ09094.1	hypothetical protein	-	-	-	-	-	0		65.8852	71.0114	64.9815	93.5588	97.5227	102.493	-0.310659	5.35133	0.000115307
886	GpartN1_g886.t1	GJQ09095.1	Peptidyl-prolyl cis-trans isomerase H	-	-	-	-	-	0		99.9493	105.501	105.41	131.178	135.961	118.349	-0.0824339	5.9124	0.317457
887	GpartN1_g887.t1	GJQ09096.1	Mitochondrial import inner membrane translocase subunit Tim13	-	-	-	-	-	0		26.7862	39.7722	36.5513	29.9105	39.3409	31.7887	0.2446	3.00992	0.203547
888	GpartN1_g888.t1	GJQ09097.1	hypothetical protein	-	-	-	-	-	4		1301.01	1302.13	1251.11	1639.17	1575.86	1633.98	-0.0999582	9.78418	0.0158964
889	GpartN1_g889.t1	GJQ09098.1	UDP-glucose:glycoprotein glucosyltransferase	-	-	-	SP(Sec/SPI)	GT24(1336-1589)	0		37.5053	40.9087	41.1257	36.5146	33.8583	41.7589	0.324844	7.43698	2.81139e-06
890	GpartN1_g890.t1	GJQ09099.1	D-glycerate 3-kinase, chloroplastic	-	-	-	-	-	0		71.3568	68.5927	67.4103	76.7239	72.9737	74.7627	0.118237	6.26474	0.0671091
891	GpartN1_g891.t1	GJQ09100.1	Shikimate dehydrogenase (NADP(+))	-	-	-	-	-	0		52.1837	49.9702	48.2347	58.6568	52.2356	51.9816	0.118776	6.21249	0.106525
892	GpartN1_g892.t1	GJQ09101.1	Vacuolar protein-sorting-associated protein 36	-	-	-	-	-	0		40.8318	41.5965	36.4241	33.8193	35.7982	30.763	0.471175	5.20578	2.44615e-07
893	GpartN1_g893.t1	GJQ09102.1	Chromophore lyase CpcT/CpeT	-	-	-	-	-	0		208.04	224.087	228.68	100.3	106.668	90.9046	1.3767	6.80826	2.93122e-96
894	GpartN1_g894.t1	GJQ09103.1	Pentatricopeptide repeat-containing protein At5g02860	-	-	-	-	-	0		379.746	398.27	394.988	397.174	379.941	390.938	0.237314	9.77951	1.06491e-08
895	GpartN1_g895.t1	GJQ09104.1	hypothetical protein	-	-	-	-	-	0		118.052	116.157	118.561	107.534	111.632	113.681	0.313398	6.55377	4.69238e-08
896	GpartN1_g896.t1	GJQ09105.1	Ubiquitin domain-containing protein 1	-	-	-	-	-	0		52.6023	66.4662	58.7253	104.913	108.648	117.116	-0.665888	5.09669	3.52781e-12
897	GpartN1_g897.t1	GJQ09106.1	CDP-diacylglycerol--glycerol-3-phosphate 3-phosphatidyltransferase	-	-	-	-	-	5		12.384	12.9491	13.9143	29.2149	27.9604	28.3258	-0.891441	3.8876	1.56895e-12
898	GpartN1_g898.t1	GJQ09107.1	S-adenosylmethionine mitochondrial carrier protein	-	-	-	-	-	1		21.2319	20.3779	21.8657	55.4685	63.1414	50.4608	-1.18636	5.155	4.01605e-28
899	GpartN1_g899.t1	GJQ09108.1	Ras-related protein Rab-6B	-	-	-	-	-	0		93.4467	102.126	84.7527	94.0078	104.897	100.417	0.133	5.78985	0.115597
900	GpartN1_g900.t1	GJQ09109.1	Protein N-terminal and lysine N-methyltransferase efm7	-	-	-	-	-	0		74.8697	80.5758	66.1416	119.603	117.362	115.735	-0.439745	7.68647	9.60402e-13
901	GpartN1_g901.t1	GJQ09110.1	hypothetical protein	-	-	-	-	-	0		28.4116	27.7226	26.2197	81.7622	78.381	79.0039	-1.30465	5.10252	1.76358e-52
902	GpartN1_g902.t1	GJQ09111.1	DNA polymerase IV	-	-	-	-	-	0		38.3961	37.6086	35.0774	48.7086	44.1848	45.1533	-0.0801903	6.68906	0.212411
903	GpartN1_g903.t1	GJQ09112.1	GDT1-like protein 3	-	-	-	-	-	7		40.6136	36.7071	37.8937	55.2886	61.0681	65.6373	-0.429916	5.59965	2.93508e-07
904	GpartN1_g904.t1	GJQ09113.1	Putative hydrolase C777.06c	-	-	-	-	-	0		11.8899	14.898	14.85	28.0659	24.1264	28.2019	-0.714205	4.06171	3.40827e-08
905	GpartN1_g905.t1	GJQ09114.1	Striatin-4	-	-	-	-	-	0		19.1708	16.3686	14.7567	35.5278	33.3729	32.1413	-0.772681	5.51882	1.44227e-17
906	GpartN1_g906.t1	GJQ09115.1	Probable GTP 3',8-cyclase	-	-	-	-	-	0		27.4665	33.1255	27.9295	72.9784	77.5262	83.9919	-1.17562	5.73992	7.66351e-44
907	GpartN1_g907.t1	GJQ09116.1	Transcriptional activator Myb	MYB	-	-	-	-	0		26.1101	28.1631	25.3859	32.7832	30.0637	31.8156	-0.0148867	4.89584	0.893577
908	GpartN1_g908.t1	GJQ09117.1	60S ribosomal protein L27a	-	-	-	-	-	0		104.796	89.9415	108.059	370.677	348.627	357.125	-1.59739	6.48737	6.6432e-128
909	GpartN1_g909.t1	GJQ09118.1	Aminopeptidase C	-	-	-	-	-	0		85.8933	86.3983	90.4595	212.414	211.855	213.047	-1.04769	7.56126	3.01818e-100
910	GpartN1_g910.t1	GJQ09119.1	hypothetical protein	-	-	-	-	-	0		50.648	47.1288	48.7174	86.7053	90.2414	85.6097	-0.612569	5.56477	1.34123e-16
911	GpartN1_g911.t1	GJQ09120.1	hypothetical protein	-	-	-	-	-	0		7.72841	6.15317	6.26384	8.41136	5.78224	7.63802	0.130982	3.16278	0.536891
912	GpartN1_g912.t1	GJQ09121.1	Meiosis regulator and mRNA stability factor 1	-	-	-	-	-	0		51.7765	57.7375	53.8109	73.2332	75.1054	78.7873	-0.246024	5.96337	0.000385108
913	GpartN1_g913.t1	GJQ09122.1	Diphosphoinositol polyphosphate phosphohydrolase 2	-	-	-	-	-	0		47.6325	40.7026	39.7773	46.4295	50.9058	47.6684	0.0496086	4.42463	0.700917
914	GpartN1_g914.t1	GJQ09123.1	Bifunctional monothiol glutaredoxin-S16, chloroplastic	-	-	-	-	-	0		35.4654	33.2914	39.1581	74.7207	71.3123	83.244	-0.854429	5.35936	2.6793e-21
915	GpartN1_g915.t1	GJQ09124.1	Lysosomal acid lipase/cholesteryl ester hydrolase	-	-	-	-	-	0		65.4653	68.471	60.0582	105.163	105.754	111.845	-0.503194	6.65097	1.20149e-16
916	GpartN1_g916.t1	GJQ09125.1	RING finger protein 24	-	-	-	-	-	0		63.4312	57.3281	49.9762	90.8953	92.8424	92.414	-0.462075	5.89168	7.13438e-09
917	GpartN1_g917.t1	GJQ09126.1	hypothetical protein	-	-	-	-	-	0		2.04549	0.602609	0.460086	24.7985	23.6831	26.0089	-4.30932	3.46507	2.47071e-86
918	GpartN1_g918.t1	GJQ09127.1	Transmembrane protein 184C	-	-	-	-	-	5		43.7438	43.4199	41.8259	65.6895	53.3587	61.895	-0.251373	5.65257	0.00294867
919	GpartN1_g919.t1	GJQ09128.1	Ribosome maturation factor RimM	-	-	-	-	-	0		45.0008	48.4942	47.9458	79.9083	83.4795	71.6787	-0.505195	5.50822	3.30388e-09
920	GpartN1_g920.t1	GJQ09129.1	Palmitoyltransferase PFA4	-	-	-	-	-	4		19.6193	22.9175	21.1696	46.5729	45.2152	43.99	-0.861198	4.89536	1.6711e-20
921	GpartN1_g921.t1	GJQ09130.1	Phosphoribosylaminoimidazole-succinocarboxamide synthase	-	-	-	-	-	0		662.718	705.543	641.222	822.3	818.099	803.669	-0.0518739	10.1413	0.284408
922	GpartN1_g922.t1	GJQ09131.1	E3 ubiquitin-protein ligase RNF128	-	-	-	-	-	1		193.52	186.096	170.081	262.257	252.341	241.847	-0.229171	7.38491	0.000111561
923	GpartN1_g923.t1	GJQ09132.1	E3 ubiquitin-protein ligase RNF128	-	-	-	-	-	1		58.7088	70.3866	62.6416	59.2173	54.9326	60.1077	0.370274	5.76336	3.46461e-06
924	GpartN1_g924.t1	GJQ09133.1	Thioredoxin	-	-	-	SP(Sec/SPI)	-	0		103.759	99.8283	95.0109	2.87141	2.0726	1.87386	5.68696	5.64684	0
925	GpartN1_g925.t1	GJQ09134.1	AarF domain-containing protein kinase 1	-	-	-	-	-	0		23.1085	25.416	24.937	25.5323	25.923	24.9848	0.171144	5.24882	0.0403033
926	GpartN1_g926.t1	GJQ09135.1	N amino acid transport system protein	-	-	-	-	-	11		60.0011	54.2349	57.2552	52.7513	60.9741	57.7977	0.22705	6.17817	0.00255848
927	GpartN1_g927.t1	GJQ09136.1	Serine--pyruvate aminotransferase, mitochondrial	-	-	-	-	-	0		1444.52	1411.12	1270.77	1864.38	1874.52	1762.18	-0.184353	10.7666	0.000921921
928	GpartN1_g928.t1	GJQ09137.1	Probable E3 ubiquitin-protein ligase HERC4	-	-	-	-	-	0		40.794	43.6405	41.3478	50.7479	56.1695	54.0792	-0.128406	6.52302	0.0539809
929	GpartN1_g929.t1	GJQ09138.1	hypothetical protein	-	-	-	-	-	0		16.6441	13.0304	21.6766	25.1248	29.2592	29.5197	-0.482905	3.20471	0.00872809
930	GpartN1_g930.t1	GJQ09139.1	hypothetical protein	-	-	-	-	-	1		8.37947	10.5602	7.16677	12.8223	12.507	13.8924	-0.352688	2.18362	0.144431
931	GpartN1_g931.t1	GJQ09140.1	ATP-dependent RNA helicase SUPV3L1, mitochondrial	-	-	-	-	-	0		24.9662	26.8236	22.7119	44.9494	42.7847	45.8839	-0.61	6.10025	7.0978e-19
932	GpartN1_g932.t1	GJQ09141.1	Phospholipid-transporting ATPase ID	-	-	-	-	-	10		38.8128	38.3835	36.6934	48.9835	46.5675	50.6577	-0.127929	7.35398	0.0145853
933	GpartN1_g933.t1	GJQ09142.1	hypothetical protein	-	-	-	-	-	0		17.0371	17.8876	19.1877	24.749	20.6836	23.2346	-0.108407	5.59856	0.218975
934	GpartN1_g934.t1	GJQ09143.1	Oxysterol-binding protein-related protein 5	-	-	-	-	-	0		45.358	41.4908	38.9881	50.2497	47.4437	46.9705	0.0313737	6.5391	0.688939
935	GpartN1_g935.t1	GJQ09144.1	hypothetical protein	-	-	-	-	-	0		40.8236	39.7443	43.8473	63.1831	69.5481	69.578	-0.474145	5.14112	9.21047e-08
936	GpartN1_g936.t1	GJQ09145.1	Nucleolysin TIAR	-	-	-	-	-	0		33.8232	32.331	30.9317	45.8731	53.6906	48.8111	-0.385843	5.11923	4.73826e-05
937	GpartN1_g937.t1	GJQ09146.1	hypothetical protein	-	-	-	-	-	2		179.138	161.288	154.651	354.768	346.623	365.989	-0.876488	8.17811	7.01731e-57
938	GpartN1_g938.t1	GJQ09147.1	ATP synthase mitochondrial F1 complex assembly factor 2	-	-	-	-	-	0		39.0299	39.193	37.1464	61.9583	60.9072	59.8847	-0.432346	5.38793	1.00942e-08
939	GpartN1_g939.t1	GJQ09148.1	Fructose-bisphosphate aldolase, cytoplasmic isozyme	-	-	-	-	-	0		436.647	431.776	441.394	787.808	822.491	809.12	-0.654769	9.21594	5.45866e-52
940	GpartN1_g940.t1	GJQ09149.1	Actin-histidine N-methyltransferase	-	SET	-	-	-	0		27.1214	29.3902	27.0176	28.8381	31.2503	27.8741	0.151748	5.35266	0.0748755
941	GpartN1_g941.t1	GJQ09150.1	Formyl-CoA:oxalate CoA-transferase	-	-	-	-	-	5		21.2574	18.7801	17.3605	26.2295	23.8986	26.5129	-0.182304	5.75519	0.0314418
942	GpartN1_g942.t1	GJQ09151.1	Acetyl-coenzyme A synthetase	-	-	-	-	-	0		46.6652	44.9488	43.6744	59.6134	59.1035	60.5073	-0.174315	6.64731	0.00236032
943	GpartN1_g943.t1	GJQ09152.1	hypothetical protein	-	-	-	-	-	0		76.5427	77.9025	71.85	93.7687	92.1365	96.8735	-0.089862	6.97534	0.109624
944	GpartN1_g944.t1	GJQ09153.1	hypothetical protein	-	-	-	-	-	0		26.7727	28.3888	33.2841	89.4741	88.423	101.007	-1.426	5.29627	3.0244e-50
945	GpartN1_g945.t1	GJQ09154.1	hypothetical protein	-	-	-	-	-	0		40.7322	44.4919	44.9682	36.5243	36.3395	38.6551	0.453856	6.59595	1.21174e-13
946	GpartN1_g946.t1	GJQ09155.1	hypothetical protein	-	-	-	-	-	0		97.8921	106.764	98.9061	118.007	109.231	117.222	0.0495529	8.02288	0.374169
947	GpartN1_g947.t1	GJQ09156.1	N amino acid transport system protein	-	-	-	-	-	10		1.09515	0.923912	1.98556	2.11227	2.05069	2.07286	-0.410489	1.22944	0.253939
948	GpartN1_g948.t1	GJQ09157.1	DNA-directed RNA polymerase II subunit RPB4	-	-	-	-	-	0		42.1162	39.8572	33.9127	40.2642	53.7339	39.3391	0.0199766	4.16912	0.910212
949	GpartN1_g949.t1	GJQ09158.1	60 kDa lysophospholipase	-	-	-	-	-	0		69.1645	68.0806	70.3592	58.94	54.9143	62.7234	0.46668	6.97741	1.7895e-16
950	GpartN1_g950.t1	GJQ09159.1	GATA transcription factor 4	C2C2-GATA	-	-	-	-	0		36.0007	35.9932	34.0802	39.824	36.8354	39.4036	0.104184	5.75874	0.159972
951	GpartN1_g951.t1	GJQ09160.1	CTP synthase 2	-	-	-	-	-	0		49.3949	46.8696	45.0885	42.2977	40.3683	42.9821	0.402844	6.17974	4.55843e-10
952	GpartN1_g952.t1	GJQ09161.1	E3 ubiquitin-protein ligase NEURL3	-	-	-	-	-	0		56.6639	60.4489	56.2276	82.7506	77.2734	76.7166	-0.217558	6.3405	0.000635129
953	GpartN1_g953.t1	GJQ09162.1	NEDD8-activating enzyme E1 catalytic subunit	-	-	-	-	-	0		46.1851	49.9013	41.7662	46.2826	40.0176	36.491	0.399456	6.08466	1.06736e-05
954	GpartN1_g954.t1	GJQ09163.1	hypothetical protein	-	-	-	-	-	0		81.3891	81.0351	86.7868	85.8332	86.7713	94.3655	0.13115	5.62091	0.0893959
955	GpartN1_g955.t1	GJQ09164.1	hypothetical protein	-	-	-	-	-	3		8.97623	10.0885	9.67323	9.32158	8.41379	10.0608	0.282347	5.27848	0.00168169
956	GpartN1_g956.t1	GJQ09165.1	Shewanella-like protein phosphatase 2	-	-	-	-	-	0		38.7217	37.4085	38.5696	34.2789	35.0937	40.4309	0.294126	5.31202	0.000558071
957	GpartN1_g957.t1	GJQ09166.1	Solute carrier family 15 member 2	-	-	-	-	-	10		17.3208	19.1415	18.1809	9.53171	9.49992	10.3528	1.12492	4.39335	8.18321e-27
958	GpartN1_g958.t1	GJQ09167.1	Glutamate-1-semialdehyde 2,1-aminomutase	-	-	-	-	-	0		251.077	265.873	270.849	270.001	260.665	265.335	0.216148	8.45172	6.10971e-06
959	GpartN1_g959.t1	GJQ09168.1	SPbeta prophage-derived uncharacterized protein YomD	-	-	-	-	-	0		94.4868	93.8809	87.7231	78.6299	80.6009	74.5498	0.469179	6.13475	8.72428e-13
960	GpartN1_g960.t1	GJQ09169.1	Adenylate kinase	-	-	-	-	-	3		52.0733	49.7568	52.754	66.8831	60.759	63.3308	-0.0718498	6.81616	0.243032
961	GpartN1_g961.t1	GJQ09170.1	Transcription factor-like protein DPB	E2F-DP	-	-	-	-	0		41.7969	41.1452	37.2993	32.5241	28.432	30.9278	0.624421	4.90896	2.08974e-11
962	GpartN1_g962.t1	GJQ09171.1	Protein O-mannosyl-transferase 1	-	-	-	-	GT39(38-264)	11		56.5489	59.4423	60.5115	39.1968	37.1815	35.6835	0.886387	6.02472	8.03724e-41
963	GpartN1_g963.t1	GJQ09172.1	DNA repair protein RAD51 homolog 1	-	-	-	-	-	0		49.6032	56.4193	53.14	52.8193	49.2307	52.7023	0.27299	5.65608	0.00029814
964	GpartN1_g964.t1	GJQ09173.1	Polyadenylate-binding protein, cytoplasmic and nuclear	-	-	-	-	-	0		19.8884	18.5226	13.4684	17.2957	21.4224	21.0857	0.0229344	4.65588	0.89728
965	GpartN1_g965.t1	GJQ09174.1	hypothetical protein	-	-	-	-	-	0		12.7561	11.1435	12.6457	13.4527	13.9624	13.0949	0.0795702	3.1912	0.669739
966	GpartN1_g966.t1	GJQ09175.1	hypothetical protein	-	-	-	-	-	0		31.5572	27.432	23.0236	29.2333	27.8808	25.9276	0.214724	4.59026	0.0954339
967	GpartN1_g967.t1	GJQ09176.1	hypothetical protein	-	-	-	-	-	0		6.84796	9.5828	11.8089	8.19288	7.88487	13.7484	0.153882	1.41011	0.704954
968	GpartN1_g968.t1	GJQ09177.1	Golgi apparatus membrane protein tvp38	-	-	-	-	-	6		42.7375	46.9501	44.8598	55.3044	55.9199	55.1625	-0.0772408	5.53417	0.333809
969	GpartN1_g969.t1	GJQ09178.1	hypothetical protein	-	-	-	-	-	2		99.4438	115.174	121.463	85.4693	82.0402	80.0992	0.670924	5.90479	1.79645e-16
970	GpartN1_g970.t1	GJQ09179.1	Pyridine nucleotide-disulfide oxidoreductase domain-containing protein 1	-	-	-	-	-	0		65.7356	58.4446	58.3554	59.147	65.3565	62.3992	0.194672	6.38916	0.00671679
971	GpartN1_g971.t1	GJQ09180.1	hypothetical protein	-	-	-	-	-	2		19.7639	20.0653	14.043	23.7667	22.3286	21.5241	-0.0942345	4.04902	0.542462
972	GpartN1_g972.t1	GJQ09181.1	JmjC domain-containing histone demethylation protein 1	-	-	-	-	-	0		57.1467	51.4465	53.7476	49.7618	54.5426	49.0297	0.310272	6.21606	1.78502e-05
973	GpartN1_g973.t1	GJQ09182.1	hypothetical protein	-	-	-	-	-	0		55.6292	50.7146	50.3213	56.3099	62.2733	62.9721	0.0160778	5.93937	0.849939
974	GpartN1_g974.t1	GJQ09183.1	hypothetical protein	-	-	-	-	-	0		10.7245	11.7086	11.0363	17.3761	17.8904	16.6371	-0.404543	3.0942	0.0164213
975	GpartN1_g975.t1	GJQ09184.1	Deoxynucleoside triphosphate triphosphohydrolase SAMHD1	-	-	-	-	-	0		14.6299	12.0299	13.3154	11.9938	9.95073	10.4103	0.54302	4.01625	3.59581e-05
976	GpartN1_g976.t1	GJQ09185.1	Cytochrome c-type biogenesis CcmH-like mitochondrial protein	-	-	-	-	-	1		32.0425	35.4688	35.8594	52.8806	54.2263	42.6769	-0.307904	4.47073	0.0158557
977	GpartN1_g977.t1	GJQ09186.1	Exportin-2	-	-	-	-	-	0		32.1936	33.7379	32.6413	38.4464	35.6655	35.249	0.0822938	6.60044	0.196621
978	GpartN1_g978.t1	GJQ09187.1	Serine/threonine-protein phosphatase 2A 65 kDa regulatory subunit A beta isoform	-	-	-	-	-	0		72.772	76.9851	76.7673	81.0976	76.8899	72.8808	0.203583	7.01135	0.000523503
979	GpartN1_g979.t1	GJQ09188.1	Probable gluconokinase	-	-	-	-	-	0		32.9685	32.5055	28.2908	26.8715	25.4302	26.5547	0.483409	3.89701	0.000122058
980	GpartN1_g980.t1	GJQ09189.1	Protein lifeguard 2	-	-	-	-	-	7		89.6633	85.6498	83.1061	136.014	137.264	125.922	-0.39719	6.30751	2.20327e-09
981	GpartN1_g981.t1	GJQ09190.1	AdoMet-dependent rRNA methyltransferase SPB1	-	-	-	-	-	0		46.4844	52.9022	43.083	47.9029	43.6219	47.297	0.270019	6.54486	0.000296521
982	GpartN1_g982.t1	GJQ09191.1	hypothetical protein	-	-	-	-	-	0		133.37	135.837	148.804	114.819	111.714	118.451	0.508108	6.07417	1.21126e-13
983	GpartN1_g983.t1	GJQ09192.1	Cytoplasmic tRNA 2-thiolation protein 1	-	-	-	-	-	0		17.9752	16.7199	15.7012	15.5802	14.184	15.7027	0.384419	3.98272	0.00191924
984	GpartN1_g984.t1	GJQ09193.1	Nucleolar protein 10	-	-	-	-	-	0		26.3576	29.1663	30.7031	19.2923	21.5176	24.0088	0.639385	5.27776	1.84221e-11
985	GpartN1_g985.t1	GJQ09194.1	hypothetical protein	-	-	-	-	-	1		13.3527	11.5622	9.2148	12.1093	13.3454	13.4396	0.0417566	4.35741	0.801089
986	GpartN1_g986.t1	GJQ09195.1	Ubiquilin-1	-	-	-	-	-	0		193.658	168.336	173.437	182.491	178.199	195.432	0.177306	8.02519	0.00403284
987	GpartN1_g987.t1	GJQ09196.1	50S ribosomal protein L14	-	-	-	-	-	0		55.2283	59.8994	64.4121	53.9042	54.2224	53.6606	0.378337	4.11154	0.00129936
988	GpartN1_g988.t1	GJQ09197.1	tRNA N(3)-methylcytidine methyltransferase METTL2	-	-	-	-	-	0		33.8987	43.3482	37.1358	31.5713	33.9372	32.0529	0.456058	4.88546	1.89912e-05
989	GpartN1_g989.t1	GJQ09198.1	hypothetical protein	-	-	-	-	-	0		43.3203	40.0473	41.5516	40.4499	43.8121	42.9588	0.201216	4.80045	0.0358003
990	GpartN1_g990.t1	GJQ09199.1	6-phosphogluconate dehydrogenase, decarboxylating	-	-	-	-	-	0		43.0678	45.5239	45.2065	52.7535	53.3185	51.4346	-0.00600865	6.26908	0.954387
991	GpartN1_g991.t1	GJQ09200.1	3-hydroxyacyl-[acyl-carrier-protein] dehydratase FabZ	-	-	-	-	-	0		38.8363	34.9596	34.6178	39.2361	45.545	47.8091	-0.0632175	4.02127	0.684891
992	GpartN1_g992.t1	GJQ09201.1	Aspartate/glutamate leucyltransferase	-	-	-	-	-	0		16.8945	17.9744	19.8292	19.8083	18.706	20.7851	0.11546	4.9315	0.260805
993	GpartN1_g993.t1	GJQ09202.1	hypothetical protein	-	-	-	-	-	0		37.2382	36.5407	40.6226	34.6723	34.0539	32.0899	0.412039	5.30018	6.99341e-07
994	GpartN1_g994.t1	GJQ09203.1	DNA replication licensing factor MCM7	-	-	-	-	-	0		30.9311	30.4542	30.8848	18.0799	16.9502	20.1103	0.97683	5.77084	2.5484e-42
995	GpartN1_g995.t1	GJQ09204.1	hypothetical protein	-	-	-	-	-	3		14.4646	14.2931	18.5568	22.8816	22.4891	22.7959	-0.297369	3.5805	0.0510275
996	GpartN1_g996.t1	GJQ09205.1	hypothetical protein	-	-	-	-	-	0		137.223	134.536	134.626	89.5341	96.0482	94.6709	0.765011	7.38077	9.87895e-52
997	GpartN1_g997.t1	GJQ09206.1	hypothetical protein	-	-	-	-	-	0		203.673	190.274	190.629	108.33	108.079	120.158	1.02823	7.03394	1.09262e-72
998	GpartN1_g998.t1	GJQ09207.1	hypothetical protein	-	-	-	-	-	0		1603.47	1626.45	1703.31	613.448	606.925	617.625	1.65544	9.63973	9.22213738010683e-311
999	GpartN1_g999.t1	GJQ09208.1	Alpha-xylosidase	-	-	-	-	-	0		53.1387	60.6155	53.6101	66.3214	63.2516	73.6521	-0.0480972	6.96061	0.513559
1000	GpartN1_g1000.t1	GJQ09209.1	Uncharacterized protein YphG	-	-	-	-	-	0		28.3398	27.5364	27.4878	21.4084	20.4179	24.0664	0.572586	6.26978	1.29829e-17
1001	GpartN1_g1001.t1	GJQ09210.1	WD repeat-containing protein 5B	-	-	-	-	-	0		41.4892	41.439	43.8226	28.9008	31.9142	26.4019	0.763667	5.08898	9.37919e-17
1002	GpartN1_g1002.t1	GJQ09211.1	hypothetical protein	-	-	-	-	-	0		24.8689	24.4215	22.8719	13.7525	15.9081	12.8212	0.984691	3.3449	5.95412e-11
1003	GpartN1_g1003.t1	GJQ09212.1	D-amino-acid oxidase	-	-	-	-	-	0		75.2947	77.8965	83.3879	55.022	61.2387	61.5024	0.639436	6.08848	2.01209e-19
1004	GpartN1_g1004.t1	GJQ09213.1	Polynucleotide 5'-hydroxyl-kinase grc3	-	-	-	-	-	0		33.015	35.3742	35.7092	25.4053	26.0314	27.1217	0.635225	5.71404	1.40835e-19
1005	GpartN1_g1005.t1	GJQ09214.1	hypothetical protein	-	-	-	-	-	1		29.572	24.6792	25.3307	15.1301	17.0059	13.5906	1.02457	4.71692	8.20968e-19
1006	GpartN1_g1006.t1	GJQ09215.1	Wee1-like protein kinase 2	-	-	WEE	-	-	0		31.1483	33.9338	30.0895	12.8754	10.0393	11.3365	1.71391	5.06713	2.79275e-70
1007	GpartN1_g1007.t1	GJQ09216.1	Hydroxymethylglutaryl-CoA synthase, cytoplasmic	-	-	-	-	-	0		157.848	166.718	168.477	118.972	120.637	115.937	0.701343	7.47885	1.73651e-42
1008	GpartN1_g1008.t1	GJQ09217.1	Acetyl-CoA carboxylase, mitochondrial	-	-	-	-	-	0		118.136	122.204	110.863	59.8788	55.5348	63.0655	1.20843	9.26139	2.08635e-119
1009	GpartN1_g1009.t1	GJQ09218.1	hypothetical protein	-	-	-	-	-	0		54.0682	48.8249	51.4656	38.9998	42.7065	43.7001	0.526914	4.11227	5.94274e-06
1010	GpartN1_g1010.t1	GJQ09219.1	AP2-associated protein kinase 1	-	-	NAK	-	-	0		38.6219	39.3451	37.0093	31.7298	23.5778	31.7542	0.641027	5.16326	9.0324e-10
1011	GpartN1_g1011.t1	GJQ09220.1	Cysteine--tRNA ligase	-	-	-	-	-	0		19.9235	17.6879	19.7824	11.682	13.3646	14.094	0.778805	4.69976	9.92483e-14
1012	GpartN1_g1012.t1	GJQ09221.1	hypothetical protein	-	-	-	-	-	10		24.7573	26.5148	26.8482	23.3175	21.9264	24.2064	0.402205	6.05603	2.10554e-09
1013	GpartN1_g1013.t1	GJQ09222.1	hypothetical protein	-	-	-	-	-	2		92.863	94.6793	94.4711	90.6237	83.6293	84.4862	0.356969	6.41676	1.98942e-09
1014	GpartN1_g1014.t1	GJQ09223.1	hypothetical protein	-	-	-	-	-	2		41.5756	38.2412	42.8963	34.5549	33.8482	35.5345	0.470942	5.30504	9.05475e-09
1015	GpartN1_g1015.t1	GJQ09224.1	Protein KRTCAP2 homolog	-	-	-	-	-	3		65.7155	67.7601	80.2254	88.934	82.52	100.757	-0.116137	4.80382	0.339402
1016	GpartN1_g1016.t1	GJQ09225.1	Dehydrogenase/reductase SDR family member 11	-	-	-	-	-	0		58.4129	53.6795	54.8303	63.0584	72.8569	66.8711	-0.0545803	5.4286	0.585132
1017	GpartN1_g1017.t1	GJQ09226.1	ATP-dependent 6-phosphofructokinase	-	-	-	-	-	0		56.3966	55.7497	51.0772	61.9529	65.9259	65.9835	-0.0186788	6.45735	0.810654
1018	GpartN1_g1018.t1	GJQ09227.1	Thiosulfate sulfurtransferase GlpE	-	-	-	-	-	0		119.618	95.578	97.7008	155.903	178.424	175.374	-0.474375	5.45337	1.30843e-06
1019	GpartN1_g1019.t1	GJQ09228.1	Spermidine synthase	-	-	-	-	-	0		67.5755	68.606	74.205	82.5886	77.1428	81.3243	0.0359954	5.95967	0.650169
1020	GpartN1_g1020.t1	GJQ09229.1	hypothetical protein	-	-	-	-	-	0		35.736	39.9672	35.1289	50.0385	50.6296	43.6972	-0.152808	4.79638	0.15805
1021	GpartN1_g1021.t1	GJQ09230.1	Glycerol kinase	-	-	-	-	-	0		315.455	326.474	349.128	366.993	381.527	364.113	0.063374	8.90353	0.253814
1022	GpartN1_g1022.t1	GJQ09231.1	Glycerol-1-phosphate dehydrogenase [NAD(P)+]	-	-	-	-	-	0		225.925	218.12	216.365	116.435	118.325	119.932	1.12717	7.5234	5.32342e-116
1023	GpartN1_g1023.t1	GJQ09232.1	Ubiquitin thioesterase OTU1	-	-	-	-	-	0		92.5017	94.413	103.82	76.0724	75.8432	67.0166	0.638221	6.07258	3.30651e-17
1024	GpartN1_g1024.t1	GJQ09233.1	hypothetical protein	-	-	-	-	-	0		72.5298	82.9592	72.9109	67.2851	71.8997	68.0517	0.368626	6.7165	1.86798e-08
1025	GpartN1_g1025.t1	GJQ09234.1	hypothetical protein	-	-	-	-	-	1		13.6156	15.229	17.5619	10.3076	12.0901	13.8137	0.583066	3.89554	6.26764e-05
1026	GpartN1_g1026.t1	GJQ09235.1	8-amino-7-oxononanoate synthase	-	-	-	-	-	0		29.3436	27.4341	30.1112	20.1732	17.0615	18.3511	0.881059	4.74824	4.02358e-19
1027	GpartN1_g1027.t1	GJQ09236.1	BAR domain-containing protein	-	-	-	-	-	1	BAR	33.7002	31.9188	30.8408	25.6882	24.3971	26.0072	0.575117	6.46181	1.37749e-21
1028	GpartN1_g1028.t1	GJQ09237.1	hypothetical protein	-	-	-	-	-	0		115.326	105.324	101.388	71.0644	78.1559	80.1683	0.718854	6.92148	1.44406e-28
1029	GpartN1_g1029.t1	GJQ09238.1	Poly(A) polymerase	-	-	-	-	-	1		420.393	420.86	397.344	273.152	272.941	286.364	0.804269	9.12952	3.0409e-77
1030	GpartN1_g1030.t1	GJQ09239.1	Probable inactive serine/threonine-protein kinase bub1	-	-	-	-	-	0		83.1402	81.3165	73.9867	28.6572	27.133	31.3547	1.6856	6.25311	4.92907e-121
1031	GpartN1_g1031.t1	GJQ09240.1	Alanine aminotransferase 2	-	-	-	-	-	0		183.982	194.72	190.52	190.83	193.426	203.308	0.18486	8.06724	0.000138702
1032	GpartN1_g1032.t1	GJQ09241.1	hypothetical protein	-	-	-	-	-	1		156.319	150.192	152.894	113.062	91.2063	88.7618	0.885976	4.71405	2.05927e-17
1033	GpartN1_g1033.t1	GJQ09242.1	Lipoate-protein ligase A	-	-	-	-	-	0		11.3874	12.3076	8.64065	15.0136	15.6041	12.9971	-0.202586	3.53202	0.228432
1034	GpartN1_g1034.t1	GJQ09243.1	Nucleoporin NUP35	-	-	-	-	-	0		146.861	141.868	128.142	96.7646	93.1267	87.0459	0.821237	6.56165	3.0154e-34
1035	GpartN1_g1035.t1	GJQ09244.1	UDP-3-O-acyl-N-acetylglucosamine deacetylase	-	-	-	-	-	0		108.236	119.317	115.819	104.284	94.9416	95.7616	0.451362	6.8122	5.88431e-14
1036	GpartN1_g1036.t1	GJQ09245.1	Imidazole glycerol phosphate synthase subunit HisF	-	-	-	-	-	0		127.188	116.558	119.786	111.031	115.472	113.189	0.327702	6.74585	2.66728e-08
1037	GpartN1_g1037.t1	GJQ09246.1	E3 ubiquitin ligase RNF157	-	-	-	-	-	0		104.303	92.6747	103.789	90.5871	88.661	83.4253	0.426258	6.55573	3.55675e-10
1038	GpartN1_g1038.t1	GJQ09247.1	Oxoglutarate dehydrogenase inhibitor	-	-	-	-	-	0		48.3759	48.721	48.154	38.9435	40.0766	37.9977	0.540124	5.43541	1.40934e-13
1039	GpartN1_g1039.t1	GJQ09248.1	Probable inorganic phosphate transporter 1-4	-	-	-	-	-	12		548.535	572.374	479.47	716.76	686.109	674.328	-0.145637	10.0631	0.0188051
1040	GpartN1_g1040.t1	GJQ09249.1	hypothetical protein	-	-	-	-	-	0		110.792	104.199	93.9186	89.6266	107.468	104.103	0.263291	5.57814	0.00391925
1041	GpartN1_g1041.t1	GJQ09250.1	Histone-lysine N-methyltransferase 2D	C2H2	-	-	-	-	0		34.0699	33.1285	34.2069	24.9252	25.2049	29.4054	0.582042	6.19027	1.18324e-16
1042	GpartN1_g1042.t1	GJQ09251.1	hypothetical protein	-	-	-	-	-	12		57.5674	61.5134	51.395	57.7356	52.9885	58.1485	0.245496	8.00283	0.0001035
1043	GpartN1_g1043.t1	GJQ09252.1	hypothetical protein	-	-	-	-	-	0		68.2771	62.4012	67.7836	44.7849	49.3868	44.7341	0.741374	5.86877	5.21508e-24
1044	GpartN1_g1044.t1	GJQ09253.1	Pepsin A	-	-	-	SP(Sec/SPI)	-	0		12.8699	13.3606	12.1305	101.868	74.1717	102.078	-2.6223	6.16642	2.45375e-106
1045	GpartN1_g1045.t1	GJQ09254.1	Bifunctional dihydrofolate reductase-thymidylate synthase	-	-	-	-	-	0		172.204	174.789	167.206	103.302	99.7878	106.571	0.963448	7.57844	2.17303e-88
1046	GpartN1_g1046.t1	GJQ09255.1	Replication factor C small subunit	-	-	-	-	-	0		78.7198	72.9344	80.1008	57.6102	51.5392	53.7086	0.743019	6.0055	5.78783e-26
1047	GpartN1_g1047.t1	GJQ09256.1	Tudor domain-containing protein 3	-	-	-	-	-	0		52.5206	48.097	51.4288	43.8209	42.1945	48.0697	0.414443	5.64687	5.68392e-08
1048	GpartN1_g1048.t1	GJQ09257.1	Long-chain-fatty-acid--CoA ligase ACSBG2	-	-	-	-	-	0		103.925	105.492	104.453	49.7638	51.7672	51.2465	1.26775	7.29297	4.57658e-154
1049	GpartN1_g1049.t1	GJQ09258.1	Ghrelin O-acyltransferase	-	-	-	-	-	10		81.178	86.9386	84.1801	103.455	98.6878	93.1827	0.00366758	6.83529	0.968057
1050	GpartN1_g1050.t1	GJQ09259.1	Calcium load-activated calcium channel	-	-	-	-	-	3		86.0456	87.9578	84.8682	108.506	93.4439	111.196	-0.0383521	5.56486	0.656815
1051	GpartN1_g1051.t1	GJQ09260.1	Alanine--tRNA ligase, cytoplasmic	-	-	-	-	-	0		139.545	145.238	141.903	201.051	197.015	203.327	-0.264069	8.79887	2.83757e-10
1052	GpartN1_g1052.t1	GJQ09261.1	ATP-dependent RNA helicase dhx8	-	-	-	-	-	0		36.7567	37.9832	38.8353	43.7832	42.3893	46.9303	0.00288765	6.96969	0.976231
1053	GpartN1_g1053.t1	GJQ09262.1	3-beta-hydroxysteroid-Delta(8),Delta(7)-isomerase	-	-	-	-	-	3		126.241	140.024	134.391	195.662	187.237	183.24	-0.267923	6.62776	1.22788e-05
1054	GpartN1_g1054.t1	GJQ09263.1	Two-component response regulator-like PRR73	-	Others	-	-	-	0		34.3621	32.5311	38.1222	52.9806	50.1566	51.9385	-0.330476	5.44259	5.17427e-05
1055	GpartN1_g1055.t1	GJQ09264.1	RNA-splicing ligase RtcB homolog	-	-	-	-	-	0		71.399	75.8125	77.92	96.6416	95.0393	90.4654	-0.0955909	6.86914	0.12276
1056	GpartN1_g1056.t1	GJQ09265.1	Cyclin-U4-1	-	-	-	-	-	0		312.916	295.901	305.095	578.283	531.283	546.031	-0.625319	8.71604	7.8299e-39
1057	GpartN1_g1057.t1	GJQ09266.1	Integrator complex subunit 11	-	-	-	-	-	0		62.8239	63.9663	68.1143	79.2779	70.4597	76.2666	0.0199747	6.44917	0.805804
1058	GpartN1_g1058.t1	GJQ09267.1	UPF0187 protein YneE	-	-	-	-	-	3		69.9187	76.4401	81.4585	54.9563	54.7331	57.558	0.675964	6.03874	9.93584e-21
1059	GpartN1_g1059.t1	GJQ09268.1	hypothetical protein	-	-	-	-	-	0		191.223	193.149	184.462	9.39628	10.8123	11.426	4.39154	6.7141	0
1060	GpartN1_g1060.t1	GJQ09269.1	NAD kinase	-	-	-	-	-	0		69.9593	73.7931	70.5556	83.8198	84.4108	84.245	-0.00640021	6.65796	0.937555
1061	GpartN1_g1061.t1	GJQ09270.1	hypothetical protein	-	-	-	-	-	1		17.6865	18.1633	19.9871	20.7847	15.5837	17.2983	0.29483	4.97803	0.00970785
1062	GpartN1_g1062.t1	GJQ09271.1	hypothetical protein	-	-	-	-	-	0		17.6299	18.3199	18.9374	30.7166	27.2151	32.3498	-0.48318	5.4316	1.02253e-08
1063	GpartN1_g1063.t1	GJQ09272.1	T-complex protein 1 subunit epsilon	-	-	-	-	-	0		346.958	371.035	346.365	452.341	430.346	434.158	-0.0760252	9.17957	0.10654
1064	GpartN1_g1064.t1	GJQ09273.1	Spermatogenesis-associated protein 20	-	-	-	-	-	0		102.225	103.258	103.101	147.26	137.64	144.02	-0.243115	8.09411	1.74306e-07
1065	GpartN1_g1065.t1	GJQ09274.1	DDB1- and CUL4-associated factor 13	-	-	-	-	-	0		47.9074	46.711	54.1788	82.4811	84.5502	76.7907	-0.483297	6.31703	7.28966e-11
1066	GpartN1_g1066.t1	GJQ09275.1	Mitochondrial-processing peptidase subunit alpha	-	-	-	-	-	0		242.937	254.158	250.295	299.798	292.709	309.61	-0.0402301	8.63534	0.40254
1067	GpartN1_g1067.t1	GJQ09276.1	ADP-ribosylation factor-like protein 8B	-	-	-	-	-	0		124.826	127.544	126.041	128.781	134.065	138.656	0.143922	6.14481	0.0264515
1068	GpartN1_g1068.t1	GJQ09277.1	Transcription initiation factor TFIID subunit 1	-	-	-	-	-	0		45.5097	46.9584	45.0657	128.838	124.49	131.203	-1.25187	8.35159	3.2856e-173
1069	GpartN1_g1069.t1	GJQ09278.1	Calcium-responsive transactivator	MYB-related	-	-	-	-	0		65.4718	66.599	68.9083	100.893	90.8736	94.7953	-0.278123	5.81719	7.92795e-05
1070	GpartN1_g1070.t1	GJQ09279.1	hypothetical protein	-	-	-	-	-	0		81.9156	81.2016	88.1976	91.0775	113.975	113.456	-0.11671	5.06094	0.315088
1071	GpartN1_g1071.t1	GJQ09280.1	mRNA-capping enzyme subunit alpha	-	-	-	-	-	0		15.4351	21.8555	20.8795	20.6339	23.8493	24.668	-0.0233488	4.59492	0.91293
1072	GpartN1_g1072.t1	GJQ09281.1	Pre-rRNA-processing protein TSR1 homolog	-	-	-	-	-	0		39.1536	43.8592	43.7455	62.092	65.6102	68.3303	-0.39969	6.83852	1.64934e-10
1073	GpartN1_g1073.t1	GJQ09282.1	Eukaryotic translation initiation factor 3 subunit I	-	-	-	-	-	0		121.996	119.008	127.269	153.253	150.625	145.831	-0.0576406	6.80449	0.352654
1074	GpartN1_g1074.t1	GJQ09283.1	Peptide chain release factor 1	-	-	-	-	-	0		39.8823	35.8453	35.1468	40.7237	38.3905	37.9657	0.154885	4.46383	0.175757
1075	GpartN1_g1075.t1	GJQ09284.1	Chaperone protein ClpB	-	-	-	-	-	0		67.5255	69.1259	64.3055	148.364	138.639	150.394	-0.889947	8.04247	1.29857e-73
1076	GpartN1_g1076.t1	GJQ09285.1	Branched-chain-amino-acid aminotransferase	-	-	-	-	-	0		59.6628	70.5899	64.9932	113.723	109.387	114.475	-0.55898	6.58235	1.90245e-18
1077	GpartN1_g1077.t1	GJQ09286.1	Ribosomal RNA large subunit methyltransferase F	-	-	-	-	-	0		20.2751	18.0165	15.0531	41.4146	41.3338	37.4086	-0.93872	4.43791	2.7839e-15
1078	GpartN1_g1078.t1	GJQ09287.1	hypothetical protein	-	-	-	-	-	2		14.0069	15.3645	15.9537	35.2746	33.6282	40.9519	-1.04278	3.43814	1.64778e-11
1079	GpartN1_g1079.t1	GJQ09288.1	Voltage-gated potassium channel subunit beta-1	-	-	-	-	-	0		30.7506	27.0672	30.5719	45.3643	45.1141	45.9356	-0.3948	5.20323	3.05179e-06
1080	GpartN1_g1080.t1	GJQ09289.1	hypothetical protein	-	-	-	-	-	2		42.5008	44.8777	42.2257	46.5698	48.7473	43.061	0.133042	5.59897	0.0943523
1081	GpartN1_g1081.t1	GJQ09290.1	hypothetical protein	-	-	-	-	-	2		18.5805	15.6825	16.7052	33.9667	34.7539	33.3802	-0.771409	5.31798	4.31833e-20
1082	GpartN1_g1082.t1	GJQ09291.1	TLC domain-containing protein 4	-	-	-	-	-	7		62.8757	46.886	48.3876	71.7853	65.576	70.3514	-0.158938	5.57794	0.13872
1083	GpartN1_g1083.t1	GJQ09292.1	Dolichyl-phosphate beta-glucosyltransferase	-	-	-	-	GT2(62-213)	0		127.012	129.807	123.754	92.9854	94.9132	105.222	0.607538	6.63169	2.54856e-24
1084	GpartN1_g1084.t1	GJQ09293.1	Calcium-independent phospholipase A2-gamma	-	-	-	-	-	0		57.059	62.8626	59.5887	68.9923	67.3834	72.1025	0.0153311	7.36064	0.805847
1085	GpartN1_g1085.t1	GJQ09294.1	Dynein assembly factor with WDR repeat domains 1	-	-	-	-	-	0		20.9106	25.0065	25.23	48.0832	45.9956	49.9322	-0.78642	6.33675	5.45226e-28
1086	GpartN1_g1086.t1	GJQ09295.1	Probable sucrose-phosphate synthase	-	-	-	-	GT4(270-439)	0		39.8932	40.8018	38.4882	74.7441	63.6526	71.641	-0.583387	6.95234	1.47908e-20
1087	GpartN1_g1087.t1	GJQ09296.1	Mitogen-activated protein kinase kinase kinase 7	-	-	TKL-Cr-4	-	-	0		35.559	34.5587	32.5722	48.0301	51.6241	51.2725	-0.326146	6.54861	1.43251e-07
1088	GpartN1_g1088.t1	GJQ09297.1	hypothetical protein	-	-	-	-	-	0		73.0775	67.0796	62.7411	119.179	107.059	119.051	-0.533135	6.82707	2.85809e-16
1089	GpartN1_g1089.t1	GJQ09298.1	hypothetical protein	-	-	-	-	-	0		23.5857	24.0426	24.663	22.4387	20.9418	24.5764	0.322121	7.00788	1.12223e-07
1090	GpartN1_g1090.t1	GJQ09299.1	hypothetical protein	-	-	-	-	-	0		88.2733	87.0733	86.6957	34.7405	32.2293	29.8815	1.66779	6.92901	2.04737e-190
1091	GpartN1_g1091.t1	GJQ09300.1	hypothetical protein	-	-	-	-	-	0		6.65731	6.2704	5.37531	37.5264	37.6634	38.9166	-2.40605	5.38603	6.22223e-163
1092	GpartN1_g1092.t1	GJQ09301.1	Glycosyltransferase BC10	-	-	-	-	-	0		16.5505	17.9116	19.0952	16.1899	17.7616	20.3619	0.207355	4.03139	0.118756
1093	GpartN1_g1093.t1	GJQ09302.1	GPN-loop GTPase 2	-	-	-	-	-	0		27.4908	24.9157	27.2018	29.7197	23.9921	25.3372	0.248543	4.22501	0.0451911
1094	GpartN1_g1094.t1	GJQ09303.1	ATP-dependent Clp protease proteolytic subunit	-	-	-	-	-	1		417.865	438.004	435.155	521.455	556.235	573.999	-0.125198	8.50578	0.0159217
1095	GpartN1_g1095.t1	GJQ09304.1	WD repeat-containing protein 70	-	-	-	-	-	0		37.6944	36.2989	37.1261	42.5546	40.9697	43.9942	0.033962	5.87983	0.659368
1096	GpartN1_g1096.t1	GJQ09305.1	Coenzyme A disulfide reductase	-	-	-	-	-	0		885.814	941.628	925.508	1303.39	1253.25	1321.99	-0.263375	10.7654	2.1098e-10
1097	GpartN1_g1097.t1	GJQ09306.1	hypothetical protein	-	-	-	-	-	3		22.3013	26.8277	23.4088	37.7243	37.0907	39.3152	-0.423084	5.84177	1.69174e-08
1098	GpartN1_g1098.t1	GJQ09307.1	PAN2-PAN3 deadenylation complex subunit PAN3	-	-	-	-	-	0		55.4047	58.661	57.0293	62.4202	59.8961	65.2413	0.0995228	6.47475	0.111507
1099	GpartN1_g1099.t1	GJQ09308.1	NADH dehydrogenase [ubiquinone] 1 beta subcomplex subunit 3-A	-	-	-	-	-	1		7.17405	16.1395	16.4297	19.6629	14.0176	9.50509	0.113495	1.49763	0.837794
1100	GpartN1_g1100.t1	GJQ09309.1	tRNA (guanine(37)-N1)-methyltransferase	-	-	-	-	-	0		48.6863	45.8009	44.9959	74.2916	72.6972	73.5006	-0.428703	6.23983	5.29297e-12
1101	GpartN1_g1101.t1	GJQ09310.1	Minor histocompatibility antigen H13	-	-	-	-	-	9		77.4648	85.0457	86.5754	115.088	107.192	125.428	-0.248773	6.52491	0.000412897
1102	GpartN1_g1102.t1	GJQ09311.1	Protein cft1	-	-	-	-	-	1		28.2346	28.5668	29.8984	34.0682	30.7277	34.4212	0.0387676	6.9298	0.562386
1103	GpartN1_g1103.t1	GJQ09312.1	Ammonium transporter Amt2	-	-	-	-	-	10		33.945	32.2402	29.1936	43.6912	37.9799	41.5415	-0.133633	5.69331	0.107218
1104	GpartN1_g1104.t1	GJQ09313.1	Protein phosphatase 1 regulatory subunit 7	-	-	-	-	-	0		35.0323	38.4717	40.509	58.3596	50.7582	50.4045	-0.251376	5.296	0.00701545
1105	GpartN1_g1105.t1	GJQ09314.1	Neutral alpha-glucosidase AB	-	-	-	SP(Sec/SPI)	-	0		14.1601	15.0732	16.4507	23.7432	23.064	26.3333	-0.447492	5.72441	2.78022e-08
1106	GpartN1_g1106.t1	GJQ09315.1	Notchless protein homolog 1	-	-	-	-	-	0		47.9011	53.2501	55.19	69.5765	70.2954	75.7726	-0.233835	6.34159	0.000840464
1107	GpartN1_g1107.t1	GJQ09316.1	Polyribonucleotide nucleotidyltransferase	-	-	-	-	-	0		39.0145	37.4613	37.4851	59.0088	57.6777	57.1614	-0.377633	4.83972	3.06821e-05
1108	GpartN1_g1108.t1	GJQ09317.1	Protein FAM135A	-	-	-	-	-	1		84.617	84.3413	90.9721	105.081	116.998	115.715	-0.149867	6.57365	0.0300245
1109	GpartN1_g1109.t1	GJQ09318.1	Restriction of telomere capping protein 1	-	-	-	-	-	0		72.5092	72.2924	68.7062	69.1524	67.8412	70.7838	0.271005	5.93908	2.82299e-05
1110	GpartN1_g1110.t1	GJQ09319.1	Protein LPA2	-	-	-	-	-	2		103.042	97.5474	98.4968	108.494	120.901	109.131	0.0479425	5.67915	0.562118
1111	GpartN1_g1111.t1	GJQ09320.1	CBS domain-containing protein CBSX3, mitochondrial	-	-	-	-	-	0		108.241	114.42	80.3362	141.422	152.043	137.7	-0.279427	6.45784	0.00698226
1112	GpartN1_g1112.t1	GJQ09321.1	Coenzyme A biosynthesis bifunctional protein CoaBC	-	-	-	-	-	0		38.8018	41.9029	43.6206	50.5061	49.3475	49.4757	-0.0343413	4.6177	0.770797
1113	GpartN1_g1113.t1	GJQ09322.1	Transcription initiation factor TFIID subunit 13	-	-	-	-	-	0		101.54	92.0087	95.6822	100.07	116.424	113.313	0.0368864	5.0517	0.713814
1114	GpartN1_g1114.t1	GJQ09323.1	26S proteasome non-ATPase regulatory subunit 13	-	-	-	-	-	0		127.522	148.121	152.013	143.701	143.721	143.582	0.21879	7.23527	0.00080802
1115	GpartN1_g1115.t1	GJQ09324.1	Arginine biosynthesis bifunctional protein ArgJ	-	-	-	-	-	0		40.9862	41.2988	44.6876	52.439	54.9324	52.9696	-0.108407	5.97715	0.140384
1116	GpartN1_g1116.t1	GJQ09325.1	hypothetical protein	-	-	-	-	-	0		319.239	315.618	320.594	364.932	377.667	366.887	0.0141821	7.5658	0.802092
1117	GpartN1_g1117.t1	GJQ09326.1	Exosome complex component Rrp41	-	-	-	-	-	0		29.1948	28.7609	30.8397	48.3809	51.6246	49.5567	-0.524772	4.72055	5.86791e-08
1118	GpartN1_g1118.t1	GJQ09327.1	DNA helicase MCM9	-	-	-	-	-	0		31.9139	32.966	35.5471	24.548	24.4167	27.606	0.622373	5.99026	9.06614e-18
1119	GpartN1_g1119.t1	GJQ09328.1	Long-chain-fatty-acid--CoA ligase	-	-	-	-	-	0		36.4554	40.4998	38.4303	24.512	25.4862	21.8726	0.909737	5.62696	1.02443e-30
1120	GpartN1_g1120.t1	GJQ09329.1	hypothetical protein	-	-	-	-	-	0		4.8914	6.25404	5.75041	5.89888	8.06009	7.3325	-0.118607	2.08843	0.725556
1121	GpartN1_g1121.t1	GJQ09330.1	hypothetical protein	-	-	-	-	-	0		389.539	344.817	345.41	280.456	308.802	285.471	0.532832	7.16463	1.34956e-16
1122	GpartN1_g1122.t1	GJQ09331.1	Rubredoxin	-	-	-	-	-	1		313.934	356.403	342.12	421.858	447.527	424.296	-0.124363	7.777	0.0363297
1123	GpartN1_g1123.t1	GJQ09332.1	Polyamine aminopropyltransferase	-	-	-	-	-	0		182.834	169.845	167.701	179.666	173.748	194.31	0.158555	7.27271	0.00675156
1124	GpartN1_g1124.t1	GJQ09333.1	hypothetical protein	-	-	-	-	-	2		55.6462	62.3668	70.0914	50.79	50.7006	59.4397	0.455035	3.90318	0.000784698
1125	GpartN1_g1125.t1	GJQ09334.1	E3 ubiquitin-protein ligase listerin	-	-	-	-	-	1		28.0693	28.9426	28.2823	32.2854	30.7039	34.52	0.0393513	7.05379	0.522844
1126	GpartN1_g1126.t1	GJQ09335.1	Periodic tryptophan protein 2 homolog	-	-	-	-	-	0		49.7903	55.0432	53.9386	69.6365	64.3378	78.4757	-0.187684	7.24218	0.00718038
1127	GpartN1_g1127.t1	GJQ09336.1	Molybdopterin molybdenumtransferase	-	-	-	-	-	1		96.7358	102.391	102.774	108.496	111.042	109.939	0.103325	6.91859	0.0650573
1128	GpartN1_g1128.t1	GJQ09337.1	Amino-acid acetyltransferase	-	GNAT	-	-	-	0		50.1216	51.281	54.4837	79.4465	77.6826	79.9622	-0.374086	6.68636	6.8392e-11
1129	GpartN1_g1129.t1	GJQ09338.1	Long-chain-fatty-acid--CoA ligase	-	-	-	-	-	0		23.2844	21.3412	26.0865	15.8453	13.3399	12.8134	0.986009	4.89248	9.30938e-19
1130	GpartN1_g1130.t1	GJQ09339.1	hypothetical protein	-	-	-	-	-	6		93.5839	81.6056	87.656	83.8745	80.3002	80.7578	0.334001	6.54275	3.72361e-07
1131	GpartN1_g1131.t1	GJQ09340.1	Transmembrane 9 superfamily member 2	-	-	-	SP(Sec/SPI)	-	9		109.636	116.446	104.776	150.589	145.8	153.892	-0.213176	7.7921	3.27085e-05
1132	GpartN1_g1132.t1	GJQ09341.1	Ribosomal RNA small subunit methyltransferase E	-	-	-	-	-	0		69.613	59.4653	69.5539	85.0504	91.8172	97.7864	-0.237317	6.05358	0.00430227
1133	GpartN1_g1133.t1	GJQ09342.1	Tryptophan-rich protein TspO	-	-	-	-	-	6		26.8971	29.8673	22.8034	28.109	29.6463	32.4874	0.0487934	4.34781	0.740968
1134	GpartN1_g1134.t1	GJQ09343.1	Glycogen debranching enzyme	-	-	-	-	-	0		53.1342	59.6977	57.9071	95.2414	86.8305	98.3721	-0.483708	7.41457	3.10175e-16
1135	GpartN1_g1135.t1	GJQ09344.1	Chromoplast-specific carotenoid-associated protein, chromoplastic	-	-	-	-	-	0		153.648	150.044	144.061	188.475	177.648	182.57	-0.0608763	7.18055	0.265485
1136	GpartN1_g1136.t1	GJQ09345.1	Deoxyribodipyrimidine photo-lyase	-	-	-	-	-	1		6.53992	7.17154	7.6819	16.4601	13.5729	13.2381	-0.781958	4.67197	2.67658e-11
1137	GpartN1_g1137.t1	GJQ09346.1	Vacuolar protein-sorting-associated protein 25	-	-	-	-	-	0		55.3662	65.1698	46.7048	51.3789	49.3567	54.2156	0.342288	4.71623	0.00508312
1138	GpartN1_g1138.t1	GJQ09347.1	Ubiquitin carboxyl-terminal hydrolase 44	-	-	-	-	-	0		106.877	116.394	104.445	134.027	132.134	131.202	-0.0473523	7.60482	0.407689
1139	GpartN1_g1139.t1	GJQ09348.1	DnaJ homolog subfamily C member 17	-	-	-	-	-	0		19.4093	22.0886	15.9967	24.5629	18.5408	17.5113	0.16054	4.08437	0.351865
1140	GpartN1_g1140.t1	GJQ09349.1	Diaminopimelate decarboxylase	-	-	-	-	-	0		56.7121	57.7159	56.6246	82.7884	77.6279	75.9336	-0.234502	6.49276	0.000110801
1141	GpartN1_g1141.t1	GJQ09350.1	TIP41-like protein	-	-	-	-	-	0		19.6985	17.5098	16.3987	70.5392	67.2181	69.1207	-1.71301	4.96537	1.23563e-73
1142	GpartN1_g1142.t1	GJQ09351.1	Stearoyl-CoA desaturase	-	-	-	-	-	5		695.587	705.942	712.15	990.281	966.122	981.878	-0.244114	9.98129	4.27085e-10
1143	GpartN1_g1143.t1	GJQ09352.1	tRNA(His) guanylyltransferase	-	-	-	-	-	1		26.4291	27.0672	26.6168	33.3004	32.7841	36.6221	-0.12627	4.40014	0.257715
1144	GpartN1_g1144.t1	GJQ09353.1	hypothetical protein	-	-	-	-	-	0		59.749	53.712	55.7697	64.7123	59.35	64.1679	0.0804257	6.27461	0.269412
1145	GpartN1_g1145.t1	GJQ09354.1	Multidrug resistance-associated protein 1	-	-	-	-	-	15		64.8175	68.8983	75.1017	50.7033	49.9923	55.9078	0.646586	8.02568	2.22252e-25
1146	GpartN1_g1146.t1	GJQ09355.1	hypothetical protein	-	-	-	-	-	0		7.95529	10.529	8.28803	14.1866	11.803	12.2988	-0.281643	4.49279	0.0293544
1147	GpartN1_g1147.t1	GJQ09356.1	hypothetical protein	-	-	-	-	-	0		42.3641	47.1259	44.4678	39.552	41.245	43.9186	0.332351	5.91926	2.38896e-06
1148	GpartN1_g1148.t1	GJQ09357.1	Pyruvate kinase	-	-	-	-	-	0		54.8716	56.1995	58.6261	80.5775	68.1374	79.6519	-0.19444	7.04532	0.00351355
1149	GpartN1_g1149.t1	GJQ09358.1	5-formyltetrahydrofolate cyclo-ligase	-	-	-	-	-	0		52.5379	56.2297	50.9585	62.3789	67.4983	69.2313	-0.0898717	5.05695	0.356073
1150	GpartN1_g1150.t1	GJQ09359.1	40S ribosomal protein S17	-	-	-	-	-	0		292.841	299.875	283.413	386.248	408.418	434.204	-0.257996	6.99582	9.81454e-06
1151	GpartN1_g1151.t1	GJQ09360.1	Mitochondrial fission protein ELM1	-	-	-	-	-	0		11.1953	13.8071	13.0186	41.4253	35.2875	37.363	-1.35081	4.81969	3.39744e-36
1152	GpartN1_g1152.t1	GJQ09361.1	Isochorismatase domain-containing protein 2	-	-	-	-	-	0		142.157	160.143	153.334	240.425	250.483	232.07	-0.437398	6.69814	4.48992e-12
1153	GpartN1_g1153.t1	GJQ09362.1	Transcription initiation factor TFIID subunit 7	-	-	-	-	-	0		33.1519	33.7934	33.7397	37.0187	34.8819	36.4799	0.126542	5.09131	0.143513
1154	GpartN1_g1154.t1	GJQ09363.1	WD repeat-containing protein 75	-	-	-	-	-	0		26.6446	24.9045	26.9536	60.9242	60.0181	62.8855	-0.996015	6.70067	1.84491e-68
1155	GpartN1_g1155.t1	GJQ09364.1	Glutathione S-transferase 3	-	-	-	-	-	0		536.717	569.745	602.047	473.082	486.695	447.572	0.509855	8.68129	1.81711e-19
1156	GpartN1_g1156.t1	GJQ09365.1	Acetyl-coenzyme A synthetase	-	-	-	-	-	1		83.8862	87.8643	83.9945	113.448	115.425	121.621	-0.224031	7.73931	7.28396e-06
1157	GpartN1_g1157.t1	GJQ09366.1	Homeobox protein; KNOX-Red2	HB-other	-	-	-	-	0		16.8753	24.3231	24.1892	22.6934	20.1502	22.2899	0.237366	3.89599	0.135869
1158	GpartN1_g1158.t1	GJQ09367.1	hypothetical protein	-	-	-	-	-	1		11.3723	14.4598	13.9876	13.322	11.0592	14.3082	0.276934	4.533	0.0360234
1159	GpartN1_g1159.t1	GJQ09368.1	hypothetical protein	-	-	-	-	-	1		52.9101	55.6811	52.1022	54.5133	52.5127	64.1655	0.142226	4.64768	0.208673
1160	GpartN1_g1160.t1	GJQ09369.1	Superoxide dismutase [Mn], mitochondrial	-	-	-	-	-	0		262.274	283.311	281.957	292.201	278.197	288.302	0.178081	7.44537	0.000739036
1161	GpartN1_g1161.t1	GJQ09370.1	Light-harvesting complex-like protein OHP2, chloroplastic	-	-	-	-	-	0		165.86	154.581	168.968	148.165	167.189	162.491	0.262094	6.2731	0.000214638
1162	GpartN1_g1162.t1	GJQ09371.1	Cytochrome b5	-	-	-	-	-	0		37.1519	30.7541	33.5043	32.1364	36.083	29.96	0.270749	3.01023	0.139359
1163	GpartN1_g1163.t1	GJQ09372.1	hypothetical protein	-	-	-	-	-	0		714.943	732.612	770.671	505.186	522.657	508.45	0.760361	9.26625	5.57196e-59
1164	GpartN1_g1164.t1	GJQ09373.1	hypothetical protein	-	-	-	-	-	0		124.404	130.245	136.782	100.111	97.8725	95.3209	0.646554	6.3455	1.20429e-24
1165	GpartN1_g1165.t1	GJQ09374.1	PRELI domain containing protein 3B	-	-	-	-	-	0		75.2899	74.5092	86.977	168.626	161.396	159.458	-0.816895	6.0891	5.56817e-30
1166	GpartN1_g1166.t1	GJQ09375.1	Protein Star	-	-	-	-	-	1		8.35345	6.94625	8.344	4.0621	4.10244	2.94544	1.31129	2.46311	2.90025e-10
1167	GpartN1_g1167.t1	GJQ09376.1	RAF proto-oncogene serine/threonine-protein kinase	-	-	TKL_CTR1-DRK-2	-	-	4		63.5601	59.8483	54.8323	89.7773	82.7186	85.7858	-0.302094	6.95272	9.79923e-07
1168	GpartN1_g1168.t1	GJQ09377.1	hypothetical protein	-	-	-	-	-	2		111.24	108.197	113.895	114.353	125.421	112.3	0.148034	6.06496	0.0413447
1169	GpartN1_g1169.t1	GJQ09378.1	40S ribosomal protein S2	-	-	-	-	-	0		604.779	628.07	642.572	705.829	698.637	697.511	0.0662734	8.98279	0.15438
1170	GpartN1_g1170.t1	GJQ09379.1	L-glyceraldehyde 3-phosphate reductase	-	-	-	-	-	0		84.3766	85.7589	96.4392	89.582	86.718	99.4094	0.183217	6.37498	0.0153199
1171	GpartN1_g1171.t1	GJQ09380.1	Probable RNA-binding protein EIF1AD	-	-	-	-	-	0		113.099	109.227	100.323	131.183	135.524	111.52	-0.000634971	5.17839	1
1172	GpartN1_g1172.t1	GJQ09381.1	hypothetical protein	-	-	-	SP(Sec/SPI)	-	0		29.3623	20.8969	20.7702	688.528	585.357	657.18	-4.52823	7.92408	0
1173	GpartN1_g1173.t1	GJQ09382.1	U1 small nuclear ribonucleoprotein A	-	-	-	-	-	0		81.7583	87.0888	74.3286	71.0739	78.1805	65.8384	0.404285	6.12661	7.49135e-07
1174	GpartN1_g1174.t1	GJQ09383.1	Cytochrome c oxidase subunit 6B-like protein new16	-	-	-	-	-	0		25.3965	26.1867	24.787	37.3141	28.729	23.6552	0.00626885	2.9686	1
1175	GpartN1_g1175.t1	GJQ09384.1	Enoyl-CoA hydratase, mitochondrial	-	-	-	-	-	0		83.0661	83.6547	83.9743	127.515	118.012	114.01	-0.288037	6.26897	1.31439e-05
1176	GpartN1_g1176.t1	GJQ09385.1	hypothetical protein	-	-	-	-	-	0		337.235	304.681	325.811	404.722	424.126	443.631	-0.164253	7.3957	0.00551537
1177	GpartN1_g1177.t1	GJQ09386.1	hypothetical protein	-	-	-	-	-	0		99.5075	108.13	112.941	85.5938	87.3931	96.2196	0.48239	6.90844	4.8156e-14
1178	GpartN1_g1178.t1	GJQ09387.1	hypothetical protein	-	-	-	-	-	0		48.351	55.2703	53.8884	53.8895	61.9508	59.2887	0.0737485	6.23565	0.356159
1179	GpartN1_g1179.t1	GJQ09388.1	hypothetical protein	-	-	-	-	-	0		60.1454	59.5627	49.9607	65.2279	63.7445	61.4861	0.0650716	5.09757	0.526178
1180	GpartN1_g1180.t1	GJQ09389.1	hypothetical protein	-	-	-	-	-	9		146.144	140.396	153.098	166.583	162.498	153.193	0.0971324	7.02739	0.117328
1181	GpartN1_g1181.t1	GJQ09390.1	hypothetical protein	-	-	-	-	-	2		167.92	148.655	144.331	170.291	188.815	154.854	0.0704791	5.58871	0.488266
1182	GpartN1_g1182.t1	GJQ09391.1	Threonine--tRNA ligase 2, cytoplasmic	-	-	-	-	-	0		86.7647	88.6133	89.8741	98.7275	99.0175	100.631	0.0607424	7.50483	0.245168
1183	GpartN1_g1183.t1	GJQ09392.1	Ubiquitin-like domain-containing CTD phosphatase 1	-	-	-	-	-	0		134.869	140.584	129.054	188.586	189.268	191.29	-0.261952	7.2085	2.82904e-07
1184	GpartN1_g1184.t1	GJQ09393.1	RNA polymerase II-associated protein 3	C3H	-	-	-	-	0		382.786	373.377	374.701	513.901	504.061	553.524	-0.243194	9.79006	1.01012e-07
1185	GpartN1_g1185.t1	GJQ09394.1	Vesicle-associated membrane protein 7	-	-	-	-	-	1	SNARE: VAMP71	93.0143	83.0945	79.8458	97.5559	90.2123	97.8093	0.0763026	5.88128	0.35702
1186	GpartN1_g1186.t1	GJQ09395.1	hypothetical protein	-	-	-	-	-	0		37.8056	42.5027	37.2508	42.2152	51.4404	52.0517	-0.0833628	5.47102	0.433055
1187	GpartN1_g1187.t1	GJQ09396.1	Programmed cell death protein 2-like	-	-	-	-	-	0		26.9769	21.7428	24.8543	27.3611	22.5767	21.4611	0.279079	4.66396	0.0288255
1188	GpartN1_g1188.t1	GJQ09397.1	Biotin carboxyl carrier protein of acetyl-CoA carboxylase	-	-	-	-	-	0		289.433	302.034	296.486	244.944	259.499	255.668	0.453526	7.67659	3.85215e-20
1189	GpartN1_g1189.t1	GJQ09398.1	hypothetical protein	-	-	-	-	-	1		141.21	125.869	124.333	125.335	170.466	143.232	0.0583386	5.0521	0.642729
1190	GpartN1_g1190.t1	GJQ09399.1	Phenylalanine--tRNA ligase alpha subunit	-	-	-	-	-	0		111.569	122.203	129.408	182.937	176.431	177.995	-0.33444	7.46186	1.00515e-08
1191	GpartN1_g1191.t1	GJQ09400.1	UDP-glucuronate:xylan alpha-glucuronosyltransferase 1	-	-	-	-	GT8(39-286)	0		29.3991	24.5137	15.9309	1.65919	1.52077	1.87828	4.01192	3.88588	1.3711e-56
1192	GpartN1_g1192.t1	GJQ09401.1	Caltractin	-	-	-	-	-	0		12.6222	9.90264	8.92867	15.0136	13.7611	16.282	-0.278507	2.56878	0.180407
1193	GpartN1_g1193.t1	GJQ09402.1	Adenylate kinase	-	-	-	-	-	0		172.758	181.605	166.342	184.249	196.659	194.61	0.0851824	7.78048	0.119413
1194	GpartN1_g1194.t1	GJQ09403.1	hypothetical protein	-	-	-	-	-	0		50.5823	56.1127	56.7559	80.6332	86.2242	76.2618	-0.346791	4.58644	0.00135605
1195	GpartN1_g1195.t1	GJQ09404.1	Oxysterol-binding protein-related protein 3	-	-	-	-	-	0		131.557	115.062	114.153	122.455	122.081	113.846	0.240481	7.1867	0.000263007
1196	GpartN1_g1196.t1	GJQ09405.1	hypothetical protein	-	-	-	-	GT19(242-471)	1		23.694	22.3344	22.0866	35.54	34.0456	33.7774	-0.369099	5.3111	3.26609e-06
1197	GpartN1_g1197.t1	GJQ09406.1	Prohibitin	-	-	-	-	-	0		315.006	316.339	320.822	328.457	347.113	358.188	0.111482	7.95164	0.0299767
1198	GpartN1_g1198.t1	GJQ09407.1	Phospholipid phosphatase 2	-	-	-	SP(Sec/SPI)	-	5		8.10969	7.5422	5.17421	8.34535	8.68667	10.4287	-0.163799	2.68972	0.489159
1199	GpartN1_g1199.t1	GJQ09408.1	hypothetical protein	-	-	-	-	-	0		47.6972	51.0985	49.773	66.6535	59.285	68.4308	-0.153609	6.23348	0.0297547
1200	GpartN1_g1200.t1	GJQ09409.1	ATP-binding cassette sub-family D member 1	-	-	-	-	-	4		52.7829	55.6811	59.6659	51.1564	46.7243	53.3276	0.385971	6.59937	1.07595e-08
1201	GpartN1_g1201.t1	GJQ09410.1	Lanosterol 14-alpha demethylase	-	-	-	-	-	1		67.4134	66.5201	60.5205	100.696	88.4721	95.889	-0.317807	6.79309	5.61049e-07
1202	GpartN1_g1202.t1	GJQ09411.1	Sterol 24-C-methyltransferase	-	-	-	-	-	0		184.765	177.527	190.232	124.509	130.117	139.58	0.717234	6.99447	1.79809e-35
1203	GpartN1_g1203.t1	GJQ09412.1	hypothetical protein	-	-	-	-	-	3		60.9242	57.5372	57.264	64.938	64.4807	62.8464	0.101069	5.76931	0.16587
1204	GpartN1_g1204.t1	GJQ09413.1	Protein TIC 22-like, chloroplastic	-	-	-	-	-	0		132.077	142.794	148.141	168.64	165.569	150.112	0.0346505	7.05743	0.629803
1205	GpartN1_g1205.t1	GJQ09414.1	Probable prefoldin subunit 4	-	-	-	-	-	0		52.5582	54.9019	61.6586	58.305	75.3711	57.5747	0.0440996	4.44301	0.752741
1206	GpartN1_g1206.t1	GJQ09415.1	hypothetical protein	-	-	-	-	-	4		79.3118	90.4907	79.2688	114.554	105.152	110.565	-0.174358	6.10002	0.0155268
1207	GpartN1_g1207.t1	GJQ09416.1	DNA repair protein RAD5	-	SNF2	-	-	-	0		35.5127	38.155	33.4348	51.3596	53.127	56.3005	-0.355662	6.91352	4.33667e-09
1208	GpartN1_g1208.t1	GJQ09417.1	Aspartyl/glutamyl-tRNA(Asn/Gln) amidotransferase subunit C	-	-	-	SP(Sec/SPI)	-	0		131.746	151.414	146.368	195.048	193.018	225.295	-0.282708	6.16627	0.000333522
1209	GpartN1_g1209.t1	GJQ09418.1	hypothetical protein	-	-	-	-	-	0		23.5651	22.5418	24.4373	17.5953	18.434	21.4282	0.525932	4.22323	5.29897e-06
1210	GpartN1_g1210.t1	GJQ09419.1	Protein BUNDLE SHEATH DEFECTIVE 2, chloroplastic	-	-	-	-	-	0		66.6617	64.5804	65.9182	80.812	76.5408	75.5138	-0.00794144	5.7136	0.933155
1211	GpartN1_g1211.t1	GJQ09420.1	Probable inorganic phosphate transporter 1-4	-	-	-	-	-	12		32.2058	33.2078	27.1662	10.2285	10.4169	11.1251	1.77296	5.15269	1.07684e-68
1212	GpartN1_g1212.t1	GJQ09421.1	Fanconi-associated nuclease 1 homolog	-	-	-	-	-	1		13.1738	13.8842	10.8911	16.9886	17.8533	18.3867	-0.257669	5.00637	0.0109152
1213	GpartN1_g1213.t1	GJQ09422.1	hypothetical protein	-	-	-	-	-	1		45.0008	45.3091	46.6798	50.8409	58.7913	60.0738	-0.0839341	3.59599	0.617855
1214	GpartN1_g1214.t1	GJQ09423.1	hypothetical protein	-	-	-	-	-	0		27.6347	26.1589	28.5315	27.8228	34.7558	31.4406	0.0313477	4.59452	0.798247
1215	GpartN1_g1215.t1	GJQ09424.1	Speckle targeted PIP5K1A-regulated poly(A) polymerase	-	-	-	-	-	1		24.5247	23.8427	25.0888	24.864	25.6584	27.881	0.136045	5.32524	0.103794
1216	GpartN1_g1216.t1	GJQ09425.1	Phosphatidate phosphatase LPIN2	-	-	-	-	-	0		35.6971	41.9073	35.7736	35.9786	34.205	37.6709	0.303834	6.53539	1.85478e-05
1217	GpartN1_g1217.t1	GJQ09426.1	actin-like protein; ACTL1	-	-	-	-	-	0	actin related: ACT	108.932	120.799	115.818	131.06	119.739	121.508	0.124424	7.08566	0.0385383
1218	GpartN1_g1218.t1	GJQ09427.1	hypothetical protein	-	-	-	SP(Sec/SPI)	-	1		60.4162	60.8286	70.6977	57.0688	50.5481	54.1914	0.479218	6.94026	1.9537e-11
1219	GpartN1_g1219.t1	GJQ09428.1	Probable protein phosphatase 2C 74	-	-	-	-	-	0		75.0812	70.095	65.242	75.7309	78.3144	82.8951	0.0597648	6.8428	0.3839
1220	GpartN1_g1220.t1	GJQ09429.1	Transcription factor MYBS2	MYB-related	-	-	-	-	0		162.259	180.888	138.25	167.703	160.547	159.012	0.213524	6.76314	0.00938283
1221	GpartN1_g1221.t1	GJQ09430.1	hypothetical protein	-	-	-	-	-	0		40.261	46.0077	39.2295	52.6831	48.4484	53.312	-0.0669114	6.71263	0.349426
1222	GpartN1_g1222.t1	GJQ09431.1	CAAX prenyl protease 2	-	-	-	-	-	6		19.6574	17.7563	20.122	29.0251	29.3888	28.7506	-0.369446	4.20237	0.00115654
1223	GpartN1_g1223.t1	GJQ09432.1	Acid phosphatase	-	-	-	-	-	0		0.150505	0.465561	0.473935	0	0	0.156677	2.63722	-1.26814	0.0540464
1224	GpartN1_g1224.t1	GJQ09433.1	Cytochrome b6-f complex iron-sulfur subunit	-	-	-	-	-	1		17.478	12.636	15.8155	21.5356	19.9703	27.1877	-0.343623	3.56802	0.0433371
1225	GpartN1_g1225.t1	GJQ09434.1	hypothetical protein	-	-	-	-	-	0		65.4229	73.9806	63.7395	37.9395	34.7976	38.5684	1.10158	5.1695	7.51088e-35
1226	GpartN1_g1226.t1	GJQ09435.1	Acyl-CoA dehydrogenase family member 11	-	-	-	-	-	1		44.9429	42.6387	45.4726	42.2951	40.7673	39.6115	0.348437	6.5041	9.4003e-09
1227	GpartN1_g1227.t1	GJQ09436.1	hypothetical protein	-	-	-	-	-	0		26.5435	27.6412	21.4959	24.8304	21.567	25.5277	0.309064	5.11	0.00460461
1228	GpartN1_g1228.t1	GJQ09437.1	Peroxiredoxin Q, chloroplastic	-	-	-	-	-	0		331.33	348.689	371.632	361.108	377.718	346.756	0.18355	7.63437	0.00231565
1229	GpartN1_g1229.t1	GJQ09438.1	hypothetical protein	-	-	-	-	-	0		11.5025	10.1957	8.68456	1.35201	2.16863	1.89067	2.68139	1.95315	3.79045e-23
1230	GpartN1_g1230.t1	GJQ09439.1	WD repeat-containing protein 82	-	-	-	-	-	0		25.1072	28.2932	25.4899	30.1804	28.1366	31.7071	0.0431429	4.66333	0.729864
1231	GpartN1_g1231.t1	GJQ09440.1	Maspardin	-	-	-	-	-	0		65.8995	65.1972	63.0875	78.6961	80.9424	81.4653	-0.0821247	6.86504	0.148158
1232	GpartN1_g1232.t1	GJQ09441.1	FK506-binding protein	-	-	-	-	-	1		48.3671	47.1317	47.7934	60.537	65.2106	54.5928	-0.104894	5.23099	0.29213
1233	GpartN1_g1233.t1	GJQ09442.1	General vesicular transport factor p115	-	-	-	-	-	0		84.9038	84.6713	80.8047	99.066	91.2098	100.336	0.0173911	8.2344	0.766922
1234	GpartN1_g1234.t1	GJQ09443.1	Solute carrier family 35 member E2A	-	-	-	-	-	10		136.454	123.69	119.959	133.508	129.529	135.457	0.164058	6.91809	0.0079053
1235	GpartN1_g1235.t1	GJQ09444.1	Electron transfer flavoprotein subunit beta	-	-	-	-	-	0		126.182	133.635	133.393	171.653	179.901	174.644	-0.191567	6.70331	0.00115137
1236	GpartN1_g1236.t1	GJQ09445.1	hypothetical protein	-	-	-	-	-	1		67.8439	69.8369	67.1368	88.2558	94.2049	84.5378	-0.154424	6.39986	0.022895
1237	GpartN1_g1237.t1	GJQ09446.1	Histone-lysine N-methyltransferase EZH2	-	SET	-	-	-	0		33.5113	33.2182	33.5792	61.6958	57.0461	61.6217	-0.613348	6.65741	5.48635e-27
1238	GpartN1_g1238.t1	GJQ09447.1	hypothetical protein	-	-	-	SP(Sec/SPI)	-	0		7.26937	5.35395	5.8136	6.95765	7.13008	5.04501	0.173723	2.23001	0.499231
1239	GpartN1_g1239.t1	GJQ09448.1	FKBP-type 22 kDa peptidyl-prolyl cis-trans isomerase	-	-	-	-	-	0		24.1902	24.3926	24.8313	73.2891	73.4329	76.2876	-1.37183	5.08607	4.79004e-57
1240	GpartN1_g1240.t1	GJQ09449.1	Divalent metal cation transporter MntH	-	-	-	-	-	12		64.843	69.2098	68.6609	70.392	68.7829	63.5492	0.229902	6.45369	0.000364048
1241	GpartN1_g1241.t1	GJQ09450.1	Pentatricopeptide repeat-containing protein At1g26460, mitochondrial	-	-	-	-	-	0		28.8734	29.2353	27.4403	42.4072	41.2323	44.4094	-0.349516	6.0654	6.18562e-08
1242	GpartN1_g1242.t1	GJQ09451.1	Leucine-zipper-like transcriptional regulator 1	-	TRAF	-	-	-	0	KTH variants: K	60.0254	57.1551	53.2835	60.7557	66.6231	60.6651	0.0869663	6.65512	0.21789
1243	GpartN1_g1243.t1	GJQ09452.1	Thioredoxin-related transmembrane protein 1	-	-	-	SP(Sec/SPI)	-	1		77.0207	58.8935	63.1321	115.961	114.314	110.134	-0.541724	5.66944	2.92579e-09
1244	GpartN1_g1244.t1	GJQ09453.1	hypothetical protein	-	-	-	-	-	1		17.9468	17.4003	10.9654	14.0579	13.6734	17.0098	0.285892	2.8453	0.174122
1245	GpartN1_g1245.t1	GJQ09454.1	Diaminopimelate epimerase	-	-	-	-	-	0		138.119	138.689	135.164	167.731	158.299	161.043	-0.00947379	7.2028	0.870643
1246	GpartN1_g1246.t1	GJQ09455.1	ATP-dependent DNA helicase RecQ	-	-	-	-	-	0		34.0953	41.2955	37.6305	45.1407	47.3727	41.7574	-0.0204141	6.33584	0.838389
1247	GpartN1_g1247.t1	GJQ09456.1	60S ribosomal protein L23a	-	-	-	-	-	0		356.945	349.743	351.535	468.997	469.624	478.344	-0.190326	7.36325	9.62275e-05
1248	GpartN1_g1248.t1	GJQ09457.1	30S ribosomal protein S5	-	-	-	-	-	0		120.964	116.994	121.218	150.749	145.874	145.444	-0.0682308	7.4096	0.202606
1249	GpartN1_g1249.t1	GJQ09458.1	Mitochondrial fission 1 protein	-	-	-	-	-	1		98.2613	91.6271	91.4815	98.5911	96.415	86.2806	0.230954	5.34511	0.00710745
1250	GpartN1_g1250.t1	GJQ09459.1	hypothetical protein	-	-	-	-	-	0		31.7653	36.8478	50.9403	51.235	51.7584	58.7878	-0.207427	3.72611	0.249249
1251	GpartN1_g1251.t1	GJQ09460.1	hypothetical protein	-	-	-	-	-	0		20.3646	22.9444	21.5844	30.3938	33.3613	35.471	-0.384713	5.08322	3.87542e-05
1252	GpartN1_g1252.t1	GJQ09461.1	Transcription factor Dp-2	E2F-DP	-	-	-	-	0		69.6442	63.6356	68.604	63.4103	63.5212	55.3235	0.376714	5.2075	2.84694e-05
1253	GpartN1_g1253.t1	GJQ09462.1	hypothetical protein	-	-	-	-	-	0		330.446	338.785	321.36	526.465	516.655	506.687	-0.414847	8.09347	4.47787e-19
1254	GpartN1_g1254.t1	GJQ09463.1	Acylphosphatase	-	-	-	-	-	0		85.8156	82.7303	82.0214	91.5401	87.7863	86.0669	0.149055	4.92829	0.103319
1255	GpartN1_g1255.t1	GJQ09464.1	hypothetical protein	-	-	-	-	-	0		19.478	21.0733	18.4309	23.9998	22.1695	19.7774	0.0708519	4.74487	0.552117
1256	GpartN1_g1256.t1	GJQ09465.1	hypothetical protein	-	-	-	-	-	1		66.1626	69.9199	69.7183	76.6394	77.1426	81.7402	0.0360232	7.45298	0.523969
1257	GpartN1_g1257.t1	GJQ09466.1	Acetylserotonin O-methyltransferase	-	-	-	-	-	0		37.5859	35.7234	35.695	65.0962	60.7942	55.3641	-0.501487	5.53474	1.28519e-09
1258	GpartN1_g1258.t1	GJQ09467.1	Glucosamine 6-phosphate N-acetyltransferase	-	GNAT	-	-	-	0		33.7506	30.8322	29.5222	17.1907	22.8016	24.0397	0.77682	3.48476	2.66509e-07
1259	GpartN1_g1259.t1	GJQ09468.1	Solute carrier family 35 member E3	-	-	-	-	-	10		64.9429	66.287	62.1085	70.6133	67.9116	67.8797	0.137509	5.96566	0.0407984
1260	GpartN1_g1260.t1	GJQ09469.1	Protein RecA	-	-	-	-	-	0		54.5224	55.985	57.9438	62.907	67.2013	64.9007	0.0164782	6.03843	0.823486
1261	GpartN1_g1261.t1	GJQ09470.1	hypothetical protein	-	-	-	-	-	1		14.4177	11.0822	13.4828	12.1965	10.799	13.5537	0.329601	4.15963	0.0185414
1262	GpartN1_g1262.t1	GJQ09471.1	Polyadenylate-binding protein 2	-	-	-	-	-	0		22.6312	24.6168	22.5193	24.8327	22.6104	23.5594	0.208406	5.46568	0.00793427
1263	GpartN1_g1263.t1	GJQ09472.1	hypothetical protein	-	-	-	-	-	0		58.1908	57.8678	55.1081	56.1699	52.1127	47.7888	0.365283	5.70186	2.04009e-06
1264	GpartN1_g1264.t1	GJQ09473.1	Peptidyl-prolyl cis-trans isomerase NIMA-interacting 4	-	-	-	-	-	1		24.2949	24.4815	23.4729	23.7376	23.9825	23.8544	0.243164	3.44431	0.108117
1265	GpartN1_g1265.t1	GJQ09474.1	Golgi reassembly-stacking protein 1	-	-	-	-	-	0		27.7158	25.3515	28.4664	31.4476	28.9576	26.6808	0.137211	4.54453	0.241855
1266	GpartN1_g1266.t1	GJQ09475.1	General transcription factor IIH subunit 1	BSD	-	-	-	-	0		32.4834	33.174	33.2278	32.3446	32.7036	31.0156	0.270642	5.27762	0.000612389
1267	GpartN1_g1267.t1	GJQ09476.1	hypothetical protein	-	-	-	SP(Sec/SPI)	-	0		2109.41	2125.45	2197.34	3.76873	8.56385	4.68465	8.73571	8.97366	0
1268	GpartN1_g1268.t1	GJQ09477.1	fasciclin (FAS1) domain-containing protein	-	-	-	SP(Sec/SPI)	-	0	FAS1	490.678	488.823	516.812	34.9329	31.249	27.3063	4.23235	7.14447	0
1269	GpartN1_g1269.t1	GJQ09478.1	Importin subunit beta-1	-	-	-	-	-	0		59.897	57.9475	56.5842	72.5247	67.3074	67.9383	-0.0198238	7.22742	0.734823
1270	GpartN1_g1270.t1	GJQ09479.1	hypothetical protein	-	-	-	SP(Sec/SPI)	-	0		3776.53	3640.1	4095.36	0	0.634653	2.58209	11.9711	9.48164	0
1271	GpartN1_g1271.t1	GJQ09480.1	hypothetical protein	-	-	-	-	-	0		134.637	137.945	129.162	94.5075	91.0856	101.183	0.718703	6.86667	1.44663e-38
1272	GpartN1_g1272.t1	GJQ09481.1	Cytochrome c biogenesis ATP-binding export protein CcmA	-	-	-	-	-	0		37.792	34.4628	42.191	47.3225	53.0166	42.5257	-0.0944394	4.60472	0.504497
1273	GpartN1_g1273.t1	GJQ09482.1	SUMO-activating enzyme subunit 1	-	-	-	-	-	0		24.7914	24.0441	25.9366	33.0734	31.874	31.9408	-0.142437	5.42585	0.0721195
1274	GpartN1_g1274.t1	GJQ09483.1	Outer membrane protein assembly factor BamA	-	-	-	-	-	0		22.2031	24.1203	27.1552	45.601	45.449	48.8071	-0.698606	5.45569	9.8022e-17
1275	GpartN1_g1275.t1	GJQ09484.1	Sphingomyelinase C	-	-	-	-	-	2		34.0367	38.4381	32.4244	32.1513	34.836	38.0132	0.227704	5.50084	0.0107212
1276	GpartN1_g1276.t1	GJQ09485.1	Peroxisome biogenesis protein 22	-	-	-	-	-	1		38.7007	43.0601	41.7562	73.1635	71.4124	68.2085	-0.55461	5.25573	1.92919e-11
1277	GpartN1_g1277.t1	GJQ09486.1	N-alpha-acetyltransferase 35, NatC auxiliary subunit	-	-	-	-	-	0		16.9171	17.2366	14.7392	19.0396	18.6232	18.6551	0.028016	5.01623	0.811442
1278	GpartN1_g1278.t1	GJQ09487.1	D-lactate dehydrogenase	-	-	-	-	-	0		95.9402	114.982	116.773	410.102	426.759	425.878	-1.71639	7.89945	6.60144e-166
1279	GpartN1_g1279.t1	GJQ09488.1	Peptide methionine sulfoxide reductase MsrA	-	-	-	-	-	0		139.311	143.975	135.007	253.921	244.518	256.991	-0.620902	7.21603	3.73498e-36
1280	GpartN1_g1280.t1	GJQ09489.1	3-isopropylmalate dehydratase small subunit	-	-	-	-	-	0		123.441	132.05	143.76	157.701	134.122	138.318	0.125571	6.57614	0.119287
1281	GpartN1_g1281.t1	GJQ09490.1	Acid phosphatase type 7	-	-	-	SP(Sec/SPI)	-	0		0.236432	0.406313	1.15814	2.72809	2.47026	3.77398	-2.07713	1.59718	1.09126e-10
1282	GpartN1_g1282.t1	GJQ09491.1	Nucleoside diphosphate kinase	-	-	-	-	-	0		40.1715	43.6848	44.2401	87.0177	93.3791	94.1501	-0.872079	5.22801	5.84977e-25
1283	GpartN1_g1283.t1	GJQ09492.1	DNA-directed RNA polymerase subunit Rpo3	-	-	-	-	-	0		20.6043	20.0723	18.1777	29.6417	27.6217	30.3976	-0.339644	4.57515	0.000873891
1284	GpartN1_g1284.t1	GJQ09493.1	Ubiquitin recognition factor in ER-associated degradation protein 1	-	-	-	-	-	0		71.5433	82.6603	78.2073	98.694	89.8917	86.6801	-0.0125374	6.26764	0.889324
1285	GpartN1_g1285.t1	GJQ09494.1	hypothetical protein	bZIP	-	-	-	-	0		51.751	53.8251	53.14	83.6657	75.1604	74.2517	-0.32074	5.15583	0.00020975
1286	GpartN1_g1286.t1	GJQ09495.1	Arabinose-proton symporter	-	-	-	-	-	12		835.258	858.001	751.874	1154.66	1084.86	1105.85	-0.221333	10.5081	2.64552e-05
1287	GpartN1_g1287.t1	GJQ09496.1	hypothetical protein	-	-	-	SP(Sec/SPI)	-	0		1123.78	963.351	1093.78	4.14906	2.95783	2.14892	8.64288	7.38319	0
1288	GpartN1_g1288.t1	GJQ09497.1	Uridine 5'-monophosphate synthase	-	-	-	-	-	0		84.758	88.378	83.763	77.2908	76.0757	71.0638	0.425117	6.69929	2.54204e-13
1289	GpartN1_g1289.t1	GJQ09498.1	hypothetical protein	-	-	-	-	-	0		44.6026	45.9903	49.5346	74.0405	69.1884	72.1354	-0.387718	5.19113	3.14334e-06
1290	GpartN1_g1290.t1	GJQ09499.1	Ubiquinone biosynthesis protein COQ4 homolog, mitochondrial	-	-	-	-	-	0		50.2476	48.4817	45.7528	68.7271	70.2999	67.6439	-0.286419	5.15824	0.000643946
1291	GpartN1_g1291.t1	GJQ09500.1	Iron-sulfur cluster assembly protein CyaY	-	-	-	-	-	0		31.0067	26.8786	23.0417	22.6736	23.5905	25.9941	0.395425	3.54354	0.0104729
1292	GpartN1_g1292.t1	GJQ09501.1	GTPase-activating protein gyp7	-	-	-	-	-	0		13.3805	15.1765	16.4844	18.6372	11.9829	15.9821	0.189545	4.73606	0.230167
1293	GpartN1_g1293.t1	GJQ09502.1	E3 ubiquitin-protein ligase ZNRF3	-	-	-	-	-	1		4.5653	4.25902	4.79201	5.5833	3.69908	6.56304	0.0332668	1.58011	0.949018
1294	GpartN1_g1294.t1	GJQ09503.1	hypothetical protein	-	-	-	SP(Sec/SPI)	-	5		29.5143	30.4325	24.9724	13.4083	15.477	15.5376	1.1604	4.5807	1.02104e-24
1295	GpartN1_g1295.t1	GJQ09504.1	Pumilio homolog 1	-	-	-	-	-	0		281.278	280.079	275.746	224.915	215.716	231.792	0.547615	9.43545	2.59285e-40
1296	GpartN1_g1296.t1	GJQ09505.1	Serine/threonine-protein kinase PLK3	-	-	CAMK_AMPK	-	-	0		71.7126	67.7404	68.3273	37.1498	34.4278	43.4019	1.0876	6.80027	3.31026e-55
1297	GpartN1_g1297.t1	GJQ09506.1	Trafficking protein particle complex II-specific subunit 120 homolog	-	-	-	-	-	0		21.3701	20.9423	18.9461	23.981	19.8972	23.6439	0.0952722	6.2209	0.268569
1298	GpartN1_g1298.t1	GJQ09507.1	hypothetical protein	-	-	-	-	-	0		40.4541	42.434	39.159	46.7348	41.0313	41.0211	0.157001	5.46435	0.0617305
1299	GpartN1_g1299.t1	GJQ09508.1	Tuftelin-interacting protein 11	-	-	-	-	-	0		42.5433	42.5154	42.2483	39.5777	38.931	43.0374	0.298644	6.54817	3.79979e-07
1300	GpartN1_g1300.t1	GJQ09509.1	Putative ribosomal RNA-processing protein 12	-	-	-	-	-	0		30.548	32.4393	29.6515	31.9919	31.8024	33.9286	0.154077	6.74003	0.00906624
1301	GpartN1_g1301.t1	GJQ09510.1	Serine acetyltransferase	-	-	-	-	-	0		57.4866	61.0186	48.4642	74.5031	78.0385	70.4052	-0.187743	5.9392	0.0324281
1302	GpartN1_g1302.t1	GJQ09511.1	Golgi to ER traffic protein 4 homolog	-	-	-	-	-	0		43.2634	40.3097	37.0224	45.5933	43.1013	44.3143	0.0924305	4.90875	0.367971
1303	GpartN1_g1303.t1	GJQ09512.1	WD repeat-containing protein 5	-	-	-	-	-	0		43.5467	44.6648	41.9336	45.0367	43.6588	42.385	0.220839	6.1307	0.000624323
1304	GpartN1_g1304.t1	GJQ09513.1	RNA polymerase sigma factor SigA	-	-	-	-	-	0		188.317	199.63	200.985	141.159	134.499	146.977	0.710429	8.25344	1.27054e-47
1305	GpartN1_g1305.t1	GJQ09514.1	Transcription factor IIIB 50 kDa subunit	-	-	-	-	-	1		37.1084	33.6942	37.4977	30.9229	24.4283	26.8106	0.63686	4.82495	1.16357e-09
1306	GpartN1_g1306.t1	GJQ09515.1	Pyruvate kinase	-	-	-	-	-	0		73.1167	79.3847	79.5931	61.2337	57.2253	57.5704	0.63057	6.76462	6.25337e-27
1307	GpartN1_g1307.t1	GJQ09516.1	3'-5' ssDNA/RNA exonuclease TatD	-	-	-	-	-	0		10.9008	10.2313	10.1219	7.9588	10.1377	9.74757	0.38726	3.15563	0.0178221
1308	GpartN1_g1308.t1	GJQ09517.1	hypothetical protein	-	-	-	-	-	0		15.33	13.7673	14.2745	36.7209	36.3147	33.7192	-1.06722	3.65827	2.42114e-14
1309	GpartN1_g1309.t1	GJQ09518.1	Transcription factor S	-	-	-	-	-	0		35.4173	24.0597	21.8683	34.4303	32.4643	29.9297	-0.0157034	3.1676	0.977679
1310	GpartN1_g1310.t1	GJQ09519.1	Peptide chain release factor 2	-	-	-	-	-	0		84.2296	83.1028	73.6022	79.373	76.6762	75.5553	0.288686	6.5048	1.07934e-05
1311	GpartN1_g1311.t1	GJQ09520.1	NADP-dependent glyceraldehyde-3-phosphate dehydrogenase	-	-	-	-	-	0		0.782623	1.93673	1.64297	13.7203	13.5269	13.0356	-2.97626	3.56705	2.58951e-62
1312	GpartN1_g1312.t1	GJQ09521.1	Histone H2A deubiquitinase MYSM1	MYB-related	-	-	-	-	0		16.7092	18.7953	19.6316	22.3685	20.2353	20.5571	0.0363868	4.67995	0.773658
1313	GpartN1_g1313.t1	GJQ09522.1	Prolyl endopeptidase	-	-	-	-	-	0		69.2558	61.5717	61.2576	86.3387	87.1063	91.2578	-0.231064	7.23887	9.07097e-05
1314	GpartN1_g1314.t1	GJQ09523.1	hypothetical protein	-	-	-	-	-	0		76.4578	68.9257	72.917	86.3514	88.6219	87.0982	-0.0337534	5.49601	0.707975
1315	GpartN1_g1315.t1	GJQ09524.1	hypothetical protein	-	-	-	-	-	0		16.6539	19.2728	17.0159	21.4649	24.5135	22.5011	-0.146107	4.82026	0.185166
1316	GpartN1_g1316.t1	GJQ09525.1	Probable E3 ubiquitin-protein ligase HERC4	-	-	-	-	-	0		81.9695	87.9175	75.231	70.1426	76.1743	73.4322	0.386069	6.53801	1.04273e-08
1317	GpartN1_g1317.t1	GJQ09526.1	hypothetical protein	-	-	-	-	-	0		168.539	170.607	170.084	183.994	187.405	198.074	0.0691838	7.01144	0.216017
1318	GpartN1_g1318.t1	GJQ09527.1	Ribosomal RNA small subunit methyltransferase G	-	-	-	-	-	0		19.3997	16.3961	17.1917	17.5785	19.2246	19.6987	0.135964	3.84059	0.322347
1319	GpartN1_g1319.t1	GJQ09528.1	ATP synthase subunit O, mitochondrial	-	-	-	-	-	0		249.457	263.574	259.041	367.121	359.024	355.52	-0.255716	7.51886	3.62602e-07
1320	GpartN1_g1320.t1	GJQ09529.1	hypothetical protein	-	-	-	-	-	0		71.2704	78.3752	78.7658	166.819	164.782	163.368	-0.885272	7.98959	2.24109e-68
1321	GpartN1_g1321.t1	GJQ09530.1	hypothetical protein	-	-	-	-	-	0		23.8415	29.9609	31.2818	36.2729	38.966	33.1959	-0.123983	4.74185	0.34899
1322	GpartN1_g1322.t1	GJQ09531.1	Uncharacterized protein C1orf53	-	-	-	-	-	0		31.5006	27.4539	27.1604	51.9247	42.6513	35.1349	-0.354573	3.58045	0.0370921
1323	GpartN1_g1323.t1	GJQ09532.1	Galactose-1-phosphate uridylyltransferase	-	-	-	-	-	0		113.199	109.271	112.567	122.015	110.003	121.141	0.157861	6.79688	0.00818203
1324	GpartN1_g1324.t1	GJQ09533.1	hypothetical protein	-	-	-	-	-	0		34.9669	31.8223	37.182	45.8359	39.2113	32.6027	0.0543815	4.90503	0.716814
1325	GpartN1_g1325.t1	GJQ09534.1	hypothetical protein	-	-	-	-	-	0		6.18762	12.7603	9.44711	20.728	17.6315	24.5944	-0.908651	1.82626	0.000643946
1326	GpartN1_g1326.t1	GJQ09535.1	Ribosome maturation protein SBDS	-	-	-	-	-	0		60.8411	66.0749	70.6644	75.9775	68.5108	70.832	0.108613	5.55545	0.208295
1327	GpartN1_g1327.t1	GJQ09536.1	Eukaryotic translation initiation factor 3 subunit I	-	-	-	-	-	0		29.2041	32.8502	28.4249	32.1657	26.1537	28.7436	0.292702	4.7818	0.00642518
1328	GpartN1_g1328.t1	GJQ09537.1	Dihydropteroate synthase	-	-	-	-	-	0		133.21	127.911	113.7	120.844	115.284	112.66	0.335482	7.22314	7.33861e-08
1329	GpartN1_g1329.t1	GJQ09538.1	Heat shock protein HSP 90-alpha	-	-	-	-	-	0		1025.11	1021.15	923.445	1484.44	1388.64	1418.34	-0.300134	11.1851	1.40607e-09
1330	GpartN1_g1330.t1	GJQ09539.1	hypothetical protein	-	-	-	-	-	0		27.5049	26.4103	23.4937	15.4005	17.2918	18.1315	0.83485	5.07373	1.32283e-18
1331	GpartN1_g1331.t1	GJQ09540.1	Ubiquitin-like modifier-activating enzyme 5	-	-	-	-	-	0		80.3321	76.3123	75.6029	89.425	97.9201	92.5316	-0.0408948	6.40229	0.583262
1332	GpartN1_g1332.t1	GJQ09541.1	Glyoxysomal fatty acid beta-oxidation multifunctional protein MFP-a	-	-	-	-	-	0		177.274	176.919	166.02	279.16	277.563	287.737	-0.467851	9.46362	6.06325e-28
1333	GpartN1_g1333.t1	GJQ09542.1	hypothetical protein	-	-	-	-	-	0		128.535	130.682	123.981	162.083	152.434	164.384	-0.089342	7.61205	0.0864352
1334	GpartN1_g1334.t1	GJQ09543.1	Protein YIPF6	-	-	-	-	-	5		88.6241	84.2792	86.2771	147.16	143.93	165.636	-0.584694	5.98693	5.82896e-16
1335	GpartN1_g1335.t1	GJQ09544.1	hypothetical protein	-	-	-	-	-	0		14.89	20.1298	16.6714	25.4943	35.8556	29.2791	-0.592189	3.18372	0.0014952
1336	GpartN1_g1336.t1	GJQ09545.1	Tubulin-specific chaperone C	-	-	-	-	-	0		18.5571	19.6128	19.8032	15.0231	14.8184	14.1666	0.626373	3.77804	9.16133e-07
1337	GpartN1_g1337.t1	GJQ09546.1	Dihydropteridine reductase	-	-	-	-	-	0		94.0927	106.475	91.8057	141.298	151.221	138.924	-0.332723	6.70739	9.81505e-07
1338	GpartN1_g1338.t1	GJQ09547.1	2,3-bisphosphoglycerate-independent phosphoglycerate mutase	-	-	-	-	-	0		30.74	27.8841	32.71	33.8537	29.232	28.2619	0.233819	5.1513	0.0214288
1339	GpartN1_g1339.t1	GJQ09548.1	Copine-9	-	-	-	-	-	0		78.9177	81.3731	85.086	56.6031	54.3295	58.0005	0.770249	6.8577	8.73754e-44
1340	GpartN1_g1340.t1	GJQ09549.1	Ubiquitin carboxyl-terminal hydrolase 22	-	-	-	-	-	0		33.8395	36.505	30.8188	33.341	31.2599	32.1191	0.297457	5.83767	8.19724e-05
1341	GpartN1_g1341.t1	GJQ09550.1	hypothetical protein	-	-	-	-	-	0		74.3992	64.013	69.3018	88.3954	87.3667	89.9317	-0.123269	5.88237	0.10537
1342	GpartN1_g1342.t1	GJQ09551.1	U6 snRNA-associated Sm-like protein LSm8	-	-	-	-	-	0		115.635	126.868	116.295	158.7	152.785	158.329	-0.157212	5.89426	0.0227757
1343	GpartN1_g1343.t1	GJQ09552.1	hypothetical protein	-	-	-	-	-	8		44.3059	42.1908	42.4937	43.2652	49.9477	49.831	0.078182	6.0065	0.320197
1344	GpartN1_g1344.t1	GJQ09553.1	Sirohydrochlorin cobaltochelatase	-	-	-	-	-	0		70.8952	64.8058	58.0548	80.2872	76.9986	62.811	0.0470594	5.08216	0.720563
1345	GpartN1_g1345.t1	GJQ09554.1	GATA transcription factor 25	C2C2-GATA	-	-	-	-	0		34.1852	38.6342	32.8419	30.8399	42.2031	37.7989	0.152957	4.53841	0.252389
1346	GpartN1_g1346.t1	GJQ09555.1	U3 small nucleolar RNA-associated protein 20	-	-	-	-	-	2		16.5784	18.0149	17.8968	19.0012	18.2718	19.2227	0.125223	7.04923	0.0255422
1347	GpartN1_g1347.t1	GJQ09556.1	E3 UFM1-protein ligase 1 homolog	-	-	-	-	-	0		46.034	44.0927	41.8131	35.5081	41.0715	37.047	0.442492	6.46274	2.39208e-10
1348	GpartN1_g1348.t1	GJQ09557.1	hypothetical protein	-	-	-	-	-	0		12.0077	12.2656	10.6604	7.64397	9.09524	9.11229	0.659221	4.48945	2.13691e-09
1349	GpartN1_g1349.t1	GJQ09558.1	Pyruvate kinase	-	-	-	-	-	0		150.201	148.133	159.888	321.598	314.648	319.264	-0.829127	8.38364	2.27526e-68
1350	GpartN1_g1350.t1	GJQ09559.1	Endonuclease III	-	-	-	-	-	0		50.6461	52.5545	53.8383	49.5293	59.5118	53.2271	0.176566	5.35015	0.0509405
1351	GpartN1_g1351.t1	GJQ09560.1	40S ribosomal protein S13	-	-	-	-	-	0		436.094	422.798	465.519	551.424	559.699	576.644	-0.11907	7.69595	0.0321464
1352	GpartN1_g1352.t1	GJQ09561.1	hypothetical protein	-	-	-	-	-	2		73.4906	71.7712	68.3046	55.3108	71.3231	68.0791	0.356405	4.70663	0.00121563
1353	GpartN1_g1353.t1	GJQ09562.1	5,10-methylenetetrahydrofolate reductase	-	-	-	-	-	0		594.141	597.949	597.99	273.082	271.223	287.59	1.33672	9.58566	1.33804e-235
1354	GpartN1_g1354.t1	GJQ09563.1	AP-3 complex subunit beta-1	-	-	-	-	-	0		20.3349	17.9905	18.7037	26.2993	24.1951	27.4381	-0.216213	6.06132	0.00341089
1355	GpartN1_g1355.t1	GJQ09564.1	hypothetical protein	-	-	-	-	-	0		16.4935	17.4266	19.6637	17.2804	20.0591	20.1376	0.122113	3.51064	0.448664
1356	GpartN1_g1356.t1	GJQ09565.1	Zinc-regulated transporter 1	-	-	-	-	-	8		38.2807	40.0904	44.3384	48.6417	46.5336	45.5973	0.0324081	5.49284	0.728427
1357	GpartN1_g1357.t1	GJQ09566.1	6-pyruvoyl tetrahydrobiopterin synthase	-	-	-	-	-	0		36.7912	26.0221	31.9159	43.1197	40.8451	37.9837	-0.131051	3.88644	0.414055
1358	GpartN1_g1358.t1	GJQ09567.1	hypothetical protein	-	-	-	-	-	0		53.2024	58.4184	50.6904	51.9367	46.4373	46.004	0.40133	6.8688	1.53934e-09
1359	GpartN1_g1359.t1	GJQ09568.1	Probable carboxypeptidase AO090166000075	-	-	-	-	-	1		95.1366	96.1712	97.411	145.641	140.383	145.108	-0.346929	7.29046	8.31608e-13
1360	GpartN1_g1360.t1	GJQ09569.1	hypothetical protein	-	-	-	-	-	1		31.5006	33.8064	40.4876	39.4819	28.786	22.0848	0.464719	2.68794	0.029919
1361	GpartN1_g1361.t1	GJQ09570.1	hypothetical protein	-	-	-	-	-	0		41.7729	39.8748	45.8404	43.2529	43.8714	47.769	0.149321	6.40915	0.0396896
1362	GpartN1_g1362.t1	GJQ09571.1	E3 ubiquitin-protein ligase RNF13	-	-	-	-	-	1		56.157	62.945	60.6562	72.5051	78.6925	74.9022	-0.103657	6.05061	0.172312
1363	GpartN1_g1363.t1	GJQ09572.1	Condensin complex subunit 3	-	-	-	-	-	0		90.3892	97.4819	84.7683	66.2579	63.4497	70.7596	0.675495	7.46561	1.1143e-30
1364	GpartN1_g1364.t1	GJQ09573.1	hypothetical protein	-	-	-	-	-	2		134.149	131.286	117.417	139.437	137.041	145.868	0.0901131	7.27178	0.138915
1365	GpartN1_g1365.t1	GJQ09574.1	Peptidoglycan deacetylase	-	-	-	-	-	0		92.1583	89.8369	97.0366	83.1608	93.4765	89.9513	0.292971	6.28631	1.96296e-05
1366	GpartN1_g1366.t1	GJQ09575.1	CCR4-Not complex 3'-5'-exoribonuclease subunit Ccr4	-	-	-	-	-	0		40.3014	38.3982	36.8467	47.1488	45.083	44.1781	-0.00732521	6.17853	0.930292
1367	GpartN1_g1367.t1	GJQ09576.1	hypothetical protein	-	-	-	-	-	0		72.0981	70.5161	60.2719	100.139	97.2122	96.2117	-0.300805	5.9737	5.37498e-05
1368	GpartN1_g1368.t1	GJQ09577.1	hypothetical protein	-	-	-	-	-	0		22.7402	19.5633	18.1177	17.2088	16.4392	16.0433	0.514785	5.05205	3.14151e-07
1369	GpartN1_g1369.t1	GJQ09578.1	Protein usf	-	-	-	-	-	0		155.729	173.281	151.506	241.657	230.097	225.874	-0.306658	7.0033	3.34328e-07
1370	GpartN1_g1370.t1	GJQ09579.1	NmrA-like family domain-containing protein 1	-	-	-	-	-	0		94.632	107.125	98.5719	177.086	185.564	184.223	-0.635424	6.8897	7.08423e-28
1371	GpartN1_g1371.t1	GJQ09580.1	GDT1-like protein 5	-	-	-	-	-	5		171.775	156.305	168.158	238.183	236.621	245.476	-0.306117	7.58623	8.78671e-09
1372	GpartN1_g1372.t1	GJQ09581.1	Chaperone protein DnaJ	-	-	-	-	-	1		107.666	89.7663	112.571	135.721	140.11	115.146	-0.10596	5.09916	0.386608
1373	GpartN1_g1373.t1	GJQ09582.1	hypothetical protein	-	-	-	-	-	0		61.2607	64.5835	75.9615	91.549	82.9595	94.6467	-0.183032	6.38953	0.0310623
1374	GpartN1_g1374.t1	GJQ09583.1	hypothetical protein	-	-	-	-	-	0		33.6648	27.2738	27.7644	18.4121	23.9957	29.6814	0.52552	3.29745	0.00297073
1375	GpartN1_g1375.t1	GJQ09584.1	Proton-coupled amino acid transporter 3	-	-	-	-	-	11		142.875	127.277	102.633	18.0161	19.1492	15.3794	3.0531	6.53424	3.44977e-151
1376	GpartN1_g1376.t1	GJQ09585.1	Bis(5'-adenosyl)-triphosphatase	-	-	-	-	-	0		68.3751	79.0618	70.1654	84.6439	78.8402	79.1388	0.075052	5.43374	0.400479
1377	GpartN1_g1377.t1	GJQ09586.1	50S ribosomal protein L15	-	-	-	-	-	0		91.4328	91.9821	83.455	123.76	122.895	121.172	-0.231818	6.34789	0.000226033
1378	GpartN1_g1378.t1	GJQ09587.1	Non-homologous end-joining factor 1	-	-	-	-	-	0		23.0361	25.2719	21.2279	25.4239	21.5895	20.0771	0.286467	4.39597	0.0206493
1379	GpartN1_g1379.t1	GJQ09588.1	hypothetical protein	-	-	-	-	-	0		23.8621	21.9301	20.0104	10.7161	10.9171	13.3654	1.14304	4.01441	6.99217e-19
1380	GpartN1_g1380.t1	GJQ09589.1	Methylmalonyl-CoA epimerase, mitochondrial	-	-	-	-	-	0		19.4016	21.1166	21.4964	77.3303	70.7068	79.3866	-1.63995	4.45838	5.27578e-48
1381	GpartN1_g1381.t1	GJQ09590.1	Translocase of chloroplast 90, chloroplastic	-	-	-	-	-	1		11.3267	14.4148	12.4248	42.8433	44.5041	44.9344	-1.56424	5.08887	3.26618e-63
1382	GpartN1_g1382.t1	GJQ09591.1	Mitotic-spindle organizing protein 1	-	-	-	-	-	0		10.435	10.0872	11.6377	6.55431	12.8494	9.50509	0.347353	1.12388	0.315562
1383	GpartN1_g1383.t1	GJQ09592.1	Anaphase-promoting complex subunit 2	-	-	-	-	-	0		45.2889	38.1426	40.5222	24.0632	20.3308	23.9331	1.09531	6.11162	5.34727e-40
1384	GpartN1_g1384.t1	GJQ09593.1	Biotin--protein ligase	-	-	-	-	-	0		78.4507	78.162	80.0731	115.144	114.867	119.496	-0.331511	6.63173	3.15483e-09
1385	GpartN1_g1385.t1	GJQ09594.1	30S ribosomal protein S1	-	-	-	-	-	0		21.8811	22.3866	21.2598	24.5147	23.3799	25.9641	0.0598904	6.87525	0.326606
1386	GpartN1_g1386.t1	GJQ09595.1	Calcium-dependent protein kinase 2	-	-	IRE1	SP(Sec/SPI)	-	1		19.5956	19.7991	18.6565	20.5067	19.8416	22.2957	0.123056	5.65236	0.110627
1387	GpartN1_g1387.t1	GJQ09596.1	hypothetical protein	-	-	-	-	-	0		36.4433	29.9704	36.3946	31.4678	25.5016	29.4903	0.487386	4.72378	2.93558e-05
1388	GpartN1_g1388.t1	GJQ09597.1	hypothetical protein	-	-	-	-	-	0		82.908	78.8587	78.881	28.219	29.1831	32.7695	1.64608	4.95397	1.86887e-73
1389	GpartN1_g1389.t1	GJQ09598.1	Isoamyl acetate-hydrolyzing esterase 1 homolog	-	-	-	-	-	0		45.9883	40.4372	35.9819	32.9222	35.6261	35.8325	0.459484	5.05325	7.47631e-06
1390	GpartN1_g1390.t1	GJQ09599.1	Anthranilate phosphoribosyltransferase	-	-	-	-	-	1		19.3984	20.1822	19.2611	42.3463	35.7618	37.2953	-0.736263	5.34369	3.43968e-17
1391	GpartN1_g1391.t1	GJQ09600.1	Protein Mis18-alpha	-	-	-	-	-	0		19.3579	17.3679	17.1526	17.9664	20.7131	18.5816	0.13646	3.21709	0.429004
1392	GpartN1_g1392.t1	GJQ09601.1	Thylakoid lumenal 15 kDa protein 1, chloroplastic	-	-	-	-	-	0		133.363	140.33	134.44	166.617	167.728	171.075	-0.0781512	6.67857	0.183905
1393	GpartN1_g1393.t1	GJQ09602.1	6-phosphogluconolactonase	-	-	-	-	-	0		53.7064	61.0393	62.4184	61.9148	60.2108	70.2698	0.112516	5.82154	0.196201
1394	GpartN1_g1394.t1	GJQ09603.1	Flowering time control protein FPA	-	-	-	-	-	0		26.9879	25.2859	25.21	24.1368	24.2822	26.1209	0.287367	5.62824	8.3197e-05
1395	GpartN1_g1395.t1	GJQ09604.1	Leucine carboxyl methyltransferase 1	-	-	-	-	-	0		26.3708	33.0082	23.8243	33.9881	37.1281	32.7789	-0.0929895	4.8769	0.487008
1396	GpartN1_g1396.t1	GJQ09605.1	Signal peptidase IB	-	-	-	SP(Sec/SPI)	-	0		60.4699	55.9711	57.2731	43.6544	51.1312	50.0672	0.486968	4.55208	2.87668e-06
1397	GpartN1_g1397.t1	GJQ09606.1	60S ribosomal protein L35a	-	-	-	-	-	0		81.3928	78.6798	78.8628	88.7016	110.388	112.024	-0.155183	4.85729	0.184415
1398	GpartN1_g1398.t1	GJQ09607.1	U3 small nucleolar ribonucleoprotein protein IMP4	-	-	-	-	-	0		14.0724	21.6857	18.667	44.3786	34.6224	43.6268	-0.937556	4.54747	1.26772e-10
1399	GpartN1_g1399.t1	GJQ09608.1	SUMO-activating enzyme subunit 1	-	-	-	-	-	3		12.9764	10.8023	14.2456	21.9344	25.3744	27.2652	-0.743434	4.28812	2.19622e-08
1400	GpartN1_g1400.t1	GJQ09609.1	O-acetyl-ADP-ribose deacetylase	-	-	-	-	-	0		7.50014	8.72496	9.68934	15.2467	13.9502	10.8107	-0.396981	2.85537	0.0461593
1401	GpartN1_g1401.t1	GJQ09610.1	Probable sphingolipid transporter spinster homolog 1	-	-	-	-	-	11		16.3199	14.8283	14.0774	18.7647	18.7394	25.9044	-0.2536	4.78757	0.0674555
1402	GpartN1_g1402.t1	GJQ09611.1	Porphobilinogen deaminase	-	-	-	-	-	0		89.4127	91.9516	108.568	109.313	117.209	117.729	-0.0183021	6.78251	0.848492
1403	GpartN1_g1403.t1	GJQ09612.1	Actin cytoskeleton-regulatory complex protein end3	-	-	-	-	-	0		89.7436	86.5027	86.6135	91.2757	92.6988	94.9471	0.145017	7.0117	0.00643384
1404	GpartN1_g1404.t1	GJQ09613.1	CCAAT/enhancer-binding protein zeta	-	-	-	-	-	0		43.6717	44.5083	46.704	48.9775	48.8027	49.0867	0.107389	6.511	0.0773817
1405	GpartN1_g1405.t1	GJQ09614.1	hypothetical protein	-	-	-	-	-	0		6.57583	6.37196	5.40547	11.0585	10.9265	10.8869	-0.607645	3.74766	5.22612e-06
1406	GpartN1_g1406.t1	GJQ09615.1	hypothetical protein	-	-	-	-	-	0		33.8517	36.1558	32.5616	25.4151	25.7633	26.9413	0.62313	6.01169	6.32348e-21
1407	GpartN1_g1407.t1	GJQ09616.1	hypothetical protein	-	-	-	-	-	0		81.7847	80.821	78.0296	183.508	177.184	176.293	-0.926605	7.92433	1.15295e-85
1408	GpartN1_g1408.t1	GJQ09617.1	Peptidyl-prolyl cis-trans isomerase-like 4	-	-	-	-	-	0		30.3902	32.4204	30.3044	22.5797	19.3652	24.3359	0.727639	4.81384	1.72069e-13
1409	GpartN1_g1409.t1	GJQ09618.1	S-adenosylmethionine synthase 1	-	-	-	-	-	0		849.876	837.101	847.003	637.941	625.169	605.913	0.670026	9.64383	5.22769e-57
1410	GpartN1_g1410.t1	GJQ09619.1	Arabinose-proton symporter	-	-	-	-	-	12		233.09	212.636	187.228	37.0261	32.255	36.559	2.81425	7.59234	2.48292e-288
1411	GpartN1_g1411.t1	GJQ09620.1	hypothetical protein	-	-	-	SP(Sec/SPI)	-	0		168.684	166.948	103.431	1.24329	1.24641	0.772726	7.27927	6.67343	1.02501e-234
1412	GpartN1_g1412.t1	GJQ09621.1	hypothetical protein	-	-	-	-	-	0		28.1425	24.392	29.1119	26.7189	26.7858	23.9186	0.305759	4.59512	0.00632678
1413	GpartN1_g1413.t1	GJQ09622.1	4-hydroxy-tetrahydrodipicolinate reductase	-	-	-	-	-	0		32.1435	35.8232	37.7597	33.6016	33.0733	35.7401	0.276176	4.96921	0.00368809
1414	GpartN1_g1414.t1	GJQ09623.1	Altered inheritance rate of mitochondria protein 25	-	-	-	-	-	0		46.4392	46.5069	47.4512	31.5495	33.3077	29.1989	0.804388	5.56018	3.07481e-27
1415	GpartN1_g1415.t1	GJQ09624.1	AMSH-like protease	-	-	-	-	-	0		43.0742	42.5697	35.535	49.9423	56.322	53.7231	-0.17261	5.39099	0.0711501
1416	GpartN1_g1416.t1	GJQ09625.1	Fucoxanthin-chlorophyll a-c binding protein, chloroplastic	-	-	-	-	-	0		1112.84	1164.28	1210.18	918.977	976.89	970.889	0.513067	9.3845	1.63056e-25
1417	GpartN1_g1417.t1	GJQ09626.1	hypothetical protein	-	-	-	-	-	0		18.5597	22.1955	20.9046	17.9801	18.6703	16.4095	0.44326	4.80476	1.90235e-05
1418	GpartN1_g1418.t1	GJQ09627.1	Fucoxanthin-chlorophyll a-c binding protein, chloroplastic	-	-	-	-	-	2		1096.18	1079.21	1108.29	1058.95	1133.82	1067.57	0.240584	9.79764	3.79741e-07
1419	GpartN1_g1419.t1	GJQ09628.1	hypothetical protein	-	-	-	SP(Sec/SPI)	-	0		568.875	574.483	604.699	2.23829	1.88488	1.66936	8.46395	8.57942	0
1420	GpartN1_g1420.t1	GJQ09629.1	hypothetical protein	-	-	-	SP(Sec/SPI)	-	0		3136.89	3289.6	3226.66	3.07203	2.63977	2.25027	10.4643	10.0821	0
1421	GpartN1_g1421.t1	GJQ09630.1	hypothetical protein	-	-	-	-	-	4		183.201	181.835	152.017	639.217	665.878	630.645	-1.67365	7.73579	4.71504e-160
1422	GpartN1_g1422.t1	GJQ09631.1	Vesicle-associated membrane protein 7	-	-	-	-	-	1	SNARE: VAMP71	111.138	109.675	102.523	83.7495	88.6915	91.3862	0.522815	6.15001	1.16395e-15
1423	GpartN1_g1423.t1	GJQ09632.1	Protein transport protein sec1	-	-	-	SP(Sec/SPI)	-	1	SEC	96.1935	104.659	105.032	12.2229	11.4861	13.8506	3.25911	7.64035	0
1424	GpartN1_g1424.t1	GJQ09633.1	Protein transport protein sec1	-	-	-	-	-	2	SEC	114.233	107.649	114.348	72.2725	70.2588	82.4281	0.811892	8.64765	1.01343e-43
1425	GpartN1_g1425.t1	GJQ09634.1	hypothetical protein	-	-	-	-	-	12		19.5925	19.7597	20.0651	27.7331	25.7001	30.7678	-0.269211	5.94145	0.000367647
1426	GpartN1_g1426.t1	GJQ09635.1	Zinc finger CCCH domain-containing protein 34	C3H	-	-	-	-	0		75.3922	78.6677	69.5754	38.6691	32.7088	33.4216	1.32859	6.24211	2.05419e-75
1427	GpartN1_g1427.t1	GJQ09636.1	Histone H3.2	-	-	-	-	-	0		119.084	122.158	109.574	80.3311	83.6166	84.7699	0.725404	5.33838	3.47327e-20
1428	GpartN1_g1428.t1	GJQ09637.1	hypothetical protein	-	-	-	-	-	0		53.4122	51.1711	55.5349	54.5702	54.7634	62.3453	0.130939	6.33705	0.0703037
1429	GpartN1_g1429.t1	GJQ09638.1	Protein dopey-2	-	-	-	-	-	3		30.4482	31.4409	30.2733	28.9354	22.3979	30.6428	0.403408	7.34441	2.76474e-06
1430	GpartN1_g1430.t1	GJQ09639.1	hypothetical protein	-	-	-	-	-	0		28.2764	27.9117	30.7664	26.7613	33.1977	29.2566	0.184745	4.40449	0.12422
1431	GpartN1_g1431.t1	GJQ09640.1	hypothetical protein	-	-	-	-	-	0		89.5054	93.3136	88.0456	114.909	117.345	121.25	-0.153989	6.2688	0.0151355
1432	GpartN1_g1432.t1	GJQ09641.1	hypothetical protein	-	-	-	-	-	0		42.3111	48.641	45.8239	106.737	92.3668	106.939	-0.928489	6.4324	6.00517e-38
1433	GpartN1_g1433.t1	GJQ09642.1	hypothetical protein	-	-	-	-	-	0		146.616	154.47	153.287	199.378	207.482	196.151	-0.179844	6.21784	0.00652139
1434	GpartN1_g1434.t1	GJQ09643.1	Ribosomal silencing factor RsfS	-	-	-	-	-	0		22.3673	21.4158	26.5525	24.3815	21.4618	23.0075	0.26488	3.44506	0.0934722
1435	GpartN1_g1435.t1	GJQ09644.1	hypothetical protein	-	-	-	SP(Sec/SPI)	-	0		3.67028	2.13905	1.50752	240.201	249.52	249.35	-6.4071	6.52725	0
1436	GpartN1_g1436.t1	GJQ09645.1	hypothetical protein	-	-	-	-	-	0		1154.49	1007.68	835.191	3884.79	3931.61	3700.88	-1.71138	9.48545	2.54688e-87
1437	GpartN1_g1437.t1	GJQ09646.1	hypothetical protein	-	-	-	-	-	1		425.684	481.984	462.142	666.827	649.89	666.402	-0.303084	7.39235	2.51153e-08
1438	GpartN1_g1438.t1	GJQ09647.1	Palmitoyl-protein thioesterase ABHD10, mitochondrial	-	-	-	-	-	0		251.035	230.434	241.991	213.522	226.055	210.881	0.383124	7.6747	4.7053e-12
1439	GpartN1_g1439.t1	GJQ09648.1	Ras-related protein Rab-11A	-	-	-	-	-	0		211.046	201.715	226.774	374.314	374.272	360.024	-0.563178	7.40724	2.6125e-23
1440	GpartN1_g1440.t1	GJQ09649.1	Ribose-phosphate pyrophosphokinase	-	-	-	-	-	0		410.065	429.911	378.429	550.574	544.463	526.922	-0.182158	8.79829	0.000539716
1441	GpartN1_g1441.t1	GJQ09650.1	ERO1-like protein alpha	-	-	-	-	-	2		39.8368	46.2108	41.0407	76.5072	74.1595	70.6538	-0.569853	6.26263	1.99163e-16
1442	GpartN1_g1442.t1	GJQ09651.1	hypothetical protein	-	-	-	-	-	0		84.8763	92.3791	78.2238	114.006	111.354	110.34	-0.162943	6.87773	0.0102346
1443	GpartN1_g1443.t1	GJQ09652.1	hypothetical protein	-	-	-	-	-	0		23.1169	22.247	24.9119	24.7807	27.051	35.6162	-0.0847132	3.41766	0.652036
1444	GpartN1_g1444.t1	GJQ09653.1	Queuine tRNA-ribosyltransferase	-	-	-	-	-	0		58.5949	55.2219	49.6957	52.736	48.0667	57.7042	0.279645	5.81822	0.00100113
1445	GpartN1_g1445.t1	GJQ09654.1	Diphosphomevalonate decarboxylase	-	-	-	-	-	0		31.137	34.8007	31.8482	47.458	46.3048	47.5563	-0.300149	5.42809	9.04152e-05
1446	GpartN1_g1446.t1	GJQ09655.1	hypothetical protein	-	-	-	-	-	0		49.4454	31.5068	24.4925	21.7128	34.8276	26.6042	0.562212	2.85747	0.0236841
1447	GpartN1_g1447.t1	GJQ09656.1	hypothetical protein	-	-	-	-	-	10		15.0731	15.3168	18.1146	24.637	24.1607	21.3766	-0.303967	4.48476	0.0108975
1448	GpartN1_g1448.t1	GJQ09657.1	Acid sphingomyelinase-like phosphodiesterase 3b	-	-	-	-	-	1	actin related: Sphingomyelinase	46.5616	53.6427	47.5086	60.5126	53.268	54.1578	0.0478313	6.21868	0.57522
1449	GpartN1_g1449.t1	GJQ09658.1	TBC1 domain family member 22A	-	-	-	-	-	0		32.2917	40.1161	37.7067	36.7822	36.4679	34.8311	0.255691	5.11374	0.00900314
1450	GpartN1_g1450.t1	GJQ09659.1	28S ribosomal protein S29, mitochondrial	-	-	-	-	-	0		78.9394	85.7144	82.5213	90.3055	89.5459	97.159	0.0665927	6.64225	0.298308
1451	GpartN1_g1451.t1	GJQ09660.1	U4/U6 small nuclear ribonucleoprotein Prp4	-	-	-	-	-	0		22.0024	23.994	24.5207	22.1422	23.1099	21.9623	0.296247	4.97066	0.00100839
1452	GpartN1_g1452.t1	GJQ09661.1	ATP-dependent RNA helicase ded1	-	-	-	-	-	0		122.834	128.66	124.475	220.295	209.691	221.64	-0.561852	8.16948	6.98819e-35
1453	GpartN1_g1453.t1	GJQ09662.1	G patch domain-containing protein 1	-	-	-	-	-	0		77.0095	71.6969	77.6339	75.4556	76.6359	72.3099	0.242388	6.99437	3.37475e-05
1454	GpartN1_g1454.t1	GJQ09663.1	hypothetical protein	-	-	-	-	-	0		30.3245	35.1765	33.0547	41.4587	42.0413	43.5076	-0.136488	5.5709	0.0883222
1455	GpartN1_g1455.t1	GJQ09664.1	hypothetical protein	-	-	-	-	-	0		111.032	102.362	94.4711	82.8236	79.9934	80.2747	0.573136	5.65075	1.68884e-13
1456	GpartN1_g1456.t1	GJQ09665.1	Adenosine kinase	-	-	-	-	-	0		39.502	41.1938	43.9373	36.3402	37.2855	32.4771	0.459656	5.40528	5.59312e-08
1457	GpartN1_g1457.t1	GJQ09666.1	Probable protein disulfide-isomerase A6	-	-	-	SP(Sec/SPI)	-	0		367.131	382.961	355.7	349.494	332.293	346.096	0.336899	8.52971	1.46766e-13
1458	GpartN1_g1458.t1	GJQ09667.1	hypothetical protein	-	-	-	-	-	1		308.727	294.592	311.425	0.876448	1.17153	0.272364	8.75506	6.22006	0
1459	GpartN1_g1459.t1	GJQ09668.1	Glycogenin-1	-	-	-	SP(Sec/SPI)	GT8(70-312)	7		50.451	53.3117	48.7817	57.4047	49.4686	54.9737	0.149319	6.44953	0.0313079
1460	GpartN1_g1460.t1	GJQ09669.1	Bifunctional monothiol glutaredoxin-S16, chloroplastic	-	-	-	-	-	1		111.396	113.53	112.281	118.828	108.844	103.101	0.260033	6.21614	0.000154008
1461	GpartN1_g1461.t1	GJQ09670.1	hypothetical protein	-	-	-	-	-	0		65.4323	72.2681	68.1386	69.3099	73.8842	77.5391	0.127348	5.08517	0.161501
1462	GpartN1_g1462.t1	GJQ09671.1	UDP-glucose 4-epimerase	-	-	-	-	-	0		123.912	128.556	131.938	197.725	188.944	192.827	-0.36081	7.26196	8.46593e-13
1463	GpartN1_g1463.t1	GJQ09672.1	Transcription factor GHD7	-	Others	-	-	-	0		154.816	140.934	129.721	148.499	149.673	146.25	0.1681	7.31586	0.00874754
1464	GpartN1_g1464.t1	GJQ09673.1	MYG1 exonuclease	-	-	-	-	-	0		47.4747	50.7738	50.2032	62.0886	62.0332	61.5627	-0.0931281	5.85949	0.190608
1465	GpartN1_g1465.t1	GJQ09674.1	hypothetical protein	-	-	-	-	-	0		167.146	153.48	152.607	131.422	134.63	139.51	0.453153	5.19555	3.95084e-08
1466	GpartN1_g1466.t1	GJQ09675.1	Centromere protein V	-	-	-	-	-	0		29.1023	40.5661	32.8103	61.3828	55.5036	54.14	-0.507146	4.38419	7.04868e-05
1467	GpartN1_g1467.t1	GJQ09676.1	hypothetical protein	-	-	-	-	-	0		176.011	185.604	184.244	169.525	159.143	166.985	0.371152	7.46798	1.53946e-13
1468	GpartN1_g1468.t1	GJQ09677.1	Carbonic anhydrase	-	-	-	-	-	0		67.0879	52.9774	56.5339	83.2219	80.072	82.6269	-0.244895	6.19022	0.00329744
1469	GpartN1_g1469.t1	GJQ09678.1	Ribosome-recycling factor	-	-	-	-	-	0		79.2293	89.3979	98.4833	94.6789	108.765	105.812	0.0159441	6.08765	0.869014
1470	GpartN1_g1470.t1	GJQ09679.1	AN1-type zinc finger protein 6	-	-	-	-	-	0		481.551	489.378	465.071	560.495	527.672	556.467	0.0361776	8.2253	0.480318
1471	GpartN1_g1471.t1	GJQ09680.1	hypothetical protein	-	-	-	-	-	0		31.822	28.5034	29.6909	43.0712	48.9363	42.8311	-0.357524	3.86363	0.00833521
1472	GpartN1_g1472.t1	GJQ09681.1	Protein LPA3	-	-	-	-	-	0		49.2555	58.7183	63.038	37.2761	41.4728	40.5435	0.745671	5.19572	3.50218e-13
1473	GpartN1_g1473.t1	GJQ09682.1	hypothetical protein	-	-	-	-	-	3		64.8147	70.1208	68.2095	84.7495	79.9994	78.3106	-0.0273187	5.76606	0.738996
1474	GpartN1_g1474.t1	GJQ09683.1	tRNA A64-2'-O-ribosylphosphate transferase	-	-	-	-	-	0		39.9426	38.4876	40.1868	56.2874	53.6558	52.7477	-0.224033	6.04157	0.000768502
1475	GpartN1_g1475.t1	GJQ09684.1	Pyridoxal 5'-phosphate synthase subunit PdxS	-	-	-	-	-	0		456.78	471.282	440.371	752.17	753.96	744.258	-0.486973	9.01591	7.81059e-30
1476	GpartN1_g1476.t1	GJQ09685.1	hypothetical protein	-	-	-	-	-	0		12.3943	11.207	13.5102	16.8209	15.2834	20.2472	-0.26116	4.27249	0.0590476
1477	GpartN1_g1477.t1	GJQ09686.1	tRNA (guanine-N(7)-)-methyltransferase non-catalytic subunit wuho	-	-	-	-	-	0		15.2527	14.3887	15.4424	14.8575	14.4345	13.7386	0.297746	4.07741	0.0123786
1478	GpartN1_g1478.t1	GJQ09687.1	Protein archease	-	-	-	-	-	0		20.2297	17.8793	19.7176	26.5079	24.587	26.6466	-0.192201	3.76843	0.16274
1479	GpartN1_g1479.t1	GJQ09688.1	Multiprotein-bridging factor 1	-	MBF1	-	-	-	0		165.003	170.48	153.603	192.438	209.562	197.449	-0.0655814	6.06398	0.395994
1480	GpartN1_g1480.t1	GJQ09689.1	tRNA dimethylallyltransferase	-	-	-	-	-	0		25.3623	26.2532	25.5859	26.0064	25.9832	26.7107	0.202593	5.02333	0.0171404
1481	GpartN1_g1481.t1	GJQ09690.1	Mitochondrial import inner membrane translocase subunit tim16	-	-	-	-	-	0		46.8604	38.7314	39.8184	68.5223	64.2809	76.658	-0.503833	4.21475	4.54544e-05
1482	GpartN1_g1482.t1	GJQ09691.1	hypothetical protein	-	-	-	-	-	0		36.6855	34.8007	33.1162	41.101	42.7097	38.6993	0.000931909	5.25503	1
1483	GpartN1_g1483.t1	GJQ09692.1	Target of EGR1 protein 1	-	-	-	-	-	0		39.2848	44.9007	43.6356	45.4916	40.0212	40.7879	0.250544	5.64901	0.00223021
1484	GpartN1_g1484.t1	GJQ09693.1	Protein ApaG	-	-	-	-	-	0		9.47852	9.59074	10.3211	9.59492	11.6617	9.49841	0.154834	3.82337	0.277029
1485	GpartN1_g1485.t1	GJQ09694.1	hypothetical protein	-	-	-	-	-	0		25.6762	25.4996	20.0006	1.2072	1.45227	0.422041	4.71183	3.52663	3.85489e-97
1486	GpartN1_g1486.t1	GJQ09695.1	Very-long-chain (3R)-3-hydroxyacyl-CoA dehydratase 2	-	-	-	-	-	6		99.2064	91.9582	97.477	97.0732	96.3547	86.879	0.272181	5.83757	0.000263193
1487	GpartN1_g1487.t1	GJQ09696.1	Chitobiosyldiphosphodolichol beta-mannosyltransferase	-	-	-	-	GT33(51-470)	2		26.3213	28.5993	28.5196	37.1869	37.6814	38.3022	-0.210396	5.41602	0.00704486
1488	GpartN1_g1488.t1	GJQ09697.1	Protein CSN12 homolog	-	-	-	-	-	0		7.99507	6.12398	6.83357	14.7943	10.024	9.63089	-0.47487	3.33334	0.0137477
1489	GpartN1_g1489.t1	GJQ09698.1	LARGE xylosyl- and glucuronyltransferase 2	-	-	-	SP(Sec/SPI)	GT49(382-640)	0		11.8315	12.1996	13.2805	21.0774	20.1502	18.0124	-0.436816	4.85675	1.76349e-05
1490	GpartN1_g1490.t1	GJQ09699.1	hypothetical protein	-	-	-	-	-	0		3.87104	4.98935	7.61863	13.508	9.1001	6.54844	-0.579852	1.10981	0.0931748
1491	GpartN1_g1491.t1	GJQ09700.1	Peptidyl-prolyl cis-trans isomerase B	-	-	-	SP(Sec/SPI)	-	0		40.7258	34.1047	34.4819	72.6108	60.8537	62.7743	-0.607104	4.79723	2.92575e-08
1492	GpartN1_g1492.t1	GJQ09701.1	hypothetical protein	-	-	-	-	-	0		8.83607	7.35386	8.54612	10.2896	10.1175	9.39559	-0.0379895	4.16075	0.802372
1493	GpartN1_g1493.t1	GJQ09702.1	hypothetical protein	-	-	-	-	-	0		10.7557	12.7475	6.61816	7.17853	3.98576	3.47488	1.28309	2.92694	1.3479e-06
1494	GpartN1_g1494.t1	GJQ09703.1	Tubulin-specific chaperone D	-	-	-	-	-	0		4.87916	5.65015	4.72749	5.61589	5.47871	6.44677	0.0314232	4.17501	0.845797
1495	GpartN1_g1495.t1	GJQ09704.1	E3 ubiquitin ligase Rnf157	-	-	-	-	-	0		27.3456	27.9227	30.3756	31.721	34.832	32.1984	0.0201047	4.83958	0.848259
1496	GpartN1_g1496.t1	GJQ09705.1	Pyrroline-5-carboxylate reductase 3	-	-	-	-	-	0		94.4361	90.6004	101.022	87.8452	93.3971	96.7706	0.270201	6.14115	0.000130204
1497	GpartN1_g1497.t1	GJQ09706.1	tRNA N(3)-methylcytidine methyltransferase METTL6	-	-	-	-	-	0		60.117	56.971	53.8011	80.5159	74.5325	73.616	-0.186527	5.5566	0.0170414
1498	GpartN1_g1498.t1	GJQ09707.1	Mitochondrial import receptor subunit TOM9-2	-	-	-	-	-	1		41.1872	27.526	36.4274	71.9678	60.4507	55.5806	-0.602154	3.98894	0.000140871
1499	GpartN1_g1499.t1	GJQ09708.1	Protein CLEC16A homolog	-	-	-	-	-	0		12.333	16.1987	15.3342	24.8379	22.0896	25.907	-0.498691	5.02211	3.3836e-06
1500	GpartN1_g1500.t1	GJQ09709.1	hypothetical protein	-	-	-	-	-	0		49.6271	57.2423	44.5868	75.6093	78.7177	81.872	-0.410881	4.25118	0.000542595
1501	GpartN1_g1501.t1	GJQ09710.1	DNA repair protein RAD5	-	SNF2	-	-	-	0		16.0233	18.2257	17.5004	30.6111	29.307	30.0125	-0.566254	6.60544	7.18124e-21
1502	GpartN1_g1502.t1	GJQ09711.1	ATP-dependent Clp protease adapter protein ClpS	-	-	-	-	-	0		287.329	262.285	272.769	430.543	432.52	425.138	-0.416496	7.66165	9.55297e-16
1503	GpartN1_g1503.t1	GJQ09712.1	Oxalyl-CoA decarboxylase	-	-	-	-	-	0		63.5499	66.3715	61.0752	88.0627	78.2174	81.3314	-0.142071	7.76834	0.011661
1504	GpartN1_g1504.t1	GJQ09713.1	Myb-like protein D	MYB-related	-	-	-	-	0		11.4304	14.122	14.0518	10.5789	9.22207	11.0416	0.595156	3.82605	1.81694e-05
1505	GpartN1_g1505.t1	GJQ09714.1	Corrinoid adenosyltransferase	-	-	-	-	-	0		26.5753	40.3725	44.0741	34.0273	39.0312	33.3828	0.286609	4.66376	0.0875546
1506	GpartN1_g1506.t1	GJQ09715.1	RING finger protein 44	-	-	-	SP(Sec/SPI)	-	1		45.0008	46.8665	41.3903	54.2831	57.2833	60.1641	-0.13618	5.37766	0.111098
1507	GpartN1_g1507.t1	GJQ09716.1	Pre-rRNA-processing protein ESF2	-	-	-	-	-	0		56.5673	54.2276	54.6339	61.349	69.4333	67.9181	-0.0377271	5.37203	0.708249
1508	GpartN1_g1508.t1	GJQ09717.1	Lycopene beta cyclase, chloroplastic/chromoplastic	-	-	-	-	-	0		72.0544	72.7464	73.4981	57.95	60.807	56.4183	0.545624	6.52037	1.13115e-20
1509	GpartN1_g1509.t1	GJQ09718.1	hypothetical protein	bZIP	-	-	-	-	0		24.6639	29.4467	29.9764	26.5743	30.2253	24.7746	0.263901	3.01403	0.142594
1510	GpartN1_g1510.t1	GJQ09719.1	hypothetical protein	-	-	-	SP(Sec/SPI)	-	2		24.3286	23.6355	30.9983	38.4724	32.2404	38.7948	-0.237075	4.77942	0.0615219
1511	GpartN1_g1511.t1	GJQ09720.1	Generative cell specific-1/Hapless 2	-	-	-	SP(Sec/SPI)	-	1		12.5525	11.7782	15.4158	14.0166	16.2438	16.0075	0.00734334	4.82043	0.953439
1512	GpartN1_g1512.t1	GJQ09721.1	UPF0603 protein OsI_019212, chloroplastic	-	-	-	-	-	1		163.477	165.894	183.926	166.758	157.1	165.207	0.301584	6.69146	2.27303e-06
1513	GpartN1_g1513.t1	GJQ09722.1	Regulator of nonsense transcripts 1 homolog	-	-	-	-	-	0		47.1776	49.0118	47.0024	52.0355	47.9786	49.6212	0.169132	7.07728	0.00160733
1514	GpartN1_g1514.t1	GJQ09723.1	Protein phosphatase PTC7 homolog fig	-	-	-	-	-	0		47.9325	45.6452	35.8498	64.4898	71.5432	72.1772	-0.455689	5.55886	3.43954e-06
1515	GpartN1_g1515.t1	GJQ09724.1	Chromatin assembly factor 1 subunit FAS1	-	-	-	-	-	0		13.2428	12.3904	12.4846	7.18831	6.75335	7.8503	1.04096	4.33982	2.13518e-22
1516	GpartN1_g1516.t1	GJQ09725.1	hypothetical protein	-	-	-	-	-	1		4.50008	4.33748	3.79938	4.58801	2.10263	4.58281	0.424758	2.37197	0.0964325
1517	GpartN1_g1517.t1	GJQ09726.1	Serine/threonine-protein kinase tel1	-	-	-	-	-	2		29.9607	28.9183	28.4963	27.82	24.6876	28.1993	0.348266	7.43587	6.75718e-10
1518	GpartN1_g1518.t1	GJQ09727.1	Putative HAD-like hydrolase Noc_2718	-	-	-	-	-	0		141.903	141.677	150.366	79.897	77.1082	83.3868	1.08396	6.54406	2.02327e-75
1519	GpartN1_g1519.t1	GJQ09728.1	ATP-dependent DNA helicase II subunit 2	-	-	-	-	-	0		52.4682	61.3951	58.374	46.8851	44.1135	51.688	0.503703	6.62882	2.90413e-12
1520	GpartN1_g1520.t1	GJQ09729.1	Cysteine--tRNA ligase	-	-	-	-	-	0		50.275	52.2778	58.3078	21.9427	22.6262	23.1133	1.47758	5.80331	1.60382e-75
1521	GpartN1_g1521.t1	GJQ09730.1	Translation initiation factor eIF-2B subunit alpha	-	-	-	-	-	0		27.3636	24.4708	25.8638	23.6043	29.1511	32.5361	0.092947	4.69838	0.471951
1522	GpartN1_g1522.t1	GJQ09731.1	Geranylgeranyl pyrophosphate synthase, chloroplastic	-	-	-	-	-	0		141.944	148.088	154.144	107.983	108.254	107.523	0.68616	7.05151	1.64502e-37
1523	GpartN1_g1523.t1	GJQ09732.1	UV excision repair protein RAD23 homolog B	-	-	-	-	-	0		52.4493	55.4678	57.4427	69.6565	69.3909	72.1544	-0.122735	6.21692	0.0672572
1524	GpartN1_g1524.t1	GJQ09733.1	hypothetical protein	-	-	-	-	-	5		31.4068	39.8758	39.1169	42.6599	45.1281	48.0665	-0.0717028	4.43815	0.598691
1525	GpartN1_g1525.t1	GJQ09734.1	hypothetical protein	-	-	-	-	-	0		31.1453	29.5501	25.1094	29.6209	26.9377	28.9709	0.239717	4.89677	0.0219829
1526	GpartN1_g1526.t1	GJQ09735.1	Small nuclear ribonucleoprotein-associated protein B'	-	-	-	-	-	0		72.1275	78.7081	73.0606	67.6257	66.8536	70.4887	0.358292	5.39127	2.85435e-06
1527	GpartN1_g1527.t1	GJQ09736.1	Ankyrin repeat domain-containing protein 46	-	-	-	-	-	0		43.2008	47.4321	49.3349	54.7163	53.9131	56.6322	-0.00950081	4.9711	0.944322
1528	GpartN1_g1528.t1	GJQ09737.1	[F-actin]-monooxygenase MICAL2	-	Others	-	-	-	0		57.9975	57.9593	52.0102	76.3723	77.9821	71.0308	-0.194558	5.63235	0.0146239
1529	GpartN1_g1529.t1	GJQ09738.1	Retinal-specific phospholipid-transporting ATPase ABCA4	-	-	-	-	-	7		45.0969	44.3706	44.715	80.9787	75.9558	82.7439	-0.604302	7.29745	3.36795e-33
1530	GpartN1_g1530.t1	GJQ09739.1	Glycogen synthase kinase-3 beta	-	-	CMGC_GSK	-	-	0		27.6264	25.8154	26.9594	29.1617	27.9301	29.2089	0.130538	4.98998	0.152399
1531	GpartN1_g1531.t1	GJQ09740.1	GDT1-like protein 3	-	-	-	-	-	7		25.5206	22.7333	26.4709	27.4856	28.6701	25.6241	0.0974802	4.42139	0.417401
1532	GpartN1_g1532.t1	GJQ09741.1	Alpha N-terminal protein methyltransferase 1	-	-	-	-	-	0		38.7459	49.0882	45.2294	49.2796	46.6801	46.8465	0.128599	5.02841	0.223282
1533	GpartN1_g1533.t1	GJQ09742.1	hypothetical protein	-	-	-	-	-	4		0.940784	0.808379	0.822919	5.77784	5.47637	5.71299	-2.46205	1.48376	5.74625e-13
1534	GpartN1_g1534.t1	GJQ09743.1	Putative pterin-4-alpha-carbinolamine dehydratase	-	-	-	-	-	0		12.7502	16.2403	14.9579	15.9124	19.1427	12.4924	0.101638	2.39244	0.683994
1535	GpartN1_g1535.t1	GJQ09744.1	hypothetical protein	-	-	-	-	-	0		26.9348	27.4341	28.2724	13.5711	11.4724	12.31	1.38021	2.94275	1.23448e-15
1536	GpartN1_g1536.t1	GJQ09745.1	hypothetical protein	-	-	-	-	-	0		71.2935	74.5543	62.6269	64.3648	74.2615	67.9011	0.23831	4.09189	0.0556464
1537	GpartN1_g1537.t1	GJQ09746.1	60S ribosomal protein L4	-	-	-	-	-	1		353.001	349.905	364.923	432.359	410.98	421.001	-0.0121954	8.64672	0.817077
1538	GpartN1_g1538.t1	GJQ09747.1	Enoyl-CoA hydratase domain-containing protein 2, mitochondrial	-	-	-	-	-	0		47.2213	45.4851	46.3032	114.88	118.117	113.88	-1.08938	6.05481	4.41064e-63
1539	GpartN1_g1539.t1	GJQ09748.1	Pre-mRNA-processing factor 19	-	-	-	-	-	0		37.3283	38.3119	34.929	43.0299	40.4549	40.8337	0.0637394	5.80348	0.405443
1540	GpartN1_g1540.t1	GJQ09749.1	Chaperonin GroEL 2	-	-	-	-	-	0		567.025	599.444	558.553	701.335	666.562	680.394	-0.0167457	10.0686	0.730331
1541	GpartN1_g1541.t1	GJQ09750.1	D-inositol 3-phosphate glycosyltransferase	-	-	-	-	GT4(232-378)	1		17.7482	14.5003	15.8809	25.1248	30.1385	30.1877	-0.600099	4.82508	1.17734e-07
1542	GpartN1_g1542.t1	GJQ09751.1	Coatomer subunit delta	-	-	-	-	-	0		83.2557	80.9259	85.663	100.499	101.525	98.1465	-0.0347062	7.09382	0.565275
1543	GpartN1_g1543.t1	GJQ09752.1	F-box/LRR-repeat protein 2	-	-	-	-	-	0		33.3543	32.9459	33.7305	60.3949	55.6452	58.0186	-0.566139	6.5106	3.38983e-22
1544	GpartN1_g1544.t1	GJQ09753.1	Uncharacterized RNA methyltransferase CT0009	-	-	-	-	-	0		31.3871	30.0241	28.7383	48.3917	49.1056	51.728	-0.495738	6.01082	9.62643e-14
1545	GpartN1_g1545.t1	GJQ09754.1	4,4'-diapophytoene desaturase (4,4'-diaponeurosporene-forming)	-	-	-	-	-	0		35.9703	36.7765	33.6941	51.0123	48.5916	51.9025	-0.276455	6.11553	1.95432e-05
1546	GpartN1_g1546.t1	GJQ09755.1	hypothetical protein	-	-	-	-	-	0		27.6542	29.8107	30.8746	39.0207	36.2479	39.7803	-0.147961	4.0636	0.24437
1547	GpartN1_g1547.t1	GJQ09756.1	ATP-dependent zinc metalloprotease FtsH	-	-	-	-	-	2		36.4071	34.4265	35.96	53.2322	50.5966	53.133	-0.323069	6.53085	2.76597e-08
1548	GpartN1_g1548.t1	GJQ09757.1	Chaperonin GroEL	-	-	-	-	-	0		143.637	137.467	129.418	278.457	252.681	275.061	-0.741347	8.38358	5.52647e-45
1549	GpartN1_g1549.t1	GJQ09758.1	Deoxycytidylate deaminase	-	-	-	-	-	0		40.5942	39.7919	35.0412	24.603	29.179	23.9098	0.794705	4.9058	3.75404e-14
1550	GpartN1_g1550.t1	GJQ09759.1	Nucleolar complex protein 2 homolog	-	-	-	-	-	0		18.3076	17.7551	19.3511	22.5159	24.765	23.7898	-0.132313	5.34249	0.132576
1551	GpartN1_g1551.t1	GJQ09760.1	Magnesium-chelatase subunit H	-	-	-	-	-	0		442.826	474.603	493.433	427.209	405.41	452.503	0.366275	10.7963	5.66521e-12
1552	GpartN1_g1552.t1	GJQ09761.1	EEF1A lysine methyltransferase 4	-	-	-	-	-	0		22.2882	14.8833	17.8247	17.777	19.0097	18.7828	0.215444	3.44662	0.223494
1553	GpartN1_g1553.t1	GJQ09762.1	hypothetical protein	-	-	-	-	-	2		78.3269	75.2921	95.8079	85.0926	88.0147	78.6668	0.215114	5.60108	0.0327201
1554	GpartN1_g1554.t1	GJQ09763.1	40S ribosomal protein S8	-	-	-	-	-	0		202.504	200.773	213.014	299.082	289.853	299.998	-0.297109	7.14405	9.02493e-09
1555	GpartN1_g1555.t1	GJQ09764.1	hypothetical protein	-	-	-	-	-	0		3.1353	3.23285	5.22688	32.3328	31.7118	30.1431	-2.7901	3.57493	8.95917e-59
1556	GpartN1_g1556.t1	GJQ09765.1	UDP-galactose transporter homolog 1	-	-	-	-	-	10		21.2805	22.0824	18.7804	30.1195	31.3178	34.8527	-0.400396	4.58878	0.000200675
1557	GpartN1_g1557.t1	GJQ09766.1	hypothetical protein	-	-	-	-	-	0		13.7072	17.067	10.8587	27.724	24.7825	24.231	-0.646141	3.25853	0.000112288
1558	GpartN1_g1558.t1	GJQ09767.1	50S ribosomal protein L15	-	-	-	-	-	0		358.11	384.541	396.887	231.418	235.781	230.643	0.937334	7.7925	3.97634e-70
1559	GpartN1_g1559.t1	GJQ09768.1	Acetylornithine aminotransferase	-	-	-	-	-	0		36.8797	38.6182	44.0263	66.7862	67.4241	65.7443	-0.513094	6.08902	2.91719e-12
1560	GpartN1_g1560.t1	GJQ09769.1	Ribosomal RNA large subunit methyltransferase H	-	-	-	-	-	0		2.90328	1.24734	1.01582	7.02415	5.85007	3.27422	-1.384	1.03768	0.000170965
1561	GpartN1_g1561.t1	GJQ09770.1	Molybdate-anion transporter	-	-	-	-	-	13		27.4775	25.9802	29.495	57.0809	53.022	52.5674	-0.739258	5.59168	1.07409e-21
1562	GpartN1_g1562.t1	GJQ09771.1	Cytoskeleton-associated protein 5	-	-	-	-	-	0		24.3174	24.5511	24.2165	23.8273	24.3884	27.3821	0.18228	7.17261	0.00191051
1563	GpartN1_g1563.t1	GJQ09772.1	Urease accessory protein UreE	-	-	-	-	-	0		65.5524	54.9869	52.4426	88.4315	87.8994	84.8402	-0.362258	5.64705	2.69887e-05
1564	GpartN1_g1564.t1	GJQ09773.1	hypothetical protein	-	-	-	SP(Sec/SPI)	-	0		22.9877	20.4519	20.5189	33.2224	34.3452	37.9546	-0.490623	5.91345	1.29956e-10
1565	GpartN1_g1565.t1	GJQ09774.1	hypothetical protein	-	-	-	-	-	0		32.6352	31.8103	30.9774	43.8439	45.3237	44.0596	-0.251833	6.19487	8.00506e-05
1566	GpartN1_g1566.t1	GJQ09775.1	hypothetical protein	-	-	-	-	-	0		40.7477	41.8033	39.2429	23.363	27.5837	25.8513	0.889851	5.90599	1.11171e-35
1567	GpartN1_g1567.t1	GJQ09776.1	hypothetical protein	-	-	-	-	-	0		31.6579	33.227	29.7947	42.4487	43.2878	39.9014	-0.178636	6.16102	0.0114614
1568	GpartN1_g1568.t1	GJQ09777.1	Carbonyl reductase [NADPH] 1	-	-	-	-	-	0		36.4583	42.4686	38.9093	68.3055	69.1255	64.9499	-0.551469	5.42296	9.36069e-12
1569	GpartN1_g1569.t1	GJQ09778.1	Transaldolase	-	-	-	-	-	0		165.979	160.077	163.084	245.12	245.953	240.834	-0.350749	7.66659	6.38798e-13
1570	GpartN1_g1570.t1	GJQ09779.1	Outer plastidial membrane protein porin	-	-	-	-	-	0		472.265	492.486	482.587	773.156	725.699	744.978	-0.401131	8.84356	3.638e-20
1571	GpartN1_g1571.t1	GJQ09780.1	Queuosine salvage protein	-	-	-	-	-	0		66.981	53.2404	57.611	67.8225	71.2829	67.4265	0.0145388	5.92189	0.891885
1572	GpartN1_g1572.t1	GJQ09781.1	Zinc finger CCCH domain-containing protein 27	-	-	-	-	-	0		69.6329	67.8919	64.3895	73.5232	75.0861	77.2968	0.06863	6.21026	0.314816
1573	GpartN1_g1573.t1	GJQ09782.1	hypothetical protein	-	-	-	-	-	0		17.2706	25.0816	18.3836	4.0743	4.13897	4.30482	2.49779	2.67427	8.87275e-29
1574	GpartN1_g1574.t1	GJQ09783.1	G2/mitotic-specific cyclin-B2	-	-	-	-	-	0		156.319	158.407	137.299	80.9044	79.2511	91.5637	1.07656	7.08721	4.23344e-59
1575	GpartN1_g1575.t1	GJQ09784.1	Electron transfer flavoprotein subunit alpha, mitochondrial	-	-	-	-	-	0		61.3327	66.1486	59.9386	82.5249	80.3905	88.3112	-0.190773	6.25168	0.00425249
1576	GpartN1_g1576.t1	GJQ09785.1	hypothetical protein	-	-	-	-	-	0		29.8604	31.8735	31.7847	30.9951	35.7808	34.1498	0.113781	4.26007	0.335795
1577	GpartN1_g1577.t1	GJQ09786.1	Mitochondrial import inner membrane translocase subunit Tim8	-	-	-	-	-	0		60.1959	59.6583	46.6221	73.0904	94.7323	80.3083	-0.351873	3.88724	0.022833
1578	GpartN1_g1578.t1	GJQ09787.1	Na(+)/H(+) antiporter NhaH	-	-	-	-	-	13		38.1223	45.1191	44.4519	57.7455	54.2535	61.4268	-0.209866	6.21138	0.00690192
1579	GpartN1_g1579.t1	GJQ09788.1	FeS cluster assembly protein SufD	-	-	-	-	-	0		184.909	199.036	189.564	261.355	263.089	273.682	-0.246117	8.36309	1.59672e-07
1580	GpartN1_g1580.t1	GJQ09789.1	hypothetical protein	-	-	-	SP(Sec/SPI)	-	0		40.7151	42.5342	46.5326	50.1001	48.3366	45.4523	0.081101	5.39064	0.369323
1581	GpartN1_g1581.t1	GJQ09790.1	hypothetical protein	-	-	-	-	-	0		53.1954	58.216	50.8074	82.5087	83.0264	83.7165	-0.389147	6.91167	1.29085e-11
1582	GpartN1_g1582.t1	GJQ09791.1	Sterol 24-C-methyltransferase	-	-	-	-	-	1		118.154	112.594	120.439	92.1641	104.094	92.916	0.507807	6.95312	1.25373e-15
1583	GpartN1_g1583.t1	GJQ09792.1	Riboflavin synthase	-	-	-	-	-	0		142.048	145.061	157.929	161.662	176.264	168.931	0.0401428	6.42308	0.579344
1584	GpartN1_g1584.t1	GJQ09793.1	Myb-like protein I	MYB-related	-	-	-	-	0		4.35492	6.93973	4.43266	2.06304	1.18183	1.23642	2.05266	1.74411	1.25392e-12
1585	GpartN1_g1585.t1	GJQ09794.1	Aconitate hydratase, mitochondrial	-	-	-	-	-	0		258.259	263.962	254.238	354.396	335.294	355.253	-0.196937	9.38941	2.53106e-06
1586	GpartN1_g1586.t1	GJQ09795.1	Probable inorganic phosphate transporter 1-4	-	-	-	-	-	12		26.2077	27.6286	24.4269	8.6072	9.53274	9.32345	1.73599	4.90411	7.66714e-73
1587	GpartN1_g1587.t1	GJQ09796.1	hypothetical protein	-	-	-	-	-	1		133.451	117.762	128.35	88.7167	96.7211	92.7238	0.675918	5.45245	9.55354e-17
1588	GpartN1_g1588.t1	GJQ09797.1	hypothetical protein	-	-	-	-	-	12		91.3315	87.8107	78.7259	76.0279	71.7405	80.0156	0.411354	7.55402	1.57962e-11
1589	GpartN1_g1589.t1	GJQ09798.1	Pre-mRNA-processing-splicing factor 8A	-	-	-	-	-	0		65.5476	67.6066	65.8016	56.4431	56.3285	62.5811	0.413497	8.6605	4.83208e-17
1590	GpartN1_g1590.t1	GJQ09799.1	Ergosterol biosynthetic protein 28 homolog	-	-	-	-	-	3		259.178	211.421	223.392	357.415	333.918	310.314	-0.297231	6.67318	0.000256824
1591	GpartN1_g1591.t1	GJQ09800.1	Ornithine decarboxylase	-	-	-	-	-	0		405.756	382.443	355.271	944.991	963.71	989.492	-1.1107	9.91517	8.73415e-105
1592	GpartN1_g1592.t1	GJQ09801.1	tRNA-splicing endonuclease subunit Sen2	-	-	-	-	-	0		115.074	103.01	108.507	214.638	226.604	204.385	-0.753255	7.25443	1.03092e-34
1593	GpartN1_g1593.t1	GJQ09802.1	Pre-mRNA-splicing factor CWC22	-	-	-	-	-	0		55.206	57.3673	56.6568	56.9084	53.6789	54.8463	0.264729	6.80376	1.02285e-06
1594	GpartN1_g1594.t1	GJQ09803.1	hypothetical protein	-	-	-	-	-	0		282.472	314.46	277.828	318.814	322.404	283.453	0.149598	7.92199	0.0242579
1595	GpartN1_g1595.t1	GJQ09804.1	Reticulon-3	-	-	-	-	-	3		174.646	171.242	162.325	162.514	164.72	170.469	0.260949	6.85383	2.18012e-06
1596	GpartN1_g1596.t1	GJQ09805.1	Chaperone protein ClpB	-	-	-	-	-	0		179.769	170.701	161.015	297.306	288.575	284.645	-0.536065	9.21304	5.96358e-28
1597	GpartN1_g1597.t1	GJQ09806.1	OVARIAN TUMOR DOMAIN-containing deubiquitinating enzyme 3	-	-	-	-	-	0		99.0483	90.4101	96.1754	121.221	118.616	120.497	-0.103484	5.83294	0.154299
1598	GpartN1_g1598.t1	GJQ09807.1	6,7-dimethyl-8-ribityllumazine synthase	-	-	-	-	-	0		195.93	187.131	207.214	213.82	230.194	224.979	0.048546	7.12077	0.442142
1599	GpartN1_g1599.t1	GJQ09808.1	DNA ligase 1	-	-	-	-	-	0		105.467	103.871	101.092	109.642	105.368	108.277	0.173157	7.74233	0.000341312
1600	GpartN1_g1600.t1	GJQ09809.1	Heat shock factor-binding protein 1	-	-	-	-	-	0		158.199	191.822	173.846	174.579	171.173	171.932	0.247096	5.52775	0.00297774
1601	GpartN1_g1601.t1	GJQ09810.1	Octanoyltransferase	-	-	-	-	-	0		57.9786	62.7368	60.6808	40.4632	42.2627	42.8111	0.758979	5.2335	1.23453e-21
1602	GpartN1_g1602.t1	GJQ09811.1	DNA-(apurinic or apyrimidinic site) endonuclease	-	-	-	-	-	0		29.1111	37.1458	26.6098	33.4546	32.6966	30.305	0.17519	5.00599	0.154778
1603	GpartN1_g1603.t1	GJQ09812.1	UPF0665 family protein C23C4.06c	-	-	-	-	-	0		31.3131	30.5473	32.2776	32.4529	37.2779	33.5733	0.0899172	4.44573	0.423042
1604	GpartN1_g1604.t1	GJQ09813.1	Pre-mRNA-splicing factor SPP2	-	-	-	-	-	0		36.515	38.1813	33.4697	30.1498	34.0827	28.6433	0.443563	4.02331	0.000360799
1605	GpartN1_g1605.t1	GJQ09814.1	Presequence protease, mitochondrial	-	-	-	-	-	0		418.496	424.456	430.835	326.554	312.578	339.777	0.61143	10.1445	1.5201e-47
1606	GpartN1_g1606.t1	GJQ09815.1	Probable inorganic phosphate transporter 1-4	-	-	-	-	-	12		153.9	152.38	135.998	257.169	248.925	257.302	-0.556083	8.48241	2.92482e-27
1607	GpartN1_g1607.t1	GJQ09816.1	Chorismate mutase	-	-	-	-	-	0		280.326	298.697	330.215	326.239	323.883	333.083	0.118064	8.13686	0.0576921
1608	GpartN1_g1608.t1	GJQ09817.1	Proline--tRNA ligase	-	-	-	-	-	0		138.541	141.503	138.073	153.412	142.602	140.78	0.168675	7.83097	0.00101172
1609	GpartN1_g1609.t1	GJQ09818.1	UPF0382 inner membrane protein YgdD	-	-	-	-	-	4		109.537	118.7	120.103	159.708	169.324	167.776	-0.284511	5.63165	0.000138302
1610	GpartN1_g1610.t1	GJQ09819.1	Pyridoxal phosphate homeostasis protein	-	-	-	-	-	0		47.9146	50.4068	55.5612	37.0546	42.33	44.9929	0.533564	5.14886	3.23065e-08
1611	GpartN1_g1611.t1	GJQ09820.1	hypothetical protein	-	-	-	-	-	0		176.394	174.19	141.201	120.922	135.556	125.008	0.594633	6.22779	6.36668e-12
1612	GpartN1_g1612.t1	GJQ09821.1	Riboflavin biosynthesis protein RibD	-	-	-	-	-	0		62.7682	75.2326	71.0826	49.274	52.0385	54.1237	0.655976	5.69037	7.20154e-16
1613	GpartN1_g1613.t1	GJQ09822.1	AP-2 complex subunit sigma	-	-	-	-	-	0		38.651	32.8792	29.5584	43.1592	40.5477	48.7146	-0.154604	5.11698	0.171376
1614	GpartN1_g1614.t1	GJQ09823.1	UBX domain-containing protein 2B	-	-	-	-	-	0		177.348	178.149	169.738	209.566	196.613	197.216	0.0319819	7.28867	0.581734
1615	GpartN1_g1615.t1	GJQ09824.1	DNA-directed RNA polymerase subunit Rpo10	-	-	-	-	-	0		29.7979	29.4709	30.6393	50.2497	34.8545	40.5159	-0.237039	2.89352	0.234722
1616	GpartN1_g1616.t1	GJQ09825.1	Putative zinc metalloproteinase C607.06c	-	-	-	-	-	0		69.8521	71.2338	66.0693	34.2855	38.3241	38.7558	1.12238	6.10673	8.68686e-64
1617	GpartN1_g1617.t1	GJQ09826.1	Glutathionyl-hydroquinone reductase YqjG	-	-	-	-	-	0		57.64	47.5466	55.9828	75.0643	80.1034	72.1494	-0.266909	5.8389	0.00221155
1618	GpartN1_g1618.t1	GJQ09827.1	Glutathione S-transferase P	-	-	-	-	-	0		129.671	137.224	120.663	284.589	288.597	289.294	-0.923395	6.88505	2.02903e-61
1619	GpartN1_g1619.t1	GJQ09828.1	Mpv17-like protein 2	-	-	-	-	-	4		87.4575	79.8489	87.7947	77.2389	86.7243	80.1192	0.290768	6.01346	0.00010209
1620	GpartN1_g1620.t1	GJQ09829.1	hypothetical protein	-	-	-	-	-	0		36.9279	34.6153	33.476	51.2315	49.105	46.4305	-0.250967	6.00764	0.000464821
1621	GpartN1_g1621.t1	GJQ09830.1	Pentatricopeptide repeat-containing protein At5g21222	-	-	-	-	-	0		23.0784	20.8373	21.7141	33.3811	31.6621	36.805	-0.400648	6.41711	8.85831e-09
1622	GpartN1_g1622.t1	GJQ09831.1	NAD-dependent malic enzyme	-	-	-	-	-	0		50.1649	51.3453	50.1781	82.4589	80.6009	75.4152	-0.422167	6.74793	7.57354e-13
1623	GpartN1_g1623.t1	GJQ09832.1	Mevalonate kinase	-	-	-	-	-	2		38.2827	32.9864	34.811	46.7965	52.0468	51.1759	-0.271289	5.62077	0.00115621
1624	GpartN1_g1624.t1	GJQ09833.1	hypothetical protein	-	-	-	-	-	0		14.5538	14.8225	14.2456	23.9284	19.3506	16.3591	-0.21697	4.57084	0.123556
1625	GpartN1_g1625.t1	GJQ09834.1	hypothetical protein	-	-	-	-	-	1		101.854	86.5005	88.6395	74.6508	74.4646	67.4744	0.585423	5.78124	1.90529e-12
1626	GpartN1_g1626.t1	GJQ09835.1	hypothetical protein	-	-	-	-	-	0		12.5175	14.7203	17.1568	12.7068	16.5834	14.0001	0.25719	4.13855	0.0901328
1627	GpartN1_g1627.t1	GJQ09836.1	hypothetical protein	-	-	-	-	-	0		100.675	94.1403	111.276	148.172	148.414	145.044	-0.298495	6.72191	9.16599e-06
1628	GpartN1_g1628.t1	GJQ09837.1	60S ribosomal protein L5	-	-	-	-	-	0		464.457	483.097	499.844	613.92	596.555	636.11	-0.12008	8.79904	0.0127896
1629	GpartN1_g1629.t1	GJQ09838.1	hypothetical protein	-	-	-	-	-	0		187.698	213.012	174.747	290.563	341.405	308.75	-0.480799	7.04519	6.35052e-10
1630	GpartN1_g1630.t1	GJQ09839.1	hypothetical protein	-	-	-	-	-	0		13.3226	10.9897	9.63356	13.8848	10.6054	8.62962	0.277285	2.28094	0.267059
1631	GpartN1_g1631.t1	GJQ09840.1	Transcriptional activator Myb	MYB	-	-	-	-	0		61.9726	54.8857	58.5721	62.0225	63.099	61.8374	0.138282	4.86016	0.15286
1632	GpartN1_g1632.t1	GJQ09841.1	Protein HIGH CHLOROPHYLL FLUORESCENCE PHENOTYPE 173, chloroplastic	-	-	-	-	-	0		132.411	137.332	133.728	270.827	265.55	266.513	-0.761798	8.13311	3.77964e-65
1633	GpartN1_g1633.t1	GJQ09842.1	Major facilitator superfamily domain-containing protein 10	-	-	-	-	-	12		78.9681	80.7102	81.7981	62.0542	59.3902	66.9923	0.590075	7.26308	5.06336e-29
1634	GpartN1_g1634.t1	GJQ09843.1	tRNA-specific adenosine deaminase	-	-	-	-	-	0		21.1769	22.332	23.9967	27.9463	31.0335	28.5588	-0.150553	3.74578	0.312728
1635	GpartN1_g1635.t1	GJQ09844.1	hypothetical protein	bZIP	-	-	-	-	0		478.165	514.34	504.233	232.302	243.014	227.065	1.32091	8.55363	4.74924e-155
1636	GpartN1_g1636.t1	GJQ09845.1	Protein CURVATURE THYLAKOID 1A, chloroplastic	-	-	-	-	-	2		412.428	376.391	362.055	407.076	417.796	443.049	0.0914571	7.69221	0.137116
1637	GpartN1_g1637.t1	GJQ09846.1	CDK5RAP3-like protein	-	-	-	-	-	0		38.0916	43.2138	36.2616	41.3164	45.5924	41.6414	0.0983181	5.79735	0.25148
1638	GpartN1_g1638.t1	GJQ09847.1	Eukaryotic peptide chain release factor GTP-binding subunit	-	-	-	-	-	0		140.576	149.345	136.114	181.686	170.745	176.464	-0.080315	7.89149	0.127856
1639	GpartN1_g1639.t1	GJQ09848.1	AT-rich interactive domain-containing protein 3A	-	ARID	-	-	-	0		46.7714	41.0762	46.8484	54.4509	53.778	57.0606	-0.063603	6.37739	0.39198
1640	GpartN1_g1640.t1	GJQ09849.1	hypothetical protein	-	-	-	-	-	0		68.2326	74.6141	70.4469	134.415	135.311	130.597	-0.678398	7.17114	5.86756e-38
1641	GpartN1_g1641.t1	GJQ09850.1	Probable fucosyltransferase 4	-	-	-	-	-	4		28.0372	29.8812	29.0173	25.5195	25.601	25.9168	0.404096	5.42593	3.91128e-08
1642	GpartN1_g1642.t1	GJQ09851.1	Endonuclease V	-	-	-	-	-	0		33.7937	36.8007	30.9474	29.8418	38.4476	31.949	0.240854	4.60005	0.0533052
1643	GpartN1_g1643.t1	GJQ09852.1	hypothetical protein	-	-	-	-	-	0		19.3197	25.9942	26.9564	32.3597	40.0895	35.5641	-0.357694	3.99082	0.0206418
1644	GpartN1_g1644.t1	GJQ09853.1	Epsin-3	-	-	-	-	-	0		118.855	111.271	108.271	116.362	114.027	115.095	0.201642	7.31249	0.000145833
1645	GpartN1_g1645.t1	GJQ09854.1	Diamine acetyltransferase 1	-	GNAT	-	-	-	0		46.8323	36.9589	42.0177	68.6551	52.9529	47.6636	-0.192048	4.53447	0.21438
1646	GpartN1_g1646.t1	GJQ09855.1	RUS family member 1	-	-	-	-	-	2		21.1304	22.3311	21.7372	23.3596	26.3322	25.8918	0.0132818	5.777	0.868066
1647	GpartN1_g1647.t1	GJQ09856.1	NADH dehydrogenase [ubiquinone] 1 alpha subcomplex subunit 12	-	-	-	-	-	0		179.468	174.556	166.168	185.744	200.303	199.098	0.0591916	6.40218	0.378438
1648	GpartN1_g1648.t1	GJQ09857.1	hypothetical protein	C3H	-	-	-	-	5		58.9737	61.8149	61.8483	76.235	72.734	75.9384	-0.0687405	7.33843	0.191719
1649	GpartN1_g1649.t1	GJQ09858.1	Peptide chain release factor 1	-	-	-	-	-	0		51.601	48.1539	49.9647	71.5779	66.1823	74.538	-0.26997	6.20544	6.46722e-05
1650	GpartN1_g1650.t1	GJQ09859.1	hypothetical protein	-	-	-	-	-	0		53.0338	50.965	43.0196	84.6648	83.0968	85.7573	-0.553996	6.6317	1.00525e-15
1651	GpartN1_g1651.t1	GJQ09860.1	hypothetical protein	-	-	-	-	-	0		54.5203	58.6704	61.2018	34.6674	37.3942	36.4862	0.910699	5.75795	1.12274e-34
1652	GpartN1_g1652.t1	GJQ09861.1	Transcriptional activator Myb	MYB	-	-	-	-	0		86.3653	80.1471	86.837	137.679	137.083	141.604	-0.485557	6.90176	1.56676e-18
1653	GpartN1_g1653.t1	GJQ09862.1	Transcription factor MYBS2	MYB-related	-	-	-	-	0		25.2686	24.1519	24.5863	23.936	21.358	28.8173	0.234473	4.42688	0.0606584
1654	GpartN1_g1654.t1	GJQ09863.1	Glycerol-3-phosphate dehydrogenase [NAD(P)+]	-	-	-	-	-	0		45.4315	48.7321	51.8687	63.4733	62.0897	56.709	-0.0902437	5.96347	0.271081
1655	GpartN1_g1655.t1	GJQ09864.1	hypothetical protein	-	-	-	-	-	0		264.337	249.653	244.149	299.853	296.924	296.891	-0.00612605	8.21688	0.91942
1656	GpartN1_g1656.t1	GJQ09865.1	Tripartite motif-containing protein 2	-	-	-	-	-	0		24.4072	29.2955	26.62	27.0411	30.7376	31.1649	0.07805	4.2009	0.537353
1657	GpartN1_g1657.t1	GJQ09866.1	NADH dehydrogenase [ubiquinone] 1 alpha subcomplex assembly factor 2	-	-	-	-	-	0		64.9007	75.7804	68.1236	86.6113	100.447	86.8662	-0.166356	5.45412	0.0879123
1658	GpartN1_g1658.t1	GJQ09867.1	Transcription termination/antitermination protein NusG	-	-	-	-	-	0		100.879	104.787	103.314	109.192	114.121	102.13	0.153725	6.93075	0.0113039
1659	GpartN1_g1659.t1	GJQ09868.1	Methionine import ATP-binding protein MetN 2	-	-	-	-	-	0		52.4446	52.8552	55.7592	100.688	99.6906	107.782	-0.704896	5.81808	1.30229e-24
1660	GpartN1_g1660.t1	GJQ09869.1	UPF0014 membrane protein slr1647	-	-	-	-	-	7		85.0016	83.3498	85.7237	159.124	155.53	156.676	-0.66022	6.46364	3.8655e-31
1661	GpartN1_g1661.t1	GJQ09870.1	hypothetical protein	-	-	-	-	-	0		26.3492	22.2847	27.0361	28.7613	32.8767	33.9021	-0.109948	3.59341	0.511497
1662	GpartN1_g1662.t1	GJQ09871.1	Calcium/calmodulin-dependent protein kinase type 1	-	-	CAMK_CDPK	-	-	1		71.8595	76.6033	73.0874	132.641	118.905	122.919	-0.524375	6.89641	1.50636e-19
1663	GpartN1_g1663.t1	GJQ09872.1	CWF19-like protein 1	-	-	-	-	-	0		32.8188	30.7465	35.3074	35.2255	36.1483	34.922	0.124473	5.53492	0.129747
1664	GpartN1_g1664.t1	GJQ09873.1	Probable CtpA-like serine protease	-	-	-	-	-	1		66.0555	70.1604	74.2679	78.9061	78.1732	75.5377	0.0856391	6.64976	0.193875
1665	GpartN1_g1665.t1	GJQ09874.1	hypothetical protein	-	-	-	-	-	0		30.3519	36.2949	33.5184	29.4202	30.5793	31.5967	0.357427	5.22772	5.49843e-05
1666	GpartN1_g1666.t1	GJQ09875.1	Calcium/calmodulin-dependent protein kinase type 1	-	-	CAMK_CDPK	-	-	0		30.8692	27.2825	27.5628	31.0004	27.9141	28.7965	0.201793	5.15283	0.0276002
1667	GpartN1_g1667.t1	GJQ09876.1	GDP-mannose-dependent alpha-mannosyltransferase	-	-	-	-	GT4(338-484)	2		107.761	110.036	108.051	130.201	114.496	118.538	0.0762749	7.45381	0.200818
1668	GpartN1_g1668.t1	GJQ09877.1	Arginine/agmatine antiporter	-	-	-	-	-	12		73.275	66.7998	66.6645	82.2957	77.8635	82.0256	0.00456594	6.75617	0.966213
1669	GpartN1_g1669.t1	GJQ09878.1	hypothetical protein	-	-	-	-	-	0		41.9218	39.4408	38.2856	136.071	148.687	136.718	-1.58708	6.52048	8.4414e-123
1670	GpartN1_g1670.t1	GJQ09879.1	DNA topoisomerase 1	-	-	-	-	-	0		24.1827	24.7725	26.5424	37.5699	33.9917	41.3191	-0.346796	6.18845	8.61732e-06
1671	GpartN1_g1671.t1	GJQ09880.1	Probable inorganic phosphate transporter 1-4	-	-	-	-	-	10		48.3694	44.3525	47.5075	412.221	450.963	460.103	-3.00724	8.3662	0
1672	GpartN1_g1672.t1	GJQ09881.1	NAD(P)H-hydrate epimerase	-	-	-	-	-	0		32.1435	31.3651	37.6897	55.3272	50.5511	55.6609	-0.441701	5.09914	3.04849e-06
1673	GpartN1_g1673.t1	GJQ09882.1	DNA-directed RNA polymerase II subunit rpb2	-	-	-	-	-	0		57.6313	55.1352	54.9758	54.8946	50.6973	55.1529	0.294423	7.47873	1.77878e-08
1674	GpartN1_g1674.t1	GJQ09883.1	NAD(P)H-hydrate epimerase	-	-	-	-	-	0		33.1519	32.4936	29.7703	39.5523	35.1077	39.2356	-0.0192298	5.09059	0.847184
1675	GpartN1_g1675.t1	GJQ09884.1	Citrate synthase	-	-	-	-	-	0		101.134	89.5917	81.3996	136.527	136.701	137.593	-0.362685	7.2003	6.97557e-08
1676	GpartN1_g1676.t1	GJQ09885.1	Arabinose-proton symporter	-	-	-	-	-	12		15.873	14.6796	13.7412	0.0913631	0	0	8.80555	3.50693	4.72174e-140
1677	GpartN1_g1677.t1	GJQ09886.1	hypothetical protein	-	-	-	-	-	8		1.8066	0.846732	2.06871	1.10036	1.76498	1.36778	0.35787	0.454124	0.471951
1678	GpartN1_g1678.t1	GJQ09887.1	Ubiquitin-40S ribosomal protein S27a	-	-	-	-	-	0		228.261	216.436	224.99	376.873	350.508	370.149	-0.479842	6.91935	1.27242e-18
1679	GpartN1_g1679.t1	GJQ09888.1	Thioredoxin	-	-	-	-	-	0		1.6667	0.429638	0	38.1525	42.9125	46.8465	-5.58138	2.73122	2.46468e-62
1680	GpartN1_g1680.t1	GJQ09889.1	Peroxisomal membrane protein PEX14	-	-	-	-	-	1		66.3931	74.9171	77.2761	97.4865	100.622	99.3106	-0.215138	6.77026	0.00100499
1681	GpartN1_g1681.t1	GJQ09890.1	Oxygen-independent coproporphyrinogen III oxidase	-	-	-	-	-	0		15.4261	15.906	17.0172	14.4824	15.3107	18.5136	0.231243	4.34559	0.0630699
1682	GpartN1_g1682.t1	GJQ09891.1	5'-3' exoribonuclease 2	-	-	-	-	-	0		23.8082	23.0967	25.4129	29.3934	28.7689	30.6492	-0.0650282	6.61708	0.325319
1683	GpartN1_g1683.t1	GJQ09892.1	hypothetical protein	-	-	-	-	-	0		155.228	153.279	150.729	150.749	175.465	153.436	0.163515	6.25385	0.0291864
1684	GpartN1_g1684.t1	GJQ09893.1	60S ribosomal protein L44	-	-	-	-	-	0		192.861	171.462	179.045	261.298	304.364	313.203	-0.464711	6.08127	1.71708e-08
1685	GpartN1_g1685.t1	GJQ09894.1	50S ribosomal protein L2	-	-	-	-	-	0		87.9207	96.9592	96.1093	135.936	138.14	146.497	-0.351711	6.77744	3.86116e-09
1686	GpartN1_g1686.t1	GJQ09895.1	hypothetical protein	-	-	-	-	-	1		56.9848	55.9837	53.3967	79.7441	87.1716	72.8158	-0.300152	5.09319	0.00230077
1687	GpartN1_g1687.t1	GJQ09896.1	DnaJ homolog subfamily B member 14	-	-	-	-	-	1		16.2374	19.0148	18.5046	24.2183	21.3966	20.5255	-0.0662825	4.41251	0.598041
1688	GpartN1_g1688.t1	GJQ09897.1	Inner membrane protein YnjF	-	-	-	-	-	5		3.47734	4.00735	4.72355	5.02497	3.84686	4.25878	0.133846	1.46541	0.76551
1689	GpartN1_g1689.t1	GJQ09898.1	hypothetical protein	-	-	-	-	-	2		59.4456	59.1946	43.3478	53.5583	52.4072	46.6537	0.316719	5.13015	0.00928099
1690	GpartN1_g1690.t1	GJQ09899.1	Arabinose-proton symporter	-	-	-	-	-	12		12.5329	13.0096	13.7734	50.4375	46.854	47.547	-1.64868	5.46982	1.20513e-92
1691	GpartN1_g1691.t1	GJQ09900.1	Ribosomal small subunit pseudouridine synthase A	-	-	-	-	-	0		14.8601	16.7679	19.2768	25.0466	26.1137	22.3287	-0.30365	4.19787	0.0241598
1692	GpartN1_g1692.t1	GJQ09901.1	Nascent polypeptide-associated complex subunit alpha	-	-	-	-	-	0		150.556	174.057	173.705	200.767	202.245	196.669	-0.0376611	6.75761	0.612575
1693	GpartN1_g1693.t1	GJQ09902.1	Ribonuclease P protein subunit p25-like protein	-	-	-	-	-	0		465.309	491.664	507.687	611.438	604.991	623.246	-0.0979973	8.54649	0.0496404
1694	GpartN1_g1694.t1	GJQ09903.1	hypothetical protein	-	-	-	-	-	0		27.0005	30.3487	27.8307	35.718	32.1314	33.1724	-0.0122928	4.97439	0.915651
1695	GpartN1_g1695.t1	GJQ09904.1	hypothetical protein	-	-	-	-	-	0		29.9653	29.5874	29.1193	38.308	38.404	40.784	-0.174836	5.31905	0.0290415
1696	GpartN1_g1696.t1	GJQ09905.1	Protein HIR1	-	-	-	-	-	0		41.397	38.6267	36.4843	47.0197	44.8019	52.7209	-0.0780149	6.81211	0.286107
1697	GpartN1_g1697.t1	GJQ09906.1	hypothetical protein	-	-	-	SP(Sec/SPI)	-	0		93.3926	88.7721	93.9884	78.9363	76.9981	75.1459	0.488119	7.50762	5.29313e-21
1698	GpartN1_g1698.t1	GJQ09907.1	hypothetical protein	-	-	-	-	-	0		19.5795	21.6449	20.8214	28.8882	29.7798	31.2756	-0.306346	5.59768	3.87175e-05
1699	GpartN1_g1699.t1	GJQ09908.1	hypothetical protein	-	-	-	-	-	0		68.6908	69.6797	70.8267	99.5385	97.6459	100.702	-0.278799	7.66885	5.48227e-09
1700	GpartN1_g1700.t1	GJQ09909.1	hypothetical protein	-	-	-	SP(Sec/SPI)	-	0		54.5743	60.1143	58.6082	50.3137	55.7532	55.261	0.331235	6.90736	6.48893e-08
1701	GpartN1_g1701.t1	GJQ09910.1	hypothetical protein	-	-	-	-	-	0		34.262	37.6348	34.6215	52.4624	54.2682	57.2938	-0.392838	6.42893	4.39917e-10
1702	GpartN1_g1702.t1	GJQ09911.1	hypothetical protein	-	-	-	-	-	0		45.2554	50.6669	44.229	36.6034	34.8853	32.4016	0.662629	6.30611	9.48581e-21
1703	GpartN1_g1703.t1	GJQ09912.1	Ribonuclease inhibitor	-	-	-	-	-	0		14.8029	13.2792	16.9364	72.1237	64.958	72.1704	-1.98406	6.68176	1.52279e-161
1704	GpartN1_g1704.t1	GJQ09913.1	hypothetical protein	-	-	-	SP(Sec/SPI)	-	0		52.5403	55.2681	61.2083	403.444	420.517	392.309	-2.61768	7.85028	0
1705	GpartN1_g1705.t1	GJQ09914.1	D-aminoacyl-tRNA deacylase	-	-	-	-	-	0		42.6782	43.108	44.4928	42.4691	45.5005	51.3801	0.131849	4.26398	0.276445
1706	GpartN1_g1706.t1	GJQ09915.1	Glutamate-rich WD repeat-containing protein 1	-	-	-	-	-	0		82.9241	90.6234	83.4938	76.908	78.8981	74.5586	0.387073	6.56887	1.95378e-10
1707	GpartN1_g1707.t1	GJQ09916.1	WD repeat-containing protein 5B	-	-	-	-	-	0		54.1662	49.8065	47.7556	61.3138	58.713	58.7945	-0.00459791	6.35606	0.95573
1708	GpartN1_g1708.t1	GJQ09917.1	hypothetical protein	-	-	-	-	-	0		58.0484	49.6957	52.2665	31.5176	35.7696	38.5306	0.824073	4.37251	9.7758e-13
1709	GpartN1_g1709.t1	GJQ09918.1	Cryptochrome-1	-	-	-	-	-	0		10.2461	11.7481	13.7663	54.7346	48.8891	52.3077	-1.89272	5.55991	5.86558e-96
1710	GpartN1_g1710.t1	GJQ09919.1	Putative pterin-4-alpha-carbinolamine dehydratase	-	-	-	-	-	0		151.964	150.268	136.62	189.016	205.222	176.575	-0.151342	5.90112	0.0691479
1711	GpartN1_g1711.t1	GJQ09920.1	Sulfite reductase [NADPH] hemoprotein beta-component	-	-	-	-	-	0		143.614	146.149	160.149	123.686	113.936	123.406	0.549746	7.9133	1.71251e-22
1712	GpartN1_g1712.t1	GJQ09921.1	Protein transport protein SEC13	-	-	-	-	-	0		217.816	198.056	203.128	222.351	223.519	238.423	0.0867888	7.53533	0.137116
1713	GpartN1_g1713.t1	GJQ09922.1	N-alpha-acetyltransferase 50	-	GNAT	-	-	-	0		77.1608	85.5256	75.5283	104.891	102.15	101.039	-0.140151	6.59073	0.0281211
1714	GpartN1_g1714.t1	GJQ09923.1	Protein-L-isoaspartate(D-aspartate) O-methyltransferase	-	-	-	-	-	0		62.4068	59.6792	60.7526	80.7471	79.8405	67.7654	-0.0908671	5.89509	0.299673
1715	GpartN1_g1715.t1	GJQ09924.1	3-hydroxyisobutyrate dehydrogenase, mitochondrial	-	-	-	-	-	0		117.625	113.662	103.047	134.385	129.38	128.794	0.000286549	6.84047	1
1716	GpartN1_g1716.t1	GJQ09925.1	6-phosphogluconate dehydrogenase, decarboxylating	-	-	-	-	-	0		118.336	110.369	114.979	179.079	161.865	178.904	-0.363949	7.56287	3.89101e-11
1717	GpartN1_g1717.t1	GJQ09926.1	Uncharacterized aminopeptidase ML1167	-	-	-	-	-	0		47.8521	44.1001	43.3318	88.456	93.7013	85.6917	-0.755991	6.04718	2.36691e-26
1718	GpartN1_g1718.t1	GJQ09927.1	hypothetical protein	-	-	-	-	-	0		429.767	470.904	458.128	401.392	385.687	356.523	0.479265	8.15795	2.40534e-17
1719	GpartN1_g1719.t1	GJQ09928.1	Chromatin modification-related protein eaf3	-	-	-	-	-	0		110.595	100.195	103.598	149.557	159.562	149.75	-0.316131	6.6905	5.82855e-07
1720	GpartN1_g1720.t1	GJQ09929.1	U3 small nucleolar RNA-associated protein 6	-	-	-	-	-	0		29.9763	30.6833	30.3165	48.3765	44.6114	47.4539	-0.393023	6.01427	1.51176e-09
1721	GpartN1_g1721.t1	GJQ09930.1	Protein kinase G11A	-	-	AGC_RSK-2	-	-	0		146.481	141.298	141.6	137.251	150.831	147.519	0.208281	7.44923	0.00014827
1722	GpartN1_g1722.t1	GJQ09931.1	T-complex protein 1 subunit theta	-	-	-	-	-	0		295.934	300.672	290.858	441.687	424.531	437.207	-0.323237	9.13684	1.41584e-15
1723	GpartN1_g1723.t1	GJQ09932.1	Inositol hexakisphosphate and diphosphoinositol-pentakisphosphate kinase	-	-	-	-	-	0		27.3869	25.5439	24.3335	34.2611	36.9421	38.5656	-0.276917	5.07926	0.00249892
1724	GpartN1_g1724.t1	GJQ09933.1	Dynein light chain 1, cytoplasmic	-	-	-	-	-	0		105.15	90.9642	92.1327	104.977	125.291	100.65	0.0261455	4.8436	0.846915
1725	GpartN1_g1725.t1	GJQ09934.1	hypothetical protein	-	-	-	-	-	0		53.3324	50.5048	50.8562	59.3752	56.9814	59.6078	0.0463817	6.99368	0.427292
1726	GpartN1_g1726.t1	GJQ09935.1	Puromycin-sensitive aminopeptidase	-	-	-	-	-	0		123.077	128.64	112.98	139.993	146.004	149.665	-0.0261101	8.32414	0.670342
1727	GpartN1_g1727.t1	GJQ09936.1	Proteasome subunit alpha	-	-	-	-	-	0		113.388	129.338	130.735	154.112	143.273	147.917	-0.0223311	6.56109	0.773401
1728	GpartN1_g1728.t1	GJQ09937.1	Bromodomain testis-specific protein	-	-	-	-	-	0		55.3101	56.2435	54.2207	62.9187	56.5672	64.5063	0.083309	7.03488	0.174087
1729	GpartN1_g1729.t1	GJQ09938.1	K(+)-insensitive pyrophosphate-energized proton pump	-	-	-	-	-	16		39.7131	42.7093	41.0492	63.8423	57.3677	61.4682	-0.332053	6.81956	1.21615e-08
1730	GpartN1_g1730.t1	GJQ09939.1	Flap endonuclease 1	-	-	-	-	-	0		26.9146	25.9314	25.8969	29.9473	29.7873	30.5521	0.0337827	6.18088	0.630622
1731	GpartN1_g1731.t1	GJQ09940.1	Signal recognition particle 54 kDa protein	-	-	-	-	-	0		63.7279	67.1517	60.6336	72.0974	68.8362	71.3852	0.0833534	6.47164	0.194985
1732	GpartN1_g1732.t1	GJQ09941.1	Protein phosphatase 1L	-	-	-	-	-	0		40.8451	40.5243	38.3867	49.7193	54.2302	41.2843	-0.051139	5.51928	0.662051
1733	GpartN1_g1733.t1	GJQ09942.1	Acetyl-coenzyme A synthetase	-	-	-	-	-	0		181.246	176.094	164.569	211.735	210.757	210.537	-0.0474972	8.49233	0.362181
1734	GpartN1_g1734.t1	GJQ09943.1	DNA damage-binding protein 1	-	-	-	-	-	0		74.3389	84.8907	83.4133	107.735	102.104	111.736	-0.174946	8.17285	0.00266169
1735	GpartN1_g1735.t1	GJQ09944.1	hypothetical protein	-	-	-	-	-	0		69.907	74.8543	89.2722	77.7448	84.1494	85.4434	0.149075	6.125	0.106489
1736	GpartN1_g1736.t1	GJQ09945.1	Cyclin-D-binding Myb-like transcription factor 1	MYB	-	-	-	-	0		80.343	78.5421	74.7704	66.4276	61.1387	60.5577	0.545738	6.30699	7.34562e-18
1737	GpartN1_g1737.t1	GJQ09946.1	Replication factor C large subunit	-	-	-	-	-	0		91.7188	95.6714	98.2623	104.136	95.3954	100.535	0.161189	7.6624	0.00257078
1738	GpartN1_g1738.t1	GJQ09947.1	hypothetical protein	-	-	-	-	-	0		72.0932	58.9481	61.2134	107.678	103.63	95.8442	-0.443536	5.47504	1.00871e-06
1739	GpartN1_g1739.t1	GJQ09948.1	Protein white	-	-	-	-	-	6		10.6243	12.3503	12.7145	205.155	175.686	200.066	-3.79278	7.47332	0
1740	GpartN1_g1740.t1	GJQ09949.1	Polyprenol reductase	-	-	-	-	-	4		41.4318	35.6807	32.7391	51.1161	49.0554	55.2466	-0.266236	5.13145	0.00770608
1741	GpartN1_g1741.t1	GJQ09950.1	Mitochondrial folate transporter/carrier	-	-	-	-	-	4		54.1082	54.5487	54.4052	68.9438	59.731	67.7602	-0.0329278	5.77868	0.678079
1742	GpartN1_g1742.t1	GJQ09951.1	hypothetical protein	-	-	-	-	-	0		107.226	95.5219	95.937	124.411	129.934	132.786	-0.143563	6.49656	0.033643
1743	GpartN1_g1743.t1	GJQ09952.1	hypothetical protein	-	-	-	-	-	1		40.8831	38.2125	36.7387	48.936	47.4123	51.4393	-0.117832	4.21123	0.323907
1744	GpartN1_g1744.t1	GJQ09953.1	hypothetical protein	-	-	-	-	-	1		95.2752	78.3016	79.3409	112.669	105.474	119.312	-0.181118	5.10627	0.0728793
1745	GpartN1_g1745.t1	GJQ09954.1	1-aminocyclopropane-1-carboxylate synthase	-	-	-	-	-	0		155.312	158.601	149.448	198.134	185.133	198.291	-0.0954618	7.63828	0.0660406
1746	GpartN1_g1746.t1	GJQ09955.1	Actin-related protein 8	-	-	-	-	-	0	actin related: ACT	96.1806	92.8019	99.2436	92.4282	91.6679	87.9889	0.313415	6.62595	1.3793e-07
1747	GpartN1_g1747.t1	GJQ09956.1	Isocitrate dehydrogenase [NADP] cytoplasmic	-	-	-	-	-	0		200.477	189.888	194.793	209.713	215.208	205.745	0.122203	7.94064	0.0171915
1748	GpartN1_g1748.t1	GJQ09957.1	Taurine import ATP-binding protein TauB	-	-	-	-	-	0		36.6052	36.913	41.7012	35.8498	33.3231	39.5748	0.316047	7.09727	8.41386e-06
1749	GpartN1_g1749.t1	GJQ09958.1	Cytochrome b5	-	-	-	-	-	1		145.591	139.544	147.958	326.992	373.372	316.214	-1.00294	6.4704	1.28015e-38
1750	GpartN1_g1750.t1	GJQ09959.1	Glutamate decarboxylase beta	-	-	-	-	-	0		718.736	739.779	721.276	1109.77	1150.32	1123.37	-0.403763	10.2656	2.77614e-23
1751	GpartN1_g1751.t1	GJQ09960.1	ATP-dependent RNA helicase DBP10	-	-	-	-	-	0		68.168	67.0808	66.8295	65.0764	59.7541	67.1467	0.307366	7.18626	1.04166e-08
1752	GpartN1_g1752.t1	GJQ09961.1	Heat shock 70 kDa protein 1B	-	-	-	-	-	0		1134.32	1123.14	1052.93	2297.02	2016.26	2157.09	-0.73544	11.4716	1.90099e-46
1753	GpartN1_g1753.t1	GJQ09962.1	3'(2'),5'-bisphosphate nucleotidase	-	-	-	-	-	0		57.5082	56.6384	66.1839	86.5331	96.8828	86.1761	-0.352603	6.15474	2.07377e-05
1754	GpartN1_g1754.t1	GJQ09963.1	Leucine aminopeptidase 2	-	-	-	-	-	0		119.566	118.88	107.058	166.909	174.1	166.94	-0.325768	7.97339	1.8891e-09
1755	GpartN1_g1755.t1	GJQ09964.1	26S proteasome non-ATPase regulatory subunit 3	-	-	-	-	-	0		132.085	141.664	134.283	166.841	155.58	166.034	-0.0275322	7.69283	0.622144
1756	GpartN1_g1756.t1	GJQ09965.1	General negative regulator of transcription subunit 3	-	-	-	-	-	0		56.4997	54.4121	57.5438	53.1647	49.2066	52.2171	0.356912	6.73879	4.60315e-10
1757	GpartN1_g1757.t1	GJQ09966.1	hypothetical protein	-	-	-	-	-	0		92.618	95.4996	96.1188	88.8134	87.1615	86.6116	0.344519	4.43269	0.000762946
1758	GpartN1_g1758.t1	GJQ09967.1	Telomerase reverse transcriptase	-	-	-	-	-	1		17.2422	15.8873	14.1621	15.5665	14.1271	17.228	0.246429	5.5688	0.0093323
1759	GpartN1_g1759.t1	GJQ09968.1	Phycobilisome 7.8 kDa linker polypeptide, allophycocyanin-associated, core	-	-	-	-	-	0		4609	4356.98	4410.02	3165.37	3439.26	3271.11	0.668135	10.5321	8.8943e-43
1760	GpartN1_g1760.t1	GJQ09969.1	NFU1 iron-sulfur cluster scaffold homolog, mitochondrial	-	-	-	-	-	0		198.445	189.737	200.83	201.894	200.425	200.95	0.19644	7.93042	6.13099e-05
1761	GpartN1_g1761.t1	GJQ09970.1	Eukaryotic translation initiation factor 3 subunit D-1	-	-	-	-	-	0		147.919	155.443	157.714	190.484	186.427	197.276	-0.0853694	7.98408	0.0937333
1762	GpartN1_g1762.t1	GJQ09971.1	DEAD-box ATP-dependent RNA helicase CshA	-	-	-	-	-	0		68.2219	74.7204	75.56	109.083	106.058	110.281	-0.343814	7.1084	3.06146e-10
1763	GpartN1_g1763.t1	GJQ09972.1	Thymocyte nuclear protein 1	-	-	-	-	-	0		18.288	27.1202	25.8825	20.1917	25.0268	20.3216	0.341892	3.79489	0.04508
1764	GpartN1_g1764.t1	GJQ09973.1	Protein tyrosine phosphatase type IVA 1	-	-	-	-	-	0		420.366	389.103	411.094	1104.12	1101.87	1065.16	-1.19121	9.18285	2.64403e-139
1765	GpartN1_g1765.t1	GJQ09974.1	Nucleoside diphosphate kinase	-	-	-	-	-	0		229.122	251.111	225.372	328.101	306.073	317.209	-0.198983	6.84248	0.000719423
1766	GpartN1_g1766.t1	GJQ09975.1	hypothetical protein	-	-	-	SP(Sec/SPI)	-	0		74.8366	67.1369	71.8049	94.6093	93.1487	101.415	-0.203556	5.96228	0.00441312
1767	GpartN1_g1767.t1	GJQ09976.1	hypothetical protein	-	-	-	-	-	0		0.818197	1.32574	0.613448	38.3725	39.8818	39.5458	-5.16601	4.39992	2.8264e-190
1768	GpartN1_g1768.t1	GJQ09977.1	Beta-mannosyltransferase 2	-	-	-	-	-	0		55.5426	53.063	52.8276	80.8805	78.7737	83.0729	-0.35617	6.18316	1.22079e-08
1769	GpartN1_g1769.t1	GJQ09978.1	hypothetical protein	-	-	-	-	-	0		0.564274	0.58183	1.03652	85.3772	83.6329	85.9098	-6.61129	5.19815	0
1770	GpartN1_g1770.t1	GJQ09979.1	Beta-1,4-galactosyltransferase 1	-	-	-	-	GT7(35-244)	0		6.92321	6.96864	8.6512	72.1534	64.0674	69.8408	-2.95697	4.81422	1.02291e-134
1771	GpartN1_g1771.t1	GJQ09980.1	hypothetical protein	-	-	-	-	-	1		32.341	30.6049	31.8254	41.8153	33.155	37.6544	-0.0113017	5.31852	0.909223
1772	GpartN1_g1772.t1	GJQ09981.1	hypothetical protein	-	-	-	-	-	0		548.957	556.258	518.276	583.216	595.533	574.266	0.119709	9.59356	0.00938903
1773	GpartN1_g1773.t1	GJQ09982.1	Protein kinase and PP2C-like domain-containing protein	-	-	TKL-Pl-3	-	-	0		46.1203	47.4782	43.2405	80.9995	71.5116	75.0477	-0.500054	6.63004	2.9488e-15
1774	GpartN1_g1774.t1	GJQ09983.1	Anthranilate synthase component 1	-	-	-	-	-	0		64.9064	70.6643	64.8462	68.9842	66.1488	69.7147	0.200168	6.8688	0.000414156
1775	GpartN1_g1775.t1	GJQ09984.1	hypothetical protein	-	-	-	-	-	0		141.781	138.62	135.185	144.652	131.356	133.091	0.256143	6.48983	3.08603e-05
1776	GpartN1_g1776.t1	GJQ09985.1	Developmentally-regulated GTP-binding protein 1	-	-	-	-	-	0		127.583	130.048	124.983	145.452	146.389	144.971	0.039181	7.10658	0.473199
1777	GpartN1_g1777.t1	GJQ09986.1	MMP 1-O-methyltransferase	-	-	-	-	-	0		9.6612	4.71874	6.13795	3.69065	1.5938	3.44071	1.49753	1.36607	4.53517e-06
1778	GpartN1_g1778.t1	GJQ09987.1	Protein O-glucosyltransferase 3	-	-	-	-	GT90(139-306)	0		170.976	184.334	169.99	0	0.122494	0	11.6303	6.35477	0
1779	GpartN1_g1779.t1	GJQ09988.1	EGF domain-specific O-linked N-acetylglucosamine transferase	-	-	-	-	GT61(237-336)	0		88.0017	89.1356	107.184	51.2423	55.7241	51.7047	1.06957	6.37066	2.5346e-37
1780	GpartN1_g1780.t1	GJQ09989.1	hypothetical protein	-	-	-	-	-	1		27.3261	28.1763	29.1713	0.129844	0.104136	0	8.45741	3.93072	6.68756e-197
1781	GpartN1_g1781.t1	GJQ09990.1	60S ribosomal protein L22	-	-	-	-	-	0		463.613	451.06	472.355	481.073	533.591	516.038	0.0866316	7.42026	0.141491
1782	GpartN1_g1782.t1	GJQ09991.1	Ribosomal RNA small subunit methyltransferase H	-	-	-	-	-	0		64.3048	62.1695	70.1296	82.4431	79.2538	74.3803	-0.0332678	6.14227	0.692404
1783	GpartN1_g1783.t1	GJQ09992.1	hypothetical protein	-	-	-	-	-	0		1.48627	1.9582	1.99343	14.199	16.342	12.7216	-2.76361	3.62226	6.27043e-49
1784	GpartN1_g1784.t1	GJQ09993.1	Regulatory-associated protein of mTOR	-	-	-	-	-	0		18.7885	18.5749	19.1675	54.65	50.604	56.6627	-1.2853	6.9587	2.0412e-110
1785	GpartN1_g1785.t1	GJQ09994.1	hypothetical protein	-	-	-	-	-	2		8.54446	5.28618	5.38126	12.0854	8.16212	14.8249	-0.605285	1.12358	0.0749721
1786	GpartN1_g1786.t1	GJQ09995.1	Vacuolar protein sorting-associated protein 52 A	-	-	-	-	-	0		31.3297	34.7844	33.8156	31.4502	29.2476	31.1651	0.353886	5.9602	2.35354e-07
1787	GpartN1_g1787.t1	GJQ09996.1	hypothetical protein	-	-	-	-	-	0		35.0762	40.0926	39.5294	29.2997	31.8995	34.6749	0.486132	4.99795	3.32657e-07
1788	GpartN1_g1788.t1	GJQ09997.1	Ethanol acetyltransferase 1	-	-	-	-	-	0		76.5422	74.0172	82.4838	99.2849	97.6464	99.4958	-0.116278	6.31419	0.0853929
1789	GpartN1_g1789.t1	GJQ09998.1	hypothetical protein	-	-	-	-	-	2		26.174	22.727	22.1718	30.7651	27.9636	35.3739	-0.166215	2.92103	0.402419
1790	GpartN1_g1790.t1	GJQ09999.1	GTPase HflX	-	-	-	-	-	0		88.0696	88.3195	89.4856	117.579	114.918	119.924	-0.175192	7.28934	0.000358015
1791	GpartN1_g1791.t1	GJQ10000.1	Tripartite motif-containing protein 5	-	-	-	-	-	0		30.7698	29.5459	26.0401	59.2689	56.5756	54.0537	-0.743655	5.76102	2.90374e-22
1792	GpartN1_g1792.t1	GJQ10001.1	hypothetical protein	-	-	-	-	-	0		97.7438	89.3093	81.2654	109.685	102.268	93.6931	0.045182	4.61221	0.729534
1793	GpartN1_g1793.t1	GJQ10002.1	2-dehydropantoate 2-reductase	-	-	-	-	-	0		71.3396	71.6485	66.4076	83.7987	77.7562	77.8479	0.0397878	6.11747	0.603166
1794	GpartN1_g1794.t1	GJQ10003.1	Rhomboid protein 2	-	-	-	-	-	6		61.6776	47.9021	49.8752	41.8255	41.9599	42.5752	0.567378	5.47771	7.91675e-09
1795	GpartN1_g1795.t1	GJQ10004.1	hypothetical protein	-	-	-	-	-	0		123.364	127.363	111.085	75.8943	75.3202	84.4853	0.850038	6.3158	1.16433e-34
1796	GpartN1_g1796.t1	GJQ10005.1	Dihydroneopterin aldolase	-	-	-	-	-	0		140.887	120.999	137.71	116.347	120.901	112.432	0.421508	5.47936	5.64936e-07
1797	GpartN1_g1797.t1	GJQ10006.1	hypothetical protein	-	-	-	-	-	0		3.09588	2.62217	2.78539	208.9	216.553	211.673	-5.98953	6.8407	0
1798	GpartN1_g1798.t1	GJQ10007.1	hypothetical protein	-	-	-	-	GT69(124-358)	1		3.15963	3.45539	4.12055	78.0474	79.3147	78.9414	-4.22885	5.69158	0
1799	GpartN1_g1799.t1	GJQ10008.1	Leukocyte receptor cluster member 8 homolog	-	-	-	-	-	0		40.7708	40.3997	38.0089	53.5327	46.7754	51.781	-0.118384	7.52475	0.0451514
1800	GpartN1_g1800.t1	GJQ10009.1	40S ribosomal protein S18	-	-	-	-	-	0		474.396	482.27	498.868	530.053	538.726	518.636	0.104871	7.74527	0.0422976
1801	GpartN1_g1801.t1	GJQ10010.1	UDP-N-acetylglucosamine--peptide N-acetylglucosaminyltransferase 110 kDa subunit	-	-	-	-	-	1		40.9323	39.409	38.8237	53.9668	45.1586	46.9749	-0.0577551	5.46077	0.520248
1802	GpartN1_g1802.t1	GJQ10011.1	hypothetical protein	-	-	-	-	-	0		117.49	122.402	120.997	161.517	171.327	164.078	-0.232525	7.29987	9.02319e-06
1803	GpartN1_g1803.t1	GJQ10012.1	Protein hedgehog	-	-	-	SP(Sec/SPI)	-	0	KTH variants: H	1.22527	2.29708	2.45531	32.2145	32.4199	33.8594	-3.81052	4.26516	7.29696e-137
1804	GpartN1_g1804.t1	GJQ10013.1	hypothetical protein	-	-	-	-	-	2		52.4791	48.7007	45.9961	80.2823	68.734	76.8939	-0.382216	5.85641	9.4902e-07
1805	GpartN1_g1805.t1	GJQ10014.1	Probable alpha-1,2-galactosyltransferase gmh1	-	-	-	-	-	1		0.162458	0	0.170525	133.515	126.139	134.282	-9.74592	5.59947	0
1806	GpartN1_g1806.t1	GJQ10015.1	hypothetical protein	-	-	-	-	-	1		41.4407	47.1351	37.2204	51.3628	55.987	50.8492	-0.102893	5.35644	0.315715
1807	GpartN1_g1807.t1	GJQ10016.1	hypothetical protein	-	-	-	-	-	2		42.6393	44.1012	43.655	72.6643	69.0865	72.6599	-0.485047	5.74358	7.51376e-13
1808	GpartN1_g1808.t1	GJQ10017.1	Protein hedgehog	-	-	-	SP(Sec/SPI)	-	0	KTH variants: H	11.5911	12.5376	11.2125	319.009	326.169	316.806	-4.53465	7.41984	0
1809	GpartN1_g1809.t1	GJQ10018.1	hypothetical protein	-	-	-	-	-	0		20.6304	23.2627	22.9213	9.83439	7.45504	7.78682	1.65292	3.98262	6.32611e-37
1810	GpartN1_g1810.t1	GJQ10019.1	hypothetical protein	-	-	-	-	-	0		17.4754	19.2732	20.5606	28.8775	25.1663	25.6556	-0.242641	5.451	0.00648838
1811	GpartN1_g1811.t1	GJQ10020.1	Protein white	-	-	-	-	-	6		0.556548	0.163961	0.250365	0.266341	0.427213	1.15875	-0.669268	-0.0360367	0.282918
1812	GpartN1_g1812.t1	GJQ10021.1	hypothetical protein	-	-	-	SP(Sec/SPI)	-	0		1522.77	1582.12	1500.11	3.84977	4.38755	5.10023	8.65037	9.12532	0
1813	GpartN1_g1813.t1	GJQ10022.1	Ribonucleoside-diphosphate reductase large subunit	-	-	-	-	-	0		123.278	130.855	138.19	75.1251	67.8008	76.0239	1.07419	7.83447	2.95995e-77
1814	GpartN1_g1814.t1	GJQ10023.1	40S ribosomal protein S4	-	-	-	-	-	0		234.073	259.351	239.59	362.256	345.389	357.672	-0.308076	7.73674	1.99464e-09
1815	GpartN1_g1815.t1	GJQ10024.1	Centromere protein J	-	-	-	-	-	0		84.171	95.1142	93.6864	25.2083	27.581	27.2364	1.99559	5.62164	4.79484e-127
1816	GpartN1_g1816.t1	GJQ10025.1	hypothetical protein	-	-	-	-	-	0		46.3244	39.1224	46.7724	21.6763	22.5208	24.3418	1.17586	3.25448	1.31342e-13
1817	GpartN1_g1817.t1	GJQ10026.1	Cysteine synthase	-	-	-	-	-	0		197.497	205.897	196.191	232.1	223.044	237.468	0.023567	7.84139	0.666358
1818	GpartN1_g1818.t1	GJQ10027.1	Zinc finger protein ZPR1	-	-	-	-	-	0		55.2331	56.6285	51.4001	63.4242	62.087	65.3243	0.00675646	6.11758	0.946654
1819	GpartN1_g1819.t1	GJQ10028.1	hypothetical protein	-	-	-	-	-	0		85.7829	94.4936	84.1383	65.4293	67.7971	73.1977	0.586861	5.37279	3.84745e-13
1820	GpartN1_g1820.t1	GJQ10029.1	30S ribosomal protein S15	-	-	-	-	-	0		134.788	135.667	134.284	95.7137	100.943	116.001	0.602743	6.10949	2.79758e-17
1821	GpartN1_g1821.t1	GJQ10030.1	GTP pyrophosphokinase	-	-	-	-	-	0		10.9593	11.1002	13.3359	12.0209	12.507	11.2068	0.212261	3.92873	0.117081
1822	GpartN1_g1822.t1	GJQ10031.1	hypothetical protein	-	-	-	-	-	0		172.372	175.157	145.712	200.411	191.722	197.796	-0.0266278	7.39301	0.711085
1823	GpartN1_g1823.t1	GJQ10032.1	Glycoprotein-N-acetylgalactosamine 3-beta-galactosyltransferase 1	-	-	-	-	GT31(132-252)	1		84.0206	73.4192	65.771	55.8153	63.639	52.48	0.603997	5.84178	9.22359e-10
1824	GpartN1_g1824.t1	GJQ10033.1	Biotin carboxylase	-	-	-	-	-	0		245.561	245.239	234.892	164.605	152.236	162.106	0.831527	8.87835	1.87991e-78
1825	GpartN1_g1825.t1	GJQ10034.1	hypothetical protein	-	-	-	-	-	0		40.6587	29.7129	42.6777	26.888	30.7556	33.6966	0.534778	3.43751	0.00153638
1826	GpartN1_g1826.t1	GJQ10035.1	Ammonium transporter Amt2	-	-	-	-	-	11		12.4505	13.593	16.4855	7.90546	7.94349	9.57262	0.972308	4.1133	4.35331e-12
1827	GpartN1_g1827.t1	GJQ10036.1	Cytochrome P450 monooxygenase 215	-	-	-	-	-	1		138.74	140.407	134.433	124.059	118.252	113.793	0.447116	7.67022	1.35898e-18
1828	GpartN1_g1828.t1	GJQ10037.1	D-arabinitol 2-dehydrogenase [ribulose-forming]	-	-	-	-	-	0		255.061	255.818	229.761	176.348	167.285	160.869	0.785379	7.24701	2.3099e-42
1829	GpartN1_g1829.t1	GJQ10038.1	Ubiquitin-conjugating enzyme E2 N	-	-	-	-	-	0		788.283	777.498	770.054	498.575	516.436	490.403	0.863676	8.50869	2.03869e-80
1830	GpartN1_g1830.t1	GJQ10039.1	hypothetical protein	-	-	-	-	-	0		93.6098	86.808	82.6885	35.2531	39.8517	37.978	1.445	6.29045	3.77185e-94
1831	GpartN1_g1831.t1	GJQ10040.1	CUGBP Elav-like family member 4	-	-	-	-	-	0		105.945	116.051	108.83	95.9695	91.7532	88.1933	0.49272	7.05	1.96098e-18
1832	GpartN1_g1832.t1	GJQ10041.1	Polycomb group protein FERTILIZATION-INDEPENDENT SEED 2	-	-	-	-	-	0		112	127.689	112.287	91.7711	99.5011	97.5291	0.513798	6.88672	6.04604e-16
1833	GpartN1_g1833.t1	GJQ10042.1	Gamma-tubulin complex component 2	-	-	-	-	-	0		37.6906	39.6953	38.6654	35.037	27.7172	33.5042	0.505701	6.52306	1.84292e-11
1834	GpartN1_g1834.t1	GJQ10043.1	Carnosine synthase 1	-	-	-	-	-	0		77.261	74.3594	75.5254	43.7747	39.2765	40.2149	1.11585	6.47678	3.26679e-78
1835	GpartN1_g1835.t1	GJQ10044.1	DNA repair protein RAD4	-	-	-	-	-	1		58.7792	55.0033	53.6707	48.1324	50.2058	47.4387	0.429452	6.67348	1.14292e-12
1836	GpartN1_g1836.t1	GJQ10045.1	Cytochrome c oxidase subunit 5B, mitochondrial	-	-	-	-	-	0		292.614	311.581	305.091	197.115	200.918	227.443	0.770648	7.19155	1.01009e-40
1837	GpartN1_g1837.t1	GJQ10046.1	Acid phosphatase	-	-	-	-	-	1		9.33351	9.16562	9.21384	5.5833	7.56256	6.70889	0.696757	3.17372	1.50173e-05
1838	GpartN1_g1838.t1	GJQ10047.1	Serine palmitoyltransferase 2	-	-	-	-	-	1		204.679	221.1	197.13	214.064	215.607	217.212	0.17601	8.43877	0.000506864
1839	GpartN1_g1839.t1	GJQ10048.1	U3 small nucleolar RNA-associated protein 18 homolog	-	-	-	-	-	0		32.5901	32.7249	34.109	23.1677	25.7075	21.6973	0.718909	5.21353	1.17708e-16
1840	GpartN1_g1840.t1	GJQ10049.1	Probable glutamyl endopeptidase, chloroplastic	-	-	-	-	-	0		19.4624	19.3827	22.6212	24.5948	22.2758	25.3011	0.00153248	5.84801	1
1841	GpartN1_g1841.t1	GJQ10050.1	hypothetical protein	-	-	-	-	-	0		31.9272	31.6434	29.9014	25.3553	27.7297	28.0793	0.43105	4.71313	5.3916e-06
1842	GpartN1_g1842.t1	GJQ10051.1	hypothetical protein	-	-	-	-	-	0		69.2776	63.496	63.6022	30.6347	25.8948	28.3545	1.44695	5.88798	2.89168e-82
1843	GpartN1_g1843.t1	GJQ10052.1	Phosphoribosylamine--glycine ligase	-	-	-	-	-	0		86.9374	80.7051	85.0975	53.5736	60.0587	58.6949	0.780266	6.65142	2.2053e-35
1844	GpartN1_g1844.t1	GJQ10053.1	Thioredoxin	-	-	-	-	-	0		62.9335	68.7292	71.386	55.9169	44.8456	48.6077	0.680188	4.42592	1.92201e-09
1845	GpartN1_g1845.t1	GJQ10054.1	Putative transferase CAF17, mitochondrial	-	-	-	-	-	0		58.0897	58.6117	57.4415	60.8286	53.6967	50.3503	0.312254	5.8039	6.29938e-05
1846	GpartN1_g1846.t1	GJQ10055.1	Probable inorganic phosphate transporter 1-4	-	-	-	-	-	12		3.30281	2.62513	3.46683	3.53438	2.95783	3.58154	0.138347	2.58542	0.558161
1847	GpartN1_g1847.t1	GJQ10056.1	Sigma non-opioid intracellular receptor 1	-	-	-	-	-	1		42.163	34.9052	44.0439	60.4354	66.8044	59.2967	-0.395514	4.96374	0.000274286
1848	GpartN1_g1848.t1	GJQ10057.1	Transcription elongation factor 1 homolog	-	-	-	-	-	0		30.9042	32.4247	33.5771	33.298	32.5317	33.865	0.189454	2.93406	0.320837
1849	GpartN1_g1849.t1	GJQ10058.1	Multiple RNA-binding domain-containing protein 1	-	-	-	-	-	0		19.3105	17.5619	20.6282	19.9091	21.8337	21.9408	0.0805738	5.45046	0.378057
1850	GpartN1_g1850.t1	GJQ10059.1	Protein SYM1	-	-	-	-	-	3		66.3649	63.977	65.3663	124.609	124.158	127.053	-0.710205	5.67863	2.67051e-25
1851	GpartN1_g1851.t1	GJQ10060.1	hypothetical protein	-	-	-	-	-	1		135.162	147.265	142.712	109.943	103.038	101.667	0.665768	6.58028	1.52031e-28
1852	GpartN1_g1852.t1	GJQ10061.1	Kinesin-like protein KIN-5A	-	-	-	-	-	0		64.9966	64.0734	61.3149	51.8677	49.2726	53.4404	0.532983	7.42524	9.5792e-26
1853	GpartN1_g1853.t1	GJQ10062.1	hypothetical protein	-	-	-	-	-	2		16.4947	16.1357	16.2483	19.7409	16.8929	15.4981	0.141621	4.62014	0.23052
1854	GpartN1_g1854.t1	GJQ10063.1	Eukaryotic translation initiation factor 3 subunit K	-	-	-	-	-	0		50.4428	48.3433	49.2128	47.445	50.0475	54.4727	0.1915	4.88441	0.0445372
1855	GpartN1_g1855.t1	GJQ10064.1	Dynein assembly factor with WDR repeat domains 1	-	-	-	-	-	0		24.7757	23.9825	25.7407	22.5841	19.5842	18.5544	0.529341	4.46542	1.14766e-06
1856	GpartN1_g1856.t1	GJQ10065.1	Probable Xaa-Pro aminopeptidase P	-	-	-	-	-	0		87.7517	87.4882	87.0048	77.0765	78.9759	76.6167	0.402232	7.13303	5.81528e-16
1857	GpartN1_g1857.t1	GJQ10066.1	3-hydroxybutyryl-CoA dehydrogenase	-	-	-	-	-	0		57.5904	53.8582	64.8083	51.147	52.6545	51.1687	0.41474	5.67019	6.62669e-07
1858	GpartN1_g1858.t1	GJQ10067.1	Cytosolic Fe-S cluster assembly factor NBP35	-	-	-	-	-	0		49.9382	56.292	46.4952	64.8993	62.1562	65.6439	-0.103194	5.64767	0.216865
1859	GpartN1_g1859.t1	GJQ10068.1	hypothetical protein	-	-	-	-	-	1		50.0634	51.2344	59.2412	65.1152	65.1524	61.6813	-0.0288896	5.27033	0.799223
1860	GpartN1_g1860.t1	GJQ10069.1	Gamma-glutamylaminecyclotransferase	-	-	-	-	-	0		39.1312	37.8989	44.155	55.8677	52.5658	51.3566	-0.167597	5.36401	0.0600266
1861	GpartN1_g1861.t1	GJQ10070.1	Pyrimidine-specific ribonucleoside hydrolase RihA	-	-	-	-	-	0		74.184	78.2621	73.4918	54.6311	57.4309	57.186	0.6452	6.05579	2.9023e-24
1862	GpartN1_g1862.t1	GJQ10071.1	Methylmalonyl-CoA epimerase, mitochondrial	-	-	-	-	-	0		94.8887	87.5529	105.158	107.548	109.778	100.476	0.0851704	5.93058	0.326583
1863	GpartN1_g1863.t1	GJQ10072.1	Transcription-repair-coupling factor	-	-	-	-	-	0		30.5962	33.2791	32.6272	30.1135	23.7632	27.7922	0.477064	6.07884	3.46757e-09
1864	GpartN1_g1864.t1	GJQ10073.1	Cytochrome b-c1 complex subunit 6-1, mitochondrial	-	-	-	-	-	0		16.7146	17.2346	22.943	33.0212	33.3918	24.0925	-0.445153	2.3032	0.0667358
1865	GpartN1_g1865.t1	GJQ10074.1	fasciclin (FAS1) domain-containing protein	-	-	-	SP(Sec/SPI)	-	0	FAS1	146.845	141.916	140.049	18.513	14.8475	18.0811	3.29901	5.25447	1.21986e-253
1866	GpartN1_g1866.t1	GJQ10075.1	Glycosyltransferase 25 family member	-	-	-	-	GT25(492-679)	1		16.3806	16.0739	16.6826	15.5713	13.7425	15.4676	0.369746	4.98816	2.86268e-05
1867	GpartN1_g1867.t1	GJQ10076.1	Protein LOL2	C2C2-LSD	-	-	-	-	0		56.216	61.5788	59.5962	56.9809	49.842	49.1816	0.419067	5.6116	1.02272e-07
1868	GpartN1_g1868.t1	GJQ10077.1	Fluoride export protein 1	-	-	-	-	-	9		84.4094	71.6286	75.21	66.4467	58.4552	63.402	0.530573	6.62807	3.34743e-13
1869	GpartN1_g1869.t1	GJQ10078.1	Translation initiation factor IF-1	-	-	-	-	-	0		92.5017	98.2797	95.4551	100.499	97.1129	86.5359	0.240449	5.23092	0.00622419
1870	GpartN1_g1870.t1	GJQ10079.1	hypothetical protein	-	-	-	-	-	1		54.342	57.4087	55.4842	26.4908	25.6276	24.851	1.35006	6.09752	9.07931e-103
1871	GpartN1_g1871.t1	GJQ10080.1	Probable phytol kinase, chloroplastic	-	-	-	-	-	8		66.3662	62.0974	66.7184	45.7764	49.8673	43.6493	0.713034	5.694	9.48175e-21
1872	GpartN1_g1872.t1	GJQ10081.1	hypothetical protein	-	-	-	-	-	0		52.501	47.807	49.0248	538.661	521.769	501.116	-3.15361	6.63504	0
1873	GpartN1_g1873.t1	GJQ10082.1	Ubiquitin carboxyl-terminal hydrolase BAP1	-	-	-	-	-	0		46.4667	43.6804	47.5433	3.60095	5.38215	4.12005	3.59597	4.42502	2.87854e-157
1874	GpartN1_g1874.t1	GJQ10083.1	Uncharacterized protein YqiK	-	-	-	-	-	0		117.957	123.209	111.469	195.479	194.633	174.61	-0.44924	6.7728	5.90763e-12
1875	GpartN1_g1875.t1	GJQ10084.1	hypothetical protein	-	-	-	-	-	0		599.936	650.079	620.233	371.191	386.196	352.408	0.982156	8.10161	1.76107e-77
1876	GpartN1_g1876.t1	GJQ10085.1	50S ribosomal protein L23	-	-	-	-	-	0		153.903	152.814	142.651	65.3246	68.7795	72.1437	1.3524	5.50358	8.04807e-72
1877	GpartN1_g1877.t1	GJQ10086.1	Vacuolar protein sorting-associated protein 11 homolog	-	-	-	-	-	0		22.2689	26.1304	26.2027	22.422	19.4905	19.8517	0.505248	6.05806	5.80505e-10
1878	GpartN1_g1878.t1	GJQ10087.1	hypothetical protein	-	-	-	-	-	0		55.1173	52.1561	55.2912	5.45345	7.18535	7.98933	3.19019	3.45951	5.01757e-78
1879	GpartN1_g1879.t1	GJQ10088.1	Probable sister chromatid cohesion protein DCC1	-	-	-	-	-	0		7.09906	6.20333	6.6938	2.68715	1.61633	2.88094	1.72749	2.27221	3.24868e-14
1880	GpartN1_g1880.t1	GJQ10089.1	2-dehydro-3-deoxyphosphooctonate aldolase	-	-	-	-	-	0		61.5257	57.9631	53.5852	23.3949	24.0481	27.1863	1.44448	5.12296	4.15586e-55
1881	GpartN1_g1881.t1	GJQ10090.1	Metaxin-1	-	-	-	-	-	1		82.5716	81.3823	78.5787	88.1326	89.8914	93.4012	0.0681581	6.23127	0.306698
1882	GpartN1_g1882.t1	GJQ10091.1	Serine/threonine-protein phosphatase 6 regulatory subunit 3-B	-	-	-	-	-	0		96.9947	95.0586	90.7169	92.5715	93.6998	93.3596	0.246706	7.75677	4.80845e-07
1883	GpartN1_g1883.t1	GJQ10092.1	Gamma-tubulin complex component 5	-	-	-	-	-	0		24.6644	22.851	22.1126	19.0984	16.2976	19.3792	0.583122	5.61826	7.18862e-13
1884	GpartN1_g1884.t1	GJQ10093.1	WD repeat domain-containing protein 83	-	-	-	-	-	0		17.3269	17.8028	19.1513	22.6294	21.4936	23.4551	-0.0839224	5.3501	0.331274
1885	GpartN1_g1885.t1	GJQ10094.1	N-acetyl-gamma-glutamyl-phosphate reductase	-	-	-	-	-	0		32.4223	34.8846	40.6339	40.6841	36.4161	34.5423	0.183008	5.37732	0.0787687
1886	GpartN1_g1886.t1	GJQ10095.1	NADH dehydrogenase [ubiquinone] 1 alpha subcomplex assembly factor 3	-	-	-	-	-	0		39.2237	30.0979	32.2351	27.5015	41.9343	35.768	0.170238	3.83091	0.333357
1887	GpartN1_g1887.t1	GJQ10096.1	Replication protein A 32 kDa subunit	-	-	-	-	-	0		108.495	96.7745	98.3534	70.9002	70.8018	79.7354	0.687519	6.13624	1.19694e-21
1888	GpartN1_g1888.t1	GJQ10097.1	Glutathione S-transferase omega-1	-	-	-	-	-	0		65.7555	68.6014	70.4461	97.0339	94.1502	84.0007	-0.196288	5.66233	0.0168902
1889	GpartN1_g1889.t1	GJQ10098.1	60S ribosomal protein L7	-	-	-	-	-	0		218.012	228.492	235.049	207.605	213.705	232.553	0.290252	7.25724	2.97051e-07
1890	GpartN1_g1890.t1	GJQ10099.1	hypothetical protein	-	-	-	-	-	0		107.563	112.293	104.968	49.4326	49.5838	47.2274	1.38066	6.32974	4.50119e-116
1891	GpartN1_g1891.t1	GJQ10100.1	Methionine synthase	-	-	-	-	-	0		46.5823	44.4737	43.7645	42.5437	40.1717	37.567	0.39662	5.19187	2.44005e-06
1892	GpartN1_g1892.t1	GJQ10101.1	Inositol 2-dehydrogenase	-	-	-	-	-	0		210.609	223.398	258.526	210.319	200.636	209.046	0.391038	7.80267	1.5885e-08
1893	GpartN1_g1893.t1	GJQ10102.1	hypothetical protein	-	-	-	-	-	0		24.5728	24.1163	28.2792	37.6873	33.1418	36.9841	-0.250932	3.69412	0.0779741
1894	GpartN1_g1894.t1	GJQ10103.1	hypothetical protein	-	-	-	-	-	0		31.5006	38.9487	39.7924	33.8043	32.6067	32.0828	0.392111	4.97846	0.000176189
1895	GpartN1_g1895.t1	GJQ10104.1	Selenide, water dikinase 1	-	-	-	-	-	0		277.485	293.198	252.009	356.54	343.158	354.604	-0.126673	8.28363	0.0245127
1896	GpartN1_g1896.t1	GJQ10105.1	hypothetical protein	-	-	-	-	-	0		184.316	184.057	156.074	450.572	400.822	426.108	-1.05184	7.58846	1.60173e-61
1897	GpartN1_g1897.t1	GJQ10106.1	3-oxoacyl-[acyl-carrier-protein] reductase FabG	-	-	-	-	-	0		90.498	92.8019	85.4407	68.9086	60.0062	64.9307	0.706963	5.84937	5.41658e-24
1898	GpartN1_g1898.t1	GJQ10107.1	Glucoamylase	-	-	-	SP(Sec/SPI)	-	0		23.9946	25.5568	23.5255	71.0562	69.4238	82.5304	-1.37707	6.0857	2.93174e-65
1899	GpartN1_g1899.t1	GJQ10108.1	Glucoamylase	-	-	-	SP(Sec/SPI)	-	0		3.79419	2.72947	2.31547	5.22203	7.19087	7.7159	-0.95739	2.80632	5.14816e-06
1900	GpartN1_g1900.t1	GJQ10109.1	Ribose 1,5-bisphosphate isomerase	-	-	-	-	-	0		38.5874	44.7477	43.533	29.2427	28.5262	31.4907	0.738152	5.38248	1.45312e-18
1901	GpartN1_g1901.t1	GJQ10110.1	40S ribosomal protein S30	-	-	-	-	-	0		126.293	157.913	141.707	114.277	100.751	110.316	0.622285	4.41786	8.25893e-08
1902	GpartN1_g1902.t1	GJQ10111.1	Mediator of RNA polymerase II transcription subunit 31	-	SOH1	-	-	-	0		73.1789	78.0576	83.8762	85.4714	87.0038	87.1258	0.0854298	4.60037	0.426153
1903	GpartN1_g1903.t1	GJQ10112.1	RUS family member 1	-	-	-	-	-	3		36.3871	34.5309	32.617	42.9684	41.7423	42.4887	-0.0646229	5.8749	0.379547
1904	GpartN1_g1904.t1	GJQ10113.1	hypothetical protein	-	-	-	-	-	0		42.4833	36.9909	37.9866	66.0625	54.6734	56.3469	-0.354199	4.26856	0.00351055
1905	GpartN1_g1905.t1	GJQ10114.1	hypothetical protein	-	-	-	-	-	0		54.669	54.7386	56.0922	37.2947	42.5044	41.5397	0.672578	5.07619	2.49552e-15
1906	GpartN1_g1906.t1	GJQ10115.1	Chaperone protein DnaJ	-	-	-	-	-	0		143.66	154.997	160.181	176.352	179.35	183.92	-0.00369359	7.74374	0.965485
1907	GpartN1_g1907.t1	GJQ10116.1	Calvin cycle protein CP12, chloroplastic	-	-	-	-	-	0		1009.06	950.862	959.971	589.467	576.297	572.248	0.979658	8.13161	5.1537e-94
1908	GpartN1_g1908.t1	GJQ10117.1	hypothetical protein	-	-	-	-	-	0		10.8774	13.658	16.2056	3.13448	3.92792	4.74858	2.00764	3.64287	1.47017e-27
1909	GpartN1_g1909.t1	GJQ10118.1	N-lysine methyltransferase SMYD2	-	-	-	-	-	0		34.5997	41.4763	37.4319	22.2805	23.0017	22.0974	0.979976	5.13991	1.2952e-26
1910	GpartN1_g1910.t1	GJQ10119.1	Zinc finger protein 593 homolog	C2H2	-	-	-	-	0		35.4668	34.9973	26.0196	26.8282	28.6885	22.2323	0.537575	3.26347	0.00190375
1911	GpartN1_g1911.t1	GJQ10120.1	Nucleolar protein 58	-	-	-	-	-	0		59.2269	58.2756	57.9016	47.44	45.7605	49.0629	0.534478	6.07934	5.69725e-18
1912	GpartN1_g1912.t1	GJQ10121.1	D-inositol 3-phosphate glycosyltransferase	-	-	-	-	GT4(203-344)	0		1.98705	1.32574	1.34959	3.39348	2.30288	2.43359	-0.545479	1.30409	0.0988568
1913	GpartN1_g1913.t1	GJQ10122.1	hypothetical protein	-	-	-	-	-	0		19.4655	16.5101	20.6518	0.818018	0.843498	0.762618	4.74901	3.56139	1.11575e-104
1914	GpartN1_g1914.t1	GJQ10123.1	hypothetical protein	-	-	-	-	-	1		128.273	130.963	129.567	0.704435	0.18832	0.218909	8.63438	5.28457	0
1915	GpartN1_g1915.t1	GJQ10124.1	DNA topoisomerase 2	-	-	-	-	-	0		107.826	111.498	106.222	0.0980482	0.0393175	0.182816	10.184	7.32375	0
1916	GpartN1_g1916.t1	GJQ10125.1	hypothetical protein	-	-	-	-	-	1		18.443	16.1009	20.7785	0	0	0.383988	7.2623	3.2484	2.60979e-107
1917	GpartN1_g1917.t1	GJQ10126.1	DNA polymerase delta catalytic subunit	-	-	-	-	-	0		65.6951	64.0143	60.9885	0	0	0	13.1156	6.04683	0
1918	GpartN1_g1918.t1	GJQ10127.1	hypothetical protein	-	-	-	-	-	0		270.466	294.559	292.119	0	0.137544	0	12.1694	6.90448	0
1919	GpartN1_g1919.t1	GJQ10128.1	hypothetical protein	-	-	-	-	-	0		15.731	12.3647	15.8354	0	0	0	9.9247	2.84783	3.14851e-85
1920	GpartN1_g1920.t1	GJQ10129.1	Probable thymidylate kinase	-	-	-	-	-	0		7.23228	5.24772	7.59142	0	0	0	7.74467	0.821859	5.80425e-22
1921	GpartN1_g1921.t1	GJQ10130.1	hypothetical protein	-	-	-	-	-	0		72.6455	71.2157	66.8622	0	0	0	12.7126	5.63627	0
1922	GpartN1_g1922.t1	GJQ10131.1	Tyrosine--tRNA ligase	-	-	-	-	-	0		63.5605	71.3054	75.9238	5.96183	6.14753	7.80775	3.63185	5.24677	6.84504e-202
1923	GpartN1_g1923.t1	GJQ10132.1	hypothetical protein	-	-	-	-	-	0		41.3085	40.2141	47.4778	11.3384	12.1935	18.7386	1.84033	3.94826	3.33346e-32
1924	GpartN1_g1924.t1	GJQ10133.1	hypothetical protein	-	-	-	-	-	1		505.256	509.093	538.31	101.547	93.4195	109.11	2.58453	10.5854	0
1925	GpartN1_g1925.t1	GJQ10134.1	TPR repeat-containing protein Synpcc7942_0270	-	-	-	-	-	2		306.758	332.936	325.811	42.123	43.0161	43.5635	3.1363	7.59185	0
1926	GpartN1_g1926.t1	GJQ10135.1	hypothetical protein	-	-	-	-	-	0		151.304	163.587	166.529	20.5101	17.2716	20.3161	3.28725	5.62267	5.54948e-278
1927	GpartN1_g1927.t1	GJQ10136.1	hypothetical protein	-	-	-	-	-	0		21.9277	18.0542	27.139	3.10634	1.02583	1.87386	3.74564	3.22422	6.37222e-53
1928	GpartN1_g1928.t1	GJQ10137.1	hypothetical protein	-	SWI/SNF-BAF60b	-	-	-	0		514.971	559.519	564.988	57.6796	50.0227	59.2417	3.53146	7.79174	0
1929	GpartN1_g1929.t1	GJQ10138.1	SUMO-conjugating enzyme UBC9	-	-	-	-	-	0		48.4848	38.3182	37.1789	3.56611	4.16005	4.83577	3.51873	3.30512	8.60243e-65
1930	GpartN1_g1930.t1	GJQ10139.1	DNA-directed RNA polymerase subunit Rpo1C	-	-	-	-	-	0		62.5697	79.4536	77.0004	1.03253	1.38015	1.4439	6.02255	4.91909	1.72361e-226
1931	GpartN1_g1931.t1	GJQ10140.1	hypothetical protein	-	-	-	-	-	1		57.1793	53.7516	64.072	1.16088	0.26601	0.927654	6.47292	4.64097	6.06138e-230
1932	GpartN1_g1932.t1	GJQ10141.1	hypothetical protein	-	-	-	-	-	0		44.0535	49.0873	57.9257	0.793416	0.212108	1.97249	5.8991	3.76149	2.65792e-120
1933	GpartN1_g1933.t1	GJQ10142.1	hypothetical protein	-	-	-	-	-	0		65.7182	73.366	84.1327	1.32735	0.760386	1.76779	6.08988	4.80428	5.33938e-211
1934	GpartN1_g1934.t1	GJQ10143.1	DNA-directed RNA polymerase subunit Rpo1N	-	-	-	-	-	0		0	0.112898	0	0	0	0.0569909	0.988639	-1.68339	1
1935	GpartN1_g1935.t1	GJQ10144.1	hypothetical protein	-	-	-	-	-	0		0	0	0	0	0	0	0	-2.00538	1
1936	GpartN1_g1936.t1	GJQ10145.1	Putative phosphoesterase 244L	-	-	-	-	-	0		0	0	0.0483475	0	0	0	1.97242	-1.88985	1
1937	GpartN1_g1937.t1	GJQ10146.1	hypothetical protein	-	-	-	-	-	1		8.83281	6.61501	7.22196	2.80318	2.4147	4.64594	1.44112	2.88288	3.01103e-12
1938	GpartN1_g1938.t1	GJQ10147.1	hypothetical protein	-	-	-	-	-	0		39.6931	39.5003	57.8938	14.9461	12.1935	11.2912	2.0675	3.98134	2.90001e-29
1939	GpartN1_g1939.t1	GJQ10148.1	hypothetical protein	-	-	-	-	-	1		508.723	521.11	531.003	101.518	92.042	109.842	2.59538	10.5914	0
1940	GpartN1_g1940.t1	GJQ10149.1	TPR repeat-containing protein Synpcc7942_0270	-	-	-	-	-	2		302.149	318.428	320.081	46.0509	39.3228	43.3109	3.10564	7.55759	0
1941	GpartN1_g1941.t1	GJQ10150.1	hypothetical protein	-	-	-	-	-	0		151.304	171.873	167.011	17.9463	16.6548	22.2282	3.34253	5.64319	8.39606e-255
1942	GpartN1_g1942.t1	GJQ10151.1	Deoxyuridine 5'-triphosphate nucleotidohydrolase	-	-	-	-	-	0		16.2345	17.0333	14.0511	0	0	0	8.89056	1.85858	3.06274e-47
1943	GpartN1_g1943.t1	GJQ10152.1	hypothetical protein	-	-	-	-	-	1		5.0117	4.41401	4.4934	0	0	0	8.57396	1.56426	1.40108e-38
1944	GpartN1_g1944.t1	GJQ10153.1	Ribonucleoside-diphosphate reductase small chain	-	-	-	-	-	2		0	0.146375	0	0.158516	0	0	0.185106	-1.78294	1
1945	GpartN1_g1945.t1	GJQ10154.1	DNA-invertase	-	-	-	-	-	0		1.04249	1.61239	2.3709	0.194014	0	0	4.5861	-0.231627	1.00381e-07
1946	GpartN1_g1946.t1	GJQ10155.1	hypothetical protein	-	-	-	-	-	1		0.329786	0.525527	0.597918	0	0	0.0312102	5.32651	0.318417	1.73049e-14
1947	GpartN1_g1947.t1	GJQ10156.1	Ubiquitin-60S ribosomal protein L40	-	-	-	-	-	0		0	0	0	0	0	0	0	-2.00538	1
1948	GpartN1_g1948.t1	GJQ10157.1	Flavin-dependent thymidylate synthase	-	-	-	-	-	0		0	0	0	0	0	0	0	-2.00538	1
1949	GpartN1_g1949.t1	GJQ10158.1	hypothetical protein	-	-	-	-	-	0		2.44471	0.373448	1.90083	1.21327	1.05414	0.754069	0.873443	0.995493	0.0313271
1950	GpartN1_g1950.t1	GJQ10159.1	Probable kinase 439L	-	-	-	-	-	0		1.37005	1.52134	0.774353	0.353042	0.188761	0.109711	2.67602	0.111208	2.48103e-06
1951	GpartN1_g1951.t1	GJQ10160.1	Procollagen galactosyltransferase 1-B	-	-	-	-	GT25(12-185)	0		0.845881	1.22108	0.710309	0.755634	0	0.35223	1.60407	-0.50227	0.0497846
1952	GpartN1_g1952.t1	GJQ10161.1	hypothetical protein	-	-	-	-	-	2		0.115982	0	0.243482	0	0	0	3.28876	-1.68332	0.296419
1953	GpartN1_g1953.t1	GJQ10162.1	hypothetical protein	-	-	-	-	-	1		0	0	0	0	0	0	0	-2.00538	1
1954	GpartN1_g1954.t1	GJQ10163.1	hypothetical protein	-	-	-	-	-	0		0	0	0	0	0	0	0	-2.00538	1
1955	GpartN1_g1955.t1	GJQ10164.1	hypothetical protein	-	-	-	-	-	0		0	0	0	0	0	0	0	-2.00538	1
1956	GpartN1_g1956.t1	GJQ10165.1	hypothetical protein	-	-	-	-	-	1		0	0	0	0	0	0	0	-2.00538	1
1957	GpartN1_g1957.t1	GJQ10166.1	hypothetical protein	-	-	-	-	-	1		0	0	0	0	0	0	0	-2.00538	1
1958	GpartN1_g1958.t1	GJQ10167.1	Tyrosine-protein phosphatase non-receptor type 23	-	-	-	-	-	0		71.6009	71.7641	61.9466	110.4	107.753	108.382	-0.437694	6.82394	8.4875e-13
1959	GpartN1_g1959.t1	GJQ10168.1	Gamma-glutamyl cyclotransferase gliK	-	-	-	-	-	0		45.0008	36.5893	38.0797	75.7066	82.7313	69.3411	-0.699425	5.16723	2.85044e-11
1960	GpartN1_g1960.t1	GJQ10169.1	Heat shock factor protein HSF8	HSF	-	-	-	-	0		36.0173	41.6836	39.9887	37.2461	34.0431	39.6594	0.318274	5.81842	6.10106e-05
1961	GpartN1_g1961.t1	GJQ10170.1	t-SNARE affecting a late Golgi compartment protein 2	-	-	-	-	-	1	SNARE: SYP4	67.6446	74.4779	66.0395	82.5759	92.6654	79.2214	-0.0629417	6.04815	0.486544
1962	GpartN1_g1962.t1	GJQ10171.1	hypothetical protein	-	-	-	-	-	0		16.1416	17.1482	20.1521	18.9802	22.5595	18.8405	0.0464948	4.27013	0.744761
1963	GpartN1_g1963.t1	GJQ10172.1	Conserved oligomeric Golgi complex subunit 3	-	-	-	-	-	0		31.0351	31.5041	28.5884	43.1394	39.1025	42.1674	-0.21517	6.3597	0.000911097
1964	GpartN1_g1964.t1	GJQ10173.1	Protein arginine methyltransferase NDUFAF7, mitochondrial	-	-	-	-	-	0		19.2571	21.4239	20.0006	50.9287	53.1893	48.6402	-1.10366	5.42283	6.44843e-41
1965	GpartN1_g1965.t1	GJQ10174.1	[Pyruvate dehydrogenase (acetyl-transferring)] kinase isozyme 4, mitochondrial	-	-	-	-	-	0		45.6675	52.0149	47.4688	90.8216	88.661	90.57	-0.664825	6.245	1.94043e-25
1966	GpartN1_g1966.t1	GJQ10175.1	Succinate dehydrogenase [ubiquinone] flavoprotein subunit, mitochondrial	-	-	-	-	-	0		121.679	135.137	125.438	366.246	333.24	357.859	-1.2363	8.71696	1.23177e-129
1967	GpartN1_g1967.t1	GJQ10176.1	Probable GTP-binding protein EngB	-	-	-	-	-	0		13.6409	17.1103	10.4804	35.4888	36.7742	39.0876	-1.20122	4.4789	1.0163e-19
1968	GpartN1_g1968.t1	GJQ10177.1	Kinesin-like protein KIN-14D	-	-	-	-	-	0		28.8935	25.0554	24.7507	17.0589	15.0197	17.0561	0.915435	5.57677	1.71029e-26
1969	GpartN1_g1969.t1	GJQ10178.1	hypothetical protein	-	-	-	-	-	0		91.5017	93.0228	90.1974	111.028	119.366	106.855	-0.0685316	5.87147	0.390501
1970	GpartN1_g1970.t1	GJQ10179.1	hypothetical protein	-	-	-	-	-	0		460.787	515.689	533.167	506.108	493.741	464.258	0.274552	7.82415	1.04939e-05
1971	GpartN1_g1971.t1	GJQ10180.1	Calcium-binding mitochondrial carrier protein SCaMC-2	-	-	-	-	-	5		32.7986	37.5345	35.3299	67.9445	65.2728	68.9271	-0.70479	7.2451	2.09141e-38
1972	GpartN1_g1972.t1	GJQ10181.1	Ycf20-like protein	-	-	-	-	-	2		15.3716	16.7687	17.3041	40.0505	36.7093	36.4104	-0.961385	3.9152	4.64787e-14
1973	GpartN1_g1973.t1	GJQ10182.1	Putative RING finger protein 157L	-	-	-	-	-	0		32.8763	35.8225	28.7574	164.418	152.119	149.642	-2.02529	6.59171	1.31683e-185
1974	GpartN1_g1974.t1	GJQ10183.1	GRAM domain-containing protein 2B	-	-	-	-	-	1		46.0703	47.334	39.291	62.0083	58.9403	62.8617	-0.237397	6.2941	0.00105592
1975	GpartN1_g1975.t1	GJQ10184.1	Probable allantoinase	-	-	-	-	-	0		25.9501	25.5895	26.6983	81.9863	80.4165	84.7954	-1.42803	5.99497	2.50024e-100
1976	GpartN1_g1976.t1	GJQ10185.1	Mitochondrial inner membrane protease ATP23	-	-	-	-	-	0		54.4485	54.348	48.5404	50.5273	58.3355	59.7876	0.126792	4.75874	0.243941
1977	GpartN1_g1977.t1	GJQ10186.1	hypothetical protein	-	-	-	-	-	0		66.733	61.3398	61.5214	39.7095	39.3175	39.9909	0.902849	4.86241	1.59783e-23
1978	GpartN1_g1978.t1	GJQ10187.1	DnaJ homolog subfamily A member 1	-	-	-	-	-	0		210.039	198.445	193.776	310.964	308.814	325.638	-0.419088	8.22526	6.72621e-18
1979	GpartN1_g1979.t1	GJQ10188.1	ATP synthase gamma chain	-	-	-	-	-	0		151.575	158.374	150.616	336.402	314.802	339.567	-0.873076	7.75673	1.48281e-70
1980	GpartN1_g1980.t1	GJQ10189.1	ATP-dependent RNA helicase SUPV3L1, mitochondrial	-	-	-	-	-	0		40.794	39.8943	40.9464	71.5311	75.0068	80.7539	-0.671542	6.79239	5.89791e-29
1981	GpartN1_g1981.t1	GJQ10190.1	Wee1-like protein kinase 2	-	-	WEE	-	-	0		27.1058	29.3058	23.1113	24.88	22.9391	24.6561	0.367526	5.15663	0.00017478
1982	GpartN1_g1982.t1	GJQ10191.1	mRNA-capping enzyme subunit beta	-	-	-	-	-	0		49.7882	41.6057	38.7647	61.552	66.7591	57.5258	-0.284226	5.56588	0.00480167
1983	GpartN1_g1983.t1	GJQ10192.1	G1/S-specific cyclin-D2	-	-	-	-	-	0		84.8292	80.7483	78.4001	76.4719	80.6936	78.1852	0.281198	6.57332	3.22797e-06
1984	GpartN1_g1984.t1	GJQ10193.1	Probable inactive tRNA-specific adenosine deaminase-like protein 3	-	-	-	-	-	1		21.635	21.0726	19.9843	39.5456	36.7235	36.5209	-0.613892	5.74628	6.57656e-18
1985	GpartN1_g1985.t1	GJQ10194.1	Ran-binding protein 10	-	-	-	-	-	0		13.6959	14.7945	15.0606	29.9799	29.1059	30.0995	-0.802852	4.647	9.89333e-17
1986	GpartN1_g1986.t1	GJQ10195.1	Protein RETICULATA-RELATED 3, chloroplastic	-	-	-	-	-	3		44.6493	48.2135	43.1762	87.6752	96.4482	87.9592	-0.772068	6.14523	5.23767e-27
1987	GpartN1_g1987.t1	GJQ10196.1	Probable inorganic phosphate transporter 1-4	-	-	-	-	-	12		12.1791	12.4871	11.7728	7.06876	6.40864	7.59286	1.02575	4.11531	1.82599e-19
1988	GpartN1_g1988.t1	GJQ10197.1	hypothetical protein	-	-	-	-	-	0		22.4022	26.7464	22.277	46.5194	41.0044	44.8008	-0.654251	4.41279	4.69209e-09
1989	GpartN1_g1989.t1	GJQ10198.1	hypothetical protein	-	-	-	-	-	0		46.8521	45.9604	39.911	89.2091	92.7166	87.7631	-0.792537	5.84559	3.86809e-27
1990	GpartN1_g1990.t1	GJQ10199.1	SWI/SNF complex subunit SMARCC2	-	-	-	-	-	0		51.5153	51.8807	52.364	72.8381	68.5492	73.259	-0.230444	7.45731	4.3821e-06
1991	GpartN1_g1991.t1	GJQ10200.1	hypothetical protein	-	-	-	-	-	0		150.483	153.865	152.287	219.692	219.879	225.051	-0.310884	6.9852	1.10122e-09
1992	GpartN1_g1992.t1	GJQ10201.1	Carbamoyl-phosphate synthase large chain	-	-	-	-	-	0		73.5917	72.937	71.2896	118.904	110.414	118.452	-0.44287	8.30525	1.31103e-21
1993	GpartN1_g1993.t1	GJQ10202.1	Ubiquitin-60S ribosomal protein L40	-	-	-	-	-	0		10.9758	14.7125	14.4011	30.64	32.9284	29.1363	-0.983302	2.37844	6.98462e-06
1994	GpartN1_g1994.t1	GJQ10203.1	Uroporphyrinogen-III synthase, chloroplastic	-	-	-	-	-	0		52.6023	61.4499	50.108	97.2739	96.3943	92.2687	-0.570225	5.91402	9.95888e-14
1995	GpartN1_g1995.t1	GJQ10204.1	3-methyl-2-oxobutanoate hydroxymethyltransferase	-	-	-	-	-	0		46.357	48.9434	48.1414	80.3995	76.7365	70.719	-0.436873	5.93997	1.53934e-09
1996	GpartN1_g1996.t1	GJQ10205.1	Ubiquitin carboxyl-terminal hydrolase MINDY-1	-	-	-	-	-	0		67.3627	68.6962	65.2762	155.599	140.017	152.179	-0.919996	7.14253	8.36362e-64
1997	GpartN1_g1997.t1	GJQ10206.1	S-adenosylmethionine mitochondrial carrier protein	-	-	-	-	-	3		38.4876	39.3797	42.8849	58.3491	57.5342	55.4762	-0.275297	5.33697	0.000812406
1998	GpartN1_g1998.t1	GJQ10207.1	rRNA-processing protein FCF1 homolog	-	-	-	-	-	0		42.0462	43.3544	46.7584	59.8936	63.7073	69.7966	-0.32039	4.87919	0.00134671
[truncated: 5,834 more rows]
