# Supplementary material for: Sexual life cycle establishes the unicellular red algae Cyanidiophyceae as a genetically tractable model for eukaryotic evolution
Source: Plant Cell. 2026 Jun 5;38(7):koag148. doi: 10.1093/plcell/koag148 (PMC13353863; doi:10.1093/plcell/koag148)
Supplement: koag148_Supplementary_Data [file koag148_supplementary_data.zip › Supplementary_Dataset_PCR2.xlsx]

## Sheet: Supplementary Data Set 2
NC_010127.1	ver. 2.0	gene	3375	6125	.	-	.	ID=CMA001C
NC_010127.1	ver. 2.0	transcript	3375	6125	.	-	.	ID=CMA001C;Parent=CMA001C
NC_010127.1	ver. 2.0	CDS	3375	6125	.	-	0	ID=CMA001C.cds;Parent=CMA001C
NC_010127.1	ver. 2.0	start_codon	6123	6125	.	-	0	Parent=CMA001C
NC_010127.1	ver. 2.0	stop_codon	3375	3377	.	-	0	Parent=CMA001C
NC_010127.1	ver. 2.0	gene	13867	14238	.	+	.	ID=CMA004C
NC_010127.1	ver. 2.0	transcript	13867	14238	.	+	.	ID=CMA004C;Parent=CMA004C
NC_010127.1	ver. 2.0	CDS	13867	14238	.	+	0	ID=CMA004C.cds;Parent=CMA004C
NC_010127.1	ver. 2.0	start_codon	13867	13869	.	+	0	Parent=CMA004C
NC_010127.1	ver. 2.0	stop_codon	14236	14238	.	+	0	Parent=CMA004C
NC_010127.1	ver. 2.0	gene	14626	15858	.	-	.	ID=CMA005C
NC_010127.1	ver. 2.0	transcript	14626	15858	.	-	.	ID=CMA005C;Parent=CMA005C
NC_010127.1	ver. 2.0	CDS	14626	15858	.	-	0	ID=CMA005C.cds;Parent=CMA005C
NC_010127.1	ver. 2.0	start_codon	15856	15858	.	-	0	Parent=CMA005C
NC_010127.1	ver. 2.0	stop_codon	14626	14628	.	-	0	Parent=CMA005C
NC_010127.1	ver. 2.0	gene	18552	19760	.	-	.	ID=CMA007C
NC_010127.1	ver. 2.0	transcript	18552	19760	.	-	.	ID=CMA007C;Parent=CMA007C
NC_010127.1	ver. 2.0	CDS	18552	19760	.	-	0	ID=CMA007C.cds;Parent=CMA007C
NC_010127.1	ver. 2.0	start_codon	19758	19760	.	-	0	Parent=CMA007C
NC_010127.1	ver. 2.0	stop_codon	18552	18554	.	-	0	Parent=CMA007C
NC_010127.1	ver. 2.0	gene	19782	20834	.	-	.	ID=CMA008C
NC_010127.1	ver. 2.0	transcript	19782	20834	.	-	.	ID=CMA008C;Parent=CMA008C
NC_010127.1	ver. 2.0	CDS	19782	20834	.	-	0	ID=CMA008C.cds;Parent=CMA008C
NC_010127.1	ver. 2.0	start_codon	20832	20834	.	-	0	Parent=CMA008C
NC_010127.1	ver. 2.0	stop_codon	19782	19784	.	-	0	Parent=CMA008C
NC_010127.1	ver. 2.0	gene	22111	23229	.	-	.	ID=CMA009C
NC_010127.1	ver. 2.0	transcript	22111	23229	.	-	.	ID=CMA009C;Parent=CMA009C
NC_010127.1	ver. 2.0	CDS	22111	23229	.	-	0	ID=CMA009C.cds;Parent=CMA009C
NC_010127.1	ver. 2.0	start_codon	23227	23229	.	-	0	Parent=CMA009C
NC_010127.1	ver. 2.0	stop_codon	22111	22113	.	-	0	Parent=CMA009C
NC_010127.1	ver. 2.0	gene	26266	29079	.	+	.	ID=CMA010C
NC_010127.1	ver. 2.0	transcript	26266	29079	.	+	.	ID=CMA010C;Parent=CMA010C
NC_010127.1	ver. 2.0	CDS	26266	29079	.	+	0	ID=CMA010C.cds;Parent=CMA010C
NC_010127.1	ver. 2.0	start_codon	26266	26268	.	+	0	Parent=CMA010C
NC_010127.1	ver. 2.0	stop_codon	29077	29079	.	+	0	Parent=CMA010C
NC_010127.1	ver. 2.0	gene	31936	33372	.	+	.	ID=CMA011C
NC_010127.1	ver. 2.0	transcript	31936	33372	.	+	.	ID=CMA011C;Parent=CMA011C
NC_010127.1	ver. 2.0	CDS	31936	33372	.	+	0	ID=CMA011C.cds;Parent=CMA011C
NC_010127.1	ver. 2.0	start_codon	31936	31938	.	+	0	Parent=CMA011C
NC_010127.1	ver. 2.0	stop_codon	33370	33372	.	+	0	Parent=CMA011C
NC_010127.1	ver. 2.0	gene	37271	38230	.	+	.	ID=CMA013C
NC_010127.1	ver. 2.0	transcript	37271	38230	.	+	.	ID=CMA013C;Parent=CMA013C
NC_010127.1	ver. 2.0	CDS	37271	38230	.	+	0	ID=CMA013C.cds;Parent=CMA013C
NC_010127.1	ver. 2.0	start_codon	37271	37273	.	+	0	Parent=CMA013C
NC_010127.1	ver. 2.0	stop_codon	38228	38230	.	+	0	Parent=CMA013C
NC_010127.1	ver. 2.0	gene	41551	44298	.	-	.	ID=CMA015C
NC_010127.1	ver. 2.0	transcript	41551	44298	.	-	.	ID=CMA015C;Parent=CMA015C
NC_010127.1	ver. 2.0	CDS	41551	44298	.	-	0	ID=CMA015C.cds;Parent=CMA015C
NC_010127.1	ver. 2.0	start_codon	44296	44298	.	-	0	Parent=CMA015C
NC_010127.1	ver. 2.0	stop_codon	41551	41553	.	-	0	Parent=CMA015C
NC_010127.1	ver. 2.0	gene	45356	45952	.	+	.	ID=CMA016C
NC_010127.1	ver. 2.0	transcript	45356	45952	.	+	.	ID=CMA016C;Parent=CMA016C
NC_010127.1	ver. 2.0	CDS	45356	45952	.	+	0	ID=CMA016C.cds;Parent=CMA016C
NC_010127.1	ver. 2.0	start_codon	45356	45358	.	+	0	Parent=CMA016C
NC_010127.1	ver. 2.0	stop_codon	45950	45952	.	+	0	Parent=CMA016C
NC_010127.1	ver. 2.0	gene	49958	51628	.	-	.	ID=CMA017C
NC_010127.1	ver. 2.0	transcript	49958	51628	.	-	.	ID=CMA017C;Parent=CMA017C
NC_010127.1	ver. 2.0	CDS	49958	51628	.	-	0	ID=CMA017C.cds;Parent=CMA017C
NC_010127.1	ver. 2.0	start_codon	51626	51628	.	-	0	Parent=CMA017C
NC_010127.1	ver. 2.0	stop_codon	49958	49960	.	-	0	Parent=CMA017C
NC_010127.1	ver. 2.0	gene	54408	57269	.	+	.	ID=CMA019C
NC_010127.1	ver. 2.0	transcript	54408	57269	.	+	.	ID=CMA019C;Parent=CMA019C
NC_010127.1	ver. 2.0	CDS	54408	57269	.	+	0	ID=CMA019C.cds;Parent=CMA019C
NC_010127.1	ver. 2.0	start_codon	54408	54410	.	+	0	Parent=CMA019C
NC_010127.1	ver. 2.0	stop_codon	57267	57269	.	+	0	Parent=CMA019C
NC_010127.1	ver. 2.0	gene	57706	60126	.	-	.	ID=CMA021C
NC_010127.1	ver. 2.0	transcript	57706	60126	.	-	.	ID=CMA021C;Parent=CMA021C
NC_010127.1	ver. 2.0	CDS	57706	60126	.	-	0	ID=CMA021C.cds;Parent=CMA021C
NC_010127.1	ver. 2.0	start_codon	60124	60126	.	-	0	Parent=CMA021C
NC_010127.1	ver. 2.0	stop_codon	57706	57708	.	-	0	Parent=CMA021C
NC_010127.1	ver. 2.0	gene	62005	63936	.	+	.	ID=CMA022C
NC_010127.1	ver. 2.0	transcript	62005	63936	.	+	.	ID=CMA022C;Parent=CMA022C
NC_010127.1	ver. 2.0	CDS	62005	63936	.	+	0	ID=CMA022C.cds;Parent=CMA022C
NC_010127.1	ver. 2.0	start_codon	62005	62007	.	+	0	Parent=CMA022C
NC_010127.1	ver. 2.0	stop_codon	63934	63936	.	+	0	Parent=CMA022C
NC_010127.1	ver. 2.0	gene	64170	65483	.	-	.	ID=CMA023C
NC_010127.1	ver. 2.0	transcript	64170	65483	.	-	.	ID=CMA023C;Parent=CMA023C
NC_010127.1	ver. 2.0	CDS	64170	65483	.	-	0	ID=CMA023C.cds;Parent=CMA023C
NC_010127.1	ver. 2.0	start_codon	65481	65483	.	-	0	Parent=CMA023C
NC_010127.1	ver. 2.0	stop_codon	64170	64172	.	-	0	Parent=CMA023C
NC_010127.1	ver. 2.0	gene	68879	69529	.	-	.	ID=CMA024C
NC_010127.1	ver. 2.0	transcript	68879	69529	.	-	.	ID=CMA024C;Parent=CMA024C
NC_010127.1	ver. 2.0	CDS	68879	69529	.	-	0	ID=CMA024C.cds;Parent=CMA024C
NC_010127.1	ver. 2.0	start_codon	69527	69529	.	-	0	Parent=CMA024C
NC_010127.1	ver. 2.0	stop_codon	68879	68881	.	-	0	Parent=CMA024C
NC_010127.1	ver. 2.0	gene	73861	75189	.	-	.	ID=CMA025C
NC_010127.1	ver. 2.0	transcript	73861	75189	.	-	.	ID=CMA025C;Parent=CMA025C
NC_010127.1	ver. 2.0	CDS	73861	75189	.	-	0	ID=CMA025C.cds;Parent=CMA025C
NC_010127.1	ver. 2.0	start_codon	75187	75189	.	-	0	Parent=CMA025C
NC_010127.1	ver. 2.0	stop_codon	73861	73863	.	-	0	Parent=CMA025C
NC_010127.1	ver. 2.0	gene	79013	80131	.	-	.	ID=CMA027C
NC_010127.1	ver. 2.0	transcript	79013	80131	.	-	.	ID=CMA027C;Parent=CMA027C
NC_010127.1	ver. 2.0	CDS	79013	80131	.	-	0	ID=CMA027C.cds;Parent=CMA027C
NC_010127.1	ver. 2.0	start_codon	80129	80131	.	-	0	Parent=CMA027C
NC_010127.1	ver. 2.0	stop_codon	79013	79015	.	-	0	Parent=CMA027C
NC_010127.1	ver. 2.0	gene	81522	82676	.	+	.	ID=CMA028C
NC_010127.1	ver. 2.0	transcript	81522	82676	.	+	.	ID=CMA028C;Parent=CMA028C
NC_010127.1	ver. 2.0	CDS	81522	82676	.	+	0	ID=CMA028C.cds;Parent=CMA028C
NC_010127.1	ver. 2.0	start_codon	81522	81524	.	+	0	Parent=CMA028C
NC_010127.1	ver. 2.0	stop_codon	82674	82676	.	+	0	Parent=CMA028C
NC_010127.1	ver. 2.0	gene	83040	87404	.	-	.	ID=CMA029C
NC_010127.1	ver. 2.0	transcript	83040	87404	.	-	.	ID=CMA029C;Parent=CMA029C
NC_010127.1	ver. 2.0	CDS	83040	87404	.	-	0	ID=CMA029C.cds;Parent=CMA029C
NC_010127.1	ver. 2.0	start_codon	87402	87404	.	-	0	Parent=CMA029C
NC_010127.1	ver. 2.0	stop_codon	83040	83042	.	-	0	Parent=CMA029C
NC_010127.1	ver. 2.0	gene	87663	89795	.	+	.	ID=CMA030C
NC_010127.1	ver. 2.0	transcript	87663	89795	.	+	.	ID=CMA030C;Parent=CMA030C
NC_010127.1	ver. 2.0	CDS	87663	89795	.	+	0	ID=CMA030C.cds;Parent=CMA030C
NC_010127.1	ver. 2.0	start_codon	87663	87665	.	+	0	Parent=CMA030C
NC_010127.1	ver. 2.0	stop_codon	89793	89795	.	+	0	Parent=CMA030C
NC_010127.1	ver. 2.0	gene	93087	95186	.	-	.	ID=CMA031C
NC_010127.1	ver. 2.0	transcript	93087	95186	.	-	.	ID=CMA031C;Parent=CMA031C
NC_010127.1	ver. 2.0	CDS	93087	95186	.	-	0	ID=CMA031C.cds;Parent=CMA031C
NC_010127.1	ver. 2.0	start_codon	95184	95186	.	-	0	Parent=CMA031C
NC_010127.1	ver. 2.0	stop_codon	93087	93089	.	-	0	Parent=CMA031C
NC_010127.1	ver. 2.0	gene	97426	98640	.	+	.	ID=CMA033C
NC_010127.1	ver. 2.0	transcript	97426	98640	.	+	.	ID=CMA033C;Parent=CMA033C
NC_010127.1	ver. 2.0	CDS	97426	98640	.	+	0	ID=CMA033C.cds;Parent=CMA033C
NC_010127.1	ver. 2.0	start_codon	97426	97428	.	+	0	Parent=CMA033C
NC_010127.1	ver. 2.0	stop_codon	98638	98640	.	+	0	Parent=CMA033C
NC_010127.1	ver. 2.0	gene	101846	103429	.	+	.	ID=CMA034C
NC_010127.1	ver. 2.0	transcript	101846	103429	.	+	.	ID=CMA034C;Parent=CMA034C
NC_010127.1	ver. 2.0	CDS	101846	103429	.	+	0	ID=CMA034C.cds;Parent=CMA034C
NC_010127.1	ver. 2.0	start_codon	101846	101848	.	+	0	Parent=CMA034C
NC_010127.1	ver. 2.0	stop_codon	103427	103429	.	+	0	Parent=CMA034C
NC_010127.1	ver. 2.0	gene	104091	105335	.	-	.	ID=CMA035C
NC_010127.1	ver. 2.0	transcript	104091	105335	.	-	.	ID=CMA035C;Parent=CMA035C
NC_010127.1	ver. 2.0	CDS	104091	105335	.	-	0	ID=CMA035C.cds;Parent=CMA035C
NC_010127.1	ver. 2.0	start_codon	105333	105335	.	-	0	Parent=CMA035C
NC_010127.1	ver. 2.0	stop_codon	104091	104093	.	-	0	Parent=CMA035C
NC_010127.1	ver. 2.0	gene	107389	108162	.	+	.	ID=CMA036C
NC_010127.1	ver. 2.0	transcript	107389	108162	.	+	.	ID=CMA036C;Parent=CMA036C
NC_010127.1	ver. 2.0	CDS	107389	108162	.	+	0	ID=CMA036C.cds;Parent=CMA036C
NC_010127.1	ver. 2.0	start_codon	107389	107391	.	+	0	Parent=CMA036C
NC_010127.1	ver. 2.0	stop_codon	108160	108162	.	+	0	Parent=CMA036C
NC_010127.1	ver. 2.0	gene	111594	112439	.	-	.	ID=CMA037C
NC_010127.1	ver. 2.0	transcript	111594	112439	.	-	.	ID=CMA037C;Parent=CMA037C
NC_010127.1	ver. 2.0	CDS	111594	112439	.	-	0	ID=CMA037C.cds;Parent=CMA037C
NC_010127.1	ver. 2.0	start_codon	112437	112439	.	-	0	Parent=CMA037C
NC_010127.1	ver. 2.0	stop_codon	111594	111596	.	-	0	Parent=CMA037C
NC_010127.1	ver. 2.0	gene	114227	114838	.	-	.	ID=CMA039C
NC_010127.1	ver. 2.0	transcript	114227	114838	.	-	.	ID=CMA039C;Parent=CMA039C
NC_010127.1	ver. 2.0	CDS	114227	114838	.	-	0	ID=CMA039C.cds;Parent=CMA039C
NC_010127.1	ver. 2.0	start_codon	114836	114838	.	-	0	Parent=CMA039C
NC_010127.1	ver. 2.0	stop_codon	114227	114229	.	-	0	Parent=CMA039C
NC_010127.1	ver. 2.0	gene	115333	116844	.	+	.	ID=CMA040C
NC_010127.1	ver. 2.0	transcript	115333	116844	.	+	.	ID=CMA040C;Parent=CMA040C
NC_010127.1	ver. 2.0	CDS	115333	116844	.	+	0	ID=CMA040C.cds;Parent=CMA040C
NC_010127.1	ver. 2.0	start_codon	115333	115335	.	+	0	Parent=CMA040C
NC_010127.1	ver. 2.0	stop_codon	116842	116844	.	+	0	Parent=CMA040C
NC_010127.1	ver. 2.0	gene	117804	118871	.	-	.	ID=CMA041C
NC_010127.1	ver. 2.0	transcript	117804	118871	.	-	.	ID=CMA041C;Parent=CMA041C
NC_010127.1	ver. 2.0	CDS	117804	118871	.	-	0	ID=CMA041C.cds;Parent=CMA041C
NC_010127.1	ver. 2.0	start_codon	118869	118871	.	-	0	Parent=CMA041C
NC_010127.1	ver. 2.0	stop_codon	117804	117806	.	-	0	Parent=CMA041C
NC_010127.1	ver. 2.0	gene	120761	122077	.	+	.	ID=CMA042C
NC_010127.1	ver. 2.0	transcript	120761	122077	.	+	.	ID=CMA042C;Parent=CMA042C
NC_010127.1	ver. 2.0	CDS	120761	122077	.	+	0	ID=CMA042C.cds;Parent=CMA042C
NC_010127.1	ver. 2.0	start_codon	120761	120763	.	+	0	Parent=CMA042C
NC_010127.1	ver. 2.0	stop_codon	122075	122077	.	+	0	Parent=CMA042C
NC_010127.1	ver. 2.0	gene	126137	127933	.	+	.	ID=CMA044C
NC_010127.1	ver. 2.0	transcript	126137	127933	.	+	.	ID=CMA044C;Parent=CMA044C
NC_010127.1	ver. 2.0	CDS	126137	127933	.	+	0	ID=CMA044C.cds;Parent=CMA044C
NC_010127.1	ver. 2.0	start_codon	126137	126139	.	+	0	Parent=CMA044C
NC_010127.1	ver. 2.0	stop_codon	127931	127933	.	+	0	Parent=CMA044C
NC_010127.1	ver. 2.0	gene	129010	130992	.	-	.	ID=CMA045C
NC_010127.1	ver. 2.0	transcript	129010	130992	.	-	.	ID=CMA045C;Parent=CMA045C
NC_010127.1	ver. 2.0	CDS	129010	130992	.	-	0	ID=CMA045C.cds;Parent=CMA045C
NC_010127.1	ver. 2.0	start_codon	130990	130992	.	-	0	Parent=CMA045C
NC_010127.1	ver. 2.0	stop_codon	129010	129012	.	-	0	Parent=CMA045C
NC_010127.1	ver. 2.0	gene	134413	136068	.	+	.	ID=CMA046C
NC_010127.1	ver. 2.0	transcript	134413	136068	.	+	.	ID=CMA046C;Parent=CMA046C
NC_010127.1	ver. 2.0	CDS	134413	136068	.	+	0	ID=CMA046C.cds;Parent=CMA046C
NC_010127.1	ver. 2.0	start_codon	134413	134415	.	+	0	Parent=CMA046C
NC_010127.1	ver. 2.0	stop_codon	136066	136068	.	+	0	Parent=CMA046C
NC_010127.1	ver. 2.0	gene	136609	136863	.	-	.	ID=CMX013C
NC_010127.1	ver. 2.0	transcript	136609	136863	.	-	.	ID=CMX013C;Parent=CMX013C
NC_010127.1	ver. 2.0	CDS	136609	136863	.	-	0	ID=CMX013C.cds;Parent=CMX013C
NC_010127.1	ver. 2.0	start_codon	136861	136863	.	-	0	Parent=CMX013C
NC_010127.1	ver. 2.0	stop_codon	136609	136611	.	-	0	Parent=CMX013C
NC_010127.1	ver. 2.0	gene	141465	143096	.	+	.	ID=CMA048C
NC_010127.1	ver. 2.0	transcript	141465	143096	.	+	.	ID=CMA048C;Parent=CMA048C
NC_010127.1	ver. 2.0	CDS	141465	143096	.	+	0	ID=CMA048C.cds;Parent=CMA048C
NC_010127.1	ver. 2.0	start_codon	141465	141467	.	+	0	Parent=CMA048C
NC_010127.1	ver. 2.0	stop_codon	143094	143096	.	+	0	Parent=CMA048C
NC_010127.1	ver. 2.0	gene	143862	145985	.	-	.	ID=CMA050C
NC_010127.1	ver. 2.0	transcript	143862	145985	.	-	.	ID=CMA050C;Parent=CMA050C
NC_010127.1	ver. 2.0	CDS	143862	145985	.	-	0	ID=CMA050C.cds;Parent=CMA050C
NC_010127.1	ver. 2.0	start_codon	145983	145985	.	-	0	Parent=CMA050C
NC_010127.1	ver. 2.0	stop_codon	143862	143864	.	-	0	Parent=CMA050C
NC_010127.1	ver. 2.0	gene	149322	151832	.	-	.	ID=CMA052C
NC_010127.1	ver. 2.0	transcript	149322	151832	.	-	.	ID=CMA052C;Parent=CMA052C
NC_010127.1	ver. 2.0	CDS	149322	151832	.	-	0	ID=CMA052C.cds;Parent=CMA052C
NC_010127.1	ver. 2.0	start_codon	151830	151832	.	-	0	Parent=CMA052C
NC_010127.1	ver. 2.0	stop_codon	149322	149324	.	-	0	Parent=CMA052C
NC_010127.1	ver. 2.0	gene	155655	164312	.	+	.	ID=CMA053C
NC_010127.1	ver. 2.0	transcript	155655	164312	.	+	.	ID=CMA053C;Parent=CMA053C
NC_010127.1	ver. 2.0	CDS	155655	164312	.	+	0	ID=CMA053C.cds;Parent=CMA053C
NC_010127.1	ver. 2.0	start_codon	155655	155657	.	+	0	Parent=CMA053C
NC_010127.1	ver. 2.0	stop_codon	164310	164312	.	+	0	Parent=CMA053C
NC_010127.1	ver. 2.0	gene	167569	168504	.	-	.	ID=CMA054C
NC_010127.1	ver. 2.0	transcript	167569	168504	.	-	.	ID=CMA054C;Parent=CMA054C
NC_010127.1	ver. 2.0	CDS	167569	168504	.	-	0	ID=CMA054C.cds;Parent=CMA054C
NC_010127.1	ver. 2.0	start_codon	168502	168504	.	-	0	Parent=CMA054C
NC_010127.1	ver. 2.0	stop_codon	167569	167571	.	-	0	Parent=CMA054C
NC_010127.1	ver. 2.0	gene	173043	176150	.	+	.	ID=CMA056C
NC_010127.1	ver. 2.0	transcript	173043	176150	.	+	.	ID=CMA056C;Parent=CMA056C
NC_010127.1	ver. 2.0	CDS	173043	176150	.	+	0	ID=CMA056C.cds;Parent=CMA056C
NC_010127.1	ver. 2.0	start_codon	173043	173045	.	+	0	Parent=CMA056C
NC_010127.1	ver. 2.0	stop_codon	176148	176150	.	+	0	Parent=CMA056C
NC_010127.1	ver. 2.0	gene	177698	182170	.	+	.	ID=CMA059C
NC_010127.1	ver. 2.0	transcript	177698	182170	.	+	.	ID=CMA059C;Parent=CMA059C
NC_010127.1	ver. 2.0	CDS	177698	182170	.	+	0	ID=CMA059C.cds;Parent=CMA059C
NC_010127.1	ver. 2.0	start_codon	177698	177700	.	+	0	Parent=CMA059C
NC_010127.1	ver. 2.0	stop_codon	182168	182170	.	+	0	Parent=CMA059C
NC_010127.1	ver. 2.0	gene	182649	183701	.	+	.	ID=CMA060C
NC_010127.1	ver. 2.0	transcript	182649	183701	.	+	.	ID=CMA060C;Parent=CMA060C
NC_010127.1	ver. 2.0	CDS	182649	183701	.	+	0	ID=CMA060C.cds;Parent=CMA060C
NC_010127.1	ver. 2.0	start_codon	182649	182651	.	+	0	Parent=CMA060C
NC_010127.1	ver. 2.0	stop_codon	183699	183701	.	+	0	Parent=CMA060C
NC_010127.1	ver. 2.0	gene	183767	184480	.	-	.	ID=CMX014C
NC_010127.1	ver. 2.0	transcript	183767	184480	.	-	.	ID=CMX014C;Parent=CMX014C
NC_010127.1	ver. 2.0	CDS	183767	184480	.	-	0	ID=CMX014C.cds;Parent=CMX014C
NC_010127.1	ver. 2.0	start_codon	184478	184480	.	-	0	Parent=CMX014C
NC_010127.1	ver. 2.0	stop_codon	183767	183769	.	-	0	Parent=CMX014C
NC_010127.1	ver. 2.0	gene	188555	190924	.	+	.	ID=CMA061C
NC_010127.1	ver. 2.0	transcript	188555	190924	.	+	.	ID=CMA061C;Parent=CMA061C
NC_010127.1	ver. 2.0	CDS	188555	190924	.	+	0	ID=CMA061C.cds;Parent=CMA061C
NC_010127.1	ver. 2.0	start_codon	188555	188557	.	+	0	Parent=CMA061C
NC_010127.1	ver. 2.0	stop_codon	190922	190924	.	+	0	Parent=CMA061C
NC_010127.1	ver. 2.0	gene	194512	196488	.	-	.	ID=CMA062C
NC_010127.1	ver. 2.0	transcript	194512	196488	.	-	.	ID=CMA062C;Parent=CMA062C
NC_010127.1	ver. 2.0	CDS	194512	196488	.	-	0	ID=CMA062C.cds;Parent=CMA062C
NC_010127.1	ver. 2.0	start_codon	196486	196488	.	-	0	Parent=CMA062C
NC_010127.1	ver. 2.0	stop_codon	194512	194514	.	-	0	Parent=CMA062C
NC_010127.1	ver. 2.0	gene	198671	199948	.	+	.	ID=CMA063C
NC_010127.1	ver. 2.0	transcript	198671	199948	.	+	.	ID=CMA063C;Parent=CMA063C
NC_010127.1	ver. 2.0	CDS	198671	199948	.	+	0	ID=CMA063C.cds;Parent=CMA063C
NC_010127.1	ver. 2.0	start_codon	198671	198673	.	+	0	Parent=CMA063C
NC_010127.1	ver. 2.0	stop_codon	199946	199948	.	+	0	Parent=CMA063C
NC_010127.1	ver. 2.0	gene	200022	201017	.	-	.	ID=CMA064C
NC_010127.1	ver. 2.0	transcript	200022	201017	.	-	.	ID=CMA064C;Parent=CMA064C
NC_010127.1	ver. 2.0	CDS	200022	201017	.	-	0	ID=CMA064C.cds;Parent=CMA064C
NC_010127.1	ver. 2.0	start_codon	201015	201017	.	-	0	Parent=CMA064C
NC_010127.1	ver. 2.0	stop_codon	200022	200024	.	-	0	Parent=CMA064C
NC_010127.1	ver. 2.0	gene	204792	205661	.	+	.	ID=CMA065C
NC_010127.1	ver. 2.0	transcript	204792	205661	.	+	.	ID=CMA065C;Parent=CMA065C
NC_010127.1	ver. 2.0	CDS	204792	205661	.	+	0	ID=CMA065C.cds;Parent=CMA065C
NC_010127.1	ver. 2.0	start_codon	204792	204794	.	+	0	Parent=CMA065C
NC_010127.1	ver. 2.0	stop_codon	205659	205661	.	+	0	Parent=CMA065C
NC_010127.1	ver. 2.0	gene	207522	211073	.	+	.	ID=CMA066C
NC_010127.1	ver. 2.0	transcript	207522	211073	.	+	.	ID=CMA066C;Parent=CMA066C
NC_010127.1	ver. 2.0	CDS	207522	211073	.	+	0	ID=CMA066C.cds;Parent=CMA066C
NC_010127.1	ver. 2.0	start_codon	207522	207524	.	+	0	Parent=CMA066C
NC_010127.1	ver. 2.0	stop_codon	211071	211073	.	+	0	Parent=CMA066C
NC_010127.1	ver. 2.0	gene	211501	211866	.	-	.	ID=CMA067C
NC_010127.1	ver. 2.0	transcript	211501	211866	.	-	.	ID=CMA067C;Parent=CMA067C
NC_010127.1	ver. 2.0	CDS	211501	211866	.	-	0	ID=CMA067C.cds;Parent=CMA067C
NC_010127.1	ver. 2.0	start_codon	211864	211866	.	-	0	Parent=CMA067C
NC_010127.1	ver. 2.0	stop_codon	211501	211503	.	-	0	Parent=CMA067C
NC_010127.1	ver. 2.0	gene	213411	214472	.	+	.	ID=CMA068C
NC_010127.1	ver. 2.0	transcript	213411	214472	.	+	.	ID=CMA068C;Parent=CMA068C
NC_010127.1	ver. 2.0	CDS	213411	214472	.	+	0	ID=CMA068C.cds;Parent=CMA068C
NC_010127.1	ver. 2.0	start_codon	213411	213413	.	+	0	Parent=CMA068C
NC_010127.1	ver. 2.0	stop_codon	214470	214472	.	+	0	Parent=CMA068C
NC_010127.1	ver. 2.0	gene	216462	217211	.	+	.	ID=CMA069C
NC_010127.1	ver. 2.0	transcript	216462	217211	.	+	.	ID=CMA069C;Parent=CMA069C
NC_010127.1	ver. 2.0	CDS	216462	217211	.	+	0	ID=CMA069C.cds;Parent=CMA069C
NC_010127.1	ver. 2.0	start_codon	216462	216464	.	+	0	Parent=CMA069C
NC_010127.1	ver. 2.0	stop_codon	217209	217211	.	+	0	Parent=CMA069C
NC_010127.1	ver. 2.0	gene	217259	217777	.	-	.	ID=CMA070C
NC_010127.1	ver. 2.0	transcript	217259	217777	.	-	.	ID=CMA070C;Parent=CMA070C
NC_010127.1	ver. 2.0	CDS	217259	217777	.	-	0	ID=CMA070C.cds;Parent=CMA070C
NC_010127.1	ver. 2.0	start_codon	217775	217777	.	-	0	Parent=CMA070C
NC_010127.1	ver. 2.0	stop_codon	217259	217261	.	-	0	Parent=CMA070C
NC_010127.1	ver. 2.0	gene	222535	225675	.	-	.	ID=CMA072C
NC_010127.1	ver. 2.0	transcript	222535	225675	.	-	.	ID=CMA072C;Parent=CMA072C
NC_010127.1	ver. 2.0	CDS	222535	225675	.	-	0	ID=CMA072C.cds;Parent=CMA072C
NC_010127.1	ver. 2.0	start_codon	225673	225675	.	-	0	Parent=CMA072C
NC_010127.1	ver. 2.0	stop_codon	222535	222537	.	-	0	Parent=CMA072C
NC_010127.1	ver. 2.0	gene	228028	229143	.	+	.	ID=CMA074C
NC_010127.1	ver. 2.0	transcript	228028	229143	.	+	.	ID=CMA074C;Parent=CMA074C
NC_010127.1	ver. 2.0	CDS	228028	229143	.	+	0	ID=CMA074C.cds;Parent=CMA074C
NC_010127.1	ver. 2.0	start_codon	228028	228030	.	+	0	Parent=CMA074C
NC_010127.1	ver. 2.0	stop_codon	229141	229143	.	+	0	Parent=CMA074C
NC_010127.1	ver. 2.0	gene	233262	235205	.	-	.	ID=CMA075C
NC_010127.1	ver. 2.0	transcript	233262	235205	.	-	.	ID=CMA075C;Parent=CMA075C
NC_010127.1	ver. 2.0	CDS	233262	235205	.	-	0	ID=CMA075C.cds;Parent=CMA075C
NC_010127.1	ver. 2.0	start_codon	235203	235205	.	-	0	Parent=CMA075C
NC_010127.1	ver. 2.0	stop_codon	233262	233264	.	-	0	Parent=CMA075C
NC_010127.1	ver. 2.0	gene	239333	240772	.	+	.	ID=CMA077C
NC_010127.1	ver. 2.0	transcript	239333	240772	.	+	.	ID=CMA077C;Parent=CMA077C
NC_010127.1	ver. 2.0	CDS	239333	240772	.	+	0	ID=CMA077C.cds;Parent=CMA077C
NC_010127.1	ver. 2.0	start_codon	239333	239335	.	+	0	Parent=CMA077C
NC_010127.1	ver. 2.0	stop_codon	240770	240772	.	+	0	Parent=CMA077C
NC_010127.1	ver. 2.0	gene	243078	243338	.	+	.	ID=CMA078C
NC_010127.1	ver. 2.0	transcript	243078	243338	.	+	.	ID=CMA078C;Parent=CMA078C
NC_010127.1	ver. 2.0	CDS	243078	243338	.	+	0	ID=CMA078C.cds;Parent=CMA078C
NC_010127.1	ver. 2.0	start_codon	243078	243080	.	+	0	Parent=CMA078C
NC_010127.1	ver. 2.0	stop_codon	243336	243338	.	+	0	Parent=CMA078C
NC_010127.1	ver. 2.0	gene	243954	245714	.	-	.	ID=CMA079C
NC_010127.1	ver. 2.0	transcript	243954	245714	.	-	.	ID=CMA079C;Parent=CMA079C
NC_010127.1	ver. 2.0	CDS	243954	245714	.	-	0	ID=CMA079C.cds;Parent=CMA079C
NC_010127.1	ver. 2.0	start_codon	245712	245714	.	-	0	Parent=CMA079C
NC_010127.1	ver. 2.0	stop_codon	243954	243956	.	-	0	Parent=CMA079C
NC_010127.1	ver. 2.0	gene	246003	246701	.	+	.	ID=CMA080C
NC_010127.1	ver. 2.0	transcript	246003	246701	.	+	.	ID=CMA080C;Parent=CMA080C
NC_010127.1	ver. 2.0	CDS	246003	246701	.	+	0	ID=CMA080C.cds;Parent=CMA080C
NC_010127.1	ver. 2.0	start_codon	246003	246005	.	+	0	Parent=CMA080C
NC_010127.1	ver. 2.0	stop_codon	246699	246701	.	+	0	Parent=CMA080C
NC_010127.1	ver. 2.0	gene	247586	250552	.	-	.	ID=CMA081C
NC_010127.1	ver. 2.0	transcript	247586	250552	.	-	.	ID=CMA081C;Parent=CMA081C
NC_010127.1	ver. 2.0	CDS	247586	250552	.	-	0	ID=CMA081C.cds;Parent=CMA081C
NC_010127.1	ver. 2.0	start_codon	250550	250552	.	-	0	Parent=CMA081C
NC_010127.1	ver. 2.0	stop_codon	247586	247588	.	-	0	Parent=CMA081C
NC_010127.1	ver. 2.0	gene	254627	255454	.	-	.	ID=CMA082C
NC_010127.1	ver. 2.0	transcript	254627	255454	.	-	.	ID=CMA082C;Parent=CMA082C
NC_010127.1	ver. 2.0	CDS	254627	255454	.	-	0	ID=CMA082C.cds;Parent=CMA082C
NC_010127.1	ver. 2.0	start_codon	255452	255454	.	-	0	Parent=CMA082C
NC_010127.1	ver. 2.0	stop_codon	254627	254629	.	-	0	Parent=CMA082C
NC_010127.1	ver. 2.0	gene	258960	260600	.	-	.	ID=CMA083C
NC_010127.1	ver. 2.0	transcript	258960	260600	.	-	.	ID=CMA083C;Parent=CMA083C
NC_010127.1	ver. 2.0	CDS	258960	260600	.	-	0	ID=CMA083C.cds;Parent=CMA083C
NC_010127.1	ver. 2.0	start_codon	260598	260600	.	-	0	Parent=CMA083C
NC_010127.1	ver. 2.0	stop_codon	258960	258962	.	-	0	Parent=CMA083C
NC_010127.1	ver. 2.0	gene	261771	263405	.	-	.	ID=CMA085C
NC_010127.1	ver. 2.0	transcript	261771	263405	.	-	.	ID=CMA085C;Parent=CMA085C
NC_010127.1	ver. 2.0	CDS	261771	263405	.	-	0	ID=CMA085C.cds;Parent=CMA085C
NC_010127.1	ver. 2.0	start_codon	263403	263405	.	-	0	Parent=CMA085C
NC_010127.1	ver. 2.0	stop_codon	261771	261773	.	-	0	Parent=CMA085C
NC_010127.1	ver. 2.0	gene	265692	266930	.	+	.	ID=CMA086C
NC_010127.1	ver. 2.0	transcript	265692	266930	.	+	.	ID=CMA086C;Parent=CMA086C
NC_010127.1	ver. 2.0	CDS	265692	266930	.	+	0	ID=CMA086C.cds;Parent=CMA086C
NC_010127.1	ver. 2.0	start_codon	265692	265694	.	+	0	Parent=CMA086C
NC_010127.1	ver. 2.0	stop_codon	266928	266930	.	+	0	Parent=CMA086C
NC_010127.1	ver. 2.0	gene	267374	270496	.	-	.	ID=CMA087C
NC_010127.1	ver. 2.0	transcript	267374	270496	.	-	.	ID=CMA087C;Parent=CMA087C
NC_010127.1	ver. 2.0	CDS	267374	270496	.	-	0	ID=CMA087C.cds;Parent=CMA087C
NC_010127.1	ver. 2.0	start_codon	270494	270496	.	-	0	Parent=CMA087C
NC_010127.1	ver. 2.0	stop_codon	267374	267376	.	-	0	Parent=CMA087C
NC_010127.1	ver. 2.0	gene	274942	279147	.	-	.	ID=CMA089C
NC_010127.1	ver. 2.0	transcript	274942	279147	.	-	.	ID=CMA089C;Parent=CMA089C
NC_010127.1	ver. 2.0	CDS	274942	279147	.	-	0	ID=CMA089C.cds;Parent=CMA089C
NC_010127.1	ver. 2.0	start_codon	279145	279147	.	-	0	Parent=CMA089C
NC_010127.1	ver. 2.0	stop_codon	274942	274944	.	-	0	Parent=CMA089C
NC_010127.1	ver. 2.0	gene	280832	281221	.	+	.	ID=CMA090C
NC_010127.1	ver. 2.0	transcript	280832	281221	.	+	.	ID=CMA090C;Parent=CMA090C
NC_010127.1	ver. 2.0	CDS	280832	281221	.	+	0	ID=CMA090C.cds;Parent=CMA090C
NC_010127.1	ver. 2.0	start_codon	280832	280834	.	+	0	Parent=CMA090C
NC_010127.1	ver. 2.0	stop_codon	281219	281221	.	+	0	Parent=CMA090C
NC_010127.1	ver. 2.0	gene	281777	284701	.	-	.	ID=CMA091C
NC_010127.1	ver. 2.0	transcript	281777	284701	.	-	.	ID=CMA091C;Parent=CMA091C
NC_010127.1	ver. 2.0	CDS	281777	284701	.	-	0	ID=CMA091C.cds;Parent=CMA091C
NC_010127.1	ver. 2.0	start_codon	284699	284701	.	-	0	Parent=CMA091C
NC_010127.1	ver. 2.0	stop_codon	281777	281779	.	-	0	Parent=CMA091C
NC_010127.1	ver. 2.0	gene	289919	294730	.	+	.	ID=CMA093C
NC_010127.1	ver. 2.0	transcript	289919	294730	.	+	.	ID=CMA093C;Parent=CMA093C
NC_010127.1	ver. 2.0	CDS	289919	294730	.	+	0	ID=CMA093C.cds;Parent=CMA093C
NC_010127.1	ver. 2.0	start_codon	289919	289921	.	+	0	Parent=CMA093C
NC_010127.1	ver. 2.0	stop_codon	294728	294730	.	+	0	Parent=CMA093C
NC_010127.1	ver. 2.0	gene	296064	297602	.	+	.	ID=CMA095C
NC_010127.1	ver. 2.0	transcript	296064	297602	.	+	.	ID=CMA095C;Parent=CMA095C
NC_010127.1	ver. 2.0	CDS	296064	297602	.	+	0	ID=CMA095C.cds;Parent=CMA095C
NC_010127.1	ver. 2.0	start_codon	296064	296066	.	+	0	Parent=CMA095C
NC_010127.1	ver. 2.0	stop_codon	297600	297602	.	+	0	Parent=CMA095C
NC_010127.1	ver. 2.0	gene	300491	301639	.	+	.	ID=CMA098C
NC_010127.1	ver. 2.0	transcript	300491	301639	.	+	.	ID=CMA098C;Parent=CMA098C
NC_010127.1	ver. 2.0	CDS	300491	301639	.	+	0	ID=CMA098C.cds;Parent=CMA098C
NC_010127.1	ver. 2.0	start_codon	300491	300493	.	+	0	Parent=CMA098C
NC_010127.1	ver. 2.0	stop_codon	301637	301639	.	+	0	Parent=CMA098C
NC_010127.1	ver. 2.0	gene	304399	305925	.	-	.	ID=CMA099C
NC_010127.1	ver. 2.0	transcript	304399	305925	.	-	.	ID=CMA099C;Parent=CMA099C
NC_010127.1	ver. 2.0	CDS	304399	305925	.	-	0	ID=CMA099C.cds;Parent=CMA099C
NC_010127.1	ver. 2.0	start_codon	305923	305925	.	-	0	Parent=CMA099C
NC_010127.1	ver. 2.0	stop_codon	304399	304401	.	-	0	Parent=CMA099C
NC_010127.1	ver. 2.0	gene	307040	307432	.	-	.	ID=CMX015C
NC_010127.1	ver. 2.0	transcript	307040	307432	.	-	.	ID=CMX015C;Parent=CMX015C
NC_010127.1	ver. 2.0	CDS	307040	307432	.	-	0	ID=CMX015C.cds;Parent=CMX015C
NC_010127.1	ver. 2.0	start_codon	307430	307432	.	-	0	Parent=CMX015C
NC_010127.1	ver. 2.0	stop_codon	307040	307042	.	-	0	Parent=CMX015C
NC_010127.1	ver. 2.0	gene	308068	308736	.	+	.	ID=CMA101C
NC_010127.1	ver. 2.0	transcript	308068	308736	.	+	.	ID=CMA101C;Parent=CMA101C
NC_010127.1	ver. 2.0	CDS	308068	308736	.	+	0	ID=CMA101C.cds;Parent=CMA101C
NC_010127.1	ver. 2.0	start_codon	308068	308070	.	+	0	Parent=CMA101C
NC_010127.1	ver. 2.0	stop_codon	308734	308736	.	+	0	Parent=CMA101C
NC_010127.1	ver. 2.0	gene	313784	316204	.	+	.	ID=CMA103C
NC_010127.1	ver. 2.0	transcript	313784	316204	.	+	.	ID=CMA103C;Parent=CMA103C
NC_010127.1	ver. 2.0	CDS	313784	316204	.	+	0	ID=CMA103C.cds;Parent=CMA103C
NC_010127.1	ver. 2.0	start_codon	313784	313786	.	+	0	Parent=CMA103C
NC_010127.1	ver. 2.0	stop_codon	316202	316204	.	+	0	Parent=CMA103C
NC_010127.1	ver. 2.0	gene	318489	319949	.	+	.	ID=CMA105C
NC_010127.1	ver. 2.0	transcript	318489	319949	.	+	.	ID=CMA105C;Parent=CMA105C
NC_010127.1	ver. 2.0	CDS	318489	319949	.	+	0	ID=CMA105C.cds;Parent=CMA105C
NC_010127.1	ver. 2.0	start_codon	318489	318491	.	+	0	Parent=CMA105C
NC_010127.1	ver. 2.0	stop_codon	319947	319949	.	+	0	Parent=CMA105C
NC_010127.1	ver. 2.0	gene	320664	323360	.	-	.	ID=CMA106C
NC_010127.1	ver. 2.0	transcript	320664	323360	.	-	.	ID=CMA106C;Parent=CMA106C
NC_010127.1	ver. 2.0	CDS	320664	323360	.	-	0	ID=CMA106C.cds;Parent=CMA106C
NC_010127.1	ver. 2.0	start_codon	323358	323360	.	-	0	Parent=CMA106C
NC_010127.1	ver. 2.0	stop_codon	320664	320666	.	-	0	Parent=CMA106C
NC_010127.1	ver. 2.0	gene	325577	327451	.	+	.	ID=CMA107C
NC_010127.1	ver. 2.0	transcript	325577	327451	.	+	.	ID=CMA107C;Parent=CMA107C
NC_010127.1	ver. 2.0	CDS	325577	327451	.	+	0	ID=CMA107C.cds;Parent=CMA107C
NC_010127.1	ver. 2.0	start_codon	325577	325579	.	+	0	Parent=CMA107C
NC_010127.1	ver. 2.0	stop_codon	327449	327451	.	+	0	Parent=CMA107C
NC_010127.1	ver. 2.0	gene	332368	333864	.	+	.	ID=CMA109C
NC_010127.1	ver. 2.0	transcript	332368	333864	.	+	.	ID=CMA109C;Parent=CMA109C
NC_010127.1	ver. 2.0	CDS	332368	333864	.	+	0	ID=CMA109C.cds;Parent=CMA109C
NC_010127.1	ver. 2.0	start_codon	332368	332370	.	+	0	Parent=CMA109C
NC_010127.1	ver. 2.0	stop_codon	333862	333864	.	+	0	Parent=CMA109C
NC_010127.1	ver. 2.0	gene	336088	338775	.	+	.	ID=CMA111C
NC_010127.1	ver. 2.0	transcript	336088	338775	.	+	.	ID=CMA111C;Parent=CMA111C
NC_010127.1	ver. 2.0	CDS	336088	338775	.	+	0	ID=CMA111C.cds;Parent=CMA111C
NC_010127.1	ver. 2.0	start_codon	336088	336090	.	+	0	Parent=CMA111C
NC_010127.1	ver. 2.0	stop_codon	338773	338775	.	+	0	Parent=CMA111C
NC_010127.1	ver. 2.0	gene	341256	341645	.	+	.	ID=CMA114C
NC_010127.1	ver. 2.0	transcript	341256	341645	.	+	.	ID=CMA114C;Parent=CMA114C
NC_010127.1	ver. 2.0	CDS	341256	341645	.	+	0	ID=CMA114C.cds;Parent=CMA114C
NC_010127.1	ver. 2.0	start_codon	341256	341258	.	+	0	Parent=CMA114C
NC_010127.1	ver. 2.0	stop_codon	341643	341645	.	+	0	Parent=CMA114C
NC_010127.1	ver. 2.0	gene	341808	342143	.	-	.	ID=CMA115C
NC_010127.1	ver. 2.0	transcript	341808	342143	.	-	.	ID=CMA115C;Parent=CMA115C
NC_010127.1	ver. 2.0	CDS	341808	342143	.	-	0	ID=CMA115C.cds;Parent=CMA115C
NC_010127.1	ver. 2.0	start_codon	342141	342143	.	-	0	Parent=CMA115C
NC_010127.1	ver. 2.0	stop_codon	341808	341810	.	-	0	Parent=CMA115C
NC_010127.1	ver. 2.0	gene	342395	344518	.	+	.	ID=CMA116C
NC_010127.1	ver. 2.0	transcript	342395	344518	.	+	.	ID=CMA116C;Parent=CMA116C
NC_010127.1	ver. 2.0	CDS	342395	344518	.	+	0	ID=CMA116C.cds;Parent=CMA116C
NC_010127.1	ver. 2.0	start_codon	342395	342397	.	+	0	Parent=CMA116C
NC_010127.1	ver. 2.0	stop_codon	344516	344518	.	+	0	Parent=CMA116C
NC_010127.1	ver. 2.0	gene	347791	349629	.	+	.	ID=CMA118C
NC_010127.1	ver. 2.0	transcript	347791	349629	.	+	.	ID=CMA118C;Parent=CMA118C
NC_010127.1	ver. 2.0	CDS	347791	349629	.	+	0	ID=CMA118C.cds;Parent=CMA118C
NC_010127.1	ver. 2.0	start_codon	347791	347793	.	+	0	Parent=CMA118C
NC_010127.1	ver. 2.0	stop_codon	349627	349629	.	+	0	Parent=CMA118C
NC_010127.1	ver. 2.0	gene	350037	351569	.	-	.	ID=CMA119C
NC_010127.1	ver. 2.0	transcript	350037	351569	.	-	.	ID=CMA119C;Parent=CMA119C
NC_010127.1	ver. 2.0	CDS	350037	351569	.	-	0	ID=CMA119C.cds;Parent=CMA119C
NC_010127.1	ver. 2.0	start_codon	351567	351569	.	-	0	Parent=CMA119C
NC_010127.1	ver. 2.0	stop_codon	350037	350039	.	-	0	Parent=CMA119C
NC_010127.1	ver. 2.0	gene	354448	356391	.	+	.	ID=CMA121C
NC_010127.1	ver. 2.0	transcript	354448	356391	.	+	.	ID=CMA121C;Parent=CMA121C
NC_010127.1	ver. 2.0	CDS	354448	356391	.	+	0	ID=CMA121C.cds;Parent=CMA121C
NC_010127.1	ver. 2.0	start_codon	354448	354450	.	+	0	Parent=CMA121C
NC_010127.1	ver. 2.0	stop_codon	356389	356391	.	+	0	Parent=CMA121C
NC_010127.1	ver. 2.0	gene	356406	357008	.	-	.	ID=CMA122C
NC_010127.1	ver. 2.0	transcript	356406	357008	.	-	.	ID=CMA122C;Parent=CMA122C
NC_010127.1	ver. 2.0	CDS	356406	357008	.	-	0	ID=CMA122C.cds;Parent=CMA122C
NC_010127.1	ver. 2.0	start_codon	357006	357008	.	-	0	Parent=CMA122C
NC_010127.1	ver. 2.0	stop_codon	356406	356408	.	-	0	Parent=CMA122C
NC_010127.1	ver. 2.0	gene	357202	357347	.	+	.	ID=CMA123R
NC_010127.1	ver. 2.0	transcript	357202	357347	.	+	.	ID=CMA123R;Parent=CMA123R
NC_010127.1	ver. 2.0	gene	358739	360709	.	-	.	ID=CMA124C
NC_010127.1	ver. 2.0	transcript	358739	360709	.	-	.	ID=CMA124C;Parent=CMA124C
NC_010127.1	ver. 2.0	CDS	358739	360709	.	-	0	ID=CMA124C.cds;Parent=CMA124C
NC_010127.1	ver. 2.0	start_codon	360707	360709	.	-	0	Parent=CMA124C
NC_010127.1	ver. 2.0	stop_codon	358739	358741	.	-	0	Parent=CMA124C
NC_010127.1	ver. 2.0	gene	360728	364168	.	-	.	ID=CMA125C
NC_010127.1	ver. 2.0	transcript	360728	364168	.	-	.	ID=CMA125C;Parent=CMA125C
NC_010127.1	ver. 2.0	CDS	360728	364168	.	-	0	ID=CMA125C.cds;Parent=CMA125C
NC_010127.1	ver. 2.0	start_codon	364166	364168	.	-	0	Parent=CMA125C
NC_010127.1	ver. 2.0	stop_codon	360728	360730	.	-	0	Parent=CMA125C
NC_010127.1	ver. 2.0	gene	368021	368320	.	+	.	ID=CMA127C
NC_010127.1	ver. 2.0	transcript	368021	368320	.	+	.	ID=CMA127C;Parent=CMA127C
NC_010127.1	ver. 2.0	CDS	368021	368320	.	+	0	ID=CMA127C.cds;Parent=CMA127C
NC_010127.1	ver. 2.0	start_codon	368021	368023	.	+	0	Parent=CMA127C
NC_010127.1	ver. 2.0	stop_codon	368318	368320	.	+	0	Parent=CMA127C
NC_010127.1	ver. 2.0	gene	369231	369842	.	-	.	ID=CMA128C
NC_010127.1	ver. 2.0	transcript	369231	369842	.	-	.	ID=CMA128C;Parent=CMA128C
NC_010127.1	ver. 2.0	CDS	369231	369842	.	-	0	ID=CMA128C.cds;Parent=CMA128C
NC_010127.1	ver. 2.0	start_codon	369840	369842	.	-	0	Parent=CMA128C
NC_010127.1	ver. 2.0	stop_codon	369231	369233	.	-	0	Parent=CMA128C
NC_010127.1	ver. 2.0	gene	370587	371393	.	+	.	ID=CMA129C
NC_010127.1	ver. 2.0	transcript	370587	371393	.	+	.	ID=CMA129C;Parent=CMA129C
NC_010127.1	ver. 2.0	CDS	370587	371393	.	+	0	ID=CMA129C.cds;Parent=CMA129C
NC_010127.1	ver. 2.0	start_codon	370587	370589	.	+	0	Parent=CMA129C
NC_010127.1	ver. 2.0	stop_codon	371391	371393	.	+	0	Parent=CMA129C
NC_010127.1	ver. 2.0	gene	371714	376516	.	-	.	ID=CMA130C
NC_010127.1	ver. 2.0	transcript	371714	376516	.	-	.	ID=CMA130C;Parent=CMA130C
NC_010127.1	ver. 2.0	CDS	371714	376516	.	-	0	ID=CMA130C.cds;Parent=CMA130C
NC_010127.1	ver. 2.0	start_codon	376514	376516	.	-	0	Parent=CMA130C
NC_010127.1	ver. 2.0	stop_codon	371714	371716	.	-	0	Parent=CMA130C
NC_010127.1	ver. 2.0	gene	379414	380052	.	-	.	ID=CMA132C
NC_010127.1	ver. 2.0	transcript	379414	380052	.	-	.	ID=CMA132C;Parent=CMA132C
NC_010127.1	ver. 2.0	CDS	379414	380052	.	-	0	ID=CMA132C.cds;Parent=CMA132C
NC_010127.1	ver. 2.0	start_codon	380050	380052	.	-	0	Parent=CMA132C
NC_010127.1	ver. 2.0	stop_codon	379414	379416	.	-	0	Parent=CMA132C
NC_010127.1	ver. 2.0	gene	380878	381672	.	+	.	ID=CMA133C
NC_010127.1	ver. 2.0	transcript	380878	381672	.	+	.	ID=CMA133C;Parent=CMA133C
NC_010127.1	ver. 2.0	CDS	380878	381672	.	+	0	ID=CMA133C.cds;Parent=CMA133C
NC_010127.1	ver. 2.0	start_codon	380878	380880	.	+	0	Parent=CMA133C
NC_010127.1	ver. 2.0	stop_codon	381670	381672	.	+	0	Parent=CMA133C
NC_010127.1	ver. 2.0	gene	384841	385776	.	+	.	ID=CMA134C
NC_010127.1	ver. 2.0	transcript	384841	385776	.	+	.	ID=CMA134C;Parent=CMA134C
NC_010127.1	ver. 2.0	CDS	384841	385776	.	+	0	ID=CMA134C.cds;Parent=CMA134C
NC_010127.1	ver. 2.0	start_codon	384841	384843	.	+	0	Parent=CMA134C
NC_010127.1	ver. 2.0	stop_codon	385774	385776	.	+	0	Parent=CMA134C
NC_010127.1	ver. 2.0	gene	386325	387527	.	+	.	ID=CMA135C
NC_010127.1	ver. 2.0	transcript	386325	387527	.	+	.	ID=CMA135C;Parent=CMA135C
NC_010127.1	ver. 2.0	CDS	386325	387527	.	+	0	ID=CMA135C.cds;Parent=CMA135C
NC_010127.1	ver. 2.0	start_codon	386325	386327	.	+	0	Parent=CMA135C
NC_010127.1	ver. 2.0	stop_codon	387525	387527	.	+	0	Parent=CMA135C
NC_010127.1	ver. 2.0	gene	389925	392870	.	+	.	ID=CMA136C
NC_010127.1	ver. 2.0	transcript	389925	392870	.	+	.	ID=CMA136C;Parent=CMA136C
NC_010127.1	ver. 2.0	CDS	389925	392870	.	+	0	ID=CMA136C.cds;Parent=CMA136C
NC_010127.1	ver. 2.0	start_codon	389925	389927	.	+	0	Parent=CMA136C
NC_010127.1	ver. 2.0	stop_codon	392868	392870	.	+	0	Parent=CMA136C
NC_010127.1	ver. 2.0	gene	395813	398293	.	+	.	ID=CMA138C
NC_010127.1	ver. 2.0	transcript	395813	398293	.	+	.	ID=CMA138C;Parent=CMA138C
NC_010127.1	ver. 2.0	CDS	395813	398293	.	+	0	ID=CMA138C.cds;Parent=CMA138C
NC_010127.1	ver. 2.0	start_codon	395813	395815	.	+	0	Parent=CMA138C
NC_010127.1	ver. 2.0	stop_codon	398291	398293	.	+	0	Parent=CMA138C
NC_010127.1	ver. 2.0	gene	401752	404898	.	+	.	ID=CMA140C
NC_010127.1	ver. 2.0	transcript	401752	404898	.	+	.	ID=CMA140C;Parent=CMA140C
NC_010127.1	ver. 2.0	CDS	401752	404898	.	+	0	ID=CMA140C.cds;Parent=CMA140C
NC_010127.1	ver. 2.0	start_codon	401752	401754	.	+	0	Parent=CMA140C
NC_010127.1	ver. 2.0	stop_codon	404896	404898	.	+	0	Parent=CMA140C
NC_010127.1	ver. 2.0	gene	409272	412007	.	+	.	ID=CMA142C
NC_010127.1	ver. 2.0	transcript	409272	412007	.	+	.	ID=CMA142C;Parent=CMA142C
NC_010127.1	ver. 2.0	CDS	409272	412007	.	+	0	ID=CMA142C.cds;Parent=CMA142C
NC_010127.1	ver. 2.0	start_codon	409272	409274	.	+	0	Parent=CMA142C
NC_010127.1	ver. 2.0	stop_codon	412005	412007	.	+	0	Parent=CMA142C
NC_010127.1	ver. 2.0	gene	417033	418097	.	+	.	ID=CMA145C
NC_010127.1	ver. 2.0	transcript	417033	418097	.	+	.	ID=CMA145C;Parent=CMA145C
NC_010127.1	ver. 2.0	CDS	417033	418097	.	+	0	ID=CMA145C.cds;Parent=CMA145C
NC_010127.1	ver. 2.0	start_codon	417033	417035	.	+	0	Parent=CMA145C
NC_010127.1	ver. 2.0	stop_codon	418095	418097	.	+	0	Parent=CMA145C
NC_010128.1	ver. 2.0	gene	3437	6301	.	-	.	ID=CMB002C
NC_010128.1	ver. 2.0	transcript	3437	6301	.	-	.	ID=CMB002C;Parent=CMB002C
NC_010128.1	ver. 2.0	CDS	3437	6301	.	-	0	ID=CMB002C.cds;Parent=CMB002C
NC_010128.1	ver. 2.0	start_codon	6299	6301	.	-	0	Parent=CMB002C
NC_010128.1	ver. 2.0	stop_codon	3437	3439	.	-	0	Parent=CMB002C
NC_010128.1	ver. 2.0	gene	6602	8563	.	+	.	ID=CMB003C
NC_010128.1	ver. 2.0	transcript	6602	8563	.	+	.	ID=CMB003C;Parent=CMB003C
NC_010128.1	ver. 2.0	CDS	6602	8563	.	+	0	ID=CMB003C.cds;Parent=CMB003C
NC_010128.1	ver. 2.0	start_codon	6602	6604	.	+	0	Parent=CMB003C
NC_010128.1	ver. 2.0	stop_codon	8561	8563	.	+	0	Parent=CMB003C
NC_010128.1	ver. 2.0	gene	10550	11014	.	+	.	ID=CMB004C
NC_010128.1	ver. 2.0	transcript	10550	11014	.	+	.	ID=CMB004C;Parent=CMB004C
NC_010128.1	ver. 2.0	CDS	10550	11014	.	+	0	ID=CMB004C.cds;Parent=CMB004C
NC_010128.1	ver. 2.0	start_codon	10550	10552	.	+	0	Parent=CMB004C
NC_010128.1	ver. 2.0	stop_codon	11012	11014	.	+	0	Parent=CMB004C
NC_010128.1	ver. 2.0	gene	16828	17943	.	+	.	ID=CMB005C
NC_010128.1	ver. 2.0	transcript	16828	17943	.	+	.	ID=CMB005C;Parent=CMB005C
NC_010128.1	ver. 2.0	CDS	16828	17943	.	+	0	ID=CMB005C.cds;Parent=CMB005C
NC_010128.1	ver. 2.0	start_codon	16828	16830	.	+	0	Parent=CMB005C
NC_010128.1	ver. 2.0	stop_codon	17941	17943	.	+	0	Parent=CMB005C
NC_010128.1	ver. 2.0	gene	19604	20293	.	-	.	ID=CMB006C
NC_010128.1	ver. 2.0	transcript	19604	20293	.	-	.	ID=CMB006C;Parent=CMB006C
NC_010128.1	ver. 2.0	CDS	19604	20293	.	-	0	ID=CMB006C.cds;Parent=CMB006C
NC_010128.1	ver. 2.0	start_codon	20291	20293	.	-	0	Parent=CMB006C
NC_010128.1	ver. 2.0	stop_codon	19604	19606	.	-	0	Parent=CMB006C
NC_010128.1	ver. 2.0	gene	20997	21917	.	+	.	ID=CMB007C
NC_010128.1	ver. 2.0	transcript	20997	21917	.	+	.	ID=CMB007C;Parent=CMB007C
NC_010128.1	ver. 2.0	CDS	20997	21917	.	+	0	ID=CMB007C.cds;Parent=CMB007C
NC_010128.1	ver. 2.0	start_codon	20997	20999	.	+	0	Parent=CMB007C
NC_010128.1	ver. 2.0	stop_codon	21915	21917	.	+	0	Parent=CMB007C
NC_010128.1	ver. 2.0	gene	22542	23507	.	-	.	ID=CMB008C
NC_010128.1	ver. 2.0	transcript	22542	23507	.	-	.	ID=CMB008C;Parent=CMB008C
NC_010128.1	ver. 2.0	CDS	22542	23507	.	-	0	ID=CMB008C.cds;Parent=CMB008C
NC_010128.1	ver. 2.0	start_codon	23505	23507	.	-	0	Parent=CMB008C
NC_010128.1	ver. 2.0	stop_codon	22542	22544	.	-	0	Parent=CMB008C
NC_010128.1	ver. 2.0	gene	24634	26895	.	+	.	ID=CMB009C
NC_010128.1	ver. 2.0	transcript	24634	26895	.	+	.	ID=CMB009C;Parent=CMB009C
NC_010128.1	ver. 2.0	CDS	24634	26895	.	+	0	ID=CMB009C.cds;Parent=CMB009C
NC_010128.1	ver. 2.0	start_codon	24634	24636	.	+	0	Parent=CMB009C
NC_010128.1	ver. 2.0	stop_codon	26893	26895	.	+	0	Parent=CMB009C
NC_010128.1	ver. 2.0	gene	28231	29766	.	-	.	ID=CMB010C
NC_010128.1	ver. 2.0	transcript	28231	29766	.	-	.	ID=CMB010C;Parent=CMB010C
NC_010128.1	ver. 2.0	CDS	28231	29766	.	-	0	ID=CMB010C.cds;Parent=CMB010C
NC_010128.1	ver. 2.0	start_codon	29764	29766	.	-	0	Parent=CMB010C
NC_010128.1	ver. 2.0	stop_codon	28231	28233	.	-	0	Parent=CMB010C
NC_010128.1	ver. 2.0	gene	30543	32045	.	-	.	ID=CMB012C
NC_010128.1	ver. 2.0	transcript	30543	32045	.	-	.	ID=CMB012C;Parent=CMB012C
NC_010128.1	ver. 2.0	CDS	30543	32045	.	-	0	ID=CMB012C.cds;Parent=CMB012C
NC_010128.1	ver. 2.0	start_codon	32043	32045	.	-	0	Parent=CMB012C
NC_010128.1	ver. 2.0	stop_codon	30543	30545	.	-	0	Parent=CMB012C
NC_010128.1	ver. 2.0	gene	33032	37762	.	+	.	ID=CMB013C
NC_010128.1	ver. 2.0	transcript	33032	37762	.	+	.	ID=CMB013C;Parent=CMB013C
NC_010128.1	ver. 2.0	CDS	33032	37762	.	+	0	ID=CMB013C.cds;Parent=CMB013C
NC_010128.1	ver. 2.0	start_codon	33032	33034	.	+	0	Parent=CMB013C
NC_010128.1	ver. 2.0	stop_codon	37760	37762	.	+	0	Parent=CMB013C
NC_010128.1	ver. 2.0	gene	38154	38630	.	-	.	ID=CMB014C
NC_010128.1	ver. 2.0	transcript	38154	38630	.	-	.	ID=CMB014C;Parent=CMB014C
NC_010128.1	ver. 2.0	CDS	38154	38630	.	-	0	ID=CMB014C.cds;Parent=CMB014C
NC_010128.1	ver. 2.0	start_codon	38628	38630	.	-	0	Parent=CMB014C
NC_010128.1	ver. 2.0	stop_codon	38154	38156	.	-	0	Parent=CMB014C
NC_010128.1	ver. 2.0	gene	39672	40208	.	+	.	ID=CMB015C
NC_010128.1	ver. 2.0	transcript	39672	40208	.	+	.	ID=CMB015C;Parent=CMB015C
NC_010128.1	ver. 2.0	CDS	39672	40208	.	+	0	ID=CMB015C.cds;Parent=CMB015C
NC_010128.1	ver. 2.0	start_codon	39672	39674	.	+	0	Parent=CMB015C
NC_010128.1	ver. 2.0	stop_codon	40206	40208	.	+	0	Parent=CMB015C
NC_010128.1	ver. 2.0	gene	42317	42736	.	+	.	ID=CMB016C
NC_010128.1	ver. 2.0	transcript	42317	42736	.	+	.	ID=CMB016C;Parent=CMB016C
NC_010128.1	ver. 2.0	CDS	42317	42736	.	+	0	ID=CMB016C.cds;Parent=CMB016C
NC_010128.1	ver. 2.0	start_codon	42317	42319	.	+	0	Parent=CMB016C
NC_010128.1	ver. 2.0	stop_codon	42734	42736	.	+	0	Parent=CMB016C
NC_010128.1	ver. 2.0	gene	44290	44859	.	+	.	ID=CMB018C
NC_010128.1	ver. 2.0	transcript	44290	44859	.	+	.	ID=CMB018C;Parent=CMB018C
NC_010128.1	ver. 2.0	CDS	44290	44859	.	+	0	ID=CMB018C.cds;Parent=CMB018C
NC_010128.1	ver. 2.0	start_codon	44290	44292	.	+	0	Parent=CMB018C
NC_010128.1	ver. 2.0	stop_codon	44857	44859	.	+	0	Parent=CMB018C
NC_010128.1	ver. 2.0	gene	44975	47836	.	-	.	ID=CMB019C
NC_010128.1	ver. 2.0	transcript	44975	47836	.	-	.	ID=CMB019C;Parent=CMB019C
NC_010128.1	ver. 2.0	CDS	44975	47836	.	-	0	ID=CMB019C.cds;Parent=CMB019C
NC_010128.1	ver. 2.0	start_codon	47834	47836	.	-	0	Parent=CMB019C
NC_010128.1	ver. 2.0	stop_codon	44975	44977	.	-	0	Parent=CMB019C
NC_010128.1	ver. 2.0	gene	51842	53626	.	-	.	ID=CMB021C
NC_010128.1	ver. 2.0	transcript	51842	53626	.	-	.	ID=CMB021C;Parent=CMB021C
NC_010128.1	ver. 2.0	CDS	51842	53626	.	-	0	ID=CMB021C.cds;Parent=CMB021C
NC_010128.1	ver. 2.0	start_codon	53624	53626	.	-	0	Parent=CMB021C
NC_010128.1	ver. 2.0	stop_codon	51842	51844	.	-	0	Parent=CMB021C
NC_010128.1	ver. 2.0	gene	56211	57158	.	+	.	ID=CMB023C
NC_010128.1	ver. 2.0	transcript	56211	57158	.	+	.	ID=CMB023C;Parent=CMB023C
NC_010128.1	ver. 2.0	CDS	56211	57158	.	+	0	ID=CMB023C.cds;Parent=CMB023C
NC_010128.1	ver. 2.0	start_codon	56211	56213	.	+	0	Parent=CMB023C
NC_010128.1	ver. 2.0	stop_codon	57156	57158	.	+	0	Parent=CMB023C
NC_010128.1	ver. 2.0	gene	60816	62543	.	+	.	ID=CMB025C
NC_010128.1	ver. 2.0	transcript	60816	62543	.	+	.	ID=CMB025C;Parent=CMB025C
NC_010128.1	ver. 2.0	CDS	60816	62543	.	+	0	ID=CMB025C.cds;Parent=CMB025C
NC_010128.1	ver. 2.0	start_codon	60816	60818	.	+	0	Parent=CMB025C
NC_010128.1	ver. 2.0	stop_codon	62541	62543	.	+	0	Parent=CMB025C
NC_010128.1	ver. 2.0	gene	63415	63978	.	-	.	ID=CMB026C
NC_010128.1	ver. 2.0	transcript	63415	63978	.	-	.	ID=CMB026C;Parent=CMB026C
NC_010128.1	ver. 2.0	CDS	63415	63978	.	-	0	ID=CMB026C.cds;Parent=CMB026C
NC_010128.1	ver. 2.0	start_codon	63976	63978	.	-	0	Parent=CMB026C
NC_010128.1	ver. 2.0	stop_codon	63415	63417	.	-	0	Parent=CMB026C
NC_010128.1	ver. 2.0	gene	64843	67173	.	-	.	ID=CMB027C
NC_010128.1	ver. 2.0	transcript	64843	67173	.	-	.	ID=CMB027C;Parent=CMB027C
NC_010128.1	ver. 2.0	CDS	64843	67173	.	-	0	ID=CMB027C.cds;Parent=CMB027C
NC_010128.1	ver. 2.0	start_codon	67171	67173	.	-	0	Parent=CMB027C
NC_010128.1	ver. 2.0	stop_codon	64843	64845	.	-	0	Parent=CMB027C
NC_010128.1	ver. 2.0	gene	68398	70632	.	+	.	ID=CMB028C
NC_010128.1	ver. 2.0	transcript	68398	70632	.	+	.	ID=CMB028C;Parent=CMB028C
NC_010128.1	ver. 2.0	CDS	68398	70632	.	+	0	ID=CMB028C.cds;Parent=CMB028C
NC_010128.1	ver. 2.0	start_codon	68398	68400	.	+	0	Parent=CMB028C
NC_010128.1	ver. 2.0	stop_codon	70630	70632	.	+	0	Parent=CMB028C
NC_010128.1	ver. 2.0	gene	73675	76431	.	-	.	ID=CMB029C
NC_010128.1	ver. 2.0	transcript	73675	76431	.	-	.	ID=CMB029C;Parent=CMB029C
NC_010128.1	ver. 2.0	CDS	73675	76431	.	-	0	ID=CMB029C.cds;Parent=CMB029C
NC_010128.1	ver. 2.0	start_codon	76429	76431	.	-	0	Parent=CMB029C
NC_010128.1	ver. 2.0	stop_codon	73675	73677	.	-	0	Parent=CMB029C
NC_010128.1	ver. 2.0	gene	77862	79979	.	+	.	ID=CMB030C
NC_010128.1	ver. 2.0	transcript	77862	79979	.	+	.	ID=CMB030C;Parent=CMB030C
NC_010128.1	ver. 2.0	CDS	77862	79979	.	+	0	ID=CMB030C.cds;Parent=CMB030C
NC_010128.1	ver. 2.0	start_codon	77862	77864	.	+	0	Parent=CMB030C
NC_010128.1	ver. 2.0	stop_codon	79977	79979	.	+	0	Parent=CMB030C
NC_010128.1	ver. 2.0	gene	80648	82438	.	+	.	ID=CMB031C
NC_010128.1	ver. 2.0	transcript	80648	82438	.	+	.	ID=CMB031C;Parent=CMB031C
NC_010128.1	ver. 2.0	CDS	80648	82438	.	+	0	ID=CMB031C.cds;Parent=CMB031C
NC_010128.1	ver. 2.0	start_codon	80648	80650	.	+	0	Parent=CMB031C
NC_010128.1	ver. 2.0	stop_codon	82436	82438	.	+	0	Parent=CMB031C
NC_010128.1	ver. 2.0	gene	82423	82743	.	-	.	ID=CMB032C
NC_010128.1	ver. 2.0	transcript	82423	82743	.	-	.	ID=CMB032C;Parent=CMB032C
NC_010128.1	ver. 2.0	CDS	82423	82743	.	-	0	ID=CMB032C.cds;Parent=CMB032C
NC_010128.1	ver. 2.0	start_codon	82741	82743	.	-	0	Parent=CMB032C
NC_010128.1	ver. 2.0	stop_codon	82423	82425	.	-	0	Parent=CMB032C
NC_010128.1	ver. 2.0	gene	85193	87301	.	+	.	ID=CMB034C
NC_010128.1	ver. 2.0	transcript	85193	87301	.	+	.	ID=CMB034C;Parent=CMB034C
NC_010128.1	ver. 2.0	CDS	85193	87301	.	+	0	ID=CMB034C.cds;Parent=CMB034C
NC_010128.1	ver. 2.0	start_codon	85193	85195	.	+	0	Parent=CMB034C
NC_010128.1	ver. 2.0	stop_codon	87299	87301	.	+	0	Parent=CMB034C
NC_010128.1	ver. 2.0	gene	87878	90037	.	-	.	ID=CMB035C
NC_010128.1	ver. 2.0	transcript	87878	90037	.	-	.	ID=CMB035C;Parent=CMB035C
NC_010128.1	ver. 2.0	CDS	87878	90037	.	-	0	ID=CMB035C.cds;Parent=CMB035C
NC_010128.1	ver. 2.0	start_codon	90035	90037	.	-	0	Parent=CMB035C
NC_010128.1	ver. 2.0	stop_codon	87878	87880	.	-	0	Parent=CMB035C
NC_010128.1	ver. 2.0	gene	91240	92055	.	+	.	ID=CMB036C
NC_010128.1	ver. 2.0	transcript	91240	92055	.	+	.	ID=CMB036C;Parent=CMB036C
NC_010128.1	ver. 2.0	CDS	91240	92055	.	+	0	ID=CMB036C.cds;Parent=CMB036C
NC_010128.1	ver. 2.0	start_codon	91240	91242	.	+	0	Parent=CMB036C
NC_010128.1	ver. 2.0	stop_codon	92053	92055	.	+	0	Parent=CMB036C
NC_010128.1	ver. 2.0	gene	93902	98839	.	-	.	ID=CMB037C
NC_010128.1	ver. 2.0	transcript	93902	98839	.	-	.	ID=CMB037C;Parent=CMB037C
NC_010128.1	ver. 2.0	CDS	93902	98839	.	-	0	ID=CMB037C.cds;Parent=CMB037C
NC_010128.1	ver. 2.0	start_codon	98837	98839	.	-	0	Parent=CMB037C
NC_010128.1	ver. 2.0	stop_codon	93902	93904	.	-	0	Parent=CMB037C
NC_010128.1	ver. 2.0	gene	99782	101983	.	+	.	ID=CMB038C
NC_010128.1	ver. 2.0	transcript	99782	101983	.	+	.	ID=CMB038C;Parent=CMB038C
NC_010128.1	ver. 2.0	CDS	99782	101983	.	+	0	ID=CMB038C.cds;Parent=CMB038C
NC_010128.1	ver. 2.0	start_codon	99782	99784	.	+	0	Parent=CMB038C
NC_010128.1	ver. 2.0	stop_codon	101981	101983	.	+	0	Parent=CMB038C
NC_010128.1	ver. 2.0	gene	102469	103623	.	-	.	ID=CMB039C
NC_010128.1	ver. 2.0	transcript	102469	103623	.	-	.	ID=CMB039C;Parent=CMB039C
NC_010128.1	ver. 2.0	CDS	102469	103623	.	-	0	ID=CMB039C.cds;Parent=CMB039C
NC_010128.1	ver. 2.0	start_codon	103621	103623	.	-	0	Parent=CMB039C
NC_010128.1	ver. 2.0	stop_codon	102469	102471	.	-	0	Parent=CMB039C
NC_010128.1	ver. 2.0	gene	105349	106140	.	+	.	ID=CMB040C
NC_010128.1	ver. 2.0	transcript	105349	106140	.	+	.	ID=CMB040C;Parent=CMB040C
NC_010128.1	ver. 2.0	CDS	105349	106140	.	+	0	ID=CMB040C.cds;Parent=CMB040C
NC_010128.1	ver. 2.0	start_codon	105349	105351	.	+	0	Parent=CMB040C
NC_010128.1	ver. 2.0	stop_codon	106138	106140	.	+	0	Parent=CMB040C
NC_010128.1	ver. 2.0	gene	108689	110017	.	+	.	ID=CMB042C
NC_010128.1	ver. 2.0	transcript	108689	110017	.	+	.	ID=CMB042C;Parent=CMB042C
NC_010128.1	ver. 2.0	CDS	108689	110017	.	+	0	ID=CMB042C.cds;Parent=CMB042C
NC_010128.1	ver. 2.0	start_codon	108689	108691	.	+	0	Parent=CMB042C
NC_010128.1	ver. 2.0	stop_codon	110015	110017	.	+	0	Parent=CMB042C
NC_010128.1	ver. 2.0	gene	111982	114129	.	-	.	ID=CMB043C
NC_010128.1	ver. 2.0	transcript	111982	114129	.	-	.	ID=CMB043C;Parent=CMB043C
NC_010128.1	ver. 2.0	CDS	111982	114129	.	-	0	ID=CMB043C.cds;Parent=CMB043C
NC_010128.1	ver. 2.0	start_codon	114127	114129	.	-	0	Parent=CMB043C
NC_010128.1	ver. 2.0	stop_codon	111982	111984	.	-	0	Parent=CMB043C
NC_010128.1	ver. 2.0	gene	114545	116224	.	-	.	ID=CMB044C
NC_010128.1	ver. 2.0	transcript	114545	116224	.	-	.	ID=CMB044C;Parent=CMB044C
NC_010128.1	ver. 2.0	CDS	114545	116224	.	-	0	ID=CMB044C.cds;Parent=CMB044C
NC_010128.1	ver. 2.0	start_codon	116222	116224	.	-	0	Parent=CMB044C
NC_010128.1	ver. 2.0	stop_codon	114545	114547	.	-	0	Parent=CMB044C
NC_010128.1	ver. 2.0	gene	118063	120267	.	+	.	ID=CMB046C
NC_010128.1	ver. 2.0	transcript	118063	120267	.	+	.	ID=CMB046C;Parent=CMB046C
NC_010128.1	ver. 2.0	CDS	118063	120267	.	+	0	ID=CMB046C.cds;Parent=CMB046C
NC_010128.1	ver. 2.0	start_codon	118063	118065	.	+	0	Parent=CMB046C
NC_010128.1	ver. 2.0	stop_codon	120265	120267	.	+	0	Parent=CMB046C
NC_010128.1	ver. 2.0	gene	122345	122665	.	-	.	ID=CMX016C
NC_010128.1	ver. 2.0	transcript	122345	122665	.	-	.	ID=CMX016C;Parent=CMX016C
NC_010128.1	ver. 2.0	CDS	122345	122665	.	-	0	ID=CMX016C.cds;Parent=CMX016C
NC_010128.1	ver. 2.0	start_codon	122663	122665	.	-	0	Parent=CMX016C
NC_010128.1	ver. 2.0	stop_codon	122345	122347	.	-	0	Parent=CMX016C
NC_010128.1	ver. 2.0	gene	126014	126637	.	+	.	ID=CMB047C
NC_010128.1	ver. 2.0	transcript	126014	126637	.	+	.	ID=CMB047C;Parent=CMB047C
NC_010128.1	ver. 2.0	CDS	126014	126637	.	+	0	ID=CMB047C.cds;Parent=CMB047C
NC_010128.1	ver. 2.0	start_codon	126014	126016	.	+	0	Parent=CMB047C
NC_010128.1	ver. 2.0	stop_codon	126635	126637	.	+	0	Parent=CMB047C
NC_010128.1	ver. 2.0	gene	127643	128350	.	+	.	ID=CMB048C
NC_010128.1	ver. 2.0	transcript	127643	128350	.	+	.	ID=CMB048C;Parent=CMB048C
NC_010128.1	ver. 2.0	CDS	127643	128350	.	+	0	ID=CMB048C.cds;Parent=CMB048C
NC_010128.1	ver. 2.0	start_codon	127643	127645	.	+	0	Parent=CMB048C
NC_010128.1	ver. 2.0	stop_codon	128348	128350	.	+	0	Parent=CMB048C
NC_010128.1	ver. 2.0	gene	129674	129755	.	-	.	ID=CMB049R
NC_010128.1	ver. 2.0	transcript	129674	129755	.	-	.	ID=CMB049R;Parent=CMB049R
NC_010128.1	ver. 2.0	gene	129890	130762	.	-	.	ID=CMB050C
NC_010128.1	ver. 2.0	transcript	129890	130762	.	-	.	ID=CMB050C;Parent=CMB050C
NC_010128.1	ver. 2.0	CDS	129890	130762	.	-	0	ID=CMB050C.cds;Parent=CMB050C
NC_010128.1	ver. 2.0	start_codon	130760	130762	.	-	0	Parent=CMB050C
NC_010128.1	ver. 2.0	stop_codon	129890	129892	.	-	0	Parent=CMB050C
NC_010128.1	ver. 2.0	gene	131942	132517	.	+	.	ID=CMX017C
NC_010128.1	ver. 2.0	transcript	131942	132517	.	+	.	ID=CMX017C;Parent=CMX017C
NC_010128.1	ver. 2.0	CDS	131942	132517	.	+	0	ID=CMX017C.cds;Parent=CMX017C
NC_010128.1	ver. 2.0	start_codon	131942	131944	.	+	0	Parent=CMX017C
NC_010128.1	ver. 2.0	stop_codon	132515	132517	.	+	0	Parent=CMX017C
NC_010128.1	ver. 2.0	gene	132681	133571	.	-	.	ID=CMB051C
NC_010128.1	ver. 2.0	transcript	132681	133571	.	-	.	ID=CMB051C;Parent=CMB051C
NC_010128.1	ver. 2.0	CDS	132681	133571	.	-	0	ID=CMB051C.cds;Parent=CMB051C
NC_010128.1	ver. 2.0	start_codon	133569	133571	.	-	0	Parent=CMB051C
NC_010128.1	ver. 2.0	stop_codon	132681	132683	.	-	0	Parent=CMB051C
NC_010128.1	ver. 2.0	gene	134183	135460	.	+	.	ID=CMB052C
NC_010128.1	ver. 2.0	transcript	134183	135460	.	+	.	ID=CMB052C;Parent=CMB052C
NC_010128.1	ver. 2.0	CDS	134183	135460	.	+	0	ID=CMB052C.cds;Parent=CMB052C
NC_010128.1	ver. 2.0	start_codon	134183	134185	.	+	0	Parent=CMB052C
NC_010128.1	ver. 2.0	stop_codon	135458	135460	.	+	0	Parent=CMB052C
NC_010128.1	ver. 2.0	gene	135472	137217	.	+	.	ID=CMB053C
NC_010128.1	ver. 2.0	transcript	135472	137217	.	+	.	ID=CMB053C;Parent=CMB053C
NC_010128.1	ver. 2.0	CDS	135472	137217	.	+	0	ID=CMB053C.cds;Parent=CMB053C
NC_010128.1	ver. 2.0	start_codon	135472	135474	.	+	0	Parent=CMB053C
NC_010128.1	ver. 2.0	stop_codon	137215	137217	.	+	0	Parent=CMB053C
NC_010128.1	ver. 2.0	gene	137841	139472	.	-	.	ID=CMB054C
NC_010128.1	ver. 2.0	transcript	137841	139472	.	-	.	ID=CMB054C;Parent=CMB054C
NC_010128.1	ver. 2.0	CDS	137841	139472	.	-	0	ID=CMB054C.cds;Parent=CMB054C
NC_010128.1	ver. 2.0	start_codon	139470	139472	.	-	0	Parent=CMB054C
NC_010128.1	ver. 2.0	stop_codon	137841	137843	.	-	0	Parent=CMB054C
NC_010128.1	ver. 2.0	gene	141586	142653	.	+	.	ID=CMB055C
NC_010128.1	ver. 2.0	transcript	141586	142653	.	+	.	ID=CMB055C;Parent=CMB055C
NC_010128.1	ver. 2.0	CDS	141586	142653	.	+	0	ID=CMB055C.cds;Parent=CMB055C
NC_010128.1	ver. 2.0	start_codon	141586	141588	.	+	0	Parent=CMB055C
NC_010128.1	ver. 2.0	stop_codon	142651	142653	.	+	0	Parent=CMB055C
NC_010128.1	ver. 2.0	gene	145459	146232	.	+	.	ID=CMB057C
NC_010128.1	ver. 2.0	transcript	145459	146232	.	+	.	ID=CMB057C;Parent=CMB057C
NC_010128.1	ver. 2.0	CDS	145459	146232	.	+	0	ID=CMB057C.cds;Parent=CMB057C
NC_010128.1	ver. 2.0	start_codon	145459	145461	.	+	0	Parent=CMB057C
NC_010128.1	ver. 2.0	stop_codon	146230	146232	.	+	0	Parent=CMB057C
NC_010128.1	ver. 2.0	gene	148701	150320	.	+	.	ID=CMB059C
NC_010128.1	ver. 2.0	transcript	148701	150320	.	+	.	ID=CMB059C;Parent=CMB059C
NC_010128.1	ver. 2.0	CDS	148701	150320	.	+	0	ID=CMB059C.cds;Parent=CMB059C
NC_010128.1	ver. 2.0	start_codon	148701	148703	.	+	0	Parent=CMB059C
NC_010128.1	ver. 2.0	stop_codon	150318	150320	.	+	0	Parent=CMB059C
NC_010128.1	ver. 2.0	gene	150849	151454	.	-	.	ID=CMB060C
NC_010128.1	ver. 2.0	transcript	150849	151454	.	-	.	ID=CMB060C;Parent=CMB060C
NC_010128.1	ver. 2.0	CDS	150849	151454	.	-	0	ID=CMB060C.cds;Parent=CMB060C
NC_010128.1	ver. 2.0	start_codon	151452	151454	.	-	0	Parent=CMB060C
NC_010128.1	ver. 2.0	stop_codon	150849	150851	.	-	0	Parent=CMB060C
NC_010128.1	ver. 2.0	gene	157133	158053	.	+	.	ID=CMB061C
NC_010128.1	ver. 2.0	transcript	157133	158053	.	+	.	ID=CMB061C;Parent=CMB061C
NC_010128.1	ver. 2.0	CDS	157133	158053	.	+	0	ID=CMB061C.cds;Parent=CMB061C
NC_010128.1	ver. 2.0	start_codon	157133	157135	.	+	0	Parent=CMB061C
NC_010128.1	ver. 2.0	stop_codon	158051	158053	.	+	0	Parent=CMB061C
NC_010128.1	ver. 2.0	gene	158611	159411	.	-	.	ID=CMB062C
NC_010128.1	ver. 2.0	transcript	158611	159411	.	-	.	ID=CMB062C;Parent=CMB062C
NC_010128.1	ver. 2.0	CDS	158611	159411	.	-	0	ID=CMB062C.cds;Parent=CMB062C
NC_010128.1	ver. 2.0	start_codon	159409	159411	.	-	0	Parent=CMB062C
NC_010128.1	ver. 2.0	stop_codon	158611	158613	.	-	0	Parent=CMB062C
NC_010128.1	ver. 2.0	gene	163557	166574	.	-	.	ID=CMB064C
NC_010128.1	ver. 2.0	transcript	163557	166574	.	-	.	ID=CMB064C;Parent=CMB064C
NC_010128.1	ver. 2.0	CDS	163557	166574	.	-	0	ID=CMB064C.cds;Parent=CMB064C
NC_010128.1	ver. 2.0	start_codon	166572	166574	.	-	0	Parent=CMB064C
NC_010128.1	ver. 2.0	stop_codon	163557	163559	.	-	0	Parent=CMB064C
NC_010128.1	ver. 2.0	gene	167665	168387	.	-	.	ID=CMB065C
NC_010128.1	ver. 2.0	transcript	167665	168387	.	-	.	ID=CMB065C;Parent=CMB065C
NC_010128.1	ver. 2.0	CDS	167665	168387	.	-	0	ID=CMB065C.cds;Parent=CMB065C
NC_010128.1	ver. 2.0	start_codon	168385	168387	.	-	0	Parent=CMB065C
NC_010128.1	ver. 2.0	stop_codon	167665	167667	.	-	0	Parent=CMB065C
NC_010128.1	ver. 2.0	gene	169110	172937	.	-	.	ID=CMB066C
NC_010128.1	ver. 2.0	transcript	169110	172937	.	-	.	ID=CMB066C;Parent=CMB066C
NC_010128.1	ver. 2.0	CDS	169110	172937	.	-	0	ID=CMB066C.cds;Parent=CMB066C
NC_010128.1	ver. 2.0	start_codon	172935	172937	.	-	0	Parent=CMB066C
NC_010128.1	ver. 2.0	stop_codon	169110	169112	.	-	0	Parent=CMB066C
NC_010128.1	ver. 2.0	gene	175202	178324	.	+	.	ID=CMB069C
NC_010128.1	ver. 2.0	transcript	175202	178324	.	+	.	ID=CMB069C;Parent=CMB069C
NC_010128.1	ver. 2.0	CDS	175202	178324	.	+	0	ID=CMB069C.cds;Parent=CMB069C
NC_010128.1	ver. 2.0	start_codon	175202	175204	.	+	0	Parent=CMB069C
NC_010128.1	ver. 2.0	stop_codon	178322	178324	.	+	0	Parent=CMB069C
NC_010128.1	ver. 2.0	gene	183081	186419	.	-	.	ID=CMB070C
NC_010128.1	ver. 2.0	transcript	183081	186419	.	-	.	ID=CMB070C;Parent=CMB070C
NC_010128.1	ver. 2.0	CDS	183081	186419	.	-	0	ID=CMB070C.cds;Parent=CMB070C
NC_010128.1	ver. 2.0	start_codon	186417	186419	.	-	0	Parent=CMB070C
NC_010128.1	ver. 2.0	stop_codon	183081	183083	.	-	0	Parent=CMB070C
NC_010128.1	ver. 2.0	gene	189187	193188	.	+	.	ID=CMB071C
NC_010128.1	ver. 2.0	transcript	189187	193188	.	+	.	ID=CMB071C;Parent=CMB071C
NC_010128.1	ver. 2.0	CDS	189187	193188	.	+	0	ID=CMB071C.cds;Parent=CMB071C
NC_010128.1	ver. 2.0	start_codon	189187	189189	.	+	0	Parent=CMB071C
NC_010128.1	ver. 2.0	stop_codon	193186	193188	.	+	0	Parent=CMB071C
NC_010128.1	ver. 2.0	gene	194631	196457	.	-	.	ID=CMB072C
NC_010128.1	ver. 2.0	transcript	194631	196457	.	-	.	ID=CMB072C;Parent=CMB072C
NC_010128.1	ver. 2.0	CDS	194631	196457	.	-	0	ID=CMB072C.cds;Parent=CMB072C
NC_010128.1	ver. 2.0	start_codon	196455	196457	.	-	0	Parent=CMB072C
NC_010128.1	ver. 2.0	stop_codon	194631	194633	.	-	0	Parent=CMB072C
NC_010128.1	ver. 2.0	gene	198340	199767	.	-	.	ID=CMB073C
NC_010128.1	ver. 2.0	transcript	198340	199767	.	-	.	ID=CMB073C;Parent=CMB073C
NC_010128.1	ver. 2.0	CDS	198340	199767	.	-	0	ID=CMB073C.cds;Parent=CMB073C
NC_010128.1	ver. 2.0	start_codon	199765	199767	.	-	0	Parent=CMB073C
NC_010128.1	ver. 2.0	stop_codon	198340	198342	.	-	0	Parent=CMB073C
NC_010128.1	ver. 2.0	gene	204704	205798	.	+	.	ID=CMB074C
NC_010128.1	ver. 2.0	transcript	204704	205798	.	+	.	ID=CMB074C;Parent=CMB074C
NC_010128.1	ver. 2.0	CDS	204704	205798	.	+	0	ID=CMB074C.cds;Parent=CMB074C
NC_010128.1	ver. 2.0	start_codon	204704	204706	.	+	0	Parent=CMB074C
NC_010128.1	ver. 2.0	stop_codon	205796	205798	.	+	0	Parent=CMB074C
NC_010128.1	ver. 2.0	gene	205931	207016	.	-	.	ID=CMB075C
NC_010128.1	ver. 2.0	transcript	205931	207016	.	-	.	ID=CMB075C;Parent=CMB075C
NC_010128.1	ver. 2.0	CDS	205931	207016	.	-	0	ID=CMB075C.cds;Parent=CMB075C
NC_010128.1	ver. 2.0	start_codon	207014	207016	.	-	0	Parent=CMB075C
NC_010128.1	ver. 2.0	stop_codon	205931	205933	.	-	0	Parent=CMB075C
NC_010128.1	ver. 2.0	gene	209719	210204	.	-	.	ID=CMB076C
NC_010128.1	ver. 2.0	transcript	209719	210204	.	-	.	ID=CMB076C;Parent=CMB076C
NC_010128.1	ver. 2.0	CDS	209719	210204	.	-	0	ID=CMB076C.cds;Parent=CMB076C
NC_010128.1	ver. 2.0	start_codon	210202	210204	.	-	0	Parent=CMB076C
NC_010128.1	ver. 2.0	stop_codon	209719	209721	.	-	0	Parent=CMB076C
NC_010128.1	ver. 2.0	gene	210454	210990	.	+	.	ID=CMB077C
NC_010128.1	ver. 2.0	transcript	210454	210990	.	+	.	ID=CMB077C;Parent=CMB077C
NC_010128.1	ver. 2.0	CDS	210454	210990	.	+	0	ID=CMB077C.cds;Parent=CMB077C
NC_010128.1	ver. 2.0	start_codon	210454	210456	.	+	0	Parent=CMB077C
NC_010128.1	ver. 2.0	stop_codon	210988	210990	.	+	0	Parent=CMB077C
NC_010128.1	ver. 2.0	gene	214284	215867	.	-	.	ID=CMB078C
NC_010128.1	ver. 2.0	transcript	214284	215867	.	-	.	ID=CMB078C;Parent=CMB078C
NC_010128.1	ver. 2.0	CDS	214284	215867	.	-	0	ID=CMB078C.cds;Parent=CMB078C
NC_010128.1	ver. 2.0	start_codon	215865	215867	.	-	0	Parent=CMB078C
NC_010128.1	ver. 2.0	stop_codon	214284	214286	.	-	0	Parent=CMB078C
NC_010128.1	ver. 2.0	gene	217586	219982	.	+	.	ID=CMB079C
NC_010128.1	ver. 2.0	transcript	217586	219982	.	+	.	ID=CMB079C;Parent=CMB079C
NC_010128.1	ver. 2.0	CDS	217586	219982	.	+	0	ID=CMB079C.cds;Parent=CMB079C
NC_010128.1	ver. 2.0	start_codon	217586	217588	.	+	0	Parent=CMB079C
NC_010128.1	ver. 2.0	stop_codon	219980	219982	.	+	0	Parent=CMB079C
NC_010128.1	ver. 2.0	gene	223919	225454	.	+	.	ID=CMB080C
NC_010128.1	ver. 2.0	transcript	223919	225454	.	+	.	ID=CMB080C;Parent=CMB080C
NC_010128.1	ver. 2.0	CDS	223919	225454	.	+	0	ID=CMB080C.cds;Parent=CMB080C
NC_010128.1	ver. 2.0	start_codon	223919	223921	.	+	0	Parent=CMB080C
NC_010128.1	ver. 2.0	stop_codon	225452	225454	.	+	0	Parent=CMB080C
NC_010128.1	ver. 2.0	gene	225690	228347	.	-	.	ID=CMB081C
NC_010128.1	ver. 2.0	transcript	225690	228347	.	-	.	ID=CMB081C;Parent=CMB081C
NC_010128.1	ver. 2.0	CDS	225690	228347	.	-	0	ID=CMB081C.cds;Parent=CMB081C
NC_010128.1	ver. 2.0	start_codon	228345	228347	.	-	0	Parent=CMB081C
NC_010128.1	ver. 2.0	stop_codon	225690	225692	.	-	0	Parent=CMB081C
NC_010128.1	ver. 2.0	gene	230386	232590	.	-	.	ID=CMB082C
NC_010128.1	ver. 2.0	transcript	230386	232590	.	-	.	ID=CMB082C;Parent=CMB082C
NC_010128.1	ver. 2.0	CDS	230386	232590	.	-	0	ID=CMB082C.cds;Parent=CMB082C
NC_010128.1	ver. 2.0	start_codon	232588	232590	.	-	0	Parent=CMB082C
NC_010128.1	ver. 2.0	stop_codon	230386	230388	.	-	0	Parent=CMB082C
NC_010128.1	ver. 2.0	gene	234428	236107	.	+	.	ID=CMB083C
NC_010128.1	ver. 2.0	transcript	234428	236107	.	+	.	ID=CMB083C;Parent=CMB083C
NC_010128.1	ver. 2.0	CDS	234428	236107	.	+	0	ID=CMB083C.cds;Parent=CMB083C
NC_010128.1	ver. 2.0	start_codon	234428	234430	.	+	0	Parent=CMB083C
NC_010128.1	ver. 2.0	stop_codon	236105	236107	.	+	0	Parent=CMB083C
NC_010128.1	ver. 2.0	gene	237301	239328	.	-	.	ID=CMB085C
NC_010128.1	ver. 2.0	transcript	237301	239328	.	-	.	ID=CMB085C;Parent=CMB085C
NC_010128.1	ver. 2.0	CDS	237301	239328	.	-	0	ID=CMB085C.cds;Parent=CMB085C
NC_010128.1	ver. 2.0	start_codon	239326	239328	.	-	0	Parent=CMB085C
NC_010128.1	ver. 2.0	stop_codon	237301	237303	.	-	0	Parent=CMB085C
NC_010128.1	ver. 2.0	gene	244203	244745	.	-	.	ID=CMB086C
NC_010128.1	ver. 2.0	transcript	244203	244745	.	-	.	ID=CMB086C;Parent=CMB086C
NC_010128.1	ver. 2.0	CDS	244203	244745	.	-	0	ID=CMB086C.cds;Parent=CMB086C
NC_010128.1	ver. 2.0	start_codon	244743	244745	.	-	0	Parent=CMB086C
NC_010128.1	ver. 2.0	stop_codon	244203	244205	.	-	0	Parent=CMB086C
NC_010128.1	ver. 2.0	gene	245207	248023	.	+	.	ID=CMB087C
NC_010128.1	ver. 2.0	transcript	245207	248023	.	+	.	ID=CMB087C;Parent=CMB087C
NC_010128.1	ver. 2.0	CDS	245207	248023	.	+	0	ID=CMB087C.cds;Parent=CMB087C
NC_010128.1	ver. 2.0	start_codon	245207	245209	.	+	0	Parent=CMB087C
NC_010128.1	ver. 2.0	stop_codon	248021	248023	.	+	0	Parent=CMB087C
NC_010128.1	ver. 2.0	gene	248465	249088	.	-	.	ID=CMB088C
NC_010128.1	ver. 2.0	transcript	248465	249088	.	-	.	ID=CMB088C;Parent=CMB088C
NC_010128.1	ver. 2.0	CDS	248465	249088	.	-	0	ID=CMB088C.cds;Parent=CMB088C
NC_010128.1	ver. 2.0	start_codon	249086	249088	.	-	0	Parent=CMB088C
NC_010128.1	ver. 2.0	stop_codon	248465	248467	.	-	0	Parent=CMB088C
NC_010128.1	ver. 2.0	gene	253759	254580	.	-	.	ID=CMB089C
NC_010128.1	ver. 2.0	transcript	253759	254580	.	-	.	ID=CMB089C;Parent=CMB089C
NC_010128.1	ver. 2.0	CDS	253759	254580	.	-	0	ID=CMB089C.cds;Parent=CMB089C
NC_010128.1	ver. 2.0	start_codon	254578	254580	.	-	0	Parent=CMB089C
NC_010128.1	ver. 2.0	stop_codon	253759	253761	.	-	0	Parent=CMB089C
NC_010128.1	ver. 2.0	gene	256732	258561	.	-	.	ID=CMB091C
NC_010128.1	ver. 2.0	transcript	256732	258561	.	-	.	ID=CMB091C;Parent=CMB091C
NC_010128.1	ver. 2.0	CDS	256732	258561	.	-	0	ID=CMB091C.cds;Parent=CMB091C
NC_010128.1	ver. 2.0	start_codon	258559	258561	.	-	0	Parent=CMB091C
NC_010128.1	ver. 2.0	stop_codon	256732	256734	.	-	0	Parent=CMB091C
NC_010128.1	ver. 2.0	gene	261383	263554	.	+	.	ID=CMB092C
NC_010128.1	ver. 2.0	transcript	261383	263554	.	+	.	ID=CMB092C;Parent=CMB092C
NC_010128.1	ver. 2.0	CDS	261383	263554	.	+	0	ID=CMB092C.cds;Parent=CMB092C
NC_010128.1	ver. 2.0	start_codon	261383	261385	.	+	0	Parent=CMB092C
NC_010128.1	ver. 2.0	stop_codon	263552	263554	.	+	0	Parent=CMB092C
NC_010128.1	ver. 2.0	gene	264338	268561	.	-	.	ID=CMB093C
NC_010128.1	ver. 2.0	transcript	264338	268561	.	-	.	ID=CMB093C;Parent=CMB093C
NC_010128.1	ver. 2.0	CDS	264338	268561	.	-	0	ID=CMB093C.cds;Parent=CMB093C
NC_010128.1	ver. 2.0	start_codon	268559	268561	.	-	0	Parent=CMB093C
NC_010128.1	ver. 2.0	stop_codon	264338	264340	.	-	0	Parent=CMB093C
NC_010128.1	ver. 2.0	gene	271517	272611	.	+	.	ID=CMB094C
NC_010128.1	ver. 2.0	transcript	271517	272611	.	+	.	ID=CMB094C;Parent=CMB094C
NC_010128.1	ver. 2.0	CDS	271517	272611	.	+	0	ID=CMB094C.cds;Parent=CMB094C
NC_010128.1	ver. 2.0	start_codon	271517	271519	.	+	0	Parent=CMB094C
NC_010128.1	ver. 2.0	stop_codon	272609	272611	.	+	0	Parent=CMB094C
NC_010128.1	ver. 2.0	gene	276199	279171	.	+	.	ID=CMB095C
NC_010128.1	ver. 2.0	transcript	276199	279171	.	+	.	ID=CMB095C;Parent=CMB095C
NC_010128.1	ver. 2.0	CDS	276199	279171	.	+	0	ID=CMB095C.cds;Parent=CMB095C
NC_010128.1	ver. 2.0	start_codon	276199	276201	.	+	0	Parent=CMB095C
NC_010128.1	ver. 2.0	stop_codon	279169	279171	.	+	0	Parent=CMB095C
NC_010128.1	ver. 2.0	gene	282150	284273	.	-	.	ID=CMB097C
NC_010128.1	ver. 2.0	transcript	282150	284273	.	-	.	ID=CMB097C;Parent=CMB097C
NC_010128.1	ver. 2.0	CDS	282150	284273	.	-	0	ID=CMB097C.cds;Parent=CMB097C
NC_010128.1	ver. 2.0	start_codon	284271	284273	.	-	0	Parent=CMB097C
NC_010128.1	ver. 2.0	stop_codon	282150	282152	.	-	0	Parent=CMB097C
NC_010128.1	ver. 2.0	gene	285085	285438	.	+	.	ID=CMB098C
NC_010128.1	ver. 2.0	transcript	285085	285438	.	+	.	ID=CMB098C;Parent=CMB098C
NC_010128.1	ver. 2.0	CDS	285085	285438	.	+	0	ID=CMB098C.cds;Parent=CMB098C
NC_010128.1	ver. 2.0	start_codon	285085	285087	.	+	0	Parent=CMB098C
NC_010128.1	ver. 2.0	stop_codon	285436	285438	.	+	0	Parent=CMB098C
NC_010128.1	ver. 2.0	gene	286393	286752	.	-	.	ID=CMB099C
NC_010128.1	ver. 2.0	transcript	286393	286752	.	-	.	ID=CMB099C;Parent=CMB099C
NC_010128.1	ver. 2.0	CDS	286393	286752	.	-	0	ID=CMB099C.cds;Parent=CMB099C
NC_010128.1	ver. 2.0	start_codon	286750	286752	.	-	0	Parent=CMB099C
NC_010128.1	ver. 2.0	stop_codon	286393	286395	.	-	0	Parent=CMB099C
NC_010128.1	ver. 2.0	gene	289275	292769	.	+	.	ID=CMB101C
NC_010128.1	ver. 2.0	transcript	289275	292769	.	+	.	ID=CMB101C;Parent=CMB101C
NC_010128.1	ver. 2.0	CDS	289275	292769	.	+	0	ID=CMB101C.cds;Parent=CMB101C
NC_010128.1	ver. 2.0	start_codon	289275	289277	.	+	0	Parent=CMB101C
NC_010128.1	ver. 2.0	stop_codon	292767	292769	.	+	0	Parent=CMB101C
NC_010128.1	ver. 2.0	gene	292712	294817	.	-	.	ID=CMB102C
NC_010128.1	ver. 2.0	transcript	292712	294817	.	-	.	ID=CMB102C;Parent=CMB102C
NC_010128.1	ver. 2.0	CDS	292712	294817	.	-	0	ID=CMB102C.cds;Parent=CMB102C
NC_010128.1	ver. 2.0	start_codon	294815	294817	.	-	0	Parent=CMB102C
NC_010128.1	ver. 2.0	stop_codon	292712	292714	.	-	0	Parent=CMB102C
NC_010128.1	ver. 2.0	gene	300143	300694	.	+	.	ID=CMB105C
NC_010128.1	ver. 2.0	transcript	300143	300694	.	+	.	ID=CMB105C;Parent=CMB105C
NC_010128.1	ver. 2.0	CDS	300143	300694	.	+	0	ID=CMB105C.cds;Parent=CMB105C
NC_010128.1	ver. 2.0	start_codon	300143	300145	.	+	0	Parent=CMB105C
NC_010128.1	ver. 2.0	stop_codon	300692	300694	.	+	0	Parent=CMB105C
NC_010128.1	ver. 2.0	gene	301023	301475	.	-	.	ID=CMB106C
NC_010128.1	ver. 2.0	transcript	301023	301475	.	-	.	ID=CMB106C;Parent=CMB106C
NC_010128.1	ver. 2.0	CDS	301023	301475	.	-	0	ID=CMB106C.cds;Parent=CMB106C
NC_010128.1	ver. 2.0	start_codon	301473	301475	.	-	0	Parent=CMB106C
NC_010128.1	ver. 2.0	stop_codon	301023	301025	.	-	0	Parent=CMB106C
NC_010128.1	ver. 2.0	gene	302082	302804	.	+	.	ID=CMB107C
NC_010128.1	ver. 2.0	transcript	302082	302804	.	+	.	ID=CMB107C;Parent=CMB107C
NC_010128.1	ver. 2.0	CDS	302082	302804	.	+	0	ID=CMB107C.cds;Parent=CMB107C
NC_010128.1	ver. 2.0	start_codon	302082	302084	.	+	0	Parent=CMB107C
NC_010128.1	ver. 2.0	stop_codon	302802	302804	.	+	0	Parent=CMB107C
NC_010128.1	ver. 2.0	gene	303895	306915	.	+	.	ID=CMB108C
NC_010128.1	ver. 2.0	transcript	303895	306915	.	+	.	ID=CMB108C;Parent=CMB108C
NC_010128.1	ver. 2.0	CDS	303895	306915	.	+	0	ID=CMB108C.cds;Parent=CMB108C
NC_010128.1	ver. 2.0	start_codon	303895	303897	.	+	0	Parent=CMB108C
NC_010128.1	ver. 2.0	stop_codon	306913	306915	.	+	0	Parent=CMB108C
NC_010128.1	ver. 2.0	gene	307056	308039	.	-	.	ID=CMB109C
NC_010128.1	ver. 2.0	transcript	307056	308039	.	-	.	ID=CMB109C;Parent=CMB109C
NC_010128.1	ver. 2.0	CDS	307056	308039	.	-	0	ID=CMB109C.cds;Parent=CMB109C
NC_010128.1	ver. 2.0	start_codon	308037	308039	.	-	0	Parent=CMB109C
NC_010128.1	ver. 2.0	stop_codon	307056	307058	.	-	0	Parent=CMB109C
NC_010128.1	ver. 2.0	gene	310223	313546	.	-	.	ID=CMB112C
NC_010128.1	ver. 2.0	transcript	310223	313546	.	-	.	ID=CMB112C;Parent=CMB112C
NC_010128.1	ver. 2.0	CDS	310223	313546	.	-	0	ID=CMB112C.cds;Parent=CMB112C
NC_010128.1	ver. 2.0	start_codon	313544	313546	.	-	0	Parent=CMB112C
NC_010128.1	ver. 2.0	stop_codon	310223	310225	.	-	0	Parent=CMB112C
NC_010128.1	ver. 2.0	gene	316485	320435	.	+	.	ID=CMB113C
NC_010128.1	ver. 2.0	transcript	316485	320435	.	+	.	ID=CMB113C;Parent=CMB113C
NC_010128.1	ver. 2.0	CDS	316485	320435	.	+	0	ID=CMB113C.cds;Parent=CMB113C
NC_010128.1	ver. 2.0	start_codon	316485	316487	.	+	0	Parent=CMB113C
NC_010128.1	ver. 2.0	stop_codon	320433	320435	.	+	0	Parent=CMB113C
NC_010128.1	ver. 2.0	gene	320976	321428	.	-	.	ID=CMB114C
NC_010128.1	ver. 2.0	transcript	320976	321428	.	-	.	ID=CMB114C;Parent=CMB114C
NC_010128.1	ver. 2.0	CDS	320976	321428	.	-	0	ID=CMB114C.cds;Parent=CMB114C
NC_010128.1	ver. 2.0	start_codon	321426	321428	.	-	0	Parent=CMB114C
NC_010128.1	ver. 2.0	stop_codon	320976	320978	.	-	0	Parent=CMB114C
NC_010128.1	ver. 2.0	gene	322341	323489	.	-	.	ID=CMB115C
NC_010128.1	ver. 2.0	transcript	322341	323489	.	-	.	ID=CMB115C;Parent=CMB115C
NC_010128.1	ver. 2.0	CDS	322341	323489	.	-	0	ID=CMB115C.cds;Parent=CMB115C
NC_010128.1	ver. 2.0	start_codon	323487	323489	.	-	0	Parent=CMB115C
NC_010128.1	ver. 2.0	stop_codon	322341	322343	.	-	0	Parent=CMB115C
NC_010128.1	ver. 2.0	gene	324203	324640	.	+	.	ID=CMB116C
NC_010128.1	ver. 2.0	transcript	324203	324640	.	+	.	ID=CMB116C;Parent=CMB116C
NC_010128.1	ver. 2.0	CDS	324203	324640	.	+	0	ID=CMB116C.cds;Parent=CMB116C
NC_010128.1	ver. 2.0	start_codon	324203	324205	.	+	0	Parent=CMB116C
NC_010128.1	ver. 2.0	stop_codon	324638	324640	.	+	0	Parent=CMB116C
NC_010128.1	ver. 2.0	gene	325198	325566	.	-	.	ID=CMX018C
NC_010128.1	ver. 2.0	transcript	325198	325566	.	-	.	ID=CMX018C;Parent=CMX018C
NC_010128.1	ver. 2.0	CDS	325198	325566	.	-	0	ID=CMX018C.cds;Parent=CMX018C
NC_010128.1	ver. 2.0	start_codon	325564	325566	.	-	0	Parent=CMX018C
NC_010128.1	ver. 2.0	stop_codon	325198	325200	.	-	0	Parent=CMX018C
NC_010128.1	ver. 2.0	gene	328432	329784	.	-	.	ID=CMB118C
NC_010128.1	ver. 2.0	transcript	328432	329784	.	-	.	ID=CMB118C;Parent=CMB118C
NC_010128.1	ver. 2.0	CDS	328432	329784	.	-	0	ID=CMB118C.cds;Parent=CMB118C
NC_010128.1	ver. 2.0	start_codon	329782	329784	.	-	0	Parent=CMB118C
NC_010128.1	ver. 2.0	stop_codon	328432	328434	.	-	0	Parent=CMB118C
NC_010128.1	ver. 2.0	gene	330223	332286	.	+	.	ID=CMB119C
NC_010128.1	ver. 2.0	transcript	330223	332286	.	+	.	ID=CMB119C;Parent=CMB119C
NC_010128.1	ver. 2.0	CDS	330223	332286	.	+	0	ID=CMB119C.cds;Parent=CMB119C
NC_010128.1	ver. 2.0	start_codon	330223	330225	.	+	0	Parent=CMB119C
NC_010128.1	ver. 2.0	stop_codon	332284	332286	.	+	0	Parent=CMB119C
NC_010128.1	ver. 2.0	gene	333509	334429	.	+	.	ID=CMB120C
NC_010128.1	ver. 2.0	transcript	333509	334429	.	+	.	ID=CMB120C;Parent=CMB120C
NC_010128.1	ver. 2.0	CDS	333509	334429	.	+	0	ID=CMB120C.cds;Parent=CMB120C
NC_010128.1	ver. 2.0	start_codon	333509	333511	.	+	0	Parent=CMB120C
NC_010128.1	ver. 2.0	stop_codon	334427	334429	.	+	0	Parent=CMB120C
NC_010128.1	ver. 2.0	gene	335351	337777	.	+	.	ID=CMB121C
NC_010128.1	ver. 2.0	transcript	335351	337777	.	+	.	ID=CMB121C;Parent=CMB121C
NC_010128.1	ver. 2.0	CDS	335351	337777	.	+	0	ID=CMB121C.cds;Parent=CMB121C
NC_010128.1	ver. 2.0	start_codon	335351	335353	.	+	0	Parent=CMB121C
NC_010128.1	ver. 2.0	stop_codon	337775	337777	.	+	0	Parent=CMB121C
NC_010128.1	ver. 2.0	gene	339429	343040	.	-	.	ID=CMB122C
NC_010128.1	ver. 2.0	transcript	339429	343040	.	-	.	ID=CMB122C;Parent=CMB122C
NC_010128.1	ver. 2.0	CDS	339429	343040	.	-	0	ID=CMB122C.cds;Parent=CMB122C
NC_010128.1	ver. 2.0	start_codon	343038	343040	.	-	0	Parent=CMB122C
NC_010128.1	ver. 2.0	stop_codon	339429	339431	.	-	0	Parent=CMB122C
NC_010128.1	ver. 2.0	gene	343401	344417	.	+	.	ID=CMB123C
NC_010128.1	ver. 2.0	transcript	343401	344417	.	+	.	ID=CMB123C;Parent=CMB123C
NC_010128.1	ver. 2.0	CDS	343401	344417	.	+	0	ID=CMB123C.cds;Parent=CMB123C
NC_010128.1	ver. 2.0	start_codon	343401	343403	.	+	0	Parent=CMB123C
NC_010128.1	ver. 2.0	stop_codon	344415	344417	.	+	0	Parent=CMB123C
NC_010128.1	ver. 2.0	gene	345967	347271	.	-	.	ID=CMB124C
NC_010128.1	ver. 2.0	transcript	345967	347271	.	-	.	ID=CMB124C;Parent=CMB124C
NC_010128.1	ver. 2.0	CDS	345967	347271	.	-	0	ID=CMB124C.cds;Parent=CMB124C
NC_010128.1	ver. 2.0	start_codon	347269	347271	.	-	0	Parent=CMB124C
NC_010128.1	ver. 2.0	stop_codon	345967	345969	.	-	0	Parent=CMB124C
NC_010128.1	ver. 2.0	gene	348862	350298	.	-	.	ID=CMB126C
NC_010128.1	ver. 2.0	transcript	348862	350298	.	-	.	ID=CMB126C;Parent=CMB126C
NC_010128.1	ver. 2.0	CDS	348862	350298	.	-	0	ID=CMB126C.cds;Parent=CMB126C
NC_010128.1	ver. 2.0	start_codon	350296	350298	.	-	0	Parent=CMB126C
NC_010128.1	ver. 2.0	stop_codon	348862	348864	.	-	0	Parent=CMB126C
NC_010128.1	ver. 2.0	gene	352013	354247	.	+	.	ID=CMB127C
NC_010128.1	ver. 2.0	transcript	352013	354247	.	+	.	ID=CMB127C;Parent=CMB127C
NC_010128.1	ver. 2.0	CDS	352013	354247	.	+	0	ID=CMB127C.cds;Parent=CMB127C
NC_010128.1	ver. 2.0	start_codon	352013	352015	.	+	0	Parent=CMB127C
NC_010128.1	ver. 2.0	stop_codon	354245	354247	.	+	0	Parent=CMB127C
NC_010128.1	ver. 2.0	gene	354623	356596	.	-	.	ID=CMB128C
NC_010128.1	ver. 2.0	transcript	354623	356596	.	-	.	ID=CMB128C;Parent=CMB128C
NC_010128.1	ver. 2.0	CDS	354623	356596	.	-	0	ID=CMB128C.cds;Parent=CMB128C
NC_010128.1	ver. 2.0	start_codon	356594	356596	.	-	0	Parent=CMB128C
NC_010128.1	ver. 2.0	stop_codon	354623	354625	.	-	0	Parent=CMB128C
NC_010128.1	ver. 2.0	gene	359198	360097	.	+	.	ID=CMX019C
NC_010128.1	ver. 2.0	transcript	359198	360097	.	+	.	ID=CMX019C;Parent=CMX019C
NC_010128.1	ver. 2.0	CDS	359198	360097	.	+	0	ID=CMX019C.cds;Parent=CMX019C
NC_010128.1	ver. 2.0	start_codon	359198	359200	.	+	0	Parent=CMX019C
NC_010128.1	ver. 2.0	stop_codon	360095	360097	.	+	0	Parent=CMX019C
NC_010128.1	ver. 2.0	gene	361073	361378	.	-	.	ID=CMB130C
NC_010128.1	ver. 2.0	transcript	361073	361378	.	-	.	ID=CMB130C;Parent=CMB130C
NC_010128.1	ver. 2.0	CDS	361073	361378	.	-	0	ID=CMB130C.cds;Parent=CMB130C
NC_010128.1	ver. 2.0	start_codon	361376	361378	.	-	0	Parent=CMB130C
NC_010128.1	ver. 2.0	stop_codon	361073	361075	.	-	0	Parent=CMB130C
NC_010128.1	ver. 2.0	gene	365702	367132	.	+	.	ID=CMB135C
NC_010128.1	ver. 2.0	transcript	365702	367132	.	+	.	ID=CMB135C;Parent=CMB135C
NC_010128.1	ver. 2.0	CDS	365702	367132	.	+	0	ID=CMB135C.cds;Parent=CMB135C
NC_010128.1	ver. 2.0	start_codon	365702	365704	.	+	0	Parent=CMB135C
NC_010128.1	ver. 2.0	stop_codon	367130	367132	.	+	0	Parent=CMB135C
NC_010128.1	ver. 2.0	gene	367906	371199	.	-	.	ID=CMB136C
NC_010128.1	ver. 2.0	transcript	367906	371199	.	-	.	ID=CMB136C;Parent=CMB136C
NC_010128.1	ver. 2.0	CDS	367906	371199	.	-	0	ID=CMB136C.cds;Parent=CMB136C
NC_010128.1	ver. 2.0	start_codon	371197	371199	.	-	0	Parent=CMB136C
NC_010128.1	ver. 2.0	stop_codon	367906	367908	.	-	0	Parent=CMB136C
NC_010128.1	ver. 2.0	gene	374708	375445	.	+	.	ID=CMX020C
NC_010128.1	ver. 2.0	transcript	374708	375445	.	+	.	ID=CMX020C;Parent=CMX020C
NC_010128.1	ver. 2.0	CDS	374708	375445	.	+	0	ID=CMX020C.cds;Parent=CMX020C
NC_010128.1	ver. 2.0	start_codon	374708	374710	.	+	0	Parent=CMX020C
NC_010128.1	ver. 2.0	stop_codon	375443	375445	.	+	0	Parent=CMX020C
NC_010128.1	ver. 2.0	gene	381510	382520	.	-	.	ID=CMB139C
NC_010128.1	ver. 2.0	transcript	381510	382520	.	-	.	ID=CMB139C;Parent=CMB139C
NC_010128.1	ver. 2.0	CDS	381510	382520	.	-	0	ID=CMB139C.cds;Parent=CMB139C
NC_010128.1	ver. 2.0	start_codon	382518	382520	.	-	0	Parent=CMB139C
NC_010128.1	ver. 2.0	stop_codon	381510	381512	.	-	0	Parent=CMB139C
NC_010128.1	ver. 2.0	gene	385510	386289	.	+	.	ID=CMB140C
NC_010128.1	ver. 2.0	transcript	385510	386289	.	+	.	ID=CMB140C;Parent=CMB140C
NC_010128.1	ver. 2.0	CDS	385510	386289	.	+	0	ID=CMB140C.cds;Parent=CMB140C
NC_010128.1	ver. 2.0	start_codon	385510	385512	.	+	0	Parent=CMB140C
NC_010128.1	ver. 2.0	stop_codon	386287	386289	.	+	0	Parent=CMB140C
NC_010128.1	ver. 2.0	gene	386445	387977	.	-	.	ID=CMB141C
NC_010128.1	ver. 2.0	transcript	386445	387977	.	-	.	ID=CMB141C;Parent=CMB141C
NC_010128.1	ver. 2.0	CDS	386445	387977	.	-	0	ID=CMB141C.cds;Parent=CMB141C
NC_010128.1	ver. 2.0	start_codon	387975	387977	.	-	0	Parent=CMB141C
NC_010128.1	ver. 2.0	stop_codon	386445	386447	.	-	0	Parent=CMB141C
NC_010128.1	ver. 2.0	gene	389338	391161	.	+	.	ID=CMB142C
NC_010128.1	ver. 2.0	transcript	389338	391161	.	+	.	ID=CMB142C;Parent=CMB142C
NC_010128.1	ver. 2.0	CDS	389338	391161	.	+	0	ID=CMB142C.cds;Parent=CMB142C
NC_010128.1	ver. 2.0	start_codon	389338	389340	.	+	0	Parent=CMB142C
NC_010128.1	ver. 2.0	stop_codon	391159	391161	.	+	0	Parent=CMB142C
NC_010128.1	ver. 2.0	gene	392177	393673	.	-	.	ID=CMB143C
NC_010128.1	ver. 2.0	transcript	392177	393673	.	-	.	ID=CMB143C;Parent=CMB143C
NC_010128.1	ver. 2.0	CDS	392177	393673	.	-	0	ID=CMB143C.cds;Parent=CMB143C
NC_010128.1	ver. 2.0	start_codon	393671	393673	.	-	0	Parent=CMB143C
NC_010128.1	ver. 2.0	stop_codon	392177	392179	.	-	0	Parent=CMB143C
NC_010128.1	ver. 2.0	gene	396041	402382	.	+	.	ID=CMB144C
NC_010128.1	ver. 2.0	transcript	396041	402382	.	+	.	ID=CMB144C;Parent=CMB144C
NC_010128.1	ver. 2.0	CDS	396041	402382	.	+	0	ID=CMB144C.cds;Parent=CMB144C
NC_010128.1	ver. 2.0	start_codon	396041	396043	.	+	0	Parent=CMB144C
NC_010128.1	ver. 2.0	stop_codon	402380	402382	.	+	0	Parent=CMB144C
NC_010128.1	ver. 2.0	gene	404256	404495	.	+	.	ID=CMB145C
NC_010128.1	ver. 2.0	transcript	404256	404495	.	+	.	ID=CMB145C;Parent=CMB145C
NC_010128.1	ver. 2.0	CDS	404256	404495	.	+	0	ID=CMB145C.cds;Parent=CMB145C
NC_010128.1	ver. 2.0	start_codon	404256	404258	.	+	0	Parent=CMB145C
NC_010128.1	ver. 2.0	stop_codon	404493	404495	.	+	0	Parent=CMB145C
NC_010128.1	ver. 2.0	gene	404621	406573	.	-	.	ID=CMB146C
NC_010128.1	ver. 2.0	transcript	404621	406573	.	-	.	ID=CMB146C;Parent=CMB146C
NC_010128.1	ver. 2.0	CDS	404621	406573	.	-	0	ID=CMB146C.cds;Parent=CMB146C
NC_010128.1	ver. 2.0	start_codon	406571	406573	.	-	0	Parent=CMB146C
NC_010128.1	ver. 2.0	stop_codon	404621	404623	.	-	0	Parent=CMB146C
NC_010128.1	ver. 2.0	gene	411912	412166	.	-	.	ID=CMB148C
NC_010128.1	ver. 2.0	transcript	411912	412166	.	-	.	ID=CMB148C;Parent=CMB148C
NC_010128.1	ver. 2.0	CDS	411912	412166	.	-	0	ID=CMB148C.cds;Parent=CMB148C
NC_010128.1	ver. 2.0	start_codon	412164	412166	.	-	0	Parent=CMB148C
NC_010128.1	ver. 2.0	stop_codon	411912	411914	.	-	0	Parent=CMB148C
NC_010128.1	ver. 2.0	gene	412765	413046	.	-	.	ID=CMB149C
NC_010128.1	ver. 2.0	transcript	412765	413046	.	-	.	ID=CMB149C;Parent=CMB149C
NC_010128.1	ver. 2.0	CDS	412765	413046	.	-	0	ID=CMB149C.cds;Parent=CMB149C
NC_010128.1	ver. 2.0	start_codon	413044	413046	.	-	0	Parent=CMB149C
NC_010128.1	ver. 2.0	stop_codon	412765	412767	.	-	0	Parent=CMB149C
NC_010128.1	ver. 2.0	gene	415748	416482	.	+	.	ID=CMB151C
NC_010128.1	ver. 2.0	transcript	415748	416482	.	+	.	ID=CMB151C;Parent=CMB151C
NC_010128.1	ver. 2.0	CDS	415748	416482	.	+	0	ID=CMB151C.cds;Parent=CMB151C
NC_010128.1	ver. 2.0	start_codon	415748	415750	.	+	0	Parent=CMB151C
NC_010128.1	ver. 2.0	stop_codon	416480	416482	.	+	0	Parent=CMB151C
NC_010128.1	ver. 2.0	gene	419608	420705	.	+	.	ID=CMB153C
NC_010128.1	ver. 2.0	transcript	419608	420705	.	+	.	ID=CMB153C;Parent=CMB153C
NC_010128.1	ver. 2.0	CDS	419608	420705	.	+	0	ID=CMB153C.cds;Parent=CMB153C
NC_010128.1	ver. 2.0	start_codon	419608	419610	.	+	0	Parent=CMB153C
NC_010128.1	ver. 2.0	stop_codon	420703	420705	.	+	0	Parent=CMB153C
NC_010128.1	ver. 2.0	gene	420922	421025	.	-	.	ID=CMB167R
NC_010128.1	ver. 2.0	transcript	420922	421025	.	-	.	ID=CMB167R;Parent=CMB167R
NC_010128.1	ver. 2.0	gene	421771	422904	.	-	.	ID=CMB154C
NC_010128.1	ver. 2.0	transcript	421771	422904	.	-	.	ID=CMB154C;Parent=CMB154C
NC_010128.1	ver. 2.0	CDS	421771	422904	.	-	0	ID=CMB154C.cds;Parent=CMB154C
NC_010128.1	ver. 2.0	start_codon	422902	422904	.	-	0	Parent=CMB154C
NC_010128.1	ver. 2.0	stop_codon	421771	421773	.	-	0	Parent=CMB154C
NC_010128.1	ver. 2.0	gene	425376	425699	.	+	.	ID=CMB155C
NC_010128.1	ver. 2.0	transcript	425376	425699	.	+	.	ID=CMB155C;Parent=CMB155C
NC_010128.1	ver. 2.0	CDS	425376	425699	.	+	0	ID=CMB155C.cds;Parent=CMB155C
NC_010128.1	ver. 2.0	start_codon	425376	425378	.	+	0	Parent=CMB155C
NC_010128.1	ver. 2.0	stop_codon	425697	425699	.	+	0	Parent=CMB155C
NC_010128.1	ver. 2.0	gene	426192	428141	.	-	.	ID=CMB156C
NC_010128.1	ver. 2.0	transcript	426192	428141	.	-	.	ID=CMB156C;Parent=CMB156C
NC_010128.1	ver. 2.0	CDS	426192	428141	.	-	0	ID=CMB156C.cds;Parent=CMB156C
NC_010128.1	ver. 2.0	start_codon	428139	428141	.	-	0	Parent=CMB156C
NC_010128.1	ver. 2.0	stop_codon	426192	426194	.	-	0	Parent=CMB156C
NC_010128.1	ver. 2.0	gene	431032	432576	.	+	.	ID=CMB157C
NC_010128.1	ver. 2.0	transcript	431032	432576	.	+	.	ID=CMB157C;Parent=CMB157C
NC_010128.1	ver. 2.0	CDS	431032	432576	.	+	0	ID=CMB157C.cds;Parent=CMB157C
NC_010128.1	ver. 2.0	start_codon	431032	431034	.	+	0	Parent=CMB157C
NC_010128.1	ver. 2.0	stop_codon	432574	432576	.	+	0	Parent=CMB157C
NC_010128.1	ver. 2.0	gene	435996	438392	.	+	.	ID=CMB158C
NC_010128.1	ver. 2.0	transcript	435996	438392	.	+	.	ID=CMB158C;Parent=CMB158C
NC_010128.1	ver. 2.0	CDS	435996	438392	.	+	0	ID=CMB158C.cds;Parent=CMB158C
NC_010128.1	ver. 2.0	start_codon	435996	435998	.	+	0	Parent=CMB158C
NC_010128.1	ver. 2.0	stop_codon	438390	438392	.	+	0	Parent=CMB158C
NC_010128.1	ver. 2.0	gene	441406	442737	.	+	.	ID=CMB159C
NC_010128.1	ver. 2.0	transcript	441406	442737	.	+	.	ID=CMB159C;Parent=CMB159C
NC_010128.1	ver. 2.0	CDS	441406	442737	.	+	0	ID=CMB159C.cds;Parent=CMB159C
NC_010128.1	ver. 2.0	start_codon	441406	441408	.	+	0	Parent=CMB159C
NC_010128.1	ver. 2.0	stop_codon	442735	442737	.	+	0	Parent=CMB159C
NC_010128.1	ver. 2.0	gene	450845	453631	.	+	.	ID=CMB162C
NC_010128.1	ver. 2.0	transcript	450845	453631	.	+	.	ID=CMB162C;Parent=CMB162C
NC_010128.1	ver. 2.0	CDS	450845	453631	.	+	0	ID=CMB162C.cds;Parent=CMB162C
NC_010128.1	ver. 2.0	start_codon	450845	450847	.	+	0	Parent=CMB162C
NC_010128.1	ver. 2.0	stop_codon	453629	453631	.	+	0	Parent=CMB162C
NC_010129.1	ver. 2.0	gene	4016	6349	.	-	.	ID=CMC002C
NC_010129.1	ver. 2.0	transcript	4016	6349	.	-	.	ID=CMC002C;Parent=CMC002C
NC_010129.1	ver. 2.0	CDS	4016	6349	.	-	0	ID=CMC002C.cds;Parent=CMC002C
NC_010129.1	ver. 2.0	start_codon	6347	6349	.	-	0	Parent=CMC002C
NC_010129.1	ver. 2.0	stop_codon	4016	4018	.	-	0	Parent=CMC002C
NC_010129.1	ver. 2.0	gene	13335	15206	.	-	.	ID=CMC005C
NC_010129.1	ver. 2.0	transcript	13335	15206	.	-	.	ID=CMC005C;Parent=CMC005C
NC_010129.1	ver. 2.0	CDS	13335	15206	.	-	0	ID=CMC005C.cds;Parent=CMC005C
NC_010129.1	ver. 2.0	start_codon	15204	15206	.	-	0	Parent=CMC005C
NC_010129.1	ver. 2.0	stop_codon	13335	13337	.	-	0	Parent=CMC005C
NC_010129.1	ver. 2.0	gene	18182	18847	.	+	.	ID=CMC008C
NC_010129.1	ver. 2.0	transcript	18182	18847	.	+	.	ID=CMC008C;Parent=CMC008C
NC_010129.1	ver. 2.0	CDS	18182	18396	.	+	0	ID=CMC008C.cds;Parent=CMC008C
NC_010129.1	ver. 2.0	CDS	18610	18847	.	+	1	ID=CMC008C.cds;Parent=CMC008C
NC_010129.1	ver. 2.0	intron	18397	18609	.	+	.	Parent=CMC008C
NC_010129.1	ver. 2.0	start_codon	18182	18184	.	+	0	Parent=CMC008C
NC_010129.1	ver. 2.0	stop_codon	18845	18847	.	+	0	Parent=CMC008C
NC_010129.1	ver. 2.0	gene	19995	21878	.	-	.	ID=CMC009C
NC_010129.1	ver. 2.0	transcript	19995	21878	.	-	.	ID=CMC009C;Parent=CMC009C
NC_010129.1	ver. 2.0	CDS	19995	21878	.	-	0	ID=CMC009C.cds;Parent=CMC009C
NC_010129.1	ver. 2.0	start_codon	21876	21878	.	-	0	Parent=CMC009C
NC_010129.1	ver. 2.0	stop_codon	19995	19997	.	-	0	Parent=CMC009C
NC_010129.1	ver. 2.0	gene	25686	26210	.	-	.	ID=CMC010C
NC_010129.1	ver. 2.0	transcript	25686	26210	.	-	.	ID=CMC010C;Parent=CMC010C
NC_010129.1	ver. 2.0	CDS	25686	26210	.	-	0	ID=CMC010C.cds;Parent=CMC010C
NC_010129.1	ver. 2.0	start_codon	26208	26210	.	-	0	Parent=CMC010C
NC_010129.1	ver. 2.0	stop_codon	25686	25688	.	-	0	Parent=CMC010C
NC_010129.1	ver. 2.0	gene	26689	29013	.	+	.	ID=CMC011C
NC_010129.1	ver. 2.0	transcript	26689	29013	.	+	.	ID=CMC011C;Parent=CMC011C
NC_010129.1	ver. 2.0	CDS	26689	29013	.	+	0	ID=CMC011C.cds;Parent=CMC011C
NC_010129.1	ver. 2.0	start_codon	26689	26691	.	+	0	Parent=CMC011C
NC_010129.1	ver. 2.0	stop_codon	29011	29013	.	+	0	Parent=CMC011C
NC_010129.1	ver. 2.0	gene	31135	32112	.	-	.	ID=CMC013C
NC_010129.1	ver. 2.0	transcript	31135	32112	.	-	.	ID=CMC013C;Parent=CMC013C
NC_010129.1	ver. 2.0	CDS	31135	32112	.	-	0	ID=CMC013C.cds;Parent=CMC013C
NC_010129.1	ver. 2.0	start_codon	32110	32112	.	-	0	Parent=CMC013C
NC_010129.1	ver. 2.0	stop_codon	31135	31137	.	-	0	Parent=CMC013C
NC_010129.1	ver. 2.0	gene	35291	36346	.	+	.	ID=CMC015C
NC_010129.1	ver. 2.0	transcript	35291	36346	.	+	.	ID=CMC015C;Parent=CMC015C
NC_010129.1	ver. 2.0	CDS	35291	36346	.	+	0	ID=CMC015C.cds;Parent=CMC015C
NC_010129.1	ver. 2.0	start_codon	35291	35293	.	+	0	Parent=CMC015C
NC_010129.1	ver. 2.0	stop_codon	36344	36346	.	+	0	Parent=CMC015C
NC_010129.1	ver. 2.0	gene	37131	38486	.	-	.	ID=CMC016C
NC_010129.1	ver. 2.0	transcript	37131	38486	.	-	.	ID=CMC016C;Parent=CMC016C
NC_010129.1	ver. 2.0	CDS	37131	38486	.	-	0	ID=CMC016C.cds;Parent=CMC016C
NC_010129.1	ver. 2.0	start_codon	38484	38486	.	-	0	Parent=CMC016C
NC_010129.1	ver. 2.0	stop_codon	37131	37133	.	-	0	Parent=CMC016C
NC_010129.1	ver. 2.0	gene	38670	41018	.	+	.	ID=CMC017C
NC_010129.1	ver. 2.0	transcript	38670	41018	.	+	.	ID=CMC017C;Parent=CMC017C
NC_010129.1	ver. 2.0	CDS	38670	41018	.	+	0	ID=CMC017C.cds;Parent=CMC017C
NC_010129.1	ver. 2.0	start_codon	38670	38672	.	+	0	Parent=CMC017C
NC_010129.1	ver. 2.0	stop_codon	41016	41018	.	+	0	Parent=CMC017C
NC_010129.1	ver. 2.0	gene	41832	42656	.	-	.	ID=CMC018C
NC_010129.1	ver. 2.0	transcript	41832	42656	.	-	.	ID=CMC018C;Parent=CMC018C
NC_010129.1	ver. 2.0	CDS	41832	42656	.	-	0	ID=CMC018C.cds;Parent=CMC018C
NC_010129.1	ver. 2.0	start_codon	42654	42656	.	-	0	Parent=CMC018C
NC_010129.1	ver. 2.0	stop_codon	41832	41834	.	-	0	Parent=CMC018C
NC_010129.1	ver. 2.0	gene	42866	46933	.	+	.	ID=CMC019C
NC_010129.1	ver. 2.0	transcript	42866	46933	.	+	.	ID=CMC019C;Parent=CMC019C
NC_010129.1	ver. 2.0	CDS	42866	46933	.	+	0	ID=CMC019C.cds;Parent=CMC019C
NC_010129.1	ver. 2.0	start_codon	42866	42868	.	+	0	Parent=CMC019C
NC_010129.1	ver. 2.0	stop_codon	46931	46933	.	+	0	Parent=CMC019C
NC_010129.1	ver. 2.0	gene	47927	49753	.	-	.	ID=CMC020C
NC_010129.1	ver. 2.0	transcript	47927	49753	.	-	.	ID=CMC020C;Parent=CMC020C
NC_010129.1	ver. 2.0	CDS	47927	49753	.	-	0	ID=CMC020C.cds;Parent=CMC020C
NC_010129.1	ver. 2.0	start_codon	49751	49753	.	-	0	Parent=CMC020C
NC_010129.1	ver. 2.0	stop_codon	47927	47929	.	-	0	Parent=CMC020C
NC_010129.1	ver. 2.0	gene	51024	53018	.	+	.	ID=CMC021C
NC_010129.1	ver. 2.0	transcript	51024	53018	.	+	.	ID=CMC021C;Parent=CMC021C
NC_010129.1	ver. 2.0	CDS	51024	53018	.	+	0	ID=CMC021C.cds;Parent=CMC021C
NC_010129.1	ver. 2.0	start_codon	51024	51026	.	+	0	Parent=CMC021C
NC_010129.1	ver. 2.0	stop_codon	53016	53018	.	+	0	Parent=CMC021C
NC_010129.1	ver. 2.0	gene	55035	56612	.	-	.	ID=CMC022C
NC_010129.1	ver. 2.0	transcript	55035	56612	.	-	.	ID=CMC022C;Parent=CMC022C
NC_010129.1	ver. 2.0	CDS	55035	56612	.	-	0	ID=CMC022C.cds;Parent=CMC022C
NC_010129.1	ver. 2.0	start_codon	56610	56612	.	-	0	Parent=CMC022C
NC_010129.1	ver. 2.0	stop_codon	55035	55037	.	-	0	Parent=CMC022C
NC_010129.1	ver. 2.0	gene	59091	60746	.	+	.	ID=CMC024C
NC_010129.1	ver. 2.0	transcript	59091	60746	.	+	.	ID=CMC024C;Parent=CMC024C
NC_010129.1	ver. 2.0	CDS	59091	60746	.	+	0	ID=CMC024C.cds;Parent=CMC024C
NC_010129.1	ver. 2.0	start_codon	59091	59093	.	+	0	Parent=CMC024C
NC_010129.1	ver. 2.0	stop_codon	60744	60746	.	+	0	Parent=CMC024C
NC_010129.1	ver. 2.0	gene	60631	62637	.	-	.	ID=CMC025C
NC_010129.1	ver. 2.0	transcript	60631	62637	.	-	.	ID=CMC025C;Parent=CMC025C
NC_010129.1	ver. 2.0	CDS	60631	62637	.	-	0	ID=CMC025C.cds;Parent=CMC025C
NC_010129.1	ver. 2.0	start_codon	62635	62637	.	-	0	Parent=CMC025C
NC_010129.1	ver. 2.0	stop_codon	60631	60633	.	-	0	Parent=CMC025C
NC_010129.1	ver. 2.0	gene	63801	65090	.	+	.	ID=CMC027C
NC_010129.1	ver. 2.0	transcript	63801	65090	.	+	.	ID=CMC027C;Parent=CMC027C
NC_010129.1	ver. 2.0	CDS	63801	65090	.	+	0	ID=CMC027C.cds;Parent=CMC027C
NC_010129.1	ver. 2.0	start_codon	63801	63803	.	+	0	Parent=CMC027C
NC_010129.1	ver. 2.0	stop_codon	65088	65090	.	+	0	Parent=CMC027C
NC_010129.1	ver. 2.0	gene	67743	68834	.	-	.	ID=CMC028C
NC_010129.1	ver. 2.0	transcript	67743	68834	.	-	.	ID=CMC028C;Parent=CMC028C
NC_010129.1	ver. 2.0	CDS	67743	68834	.	-	0	ID=CMC028C.cds;Parent=CMC028C
NC_010129.1	ver. 2.0	start_codon	68832	68834	.	-	0	Parent=CMC028C
NC_010129.1	ver. 2.0	stop_codon	67743	67745	.	-	0	Parent=CMC028C
NC_010129.1	ver. 2.0	gene	70595	72322	.	+	.	ID=CMC029C
NC_010129.1	ver. 2.0	transcript	70595	72322	.	+	.	ID=CMC029C;Parent=CMC029C
NC_010129.1	ver. 2.0	CDS	70595	72322	.	+	0	ID=CMC029C.cds;Parent=CMC029C
NC_010129.1	ver. 2.0	start_codon	70595	70597	.	+	0	Parent=CMC029C
NC_010129.1	ver. 2.0	stop_codon	72320	72322	.	+	0	Parent=CMC029C
NC_010129.1	ver. 2.0	gene	74383	74841	.	+	.	ID=CMC030C
NC_010129.1	ver. 2.0	transcript	74383	74841	.	+	.	ID=CMC030C;Parent=CMC030C
NC_010129.1	ver. 2.0	CDS	74383	74841	.	+	0	ID=CMC030C.cds;Parent=CMC030C
NC_010129.1	ver. 2.0	start_codon	74383	74385	.	+	0	Parent=CMC030C
NC_010129.1	ver. 2.0	stop_codon	74839	74841	.	+	0	Parent=CMC030C
NC_010129.1	ver. 2.0	gene	75784	76353	.	-	.	ID=CMC031C
NC_010129.1	ver. 2.0	transcript	75784	76353	.	-	.	ID=CMC031C;Parent=CMC031C
NC_010129.1	ver. 2.0	CDS	75784	76353	.	-	0	ID=CMC031C.cds;Parent=CMC031C
NC_010129.1	ver. 2.0	start_codon	76351	76353	.	-	0	Parent=CMC031C
NC_010129.1	ver. 2.0	stop_codon	75784	75786	.	-	0	Parent=CMC031C
NC_010129.1	ver. 2.0	gene	76706	78694	.	+	.	ID=CMC032C
NC_010129.1	ver. 2.0	transcript	76706	78694	.	+	.	ID=CMC032C;Parent=CMC032C
NC_010129.1	ver. 2.0	CDS	76706	78694	.	+	0	ID=CMC032C.cds;Parent=CMC032C
NC_010129.1	ver. 2.0	start_codon	76706	76708	.	+	0	Parent=CMC032C
NC_010129.1	ver. 2.0	stop_codon	78692	78694	.	+	0	Parent=CMC032C
NC_010129.1	ver. 2.0	gene	79705	80427	.	-	.	ID=CMC033C
NC_010129.1	ver. 2.0	transcript	79705	80427	.	-	.	ID=CMC033C;Parent=CMC033C
NC_010129.1	ver. 2.0	CDS	79705	80427	.	-	0	ID=CMC033C.cds;Parent=CMC033C
NC_010129.1	ver. 2.0	start_codon	80425	80427	.	-	0	Parent=CMC033C
NC_010129.1	ver. 2.0	stop_codon	79705	79707	.	-	0	Parent=CMC033C
NC_010129.1	ver. 2.0	gene	82206	83597	.	+	.	ID=CMC034C
NC_010129.1	ver. 2.0	transcript	82206	83597	.	+	.	ID=CMC034C;Parent=CMC034C
NC_010129.1	ver. 2.0	CDS	82206	83597	.	+	0	ID=CMC034C.cds;Parent=CMC034C
NC_010129.1	ver. 2.0	start_codon	82206	82208	.	+	0	Parent=CMC034C
NC_010129.1	ver. 2.0	stop_codon	83595	83597	.	+	0	Parent=CMC034C
NC_010129.1	ver. 2.0	gene	84198	84908	.	+	.	ID=CMC035C
NC_010129.1	ver. 2.0	transcript	84198	84908	.	+	.	ID=CMC035C;Parent=CMC035C
NC_010129.1	ver. 2.0	CDS	84198	84908	.	+	0	ID=CMC035C.cds;Parent=CMC035C
NC_010129.1	ver. 2.0	start_codon	84198	84200	.	+	0	Parent=CMC035C
NC_010129.1	ver. 2.0	stop_codon	84906	84908	.	+	0	Parent=CMC035C
NC_010129.1	ver. 2.0	gene	86336	87979	.	-	.	ID=CMC036C
NC_010129.1	ver. 2.0	transcript	86336	87979	.	-	.	ID=CMC036C;Parent=CMC036C
NC_010129.1	ver. 2.0	CDS	86336	87979	.	-	0	ID=CMC036C.cds;Parent=CMC036C
NC_010129.1	ver. 2.0	start_codon	87977	87979	.	-	0	Parent=CMC036C
NC_010129.1	ver. 2.0	stop_codon	86336	86338	.	-	0	Parent=CMC036C
NC_010129.1	ver. 2.0	gene	88884	90830	.	+	.	ID=CMC037C
NC_010129.1	ver. 2.0	transcript	88884	90830	.	+	.	ID=CMC037C;Parent=CMC037C
NC_010129.1	ver. 2.0	CDS	88884	90830	.	+	0	ID=CMC037C.cds;Parent=CMC037C
NC_010129.1	ver. 2.0	start_codon	88884	88886	.	+	0	Parent=CMC037C
NC_010129.1	ver. 2.0	stop_codon	90828	90830	.	+	0	Parent=CMC037C
NC_010129.1	ver. 2.0	gene	94601	95269	.	+	.	ID=CMC039C
NC_010129.1	ver. 2.0	transcript	94601	95269	.	+	.	ID=CMC039C;Parent=CMC039C
NC_010129.1	ver. 2.0	CDS	94601	95269	.	+	0	ID=CMC039C.cds;Parent=CMC039C
NC_010129.1	ver. 2.0	start_codon	94601	94603	.	+	0	Parent=CMC039C
NC_010129.1	ver. 2.0	stop_codon	95267	95269	.	+	0	Parent=CMC039C
NC_010129.1	ver. 2.0	gene	95769	96911	.	-	.	ID=CMC040C
NC_010129.1	ver. 2.0	transcript	95769	96911	.	-	.	ID=CMC040C;Parent=CMC040C
NC_010129.1	ver. 2.0	CDS	95769	96911	.	-	0	ID=CMC040C.cds;Parent=CMC040C
NC_010129.1	ver. 2.0	start_codon	96909	96911	.	-	0	Parent=CMC040C
NC_010129.1	ver. 2.0	stop_codon	95769	95771	.	-	0	Parent=CMC040C
NC_010129.1	ver. 2.0	gene	97516	101262	.	+	.	ID=CMC041C
NC_010129.1	ver. 2.0	transcript	97516	101262	.	+	.	ID=CMC041C;Parent=CMC041C
NC_010129.1	ver. 2.0	CDS	97516	101262	.	+	0	ID=CMC041C.cds;Parent=CMC041C
NC_010129.1	ver. 2.0	start_codon	97516	97518	.	+	0	Parent=CMC041C
NC_010129.1	ver. 2.0	stop_codon	101260	101262	.	+	0	Parent=CMC041C
NC_010129.1	ver. 2.0	gene	105004	106680	.	-	.	ID=CMC043C
NC_010129.1	ver. 2.0	transcript	105004	106680	.	-	.	ID=CMC043C;Parent=CMC043C
NC_010129.1	ver. 2.0	CDS	105004	106680	.	-	0	ID=CMC043C.cds;Parent=CMC043C
NC_010129.1	ver. 2.0	start_codon	106678	106680	.	-	0	Parent=CMC043C
NC_010129.1	ver. 2.0	stop_codon	105004	105006	.	-	0	Parent=CMC043C
NC_010129.1	ver. 2.0	gene	107063	107377	.	-	.	ID=CMC044C
NC_010129.1	ver. 2.0	transcript	107063	107377	.	-	.	ID=CMC044C;Parent=CMC044C
NC_010129.1	ver. 2.0	CDS	107063	107377	.	-	0	ID=CMC044C.cds;Parent=CMC044C
NC_010129.1	ver. 2.0	start_codon	107375	107377	.	-	0	Parent=CMC044C
NC_010129.1	ver. 2.0	stop_codon	107063	107065	.	-	0	Parent=CMC044C
NC_010129.1	ver. 2.0	gene	107708	108094	.	+	.	ID=CMC045C
NC_010129.1	ver. 2.0	transcript	107708	108094	.	+	.	ID=CMC045C;Parent=CMC045C
NC_010129.1	ver. 2.0	CDS	107708	108094	.	+	0	ID=CMC045C.cds;Parent=CMC045C
NC_010129.1	ver. 2.0	start_codon	107708	107710	.	+	0	Parent=CMC045C
NC_010129.1	ver. 2.0	stop_codon	108092	108094	.	+	0	Parent=CMC045C
NC_010129.1	ver. 2.0	gene	108334	109707	.	-	.	ID=CMC046C
NC_010129.1	ver. 2.0	transcript	108334	109707	.	-	.	ID=CMC046C;Parent=CMC046C
NC_010129.1	ver. 2.0	CDS	108334	109707	.	-	0	ID=CMC046C.cds;Parent=CMC046C
NC_010129.1	ver. 2.0	start_codon	109705	109707	.	-	0	Parent=CMC046C
NC_010129.1	ver. 2.0	stop_codon	108334	108336	.	-	0	Parent=CMC046C
NC_010129.1	ver. 2.0	gene	111326	112321	.	-	.	ID=CMC047C
NC_010129.1	ver. 2.0	transcript	111326	112321	.	-	.	ID=CMC047C;Parent=CMC047C
NC_010129.1	ver. 2.0	CDS	111326	112321	.	-	0	ID=CMC047C.cds;Parent=CMC047C
NC_010129.1	ver. 2.0	start_codon	112319	112321	.	-	0	Parent=CMC047C
NC_010129.1	ver. 2.0	stop_codon	111326	111328	.	-	0	Parent=CMC047C
NC_010129.1	ver. 2.0	gene	112592	112990	.	+	.	ID=CMC048C
NC_010129.1	ver. 2.0	transcript	112592	112990	.	+	.	ID=CMC048C;Parent=CMC048C
NC_010129.1	ver. 2.0	CDS	112592	112990	.	+	0	ID=CMC048C.cds;Parent=CMC048C
NC_010129.1	ver. 2.0	start_codon	112592	112594	.	+	0	Parent=CMC048C
NC_010129.1	ver. 2.0	stop_codon	112988	112990	.	+	0	Parent=CMC048C
NC_010129.1	ver. 2.0	gene	113231	114313	.	-	.	ID=CMC049C
NC_010129.1	ver. 2.0	transcript	113231	114313	.	-	.	ID=CMC049C;Parent=CMC049C
NC_010129.1	ver. 2.0	CDS	113231	114313	.	-	0	ID=CMC049C.cds;Parent=CMC049C
NC_010129.1	ver. 2.0	start_codon	114311	114313	.	-	0	Parent=CMC049C
NC_010129.1	ver. 2.0	stop_codon	113231	113233	.	-	0	Parent=CMC049C
NC_010129.1	ver. 2.0	gene	118676	121174	.	+	.	ID=CMC051C
NC_010129.1	ver. 2.0	transcript	118676	121174	.	+	.	ID=CMC051C;Parent=CMC051C
NC_010129.1	ver. 2.0	CDS	118676	121174	.	+	0	ID=CMC051C.cds;Parent=CMC051C
NC_010129.1	ver. 2.0	start_codon	118676	118678	.	+	0	Parent=CMC051C
NC_010129.1	ver. 2.0	stop_codon	121172	121174	.	+	0	Parent=CMC051C
NC_010129.1	ver. 2.0	gene	121858	122280	.	-	.	ID=CMC052C
NC_010129.1	ver. 2.0	transcript	121858	122280	.	-	.	ID=CMC052C;Parent=CMC052C
NC_010129.1	ver. 2.0	CDS	121858	122280	.	-	0	ID=CMC052C.cds;Parent=CMC052C
NC_010129.1	ver. 2.0	start_codon	122278	122280	.	-	0	Parent=CMC052C
NC_010129.1	ver. 2.0	stop_codon	121858	121860	.	-	0	Parent=CMC052C
NC_010129.1	ver. 2.0	gene	122628	123195	.	+	.	ID=CMC053C
NC_010129.1	ver. 2.0	transcript	122628	123195	.	+	.	ID=CMC053C;Parent=CMC053C
NC_010129.1	ver. 2.0	CDS	122628	122764	.	+	0	ID=CMC053C.cds;Parent=CMC053C
NC_010129.1	ver. 2.0	CDS	122934	123195	.	+	1	ID=CMC053C.cds;Parent=CMC053C
NC_010129.1	ver. 2.0	intron	122765	122933	.	+	.	Parent=CMC053C
NC_010129.1	ver. 2.0	start_codon	122628	122630	.	+	0	Parent=CMC053C
NC_010129.1	ver. 2.0	stop_codon	123193	123195	.	+	0	Parent=CMC053C
NC_010129.1	ver. 2.0	gene	123901	127617	.	-	.	ID=CMC054C
NC_010129.1	ver. 2.0	transcript	123901	127617	.	-	.	ID=CMC054C;Parent=CMC054C
NC_010129.1	ver. 2.0	CDS	123901	127617	.	-	0	ID=CMC054C.cds;Parent=CMC054C
NC_010129.1	ver. 2.0	start_codon	127615	127617	.	-	0	Parent=CMC054C
NC_010129.1	ver. 2.0	stop_codon	123901	123903	.	-	0	Parent=CMC054C
NC_010129.1	ver. 2.0	gene	128091	129092	.	+	.	ID=CMC055C
NC_010129.1	ver. 2.0	transcript	128091	129092	.	+	.	ID=CMC055C;Parent=CMC055C
NC_010129.1	ver. 2.0	CDS	128091	129092	.	+	0	ID=CMC055C.cds;Parent=CMC055C
NC_010129.1	ver. 2.0	start_codon	128091	128093	.	+	0	Parent=CMC055C
NC_010129.1	ver. 2.0	stop_codon	129090	129092	.	+	0	Parent=CMC055C
NC_010129.1	ver. 2.0	gene	129783	131057	.	+	.	ID=CMC057C
NC_010129.1	ver. 2.0	transcript	129783	131057	.	+	.	ID=CMC057C;Parent=CMC057C
NC_010129.1	ver. 2.0	CDS	129783	131057	.	+	0	ID=CMC057C.cds;Parent=CMC057C
NC_010129.1	ver. 2.0	start_codon	129783	129785	.	+	0	Parent=CMC057C
NC_010129.1	ver. 2.0	stop_codon	131055	131057	.	+	0	Parent=CMC057C
NC_010129.1	ver. 2.0	gene	132144	134150	.	+	.	ID=CMC059C
NC_010129.1	ver. 2.0	transcript	132144	134150	.	+	.	ID=CMC059C;Parent=CMC059C
NC_010129.1	ver. 2.0	CDS	132144	134150	.	+	0	ID=CMC059C.cds;Parent=CMC059C
NC_010129.1	ver. 2.0	start_codon	132144	132146	.	+	0	Parent=CMC059C
NC_010129.1	ver. 2.0	stop_codon	134148	134150	.	+	0	Parent=CMC059C
NC_010129.1	ver. 2.0	gene	135893	136840	.	+	.	ID=CMC060C
NC_010129.1	ver. 2.0	transcript	135893	136840	.	+	.	ID=CMC060C;Parent=CMC060C
NC_010129.1	ver. 2.0	CDS	135893	136840	.	+	0	ID=CMC060C.cds;Parent=CMC060C
NC_010129.1	ver. 2.0	start_codon	135893	135895	.	+	0	Parent=CMC060C
NC_010129.1	ver. 2.0	stop_codon	136838	136840	.	+	0	Parent=CMC060C
NC_010129.1	ver. 2.0	gene	143105	143884	.	-	.	ID=CMC062C
NC_010129.1	ver. 2.0	transcript	143105	143884	.	-	.	ID=CMC062C;Parent=CMC062C
NC_010129.1	ver. 2.0	CDS	143105	143884	.	-	0	ID=CMC062C.cds;Parent=CMC062C
NC_010129.1	ver. 2.0	start_codon	143882	143884	.	-	0	Parent=CMC062C
NC_010129.1	ver. 2.0	stop_codon	143105	143107	.	-	0	Parent=CMC062C
NC_010129.1	ver. 2.0	gene	145310	146014	.	-	.	ID=CMC063C
NC_010129.1	ver. 2.0	transcript	145310	146014	.	-	.	ID=CMC063C;Parent=CMC063C
NC_010129.1	ver. 2.0	CDS	145310	146014	.	-	0	ID=CMC063C.cds;Parent=CMC063C
NC_010129.1	ver. 2.0	start_codon	146012	146014	.	-	0	Parent=CMC063C
NC_010129.1	ver. 2.0	stop_codon	145310	145312	.	-	0	Parent=CMC063C
NC_010129.1	ver. 2.0	gene	146342	147325	.	+	.	ID=CMC064C
NC_010129.1	ver. 2.0	transcript	146342	147325	.	+	.	ID=CMC064C;Parent=CMC064C
NC_010129.1	ver. 2.0	CDS	146342	147325	.	+	0	ID=CMC064C.cds;Parent=CMC064C
NC_010129.1	ver. 2.0	start_codon	146342	146344	.	+	0	Parent=CMC064C
NC_010129.1	ver. 2.0	stop_codon	147323	147325	.	+	0	Parent=CMC064C
NC_010129.1	ver. 2.0	gene	148182	149444	.	+	.	ID=CMC065C
NC_010129.1	ver. 2.0	transcript	148182	149444	.	+	.	ID=CMC065C;Parent=CMC065C
NC_010129.1	ver. 2.0	CDS	148182	149444	.	+	0	ID=CMC065C.cds;Parent=CMC065C
NC_010129.1	ver. 2.0	start_codon	148182	148184	.	+	0	Parent=CMC065C
NC_010129.1	ver. 2.0	stop_codon	149442	149444	.	+	0	Parent=CMC065C
NC_010129.1	ver. 2.0	gene	150491	152317	.	-	.	ID=CMC066C
NC_010129.1	ver. 2.0	transcript	150491	152317	.	-	.	ID=CMC066C;Parent=CMC066C
NC_010129.1	ver. 2.0	CDS	150491	152317	.	-	0	ID=CMC066C.cds;Parent=CMC066C
NC_010129.1	ver. 2.0	start_codon	152315	152317	.	-	0	Parent=CMC066C
NC_010129.1	ver. 2.0	stop_codon	150491	150493	.	-	0	Parent=CMC066C
NC_010129.1	ver. 2.0	gene	154778	155395	.	-	.	ID=CMC067C
NC_010129.1	ver. 2.0	transcript	154778	155395	.	-	.	ID=CMC067C;Parent=CMC067C
NC_010129.1	ver. 2.0	CDS	154778	155395	.	-	0	ID=CMC067C.cds;Parent=CMC067C
NC_010129.1	ver. 2.0	start_codon	155393	155395	.	-	0	Parent=CMC067C
NC_010129.1	ver. 2.0	stop_codon	154778	154780	.	-	0	Parent=CMC067C
NC_010129.1	ver. 2.0	gene	157239	158183	.	+	.	ID=CMC068C
NC_010129.1	ver. 2.0	transcript	157239	158183	.	+	.	ID=CMC068C;Parent=CMC068C
NC_010129.1	ver. 2.0	CDS	157239	158183	.	+	0	ID=CMC068C.cds;Parent=CMC068C
NC_010129.1	ver. 2.0	start_codon	157239	157241	.	+	0	Parent=CMC068C
NC_010129.1	ver. 2.0	stop_codon	158181	158183	.	+	0	Parent=CMC068C
NC_010129.1	ver. 2.0	gene	161051	161500	.	+	.	ID=CMC069C
NC_010129.1	ver. 2.0	transcript	161051	161500	.	+	.	ID=CMC069C;Parent=CMC069C
NC_010129.1	ver. 2.0	CDS	161051	161500	.	+	0	ID=CMC069C.cds;Parent=CMC069C
NC_010129.1	ver. 2.0	start_codon	161051	161053	.	+	0	Parent=CMC069C
NC_010129.1	ver. 2.0	stop_codon	161498	161500	.	+	0	Parent=CMC069C
NC_010129.1	ver. 2.0	gene	163170	166343	.	+	.	ID=CMC070C
NC_010129.1	ver. 2.0	transcript	163170	166343	.	+	.	ID=CMC070C;Parent=CMC070C
NC_010129.1	ver. 2.0	CDS	163170	166343	.	+	0	ID=CMC070C.cds;Parent=CMC070C
NC_010129.1	ver. 2.0	start_codon	163170	163172	.	+	0	Parent=CMC070C
NC_010129.1	ver. 2.0	stop_codon	166341	166343	.	+	0	Parent=CMC070C
NC_010129.1	ver. 2.0	gene	166958	168598	.	-	.	ID=CMC071C
NC_010129.1	ver. 2.0	transcript	166958	168598	.	-	.	ID=CMC071C;Parent=CMC071C
NC_010129.1	ver. 2.0	CDS	166958	168598	.	-	0	ID=CMC071C.cds;Parent=CMC071C
NC_010129.1	ver. 2.0	start_codon	168596	168598	.	-	0	Parent=CMC071C
NC_010129.1	ver. 2.0	stop_codon	166958	166960	.	-	0	Parent=CMC071C
NC_010129.1	ver. 2.0	gene	169964	170701	.	-	.	ID=CMC072C
NC_010129.1	ver. 2.0	transcript	169964	170701	.	-	.	ID=CMC072C;Parent=CMC072C
NC_010129.1	ver. 2.0	CDS	169964	170701	.	-	0	ID=CMC072C.cds;Parent=CMC072C
NC_010129.1	ver. 2.0	start_codon	170699	170701	.	-	0	Parent=CMC072C
NC_010129.1	ver. 2.0	stop_codon	169964	169966	.	-	0	Parent=CMC072C
NC_010129.1	ver. 2.0	gene	173643	175529	.	+	.	ID=CMC074C
NC_010129.1	ver. 2.0	transcript	173643	175529	.	+	.	ID=CMC074C;Parent=CMC074C
NC_010129.1	ver. 2.0	CDS	173643	175529	.	+	0	ID=CMC074C.cds;Parent=CMC074C
NC_010129.1	ver. 2.0	start_codon	173643	173645	.	+	0	Parent=CMC074C
NC_010129.1	ver. 2.0	stop_codon	175527	175529	.	+	0	Parent=CMC074C
NC_010129.1	ver. 2.0	gene	177796	179058	.	-	.	ID=CMC075C
NC_010129.1	ver. 2.0	transcript	177796	179058	.	-	.	ID=CMC075C;Parent=CMC075C
NC_010129.1	ver. 2.0	CDS	177796	179058	.	-	0	ID=CMC075C.cds;Parent=CMC075C
NC_010129.1	ver. 2.0	start_codon	179056	179058	.	-	0	Parent=CMC075C
NC_010129.1	ver. 2.0	stop_codon	177796	177798	.	-	0	Parent=CMC075C
NC_010129.1	ver. 2.0	gene	179976	181238	.	+	.	ID=CMC076C
NC_010129.1	ver. 2.0	transcript	179976	181238	.	+	.	ID=CMC076C;Parent=CMC076C
NC_010129.1	ver. 2.0	CDS	179976	181238	.	+	0	ID=CMC076C.cds;Parent=CMC076C
NC_010129.1	ver. 2.0	start_codon	179976	179978	.	+	0	Parent=CMC076C
NC_010129.1	ver. 2.0	stop_codon	181236	181238	.	+	0	Parent=CMC076C
NC_010129.1	ver. 2.0	gene	183185	184327	.	-	.	ID=CMC077C
NC_010129.1	ver. 2.0	transcript	183185	184327	.	-	.	ID=CMC077C;Parent=CMC077C
NC_010129.1	ver. 2.0	CDS	183185	184327	.	-	0	ID=CMC077C.cds;Parent=CMC077C
NC_010129.1	ver. 2.0	start_codon	184325	184327	.	-	0	Parent=CMC077C
NC_010129.1	ver. 2.0	stop_codon	183185	183187	.	-	0	Parent=CMC077C
NC_010129.1	ver. 2.0	gene	184330	185223	.	+	.	ID=CMX021C
NC_010129.1	ver. 2.0	transcript	184330	185223	.	+	.	ID=CMX021C;Parent=CMX021C
NC_010129.1	ver. 2.0	CDS	184330	185223	.	+	0	ID=CMX021C.cds;Parent=CMX021C
NC_010129.1	ver. 2.0	start_codon	184330	184332	.	+	0	Parent=CMX021C
NC_010129.1	ver. 2.0	stop_codon	185221	185223	.	+	0	Parent=CMX021C
NC_010129.1	ver. 2.0	gene	185968	186354	.	-	.	ID=CMC078C
NC_010129.1	ver. 2.0	transcript	185968	186354	.	-	.	ID=CMC078C;Parent=CMC078C
NC_010129.1	ver. 2.0	CDS	185968	186354	.	-	0	ID=CMC078C.cds;Parent=CMC078C
NC_010129.1	ver. 2.0	start_codon	186352	186354	.	-	0	Parent=CMC078C
NC_010129.1	ver. 2.0	stop_codon	185968	185970	.	-	0	Parent=CMC078C
NC_010129.1	ver. 2.0	gene	191222	192136	.	-	.	ID=CMC079C
NC_010129.1	ver. 2.0	transcript	191222	192136	.	-	.	ID=CMC079C;Parent=CMC079C
NC_010129.1	ver. 2.0	CDS	191222	192136	.	-	0	ID=CMC079C.cds;Parent=CMC079C
NC_010129.1	ver. 2.0	start_codon	192134	192136	.	-	0	Parent=CMC079C
NC_010129.1	ver. 2.0	stop_codon	191222	191224	.	-	0	Parent=CMC079C
NC_010129.1	ver. 2.0	gene	192449	193546	.	+	.	ID=CMC080C
NC_010129.1	ver. 2.0	transcript	192449	193546	.	+	.	ID=CMC080C;Parent=CMC080C
NC_010129.1	ver. 2.0	CDS	192449	193546	.	+	0	ID=CMC080C.cds;Parent=CMC080C
NC_010129.1	ver. 2.0	start_codon	192449	192451	.	+	0	Parent=CMC080C
NC_010129.1	ver. 2.0	stop_codon	193544	193546	.	+	0	Parent=CMC080C
NC_010129.1	ver. 2.0	gene	195959	199135	.	+	.	ID=CMC082C
NC_010129.1	ver. 2.0	transcript	195959	199135	.	+	.	ID=CMC082C;Parent=CMC082C
NC_010129.1	ver. 2.0	CDS	195959	199135	.	+	0	ID=CMC082C.cds;Parent=CMC082C
NC_010129.1	ver. 2.0	start_codon	195959	195961	.	+	0	Parent=CMC082C
NC_010129.1	ver. 2.0	stop_codon	199133	199135	.	+	0	Parent=CMC082C
NC_010129.1	ver. 2.0	gene	200060	202456	.	-	.	ID=CMC083C
NC_010129.1	ver. 2.0	transcript	200060	202456	.	-	.	ID=CMC083C;Parent=CMC083C
NC_010129.1	ver. 2.0	CDS	200060	202456	.	-	0	ID=CMC083C.cds;Parent=CMC083C
NC_010129.1	ver. 2.0	start_codon	202454	202456	.	-	0	Parent=CMC083C
NC_010129.1	ver. 2.0	stop_codon	200060	200062	.	-	0	Parent=CMC083C
NC_010129.1	ver. 2.0	gene	204923	205342	.	+	.	ID=CMC085C
NC_010129.1	ver. 2.0	transcript	204923	205342	.	+	.	ID=CMC085C;Parent=CMC085C
NC_010129.1	ver. 2.0	CDS	204923	205342	.	+	0	ID=CMC085C.cds;Parent=CMC085C
NC_010129.1	ver. 2.0	start_codon	204923	204925	.	+	0	Parent=CMC085C
NC_010129.1	ver. 2.0	stop_codon	205340	205342	.	+	0	Parent=CMC085C
NC_010129.1	ver. 2.0	gene	207013	207666	.	+	.	ID=CMC088C
NC_010129.1	ver. 2.0	transcript	207013	207666	.	+	.	ID=CMC088C;Parent=CMC088C
NC_010129.1	ver. 2.0	CDS	207013	207666	.	+	0	ID=CMC088C.cds;Parent=CMC088C
NC_010129.1	ver. 2.0	start_codon	207013	207015	.	+	0	Parent=CMC088C
NC_010129.1	ver. 2.0	stop_codon	207664	207666	.	+	0	Parent=CMC088C
NC_010129.1	ver. 2.0	gene	208527	210893	.	-	.	ID=CMC089C
NC_010129.1	ver. 2.0	transcript	208527	210893	.	-	.	ID=CMC089C;Parent=CMC089C
NC_010129.1	ver. 2.0	CDS	208527	210893	.	-	0	ID=CMC089C.cds;Parent=CMC089C
NC_010129.1	ver. 2.0	start_codon	210891	210893	.	-	0	Parent=CMC089C
NC_010129.1	ver. 2.0	stop_codon	208527	208529	.	-	0	Parent=CMC089C
NC_010129.1	ver. 2.0	gene	212929	213306	.	+	.	ID=CMC090C
NC_010129.1	ver. 2.0	transcript	212929	213306	.	+	.	ID=CMC090C;Parent=CMC090C
NC_010129.1	ver. 2.0	CDS	212929	213306	.	+	0	ID=CMC090C.cds;Parent=CMC090C
NC_010129.1	ver. 2.0	start_codon	212929	212931	.	+	0	Parent=CMC090C
NC_010129.1	ver. 2.0	stop_codon	213304	213306	.	+	0	Parent=CMC090C
NC_010129.1	ver. 2.0	gene	214550	215638	.	+	.	ID=CMC091C
NC_010129.1	ver. 2.0	transcript	214550	215638	.	+	.	ID=CMC091C;Parent=CMC091C
NC_010129.1	ver. 2.0	CDS	214550	215638	.	+	0	ID=CMC091C.cds;Parent=CMC091C
NC_010129.1	ver. 2.0	start_codon	214550	214552	.	+	0	Parent=CMC091C
NC_010129.1	ver. 2.0	stop_codon	215636	215638	.	+	0	Parent=CMC091C
NC_010129.1	ver. 2.0	gene	216231	217046	.	-	.	ID=CMC092C
NC_010129.1	ver. 2.0	transcript	216231	217046	.	-	.	ID=CMC092C;Parent=CMC092C
NC_010129.1	ver. 2.0	CDS	216231	217046	.	-	0	ID=CMC092C.cds;Parent=CMC092C
NC_010129.1	ver. 2.0	start_codon	217044	217046	.	-	0	Parent=CMC092C
NC_010129.1	ver. 2.0	stop_codon	216231	216233	.	-	0	Parent=CMC092C
NC_010129.1	ver. 2.0	gene	219974	221032	.	-	.	ID=CMC093C
NC_010129.1	ver. 2.0	transcript	219974	221032	.	-	.	ID=CMC093C;Parent=CMC093C
NC_010129.1	ver. 2.0	CDS	219974	221032	.	-	0	ID=CMC093C.cds;Parent=CMC093C
NC_010129.1	ver. 2.0	start_codon	221030	221032	.	-	0	Parent=CMC093C
NC_010129.1	ver. 2.0	stop_codon	219974	219976	.	-	0	Parent=CMC093C
NC_010129.1	ver. 2.0	gene	221692	222579	.	-	.	ID=CMC095C
NC_010129.1	ver. 2.0	transcript	221692	222579	.	-	.	ID=CMC095C;Parent=CMC095C
NC_010129.1	ver. 2.0	CDS	221692	222579	.	-	0	ID=CMC095C.cds;Parent=CMC095C
NC_010129.1	ver. 2.0	start_codon	222577	222579	.	-	0	Parent=CMC095C
NC_010129.1	ver. 2.0	stop_codon	221692	221694	.	-	0	Parent=CMC095C
NC_010129.1	ver. 2.0	gene	226421	228379	.	+	.	ID=CMC096C
NC_010129.1	ver. 2.0	transcript	226421	228379	.	+	.	ID=CMC096C;Parent=CMC096C
NC_010129.1	ver. 2.0	CDS	226421	228379	.	+	0	ID=CMC096C.cds;Parent=CMC096C
NC_010129.1	ver. 2.0	start_codon	226421	226423	.	+	0	Parent=CMC096C
NC_010129.1	ver. 2.0	stop_codon	228377	228379	.	+	0	Parent=CMC096C
NC_010129.1	ver. 2.0	gene	229843	231240	.	+	.	ID=CMC098C
NC_010129.1	ver. 2.0	transcript	229843	231240	.	+	.	ID=CMC098C;Parent=CMC098C
NC_010129.1	ver. 2.0	CDS	229843	231240	.	+	0	ID=CMC098C.cds;Parent=CMC098C
NC_010129.1	ver. 2.0	start_codon	229843	229845	.	+	0	Parent=CMC098C
NC_010129.1	ver. 2.0	stop_codon	231238	231240	.	+	0	Parent=CMC098C
NC_010129.1	ver. 2.0	gene	231953	232225	.	-	.	ID=CMC099C
NC_010129.1	ver. 2.0	transcript	231953	232225	.	-	.	ID=CMC099C;Parent=CMC099C
NC_010129.1	ver. 2.0	CDS	231953	232225	.	-	0	ID=CMC099C.cds;Parent=CMC099C
NC_010129.1	ver. 2.0	start_codon	232223	232225	.	-	0	Parent=CMC099C
NC_010129.1	ver. 2.0	stop_codon	231953	231955	.	-	0	Parent=CMC099C
NC_010129.1	ver. 2.0	gene	236373	239072	.	-	.	ID=CMC102C
NC_010129.1	ver. 2.0	transcript	236373	239072	.	-	.	ID=CMC102C;Parent=CMC102C
NC_010129.1	ver. 2.0	CDS	236373	239072	.	-	0	ID=CMC102C.cds;Parent=CMC102C
NC_010129.1	ver. 2.0	start_codon	239070	239072	.	-	0	Parent=CMC102C
NC_010129.1	ver. 2.0	stop_codon	236373	236375	.	-	0	Parent=CMC102C
NC_010129.1	ver. 2.0	gene	239748	240494	.	+	.	ID=CMC103C
NC_010129.1	ver. 2.0	transcript	239748	240494	.	+	.	ID=CMC103C;Parent=CMC103C
NC_010129.1	ver. 2.0	CDS	239748	240494	.	+	0	ID=CMC103C.cds;Parent=CMC103C
NC_010129.1	ver. 2.0	start_codon	239748	239750	.	+	0	Parent=CMC103C
NC_010129.1	ver. 2.0	stop_codon	240492	240494	.	+	0	Parent=CMC103C
NC_010129.1	ver. 2.0	gene	245570	247945	.	-	.	ID=CMC104C
NC_010129.1	ver. 2.0	transcript	245570	247945	.	-	.	ID=CMC104C;Parent=CMC104C
NC_010129.1	ver. 2.0	CDS	245570	247945	.	-	0	ID=CMC104C.cds;Parent=CMC104C
NC_010129.1	ver. 2.0	start_codon	247943	247945	.	-	0	Parent=CMC104C
NC_010129.1	ver. 2.0	stop_codon	245570	245572	.	-	0	Parent=CMC104C
NC_010129.1	ver. 2.0	gene	248122	249288	.	+	.	ID=CMC105C
NC_010129.1	ver. 2.0	transcript	248122	249288	.	+	.	ID=CMC105C;Parent=CMC105C
NC_010129.1	ver. 2.0	CDS	248122	249288	.	+	0	ID=CMC105C.cds;Parent=CMC105C
NC_010129.1	ver. 2.0	start_codon	248122	248124	.	+	0	Parent=CMC105C
NC_010129.1	ver. 2.0	stop_codon	249286	249288	.	+	0	Parent=CMC105C
NC_010129.1	ver. 2.0	gene	249522	250292	.	-	.	ID=CMC106C
NC_010129.1	ver. 2.0	transcript	249522	250292	.	-	.	ID=CMC106C;Parent=CMC106C
NC_010129.1	ver. 2.0	CDS	249522	250292	.	-	0	ID=CMC106C.cds;Parent=CMC106C
NC_010129.1	ver. 2.0	start_codon	250290	250292	.	-	0	Parent=CMC106C
NC_010129.1	ver. 2.0	stop_codon	249522	249524	.	-	0	Parent=CMC106C
NC_010129.1	ver. 2.0	gene	253585	254247	.	+	.	ID=CMC108C
NC_010129.1	ver. 2.0	transcript	253585	254247	.	+	.	ID=CMC108C;Parent=CMC108C
NC_010129.1	ver. 2.0	CDS	253585	254247	.	+	0	ID=CMC108C.cds;Parent=CMC108C
NC_010129.1	ver. 2.0	start_codon	253585	253587	.	+	0	Parent=CMC108C
NC_010129.1	ver. 2.0	stop_codon	254245	254247	.	+	0	Parent=CMC108C
NC_010129.1	ver. 2.0	gene	255332	255424	.	+	.	ID=CMC109R
NC_010129.1	ver. 2.0	transcript	255332	255424	.	+	.	ID=CMC109R;Parent=CMC109R
NC_010129.1	ver. 2.0	gene	257816	259891	.	+	.	ID=CMC110C
NC_010129.1	ver. 2.0	transcript	257816	259891	.	+	.	ID=CMC110C;Parent=CMC110C
NC_010129.1	ver. 2.0	CDS	257816	259891	.	+	0	ID=CMC110C.cds;Parent=CMC110C
NC_010129.1	ver. 2.0	start_codon	257816	257818	.	+	0	Parent=CMC110C
NC_010129.1	ver. 2.0	stop_codon	259889	259891	.	+	0	Parent=CMC110C
NC_010129.1	ver. 2.0	gene	260114	262867	.	-	.	ID=CMC111C
NC_010129.1	ver. 2.0	transcript	260114	262867	.	-	.	ID=CMC111C;Parent=CMC111C
NC_010129.1	ver. 2.0	CDS	260114	262867	.	-	0	ID=CMC111C.cds;Parent=CMC111C
NC_010129.1	ver. 2.0	start_codon	262865	262867	.	-	0	Parent=CMC111C
NC_010129.1	ver. 2.0	stop_codon	260114	260116	.	-	0	Parent=CMC111C
NC_010129.1	ver. 2.0	gene	265767	267506	.	+	.	ID=CMC113C
NC_010129.1	ver. 2.0	transcript	265767	267506	.	+	.	ID=CMC113C;Parent=CMC113C
NC_010129.1	ver. 2.0	CDS	265767	267506	.	+	0	ID=CMC113C.cds;Parent=CMC113C
NC_010129.1	ver. 2.0	start_codon	265767	265769	.	+	0	Parent=CMC113C
NC_010129.1	ver. 2.0	stop_codon	267504	267506	.	+	0	Parent=CMC113C
NC_010129.1	ver. 2.0	gene	268553	269746	.	-	.	ID=CMC114C
NC_010129.1	ver. 2.0	transcript	268553	269746	.	-	.	ID=CMC114C;Parent=CMC114C
NC_010129.1	ver. 2.0	CDS	268553	269746	.	-	0	ID=CMC114C.cds;Parent=CMC114C
NC_010129.1	ver. 2.0	start_codon	269744	269746	.	-	0	Parent=CMC114C
NC_010129.1	ver. 2.0	stop_codon	268553	268555	.	-	0	Parent=CMC114C
NC_010129.1	ver. 2.0	gene	269915	271714	.	+	.	ID=CMC115C
NC_010129.1	ver. 2.0	transcript	269915	271714	.	+	.	ID=CMC115C;Parent=CMC115C
NC_010129.1	ver. 2.0	CDS	269915	271714	.	+	0	ID=CMC115C.cds;Parent=CMC115C
NC_010129.1	ver. 2.0	start_codon	269915	269917	.	+	0	Parent=CMC115C
NC_010129.1	ver. 2.0	stop_codon	271712	271714	.	+	0	Parent=CMC115C
NC_010129.1	ver. 2.0	gene	273455	274231	.	+	.	ID=CMC117C
NC_010129.1	ver. 2.0	transcript	273455	274231	.	+	.	ID=CMC117C;Parent=CMC117C
NC_010129.1	ver. 2.0	CDS	273455	274231	.	+	0	ID=CMC117C.cds;Parent=CMC117C
NC_010129.1	ver. 2.0	start_codon	273455	273457	.	+	0	Parent=CMC117C
NC_010129.1	ver. 2.0	stop_codon	274229	274231	.	+	0	Parent=CMC117C
NC_010129.1	ver. 2.0	gene	274732	276012	.	-	.	ID=CMC118C
NC_010129.1	ver. 2.0	transcript	274732	276012	.	-	.	ID=CMC118C;Parent=CMC118C
NC_010129.1	ver. 2.0	CDS	274732	276012	.	-	0	ID=CMC118C.cds;Parent=CMC118C
NC_010129.1	ver. 2.0	start_codon	276010	276012	.	-	0	Parent=CMC118C
NC_010129.1	ver. 2.0	stop_codon	274732	274734	.	-	0	Parent=CMC118C
NC_010129.1	ver. 2.0	gene	279347	280450	.	-	.	ID=CMC119C
NC_010129.1	ver. 2.0	transcript	279347	280450	.	-	.	ID=CMC119C;Parent=CMC119C
NC_010129.1	ver. 2.0	CDS	279347	280450	.	-	0	ID=CMC119C.cds;Parent=CMC119C
NC_010129.1	ver. 2.0	start_codon	280448	280450	.	-	0	Parent=CMC119C
NC_010129.1	ver. 2.0	stop_codon	279347	279349	.	-	0	Parent=CMC119C
NC_010129.1	ver. 2.0	gene	280588	281526	.	+	.	ID=CMC120C
NC_010129.1	ver. 2.0	transcript	280588	281526	.	+	.	ID=CMC120C;Parent=CMC120C
NC_010129.1	ver. 2.0	CDS	280588	281526	.	+	0	ID=CMC120C.cds;Parent=CMC120C
NC_010129.1	ver. 2.0	start_codon	280588	280590	.	+	0	Parent=CMC120C
NC_010129.1	ver. 2.0	stop_codon	281524	281526	.	+	0	Parent=CMC120C
NC_010129.1	ver. 2.0	gene	282168	284006	.	-	.	ID=CMC121C
NC_010129.1	ver. 2.0	transcript	282168	284006	.	-	.	ID=CMC121C;Parent=CMC121C
NC_010129.1	ver. 2.0	CDS	282168	284006	.	-	0	ID=CMC121C.cds;Parent=CMC121C
NC_010129.1	ver. 2.0	start_codon	284004	284006	.	-	0	Parent=CMC121C
NC_010129.1	ver. 2.0	stop_codon	282168	282170	.	-	0	Parent=CMC121C
NC_010129.1	ver. 2.0	gene	284207	285316	.	+	.	ID=CMC122C
NC_010129.1	ver. 2.0	transcript	284207	285316	.	+	.	ID=CMC122C;Parent=CMC122C
NC_010129.1	ver. 2.0	CDS	284207	285316	.	+	0	ID=CMC122C.cds;Parent=CMC122C
NC_010129.1	ver. 2.0	start_codon	284207	284209	.	+	0	Parent=CMC122C
NC_010129.1	ver. 2.0	stop_codon	285314	285316	.	+	0	Parent=CMC122C
NC_010129.1	ver. 2.0	gene	287021	289012	.	-	.	ID=CMC123C
NC_010129.1	ver. 2.0	transcript	287021	289012	.	-	.	ID=CMC123C;Parent=CMC123C
NC_010129.1	ver. 2.0	CDS	287021	289012	.	-	0	ID=CMC123C.cds;Parent=CMC123C
NC_010129.1	ver. 2.0	start_codon	289010	289012	.	-	0	Parent=CMC123C
NC_010129.1	ver. 2.0	stop_codon	287021	287023	.	-	0	Parent=CMC123C
NC_010129.1	ver. 2.0	gene	290276	291463	.	+	.	ID=CMC124C
NC_010129.1	ver. 2.0	transcript	290276	291463	.	+	.	ID=CMC124C;Parent=CMC124C
NC_010129.1	ver. 2.0	CDS	290276	291463	.	+	0	ID=CMC124C.cds;Parent=CMC124C
NC_010129.1	ver. 2.0	start_codon	290276	290278	.	+	0	Parent=CMC124C
NC_010129.1	ver. 2.0	stop_codon	291461	291463	.	+	0	Parent=CMC124C
NC_010129.1	ver. 2.0	gene	293754	295973	.	+	.	ID=CMC125C
NC_010129.1	ver. 2.0	transcript	293754	295973	.	+	.	ID=CMC125C;Parent=CMC125C
NC_010129.1	ver. 2.0	CDS	293754	295973	.	+	0	ID=CMC125C.cds;Parent=CMC125C
NC_010129.1	ver. 2.0	start_codon	293754	293756	.	+	0	Parent=CMC125C
NC_010129.1	ver. 2.0	stop_codon	295971	295973	.	+	0	Parent=CMC125C
NC_010129.1	ver. 2.0	gene	296869	297501	.	+	.	ID=CMC126C
NC_010129.1	ver. 2.0	transcript	296869	297501	.	+	.	ID=CMC126C;Parent=CMC126C
NC_010129.1	ver. 2.0	CDS	296869	297501	.	+	0	ID=CMC126C.cds;Parent=CMC126C
NC_010129.1	ver. 2.0	start_codon	296869	296871	.	+	0	Parent=CMC126C
NC_010129.1	ver. 2.0	stop_codon	297499	297501	.	+	0	Parent=CMC126C
NC_010129.1	ver. 2.0	gene	297533	298282	.	-	.	ID=CMC127C
NC_010129.1	ver. 2.0	transcript	297533	298282	.	-	.	ID=CMC127C;Parent=CMC127C
NC_010129.1	ver. 2.0	CDS	297533	298282	.	-	0	ID=CMC127C.cds;Parent=CMC127C
NC_010129.1	ver. 2.0	start_codon	298280	298282	.	-	0	Parent=CMC127C
NC_010129.1	ver. 2.0	stop_codon	297533	297535	.	-	0	Parent=CMC127C
NC_010129.1	ver. 2.0	gene	303571	306027	.	+	.	ID=CMC129C
NC_010129.1	ver. 2.0	transcript	303571	306027	.	+	.	ID=CMC129C;Parent=CMC129C
NC_010129.1	ver. 2.0	CDS	303571	306027	.	+	0	ID=CMC129C.cds;Parent=CMC129C
NC_010129.1	ver. 2.0	start_codon	303571	303573	.	+	0	Parent=CMC129C
NC_010129.1	ver. 2.0	stop_codon	306025	306027	.	+	0	Parent=CMC129C
NC_010129.1	ver. 2.0	gene	307546	308415	.	+	.	ID=CMC130C
NC_010129.1	ver. 2.0	transcript	307546	308415	.	+	.	ID=CMC130C;Parent=CMC130C
NC_010129.1	ver. 2.0	CDS	307546	308415	.	+	0	ID=CMC130C.cds;Parent=CMC130C
NC_010129.1	ver. 2.0	start_codon	307546	307548	.	+	0	Parent=CMC130C
NC_010129.1	ver. 2.0	stop_codon	308413	308415	.	+	0	Parent=CMC130C
NC_010129.1	ver. 2.0	gene	310785	311699	.	-	.	ID=CMC131C
NC_010129.1	ver. 2.0	transcript	310785	311699	.	-	.	ID=CMC131C;Parent=CMC131C
NC_010129.1	ver. 2.0	CDS	310785	311699	.	-	0	ID=CMC131C.cds;Parent=CMC131C
NC_010129.1	ver. 2.0	start_codon	311697	311699	.	-	0	Parent=CMC131C
NC_010129.1	ver. 2.0	stop_codon	310785	310787	.	-	0	Parent=CMC131C
NC_010129.1	ver. 2.0	gene	311914	313149	.	+	.	ID=CMC132C
NC_010129.1	ver. 2.0	transcript	311914	313149	.	+	.	ID=CMC132C;Parent=CMC132C
NC_010129.1	ver. 2.0	CDS	311914	313149	.	+	0	ID=CMC132C.cds;Parent=CMC132C
NC_010129.1	ver. 2.0	start_codon	311914	311916	.	+	0	Parent=CMC132C
NC_010129.1	ver. 2.0	stop_codon	313147	313149	.	+	0	Parent=CMC132C
NC_010129.1	ver. 2.0	gene	316055	316708	.	+	.	ID=CMC133C
NC_010129.1	ver. 2.0	transcript	316055	316708	.	+	.	ID=CMC133C;Parent=CMC133C
NC_010129.1	ver. 2.0	CDS	316055	316708	.	+	0	ID=CMC133C.cds;Parent=CMC133C
NC_010129.1	ver. 2.0	start_codon	316055	316057	.	+	0	Parent=CMC133C
NC_010129.1	ver. 2.0	stop_codon	316706	316708	.	+	0	Parent=CMC133C
NC_010129.1	ver. 2.0	gene	317876	318670	.	+	.	ID=CMC134C
NC_010129.1	ver. 2.0	transcript	317876	318670	.	+	.	ID=CMC134C;Parent=CMC134C
NC_010129.1	ver. 2.0	CDS	317876	318670	.	+	0	ID=CMC134C.cds;Parent=CMC134C
NC_010129.1	ver. 2.0	start_codon	317876	317878	.	+	0	Parent=CMC134C
NC_010129.1	ver. 2.0	stop_codon	318668	318670	.	+	0	Parent=CMC134C
NC_010129.1	ver. 2.0	gene	323740	324921	.	-	.	ID=CMC135C
NC_010129.1	ver. 2.0	transcript	323740	324921	.	-	.	ID=CMC135C;Parent=CMC135C
NC_010129.1	ver. 2.0	CDS	323740	324921	.	-	0	ID=CMC135C.cds;Parent=CMC135C
NC_010129.1	ver. 2.0	start_codon	324919	324921	.	-	0	Parent=CMC135C
NC_010129.1	ver. 2.0	stop_codon	323740	323742	.	-	0	Parent=CMC135C
NC_010129.1	ver. 2.0	gene	325146	326132	.	+	.	ID=CMC136C
NC_010129.1	ver. 2.0	transcript	325146	326132	.	+	.	ID=CMC136C;Parent=CMC136C
NC_010129.1	ver. 2.0	CDS	325146	326132	.	+	0	ID=CMC136C.cds;Parent=CMC136C
NC_010129.1	ver. 2.0	start_codon	325146	325148	.	+	0	Parent=CMC136C
NC_010129.1	ver. 2.0	stop_codon	326130	326132	.	+	0	Parent=CMC136C
NC_010129.1	ver. 2.0	gene	328169	328939	.	-	.	ID=CMC137C
NC_010129.1	ver. 2.0	transcript	328169	328939	.	-	.	ID=CMC137C;Parent=CMC137C
NC_010129.1	ver. 2.0	CDS	328169	328939	.	-	0	ID=CMC137C.cds;Parent=CMC137C
NC_010129.1	ver. 2.0	start_codon	328937	328939	.	-	0	Parent=CMC137C
NC_010129.1	ver. 2.0	stop_codon	328169	328171	.	-	0	Parent=CMC137C
NC_010129.1	ver. 2.0	gene	328992	329129	.	-	.	ID=CMC191C
NC_010129.1	ver. 2.0	transcript	328992	329129	.	-	.	ID=CMC191C;Parent=CMC191C
NC_010129.1	ver. 2.0	CDS	328992	329129	.	-	0	ID=CMC191C.cds;Parent=CMC191C
NC_010129.1	ver. 2.0	start_codon	329127	329129	.	-	0	Parent=CMC191C
NC_010129.1	ver. 2.0	stop_codon	328992	328994	.	-	0	Parent=CMC191C
NC_010129.1	ver. 2.0	gene	330536	332194	.	-	.	ID=CMC138C
NC_010129.1	ver. 2.0	transcript	330536	332194	.	-	.	ID=CMC138C;Parent=CMC138C
NC_010129.1	ver. 2.0	CDS	330536	332194	.	-	0	ID=CMC138C.cds;Parent=CMC138C
NC_010129.1	ver. 2.0	start_codon	332192	332194	.	-	0	Parent=CMC138C
NC_010129.1	ver. 2.0	stop_codon	330536	330538	.	-	0	Parent=CMC138C
NC_010129.1	ver. 2.0	gene	335009	337003	.	-	.	ID=CMC140C
NC_010129.1	ver. 2.0	transcript	335009	337003	.	-	.	ID=CMC140C;Parent=CMC140C
NC_010129.1	ver. 2.0	CDS	335009	337003	.	-	0	ID=CMC140C.cds;Parent=CMC140C
NC_010129.1	ver. 2.0	start_codon	337001	337003	.	-	0	Parent=CMC140C
NC_010129.1	ver. 2.0	stop_codon	335009	335011	.	-	0	Parent=CMC140C
NC_010129.1	ver. 2.0	gene	337309	337791	.	+	.	ID=CMC141C
NC_010129.1	ver. 2.0	transcript	337309	337791	.	+	.	ID=CMC141C;Parent=CMC141C
NC_010129.1	ver. 2.0	CDS	337309	337791	.	+	0	ID=CMC141C.cds;Parent=CMC141C
NC_010129.1	ver. 2.0	start_codon	337309	337311	.	+	0	Parent=CMC141C
NC_010129.1	ver. 2.0	stop_codon	337789	337791	.	+	0	Parent=CMC141C
NC_010129.1	ver. 2.0	gene	339018	340013	.	-	.	ID=CMC142C
NC_010129.1	ver. 2.0	transcript	339018	340013	.	-	.	ID=CMC142C;Parent=CMC142C
NC_010129.1	ver. 2.0	CDS	339018	340013	.	-	0	ID=CMC142C.cds;Parent=CMC142C
NC_010129.1	ver. 2.0	start_codon	340011	340013	.	-	0	Parent=CMC142C
NC_010129.1	ver. 2.0	stop_codon	339018	339020	.	-	0	Parent=CMC142C
NC_010129.1	ver. 2.0	gene	342625	343476	.	+	.	ID=CMC144C
NC_010129.1	ver. 2.0	transcript	342625	343476	.	+	.	ID=CMC144C;Parent=CMC144C
NC_010129.1	ver. 2.0	CDS	342625	343476	.	+	0	ID=CMC144C.cds;Parent=CMC144C
NC_010129.1	ver. 2.0	start_codon	342625	342627	.	+	0	Parent=CMC144C
NC_010129.1	ver. 2.0	stop_codon	343474	343476	.	+	0	Parent=CMC144C
NC_010129.1	ver. 2.0	gene	344354	344956	.	-	.	ID=CMC145C
NC_010129.1	ver. 2.0	transcript	344354	344956	.	-	.	ID=CMC145C;Parent=CMC145C
NC_010129.1	ver. 2.0	CDS	344354	344956	.	-	0	ID=CMC145C.cds;Parent=CMC145C
NC_010129.1	ver. 2.0	start_codon	344954	344956	.	-	0	Parent=CMC145C
NC_010129.1	ver. 2.0	stop_codon	344354	344356	.	-	0	Parent=CMC145C
NC_010129.1	ver. 2.0	gene	349048	351273	.	+	.	ID=CMC146C
NC_010129.1	ver. 2.0	transcript	349048	351273	.	+	.	ID=CMC146C;Parent=CMC146C
NC_010129.1	ver. 2.0	CDS	349048	351273	.	+	0	ID=CMC146C.cds;Parent=CMC146C
NC_010129.1	ver. 2.0	start_codon	349048	349050	.	+	0	Parent=CMC146C
NC_010129.1	ver. 2.0	stop_codon	351271	351273	.	+	0	Parent=CMC146C
NC_010129.1	ver. 2.0	gene	351660	353096	.	-	.	ID=CMC147C
NC_010129.1	ver. 2.0	transcript	351660	353096	.	-	.	ID=CMC147C;Parent=CMC147C
NC_010129.1	ver. 2.0	CDS	351660	353096	.	-	0	ID=CMC147C.cds;Parent=CMC147C
NC_010129.1	ver. 2.0	start_codon	353094	353096	.	-	0	Parent=CMC147C
NC_010129.1	ver. 2.0	stop_codon	351660	351662	.	-	0	Parent=CMC147C
NC_010129.1	ver. 2.0	gene	353709	355115	.	+	.	ID=CMC148C
NC_010129.1	ver. 2.0	transcript	353709	355115	.	+	.	ID=CMC148C;Parent=CMC148C
NC_010129.1	ver. 2.0	CDS	353709	355115	.	+	0	ID=CMC148C.cds;Parent=CMC148C
NC_010129.1	ver. 2.0	start_codon	353709	353711	.	+	0	Parent=CMC148C
NC_010129.1	ver. 2.0	stop_codon	355113	355115	.	+	0	Parent=CMC148C
NC_010129.1	ver. 2.0	gene	356292	358205	.	+	.	ID=CMC149C
NC_010129.1	ver. 2.0	transcript	356292	358205	.	+	.	ID=CMC149C;Parent=CMC149C
NC_010129.1	ver. 2.0	CDS	356292	358205	.	+	0	ID=CMC149C.cds;Parent=CMC149C
NC_010129.1	ver. 2.0	start_codon	356292	356294	.	+	0	Parent=CMC149C
NC_010129.1	ver. 2.0	stop_codon	358203	358205	.	+	0	Parent=CMC149C
NC_010129.1	ver. 2.0	gene	359100	360488	.	-	.	ID=CMC150C
NC_010129.1	ver. 2.0	transcript	359100	360488	.	-	.	ID=CMC150C;Parent=CMC150C
NC_010129.1	ver. 2.0	CDS	359100	360488	.	-	0	ID=CMC150C.cds;Parent=CMC150C
NC_010129.1	ver. 2.0	start_codon	360486	360488	.	-	0	Parent=CMC150C
NC_010129.1	ver. 2.0	stop_codon	359100	359102	.	-	0	Parent=CMC150C
NC_010129.1	ver. 2.0	gene	360960	362105	.	+	.	ID=CMC151C
NC_010129.1	ver. 2.0	transcript	360960	362105	.	+	.	ID=CMC151C;Parent=CMC151C
NC_010129.1	ver. 2.0	CDS	360960	362105	.	+	0	ID=CMC151C.cds;Parent=CMC151C
NC_010129.1	ver. 2.0	start_codon	360960	360962	.	+	0	Parent=CMC151C
NC_010129.1	ver. 2.0	stop_codon	362103	362105	.	+	0	Parent=CMC151C
NC_010129.1	ver. 2.0	gene	364901	365452	.	-	.	ID=CMC152C
NC_010129.1	ver. 2.0	transcript	364901	365452	.	-	.	ID=CMC152C;Parent=CMC152C
NC_010129.1	ver. 2.0	CDS	364901	365452	.	-	0	ID=CMC152C.cds;Parent=CMC152C
NC_010129.1	ver. 2.0	start_codon	365450	365452	.	-	0	Parent=CMC152C
NC_010129.1	ver. 2.0	stop_codon	364901	364903	.	-	0	Parent=CMC152C
NC_010129.1	ver. 2.0	gene	368489	375448	.	-	.	ID=CMC155C
NC_010129.1	ver. 2.0	transcript	368489	375448	.	-	.	ID=CMC155C;Parent=CMC155C
NC_010129.1	ver. 2.0	CDS	368489	375448	.	-	0	ID=CMC155C.cds;Parent=CMC155C
NC_010129.1	ver. 2.0	start_codon	375446	375448	.	-	0	Parent=CMC155C
NC_010129.1	ver. 2.0	stop_codon	368489	368491	.	-	0	Parent=CMC155C
NC_010129.1	ver. 2.0	gene	377793	378998	.	-	.	ID=CMC156C
NC_010129.1	ver. 2.0	transcript	377793	378998	.	-	.	ID=CMC156C;Parent=CMC156C
NC_010129.1	ver. 2.0	CDS	377793	378998	.	-	0	ID=CMC156C.cds;Parent=CMC156C
NC_010129.1	ver. 2.0	start_codon	378996	378998	.	-	0	Parent=CMC156C
NC_010129.1	ver. 2.0	stop_codon	377793	377795	.	-	0	Parent=CMC156C
NC_010129.1	ver. 2.0	gene	380327	383077	.	+	.	ID=CMC157C
NC_010129.1	ver. 2.0	transcript	380327	383077	.	+	.	ID=CMC157C;Parent=CMC157C
NC_010129.1	ver. 2.0	CDS	380327	383077	.	+	0	ID=CMC157C.cds;Parent=CMC157C
NC_010129.1	ver. 2.0	start_codon	380327	380329	.	+	0	Parent=CMC157C
NC_010129.1	ver. 2.0	stop_codon	383075	383077	.	+	0	Parent=CMC157C
NC_010129.1	ver. 2.0	gene	383432	384538	.	-	.	ID=CMC158C
NC_010129.1	ver. 2.0	transcript	383432	384538	.	-	.	ID=CMC158C;Parent=CMC158C
NC_010129.1	ver. 2.0	CDS	383432	384538	.	-	0	ID=CMC158C.cds;Parent=CMC158C
NC_010129.1	ver. 2.0	start_codon	384536	384538	.	-	0	Parent=CMC158C
NC_010129.1	ver. 2.0	stop_codon	383432	383434	.	-	0	Parent=CMC158C
NC_010129.1	ver. 2.0	gene	386659	387612	.	+	.	ID=CMC159C
NC_010129.1	ver. 2.0	transcript	386659	387612	.	+	.	ID=CMC159C;Parent=CMC159C
NC_010129.1	ver. 2.0	CDS	386659	387612	.	+	0	ID=CMC159C.cds;Parent=CMC159C
NC_010129.1	ver. 2.0	start_codon	386659	386661	.	+	0	Parent=CMC159C
NC_010129.1	ver. 2.0	stop_codon	387610	387612	.	+	0	Parent=CMC159C
NC_010129.1	ver. 2.0	gene	388449	389354	.	-	.	ID=CMC160C
NC_010129.1	ver. 2.0	transcript	388449	389354	.	-	.	ID=CMC160C;Parent=CMC160C
NC_010129.1	ver. 2.0	CDS	388449	389354	.	-	0	ID=CMC160C.cds;Parent=CMC160C
NC_010129.1	ver. 2.0	start_codon	389352	389354	.	-	0	Parent=CMC160C
NC_010129.1	ver. 2.0	stop_codon	388449	388451	.	-	0	Parent=CMC160C
NC_010129.1	ver. 2.0	gene	392588	393811	.	-	.	ID=CMC162C
NC_010129.1	ver. 2.0	transcript	392588	393811	.	-	.	ID=CMC162C;Parent=CMC162C
NC_010129.1	ver. 2.0	CDS	392588	393811	.	-	0	ID=CMC162C.cds;Parent=CMC162C
NC_010129.1	ver. 2.0	start_codon	393809	393811	.	-	0	Parent=CMC162C
NC_010129.1	ver. 2.0	stop_codon	392588	392590	.	-	0	Parent=CMC162C
NC_010129.1	ver. 2.0	gene	394074	395507	.	+	.	ID=CMC163C
NC_010129.1	ver. 2.0	transcript	394074	395507	.	+	.	ID=CMC163C;Parent=CMC163C
NC_010129.1	ver. 2.0	CDS	394074	395507	.	+	0	ID=CMC163C.cds;Parent=CMC163C
NC_010129.1	ver. 2.0	start_codon	394074	394076	.	+	0	Parent=CMC163C
NC_010129.1	ver. 2.0	stop_codon	395505	395507	.	+	0	Parent=CMC163C
NC_010129.1	ver. 2.0	gene	396681	396803	.	-	.	ID=CMC164R
NC_010129.1	ver. 2.0	transcript	396681	396803	.	-	.	ID=CMC164R;Parent=CMC164R
NC_010129.1	ver. 2.0	gene	398751	399875	.	-	.	ID=CMC165C
NC_010129.1	ver. 2.0	transcript	398751	399875	.	-	.	ID=CMC165C;Parent=CMC165C
NC_010129.1	ver. 2.0	CDS	398751	399875	.	-	0	ID=CMC165C.cds;Parent=CMC165C
NC_010129.1	ver. 2.0	start_codon	399873	399875	.	-	0	Parent=CMC165C
NC_010129.1	ver. 2.0	stop_codon	398751	398753	.	-	0	Parent=CMC165C
NC_010129.1	ver. 2.0	gene	407686	410295	.	+	.	ID=CMC168C
NC_010129.1	ver. 2.0	transcript	407686	410295	.	+	.	ID=CMC168C;Parent=CMC168C
NC_010129.1	ver. 2.0	CDS	407686	410295	.	+	0	ID=CMC168C.cds;Parent=CMC168C
NC_010129.1	ver. 2.0	start_codon	407686	407688	.	+	0	Parent=CMC168C
NC_010129.1	ver. 2.0	stop_codon	410293	410295	.	+	0	Parent=CMC168C
NC_010129.1	ver. 2.0	gene	414333	416096	.	-	.	ID=CMC169C
NC_010129.1	ver. 2.0	transcript	414333	416096	.	-	.	ID=CMC169C;Parent=CMC169C
NC_010129.1	ver. 2.0	CDS	414333	416096	.	-	0	ID=CMC169C.cds;Parent=CMC169C
NC_010129.1	ver. 2.0	start_codon	416094	416096	.	-	0	Parent=CMC169C
NC_010129.1	ver. 2.0	stop_codon	414333	414335	.	-	0	Parent=CMC169C
NC_010129.1	ver. 2.0	gene	417140	423136	.	-	.	ID=CMC171C
NC_010129.1	ver. 2.0	transcript	417140	423136	.	-	.	ID=CMC171C;Parent=CMC171C
NC_010129.1	ver. 2.0	CDS	417140	423136	.	-	0	ID=CMC171C.cds;Parent=CMC171C
NC_010129.1	ver. 2.0	start_codon	423134	423136	.	-	0	Parent=CMC171C
NC_010129.1	ver. 2.0	stop_codon	417140	417142	.	-	0	Parent=CMC171C
NC_010129.1	ver. 2.0	gene	423550	424347	.	+	.	ID=CMC194C
NC_010129.1	ver. 2.0	transcript	423550	424347	.	+	.	ID=CMC194C;Parent=CMC194C
NC_010129.1	ver. 2.0	CDS	423550	424347	.	+	0	ID=CMC194C.cds;Parent=CMC194C
NC_010129.1	ver. 2.0	start_codon	423550	423552	.	+	0	Parent=CMC194C
NC_010129.1	ver. 2.0	stop_codon	424345	424347	.	+	0	Parent=CMC194C
NC_010129.1	ver. 2.0	gene	426694	428202	.	-	.	ID=CMC172C
NC_010129.1	ver. 2.0	transcript	426694	428202	.	-	.	ID=CMC172C;Parent=CMC172C
NC_010129.1	ver. 2.0	CDS	426694	428202	.	-	0	ID=CMC172C.cds;Parent=CMC172C
NC_010129.1	ver. 2.0	start_codon	428200	428202	.	-	0	Parent=CMC172C
NC_010129.1	ver. 2.0	stop_codon	426694	426696	.	-	0	Parent=CMC172C
NC_010129.1	ver. 2.0	gene	430135	431649	.	+	.	ID=CMC174C
NC_010129.1	ver. 2.0	transcript	430135	431649	.	+	.	ID=CMC174C;Parent=CMC174C
NC_010129.1	ver. 2.0	CDS	430135	431649	.	+	0	ID=CMC174C.cds;Parent=CMC174C
NC_010129.1	ver. 2.0	start_codon	430135	430137	.	+	0	Parent=CMC174C
NC_010129.1	ver. 2.0	stop_codon	431647	431649	.	+	0	Parent=CMC174C
NC_010129.1	ver. 2.0	gene	432083	432721	.	-	.	ID=CMX022C
NC_010129.1	ver. 2.0	transcript	432083	432721	.	-	.	ID=CMX022C;Parent=CMX022C
NC_010129.1	ver. 2.0	CDS	432083	432721	.	-	0	ID=CMX022C.cds;Parent=CMX022C
NC_010129.1	ver. 2.0	start_codon	432719	432721	.	-	0	Parent=CMX022C
NC_010129.1	ver. 2.0	stop_codon	432083	432085	.	-	0	Parent=CMX022C
NC_010129.1	ver. 2.0	gene	434905	436533	.	-	.	ID=CMC176C
NC_010129.1	ver. 2.0	transcript	434905	436533	.	-	.	ID=CMC176C;Parent=CMC176C
NC_010129.1	ver. 2.0	CDS	434905	436533	.	-	0	ID=CMC176C.cds;Parent=CMC176C
NC_010129.1	ver. 2.0	start_codon	436531	436533	.	-	0	Parent=CMC176C
NC_010129.1	ver. 2.0	stop_codon	434905	434907	.	-	0	Parent=CMC176C
NC_010129.1	ver. 2.0	gene	437066	438049	.	+	.	ID=CMC177C
NC_010129.1	ver. 2.0	transcript	437066	438049	.	+	.	ID=CMC177C;Parent=CMC177C
NC_010129.1	ver. 2.0	CDS	437066	438049	.	+	0	ID=CMC177C.cds;Parent=CMC177C
NC_010129.1	ver. 2.0	start_codon	437066	437068	.	+	0	Parent=CMC177C
NC_010129.1	ver. 2.0	stop_codon	438047	438049	.	+	0	Parent=CMC177C
NC_010129.1	ver. 2.0	gene	440175	441602	.	+	.	ID=CMC178C
NC_010129.1	ver. 2.0	transcript	440175	441602	.	+	.	ID=CMC178C;Parent=CMC178C
NC_010129.1	ver. 2.0	CDS	440175	441602	.	+	0	ID=CMC178C.cds;Parent=CMC178C
NC_010129.1	ver. 2.0	start_codon	440175	440177	.	+	0	Parent=CMC178C
NC_010129.1	ver. 2.0	stop_codon	441600	441602	.	+	0	Parent=CMC178C
NC_010129.1	ver. 2.0	gene	442525	444111	.	+	.	ID=CMC180C
NC_010129.1	ver. 2.0	transcript	442525	444111	.	+	.	ID=CMC180C;Parent=CMC180C
NC_010129.1	ver. 2.0	CDS	442525	444111	.	+	0	ID=CMC180C.cds;Parent=CMC180C
NC_010129.1	ver. 2.0	start_codon	442525	442527	.	+	0	Parent=CMC180C
NC_010129.1	ver. 2.0	stop_codon	444109	444111	.	+	0	Parent=CMC180C
NC_010129.1	ver. 2.0	gene	448132	450141	.	-	.	ID=CMC181C
NC_010129.1	ver. 2.0	transcript	448132	450141	.	-	.	ID=CMC181C;Parent=CMC181C
NC_010129.1	ver. 2.0	CDS	448132	450141	.	-	0	ID=CMC181C.cds;Parent=CMC181C
NC_010129.1	ver. 2.0	start_codon	450139	450141	.	-	0	Parent=CMC181C
NC_010129.1	ver. 2.0	stop_codon	448132	448134	.	-	0	Parent=CMC181C
NC_010129.1	ver. 2.0	gene	452701	463152	.	-	.	ID=CMC182C
NC_010129.1	ver. 2.0	transcript	452701	463152	.	-	.	ID=CMC182C;Parent=CMC182C
NC_010129.1	ver. 2.0	CDS	452701	463152	.	-	0	ID=CMC182C.cds;Parent=CMC182C
NC_010129.1	ver. 2.0	start_codon	463150	463152	.	-	0	Parent=CMC182C
NC_010129.1	ver. 2.0	stop_codon	452701	452703	.	-	0	Parent=CMC182C
NC_010129.1	ver. 2.0	gene	464223	465851	.	-	.	ID=CMC183C
NC_010129.1	ver. 2.0	transcript	464223	465851	.	-	.	ID=CMC183C;Parent=CMC183C
NC_010129.1	ver. 2.0	CDS	464223	465851	.	-	0	ID=CMC183C.cds;Parent=CMC183C
NC_010129.1	ver. 2.0	start_codon	465849	465851	.	-	0	Parent=CMC183C
NC_010129.1	ver. 2.0	stop_codon	464223	464225	.	-	0	Parent=CMC183C
NC_010129.1	ver. 2.0	gene	468757	471207	.	+	.	ID=CMC186C
NC_010129.1	ver. 2.0	transcript	468757	471207	.	+	.	ID=CMC186C;Parent=CMC186C
NC_010129.1	ver. 2.0	CDS	468757	471207	.	+	0	ID=CMC186C.cds;Parent=CMC186C
NC_010129.1	ver. 2.0	start_codon	468757	468759	.	+	0	Parent=CMC186C
NC_010129.1	ver. 2.0	stop_codon	471205	471207	.	+	0	Parent=CMC186C
NC_010129.1	ver. 2.0	gene	476222	477286	.	+	.	ID=CMC188C
NC_010129.1	ver. 2.0	transcript	476222	477286	.	+	.	ID=CMC188C;Parent=CMC188C
NC_010129.1	ver. 2.0	CDS	476222	477286	.	+	0	ID=CMC188C.cds;Parent=CMC188C
NC_010129.1	ver. 2.0	start_codon	476222	476224	.	+	0	Parent=CMC188C
NC_010129.1	ver. 2.0	stop_codon	477284	477286	.	+	0	Parent=CMC188C
NC_010130.1	ver. 2.0	gene	3380	6664	.	-	.	ID=CMD002C
NC_010130.1	ver. 2.0	transcript	3380	6664	.	-	.	ID=CMD002C;Parent=CMD002C
NC_010130.1	ver. 2.0	CDS	3380	6664	.	-	0	ID=CMD002C.cds;Parent=CMD002C
NC_010130.1	ver. 2.0	start_codon	6662	6664	.	-	0	Parent=CMD002C
NC_010130.1	ver. 2.0	stop_codon	3380	3382	.	-	0	Parent=CMD002C
NC_010130.1	ver. 2.0	gene	14440	20172	.	-	.	ID=CMD005C
NC_010130.1	ver. 2.0	transcript	14440	20172	.	-	.	ID=CMD005C;Parent=CMD005C
NC_010130.1	ver. 2.0	CDS	14440	20172	.	-	0	ID=CMD005C.cds;Parent=CMD005C
NC_010130.1	ver. 2.0	start_codon	20170	20172	.	-	0	Parent=CMD005C
NC_010130.1	ver. 2.0	stop_codon	14440	14442	.	-	0	Parent=CMD005C
NC_010130.1	ver. 2.0	gene	20700	22208	.	+	.	ID=CMD006C
NC_010130.1	ver. 2.0	transcript	20700	22208	.	+	.	ID=CMD006C;Parent=CMD006C
NC_010130.1	ver. 2.0	CDS	20700	22208	.	+	0	ID=CMD006C.cds;Parent=CMD006C
NC_010130.1	ver. 2.0	start_codon	20700	20702	.	+	0	Parent=CMD006C
NC_010130.1	ver. 2.0	stop_codon	22206	22208	.	+	0	Parent=CMD006C
NC_010130.1	ver. 2.0	gene	23159	24094	.	-	.	ID=CMD007C
NC_010130.1	ver. 2.0	transcript	23159	24094	.	-	.	ID=CMD007C;Parent=CMD007C
NC_010130.1	ver. 2.0	CDS	23159	24094	.	-	0	ID=CMD007C.cds;Parent=CMD007C
NC_010130.1	ver. 2.0	start_codon	24092	24094	.	-	0	Parent=CMD007C
NC_010130.1	ver. 2.0	stop_codon	23159	23161	.	-	0	Parent=CMD007C
NC_010130.1	ver. 2.0	gene	25492	26148	.	-	.	ID=CMD008C
NC_010130.1	ver. 2.0	transcript	25492	26148	.	-	.	ID=CMD008C;Parent=CMD008C
NC_010130.1	ver. 2.0	CDS	25492	26148	.	-	0	ID=CMD008C.cds;Parent=CMD008C
NC_010130.1	ver. 2.0	start_codon	26146	26148	.	-	0	Parent=CMD008C
NC_010130.1	ver. 2.0	stop_codon	25492	25494	.	-	0	Parent=CMD008C
NC_010130.1	ver. 2.0	gene	30493	33654	.	-	.	ID=CMD010C
NC_010130.1	ver. 2.0	transcript	30493	33654	.	-	.	ID=CMD010C;Parent=CMD010C
NC_010130.1	ver. 2.0	CDS	30493	33654	.	-	0	ID=CMD010C.cds;Parent=CMD010C
NC_010130.1	ver. 2.0	start_codon	33652	33654	.	-	0	Parent=CMD010C
NC_010130.1	ver. 2.0	stop_codon	30493	30495	.	-	0	Parent=CMD010C
NC_010130.1	ver. 2.0	gene	36287	37357	.	+	.	ID=CMD011C
NC_010130.1	ver. 2.0	transcript	36287	37357	.	+	.	ID=CMD011C;Parent=CMD011C
NC_010130.1	ver. 2.0	CDS	36287	37357	.	+	0	ID=CMD011C.cds;Parent=CMD011C
NC_010130.1	ver. 2.0	start_codon	36287	36289	.	+	0	Parent=CMD011C
NC_010130.1	ver. 2.0	stop_codon	37355	37357	.	+	0	Parent=CMD011C
NC_010130.1	ver. 2.0	gene	38293	38733	.	-	.	ID=CMD012C
NC_010130.1	ver. 2.0	transcript	38293	38733	.	-	.	ID=CMD012C;Parent=CMD012C
NC_010130.1	ver. 2.0	CDS	38293	38733	.	-	0	ID=CMD012C.cds;Parent=CMD012C
NC_010130.1	ver. 2.0	start_codon	38731	38733	.	-	0	Parent=CMD012C
NC_010130.1	ver. 2.0	stop_codon	38293	38295	.	-	0	Parent=CMD012C
NC_010130.1	ver. 2.0	gene	43390	44340	.	+	.	ID=CMD014C
NC_010130.1	ver. 2.0	transcript	43390	44340	.	+	.	ID=CMD014C;Parent=CMD014C
NC_010130.1	ver. 2.0	CDS	43390	44340	.	+	0	ID=CMD014C.cds;Parent=CMD014C
NC_010130.1	ver. 2.0	start_codon	43390	43392	.	+	0	Parent=CMD014C
NC_010130.1	ver. 2.0	stop_codon	44338	44340	.	+	0	Parent=CMD014C
NC_010130.1	ver. 2.0	gene	44401	48741	.	-	.	ID=CMD015C
NC_010130.1	ver. 2.0	transcript	44401	48741	.	-	.	ID=CMD015C;Parent=CMD015C
NC_010130.1	ver. 2.0	CDS	44401	48741	.	-	0	ID=CMD015C.cds;Parent=CMD015C
NC_010130.1	ver. 2.0	start_codon	48739	48741	.	-	0	Parent=CMD015C
NC_010130.1	ver. 2.0	stop_codon	44401	44403	.	-	0	Parent=CMD015C
NC_010130.1	ver. 2.0	gene	52627	53295	.	+	.	ID=CMD016C
NC_010130.1	ver. 2.0	transcript	52627	53295	.	+	.	ID=CMD016C;Parent=CMD016C
NC_010130.1	ver. 2.0	CDS	52627	53295	.	+	0	ID=CMD016C.cds;Parent=CMD016C
NC_010130.1	ver. 2.0	start_codon	52627	52629	.	+	0	Parent=CMD016C
NC_010130.1	ver. 2.0	stop_codon	53293	53295	.	+	0	Parent=CMD016C
NC_010130.1	ver. 2.0	gene	54285	55103	.	-	.	ID=CMD017C
NC_010130.1	ver. 2.0	transcript	54285	55103	.	-	.	ID=CMD017C;Parent=CMD017C
NC_010130.1	ver. 2.0	CDS	54285	55103	.	-	0	ID=CMD017C.cds;Parent=CMD017C
NC_010130.1	ver. 2.0	start_codon	55101	55103	.	-	0	Parent=CMD017C
NC_010130.1	ver. 2.0	stop_codon	54285	54287	.	-	0	Parent=CMD017C
NC_010130.1	ver. 2.0	gene	56374	58083	.	+	.	ID=CMD018C
NC_010130.1	ver. 2.0	transcript	56374	58083	.	+	.	ID=CMD018C;Parent=CMD018C
NC_010130.1	ver. 2.0	CDS	56374	58083	.	+	0	ID=CMD018C.cds;Parent=CMD018C
NC_010130.1	ver. 2.0	start_codon	56374	56376	.	+	0	Parent=CMD018C
NC_010130.1	ver. 2.0	stop_codon	58081	58083	.	+	0	Parent=CMD018C
NC_010130.1	ver. 2.0	gene	59992	62313	.	-	.	ID=CMD021C
NC_010130.1	ver. 2.0	transcript	59992	62313	.	-	.	ID=CMD021C;Parent=CMD021C
NC_010130.1	ver. 2.0	CDS	59992	62313	.	-	0	ID=CMD021C.cds;Parent=CMD021C
NC_010130.1	ver. 2.0	start_codon	62311	62313	.	-	0	Parent=CMD021C
NC_010130.1	ver. 2.0	stop_codon	59992	59994	.	-	0	Parent=CMD021C
NC_010130.1	ver. 2.0	gene	65972	66517	.	+	.	ID=CMD023C
[truncated: 23,276 more rows]
