# Supplementary material for: Sexual life cycle establishes the unicellular red algae Cyanidiophyceae as a genetically tractable model for eukaryotic evolution
Source: Plant Cell. 2026 Jun 5;38(7):koag148. doi: 10.1093/plcell/koag148 (PMC13353863; doi:10.1093/plcell/koag148)
Supplement: koag148_Supplementary_Data [file koag148_supplementary_data.zip › Supplementary_Dataset_PCR3.xlsx]

## Sheet: Supplementary Data Set 3
						Differentially expressed genes between 2n and n pahses in each species
Orthogroup	G. partita	Cd. caldarium	Cc. yangmingshanensis	Cz. merolae	intron-containing genes in Cd. caldarium, Cc. yangmingshanensis or Cz. merolae	G. partita	Cd. caldarium	Cc. yangmingshanensis	Cz. merolae
OG0000000	GpartN1_g1.t1, GpartN1_g1255.t1, GpartN1_g1405.t1, GpartN1_g1406.t1, GpartN1_g1564.t1, GpartN1_g1567.t1, GpartN1_g164.t1, GpartN1_g1697.t1, GpartN1_g1700.t1, GpartN1_g1809.t1, GpartN1_g2092.t1, GpartN1_g2093.t1, GpartN1_g2234.t1, GpartN1_g2364.t1, GpartN1_g2858.t1, GpartN1_g3078.t1, GpartN1_g3198.t1, GpartN1_g3309.t1, GpartN1_g3420.t1, GpartN1_g3524.t1, GpartN1_g3525.t1, GpartN1_g3749.t1, GpartN1…	-	-	-	no	-	-	-	-
OG0000001	GpartN1_g1256.t1, GpartN1_g165.t1, GpartN1_g1699.t1, GpartN1_g2095.t1, GpartN1_g2236.t1, GpartN1_g2238.t1, GpartN1_g2365.t1, GpartN1_g2625.t1, GpartN1_g2738.t1, GpartN1_g3080.t1, GpartN1_g3196.t1, GpartN1_g3310.t1, GpartN1_g335.t1, GpartN1_g3422.t1, GpartN1_g3523.t1, GpartN1_g3629.t1, GpartN1_g3746.t1, GpartN1_g3747.t1, GpartN1_g3854.t1, GpartN1_g3960.t1, GpartN1_g4062.t1, GpartN1_g4167.t1, Gpart…	-	-	-	no	-	-	-	-
OG0000002	GpartN1_g1090.t1, GpartN1_g1407.t1, GpartN1_g1566.t1, GpartN1_g1702.t1, GpartN1_g2.t1, GpartN1_g2240.t1, GpartN1_g3076.t1, GpartN1_g333.t1, GpartN1_g3417.t1, GpartN1_g4166.t1, GpartN1_g4270.t1, GpartN1_g4273.t1, GpartN1_g4665.t1, GpartN1_g4777.t1, GpartN1_g5159.t1, GpartN1_g5257.t1, GpartN1_g5620.t1, GpartN1_g5776.t1, GpartN1_g5874.t1, GpartN1_g6198.t1, GpartN1_g6275.t1, GpartN1_g6702.t1, GpartN1…	-	-	-	no	-	-	-	-
OG0000003	GpartN1_g1410.t1, GpartN1_g1676.t1, GpartN1_g1690.t1, GpartN1_g2294.t1, GpartN1_g2366.t1, GpartN1_g2787.t1, GpartN1_g283.t1, GpartN1_g322.t1, GpartN1_g3389.t1, GpartN1_g3751.t1, GpartN1_g398.t1, GpartN1_g4138.t1, GpartN1_g4547.t1, GpartN1_g4746.t1, GpartN1_g5260.t1, GpartN1_g5401.t1, GpartN1_g5402.t1, GpartN1_g5417.t1, GpartN1_g5686.t1, GpartN1_g5877.t1, GpartN1_g5916.t1, GpartN1_g5951.t1, GpartN…	-	-	-	no	-	-	-	-
OG0000004	GpartN1_g1091.t1, GpartN1_g1565.t1, GpartN1_g1701.t1, GpartN1_g1810.t1, GpartN1_g2239.t1, GpartN1_g3077.t1, GpartN1_g334.t1, GpartN1_g3418.t1, GpartN1_g4271.t1, GpartN1_g4272.t1, GpartN1_g4377.t1, GpartN1_g4666.t1, GpartN1_g4774.t1, GpartN1_g5873.t1, GpartN1_g6276.t1, GpartN1_g6705.t1, GpartN1_g6770.t1, GpartN1_g6837.t1, GpartN1_g6907.t1, GpartN1_g6981.t1, GpartN1_g7067.t1, GpartN1_g7137.t1, Gpar…	-	-	-	no	-	-	-	-
OG0000005	GpartN1_g1039.t1, GpartN1_g1211.t1, GpartN1_g1586.t1, GpartN1_g1606.t1, GpartN1_g1671.t1, GpartN1_g1846.t1, GpartN1_g1987.t1, GpartN1_g2114.t1, GpartN1_g2471.t1, GpartN1_g2888.t1, GpartN1_g3.t1, GpartN1_g3399.t1, GpartN1_g3464.t1, GpartN1_g3861.t1, GpartN1_g4148.t1, GpartN1_g4196.t1, GpartN1_g4347.t1, GpartN1_g4756.t1, GpartN1_g4813.t1, GpartN1_g5140.t1, GpartN1_g5371.t1, GpartN1_g6099.t1, GpartN…	CdcalHa5_g1131.t1	-	CMT284C, CMT333C	no	-	-	-	-
OG0000006	GpartN1_g163.t1, GpartN1_g1698.t1, GpartN1_g2094.t1, GpartN1_g2235.t1, GpartN1_g2237.t1, GpartN1_g2493.t1, GpartN1_g2626.t1, GpartN1_g3079.t1, GpartN1_g3197.t1, GpartN1_g3421.t1, GpartN1_g3748.t1, GpartN1_g4473.t1, GpartN1_g4959.t1, GpartN1_g5350.t1, GpartN1_g5702.t1, GpartN1_g5705.t1, GpartN1_g5872.t1, GpartN1_g6279.t1, GpartN1_g6584.t1, GpartN1_g6663.t1, GpartN1_g6838.t1, GpartN1_g6983.t1, Gpar…	-	-	-	no	-	-	-	-
OG0000007	-	-	-	CME173C, CMG208C, CMI012C, CMI189C, CMI223C, CMJ275C, CMJ290C, CMJ308C, CMK093C, CMK165C, CML207C, CMN256C, CMO157C, CMP121C, CMP240C, CMQ083C, CMR265C, CMR431C, CMS071C, CMS107C, CMT010C, CMT245C	no	-	-	-	-
OG0000008	-	-	CcyanHa1_g1.t1, CcyanHa1_g1455.t1, CcyanHa1_g1988.t1, CcyanHa1_g1989.t1, CcyanHa1_g2251.t1, CcyanHa1_g2521.t1, CcyanHa1_g3245.t1, CcyanHa1_g3248.t1, CcyanHa1_g3469.t1, CcyanHa1_g3686.t1, CcyanHa1_g3687.t1, CcyanHa1_g3903.t1, CcyanHa1_g3906.t1, CcyanHa1_g4111.t1, CcyanHa1_g4302.t1, CcyanHa1_g4303.t1, CcyanHa1_g4650.t1, CcyanHa1_g4780.t1, CcyanHa1_g806.t1, CcyanHa1_g807.t1	-	no	-	-	-	-
OG0000009	GpartN1_g1286.t1, GpartN1_g2091.t1, GpartN1_g2359.t1, GpartN1_g2853.t1, GpartN1_g319.t1, GpartN1_g3716.t1, GpartN1_g4247.t1, GpartN1_g4296.t1, GpartN1_g519.t1, GpartN1_g5352.t1, GpartN1_g5800.t1, GpartN1_g5919.t1, GpartN1_g6581.t1, GpartN1_g6791.t1, GpartN1_g6905.t1, GpartN1_g7069.t1, GpartN1_g7270.t1, GpartN1_g7343.t1	-	-	-	no	-	-	-	-
OG0000010	GpartN1_g1375.t1, GpartN1_g2305.t1, GpartN1_g2799.t1, GpartN1_g321.t1, GpartN1_g3572.t1, GpartN1_g3573.t1, GpartN1_g3607.t1, GpartN1_g3959.t1, GpartN1_g4955.t1, GpartN1_g5070.t1, GpartN1_g5254.t1, GpartN1_g5596.t1, GpartN1_g5779.t1, GpartN1_g6643.t1, GpartN1_g7199.t1, GpartN1_g7527.t1, GpartN1_g926.t1, GpartN1_g947.t1	-	-	-	no	-	-	-	-
OG0000011	GpartN1_g1293.t1, GpartN1_g2065.t1, GpartN1_g2185.t1, GpartN1_g248.t1, GpartN1_g37.t1, GpartN1_g3709.t1, GpartN1_g3878.t1, GpartN1_g6215.t1, GpartN1_g7238.t1, GpartN1_g7363.t1, GpartN1_g739.t1, GpartN1_g797.t1	CdcalHa5_g2202.t1	CcyanHa1_g2699.t1	CMM236C	no	-	non-DEG	non-DEG	non-DEG
OG0000012	GpartN1_g1172.t1, GpartN1_g1435.t1	CdcalHa5_g1202.t1, CdcalHa5_g1203.t1, CdcalHa5_g377.t1, CdcalHa5_g378.t1	CcyanHa1_g1318.t1, CcyanHa1_g1319.t1, CcyanHa1_g2486.t1, CcyanHa1_g2487.t1	CMN299C, CMN300C, CMO184C, CMO185C	no	-	-	-	-
OG0000013	GpartN1_g1101.t1	CdcalHa5_g1781.t1, CdcalHa5_g2932.t1	CcyanHa1_g1454.t1, CcyanHa1_g1987.t1, CcyanHa1_g1990.t1, CcyanHa1_g2522.t1, CcyanHa1_g3244.t1, CcyanHa1_g4301.t1, CcyanHa1_g4651.t1, CcyanHa1_g4781.t1, CcyanHa1_g805.t1	CMH005C	no	-	-	-	-
OG0000014	-	-	-	CMC002C, CME205C, CMF001C, CMG220C, CMG221C, CMH001C, CMH283C, CMK001C, CMN340C, CMP002C, CMP358C, CMR506C, CMS508C	no	-	-	-	-
OG0000015	GpartN1_g12.t1, GpartN1_g1772.t1, GpartN1_g242.t1, GpartN1_g2696.t1, GpartN1_g3756.t1, GpartN1_g3774.t1, GpartN1_g4185.t1, GpartN1_g4358.t1, GpartN1_g5559.t1, GpartN1_g5679.t1, GpartN1_g6269.t1, GpartN1_g6781.t1, GpartN1_g7142.t1	-	-	-	no	-	-	-	-
OG0000016	GpartN1_g1973.t1, GpartN1_g2131.t1, GpartN1_g2226.t1, GpartN1_g2227.t1, GpartN1_g2874.t1, GpartN1_g4481.t1, GpartN1_g4482.t1, GpartN1_g5067.t1, GpartN1_g5249.t1, GpartN1_g70.t1, GpartN1_g7198.t1, GpartN1_g7665.t1, GpartN1_g952.t1	-	-	-	no	-	-	-	-
OG0000017	GpartN1_g2259.t1, GpartN1_g6143.t1, GpartN1_g7488.t1	CdcalHa5_g1675.t1, CdcalHa5_g2048.t1, CdcalHa5_g4380.t1	CcyanHa1_g1661.t1, CcyanHa1_g2557.t1, CcyanHa1_g4340.t1	CMG044C, CMM048C, CMQ385C	no	-	-	-	-
OG0000018	GpartN1_g1312.t1, GpartN1_g3229.t1, GpartN1_g3690.t1, GpartN1_g6713.t1	CdcalHa5_g1437.t1, CdcalHa5_g4434.t1	CcyanHa1_g2151.t1, CcyanHa1_g2381.t1, CcyanHa1_g2810.t1	CMK043C, CMN344C, CMS371C	no	-	-	-	-
OG0000019	GpartN1_g2146.t1, GpartN1_g217.t1, GpartN1_g3270.t1, GpartN1_g5785.t1, GpartN1_g866.t1	CdcalHa5_g1953.t1, CdcalHa5_g2201.t1, CdcalHa5_g712.t1	CcyanHa1_g2179.t1, CcyanHa1_g2700.t1	CMM237C, CMS412C	no	-	-	-	-
OG0000020	GpartN1_g1392.t1, GpartN1_g2506.t1	CdcalHa5_g1551.t1, CdcalHa5_g2635.t1, CdcalHa5_g390.t1	CcyanHa1_g1014.t1, CcyanHa1_g1330.t1, CcyanHa1_g712.t1	CMJ182C, CMO201C, CMQ266C	no	-	-	-	-
OG0000021	GpartN1_g3928.t1, GpartN1_g6087.t1, GpartN1_g6939.t1	CdcalHa5_g3131.t1, CdcalHa5_g4556.t1	CcyanHa1_g2523.t1, CcyanHa1_g3243.t1, CcyanHa1_g3908.t1, CcyanHa1_g4323.t1	CMD005C, CMG025C	no	-	-	-	-
OG0000022	-	-	-	CMA001C, CMA142C, CMB162C, CMC005C, CMC186C, CMD002C, CMD191C, CME001C, CMH282C, CMJ005C, CMR001C	no	-	-	-	-
OG0000023	GpartN1_g1703.t1, GpartN1_g2241.t1, GpartN1_g3195.t1, GpartN1_g6670.t1, GpartN1_g6680.t1, GpartN1_g6681.t1, GpartN1_g6682.t1, GpartN1_g6686.t1, GpartN1_g6687.t1, GpartN1_g6688.t1, GpartN1_g7525.t1	-	-	-	no	-	-	-	-
OG0000024	GpartN1_g6073.t1	CdcalHa5_g1337.t1, CdcalHa5_g2631.t1, CdcalHa5_g4642.t1	CcyanHa1_g2899.t1, CcyanHa1_g3649.t1, CcyanHa1_g713.t1	CMH234C, CMJ184C, CMK237C	no	-	-	-	-
OG0000025	GpartN1_g2972.t1, GpartN1_g3625.t1, GpartN1_g5981.t1	CdcalHa5_g2293.t1, CdcalHa5_g2752.t1	CcyanHa1_g1696.t1, CcyanHa1_g1907.t1	CML179C, CMP347C, CMQ441C	no	-	-	-	-
OG0000026	GpartN1_g4529.t1	CdcalHa5_g4430.t1, CdcalHa5_g4440.t1, CdcalHa5_g4444.t1	CcyanHa1_g2375.t1, CcyanHa1_g2385.t1, CcyanHa1_g2389.t1	CMN165C, CMN176C, CMN345C	no	-	-	-	-
OG0000027	GpartN1_g1220.t1, GpartN1_g1584.t1, GpartN1_g4018.t1, GpartN1_g5912.t1	CdcalHa5_g2701.t1, CdcalHa5_g3366.t1	CcyanHa1_g4040.t1, CcyanHa1_g4778.t1	CMB159C, CML246C	no	-	-	-	-
OG0000028	GpartN1_g1419.t1, GpartN1_g1420.t1, GpartN1_g3799.t1, GpartN1_g5269.t1, GpartN1_g5270.t1, GpartN1_g5336.t1, GpartN1_g5886.t1, GpartN1_g5887.t1, GpartN1_g6058.t1, GpartN1_g819.t1	-	-	-	no	-	-	-	-
OG0000029	GpartN1_g1421.t1, GpartN1_g2679.t1, GpartN1_g3795.t1, GpartN1_g5272.t1, GpartN1_g5309.t1, GpartN1_g5810.t1, GpartN1_g6068.t1, GpartN1_g6955.t1, GpartN1_g7724.t1, GpartN1_g888.t1	-	-	-	no	-	-	-	-
OG0000030	GpartN1_g2073.t1, GpartN1_g2483.t1, GpartN1_g2699.t1, GpartN1_g3026.t1, GpartN1_g3796.t1, GpartN1_g4038.t1, GpartN1_g5730.t1, GpartN1_g5809.t1, GpartN1_g7251.t1, GpartN1_g7733.t1	-	-	-	no	-	-	-	-
OG0000031	GpartN1_g1117.t1, GpartN1_g152.t1, GpartN1_g3298.t1	CdcalHa5_g3821.t1, CdcalHa5_g395.t1	CcyanHa1_g1336.t1, CcyanHa1_g38.t1	CMO206C, CMT114C	no	-	-	-	-
OG0000032	GpartN1_g2941.t1, GpartN1_g5615.t1, GpartN1_g6562.t1	CdcalHa5_g784.t1, CdcalHa5_g813.t1	CcyanHa1_g336.t1, CcyanHa1_g437.t1	CMF021C, CMX224C	no	-	-	-	-
OG0000033	GpartN1_g2353.t1, GpartN1_g2847.t1, GpartN1_g3803.t1	CdcalHa5_g4315.t1, CdcalHa5_g728.t1	CcyanHa1_g393.t1, CcyanHa1_g4280.t1	CMD162C, CMF076C	no	-	-	-	-
OG0000034	GpartN1_g1752.t1, GpartN1_g2206.t1, GpartN1_g4503.t1	CdcalHa5_g1571.t1, CdcalHa5_g855.t1	CcyanHa1_g1561.t1, CcyanHa1_g1767.t1	CMP145C, CMT579C	no	-	-	-	-
OG0000035	GpartN1_g5210.t1, GpartN1_g990.t1	CdcalHa5_g886.t1	CcyanHa1_g1797.t1, CcyanHa1_g1810.t1	CML036C, CML037C, CML059C, CMM231C	no	-	-	-	-
OG0000036	GpartN1_g2670.t1, GpartN1_g3019.t1, GpartN1_g6380.t1	CdcalHa5_g1424.t1, CdcalHa5_g3835.t1	CcyanHa1_g1805.t1, CcyanHa1_g2801.t1	CMK035C, CML050C	no	-	-	-	-
OG0000037	-	CdcalHa5_g3794.t1	CcyanHa1_g2252.t1, CcyanHa1_g2778.t1, CcyanHa1_g4482.t1	CMJ319C, CML001C, CMN001C, CMQ001C, CMQ474C	no	-	-	-	-
OG0000038	GpartN1_g6212.t1	CdcalHa5_g3801.t1	CcyanHa1_g2257.t1, CcyanHa1_g4487.t1	CMJ313C, CML007C, CMM017C, CMN006C, CMQ006C	no	-	-	-	-
OG0000039	GpartN1_g3227.t1, GpartN1_g4531.t1, GpartN1_g5583.t1	CdcalHa5_g4437.t1, CdcalHa5_g4441.t1	CcyanHa1_g2378.t1, CcyanHa1_g2386.t1	CMN145C, CMN173C	no	-	-	-	-
OG0000040	GpartN1_g2032.t1, GpartN1_g2034.t1, GpartN1_g3798.t1, GpartN1_g5275.t1, GpartN1_g5892.t1, GpartN1_g5894.t1	CdcalHa5_g4516.t1	CcyanHa1_g2458.t1	CMN263C	no	-	DEG (n)	non-DEG	non-DEG
OG0000041	GpartN1_g4249.t1, GpartN1_g4294.t1, GpartN1_g4384.t1	CdcalHa5_g1168.t1, CdcalHa5_g174.t1	CcyanHa1_g2516.t1, CcyanHa1_g3067.t1	CMI091C, CMN332C	no	-	-	-	-
OG0000042	GpartN1_g1192.t1, GpartN1_g6079.t1, GpartN1_g6947.t1	CdcalHa5_g1323.t1 (intron), CdcalHa5_g4285.t1 (intron)	CcyanHa1_g2913.t1 (intron), CcyanHa1_g3823.t1 (intron)	CME034C (intron), CMK219C (intron)	yes	-	-	-	-
OG0000043	GpartN1_g158.t1, GpartN1_g1947.t1, GpartN1_g3304.t1	CdcalHa5_g3233.t1, CdcalHa5_g4526.t1	CcyanHa1_g2998.t1, CcyanHa1_g3354.t1	CMC045C, CMK296C	no	-	-	-	-
OG0000044	GpartN1_g1221.t1, GpartN1_g1870.t1, GpartN1_g3683.t1, GpartN1_g4837.t1, GpartN1_g5069.t1, GpartN1_g5918.t1	CdcalHa5_g2700.t1	CcyanHa1_g4039.t1	CML245C	no	-	non-DEG	non-DEG	non-DEG
OG0000045	GpartN1_g1766.t1, GpartN1_g1805.t1, GpartN1_g3033.t1	CdcalHa5_g3720.t1, CdcalHa5_g4197.t1	CcyanHa1_g4138.t1, CcyanHa1_g4406.t1	CMG127C, CMS029C	no	-	-	-	-
OG0000046	-	CdcalHa5_g1.t1, CdcalHa5_g1166.t1, CdcalHa5_g2035.t1, CdcalHa5_g2036.t1, CdcalHa5_g2600.t1, CdcalHa5_g2898.t1, CdcalHa5_g3983.t1, CdcalHa5_g4160.t1, CdcalHa5_g4346.t1	-	-	no	-	-	-	-
OG0000047	GpartN1_g1268.t1, GpartN1_g1865.t1, GpartN1_g3311.t1, GpartN1_g3734.t1, GpartN1_g3919.t1, GpartN1_g4063.t1, GpartN1_g4669.t1, GpartN1_g4832.t1, GpartN1_g58.t1	-	-	-	no	-	-	-	-
OG0000048	GpartN1_g1012.t1, GpartN1_g1042.t1, GpartN1_g2027.t1, GpartN1_g3248.t1, GpartN1_g4091.t1, GpartN1_g4699.t1, GpartN1_g5188.t1, GpartN1_g5324.t1, GpartN1_g98.t1	-	-	-	no	-	-	-	-
OG0000049	GpartN1_g3753.t1	CdcalHa5_g678.t1, CdcalHa5_g679.t1, CdcalHa5_g680.t1	CcyanHa1_g297.t1, CcyanHa1_g298.t1	CMT454C, CMT456C	no	-	-	-	-
OG0000050	GpartN1_g4243.t1, GpartN1_g4300.t1	CdcalHa5_g3013.t1, CdcalHa5_g4672.t1	CcyanHa1_g4881.t1, CcyanHa1_g993.t1	CMA138C, CMQ242C	no	-	-	-	-
OG0000051	GpartN1_g1739.t1	CdcalHa5_g2003.t1, CdcalHa5_g2004.t1	CcyanHa1_g1721.t1, CcyanHa1_g2221.t1, CcyanHa1_g4884.t1	CMR291C, CMS467C	no	-	-	-	-
OG0000052	GpartN1_g5240.t1, GpartN1_g961.t1	CdcalHa5_g823.t1	CcyanHa1_g1749.t1, CcyanHa1_g1758.t1, CcyanHa1_g4093.t1	CML315C, CMT601C	no	-	-	-	-
OG0000053	GpartN1_g4530.t1, GpartN1_g5582.t1	CdcalHa5_g4431.t1, CdcalHa5_g4439.t1	CcyanHa1_g2376.t1, CcyanHa1_g2384.t1	CMN166C, CMN169C	no	-	-	-	-
OG0000054	GpartN1_g5545.t1	CdcalHa5_g1189.t1, CdcalHa5_g1190.t1	CcyanHa1_g2498.t1, CcyanHa1_g2499.t1	CML152C, CMN311C, CMN313C	no	-	-	-	-
OG0000055	GpartN1_g1959.t1, GpartN1_g2860.t1, GpartN1_g3072.t1	CdcalHa5_g2047.t1	CcyanHa1_g2563.t1, CcyanHa1_g2650.t1	CMM057C, CMM171C	no	-	-	-	-
OG0000056	-	CdcalHa5_g1256.t1, CdcalHa5_g1257.t1, CdcalHa5_g3365.t1	CcyanHa1_g2950.t1, CcyanHa1_g2960.t1	CMI046C, CMK153C, CMK168C	no	-	-	-	-
OG0000057	GpartN1_g1224.t1, GpartN1_g6509.t1, GpartN1_g6987.t1	CdcalHa5_g335.t1	CcyanHa1_g3224.t1	CMI281C, CMO066C, CMQ165C	no	-	-	-	-
OG0000058	-	-	CcyanHa1_g3472.t1, CcyanHa1_g3905.t1, CcyanHa1_g4649.t1	CMA145C, CMC188C, CMI306C, CMJ002C, CMK006C	no	-	-	-	-
OG0000059	GpartN1_g1054.t1, GpartN1_g2937.t1, GpartN1_g5663.t1, GpartN1_g5992.t1, GpartN1_g7728.t1	CdcalHa5_g3640.t1	CcyanHa1_g4602.t1	CMS163C	no	-	non-DEG	non-DEG	non-DEG
OG0000060	GpartN1_g7375.t1	CdcalHa5_g4161.t1, CdcalHa5_g4162.t1, CdcalHa5_g4345.t1, CdcalHa5_g4536.t1, CdcalHa5_g4930.t1	CcyanHa1_g4641.t1	CMJ014C	no	-	-	-	-
OG0000061	GpartN1_g3419.t1, GpartN1_g4956.t1, GpartN1_g5947.t1, GpartN1_g6024.t1, GpartN1_g6429.t1, GpartN1_g6774.t1, GpartN1_g7769.t1, GpartN1_g7831.t1	-	-	-	no	-	-	-	-
OG0000062	GpartN1_g4378.t1	CdcalHa5_g1760.t1, CdcalHa5_g29.t1	CcyanHa1_g1726.t1, CcyanHa1_g440.t1	CMF017C, CMT629C	no	-	-	-	-
OG0000063	GpartN1_g1711.t1	CdcalHa5_g2850.t1, CdcalHa5_g4554.t1	CcyanHa1_g4321.t1, CcyanHa1_g649.t1	CMG021C, CMJ117C	no	-	-	-	-
OG0000064	GpartN1_g6084.t1, GpartN1_g6942.t1	CdcalHa5_g2881.t1	CcyanHa1_g4652.t1, CcyanHa1_g4782.t1, CcyanHa1_g804.t1	CMB002C	no	-	-	-	-
OG0000065	GpartN1_g3122.t1, GpartN1_g5896.t1, GpartN1_g6389.t1	CdcalHa5_g1107.t1, CdcalHa5_g3512.t1	CcyanHa1_g859.t1	CMQ074C	no	-	-	-	-
OG0000066	GpartN1_g4246.t1, GpartN1_g4297.t1	CdcalHa5_g2915.t1, CdcalHa5_g3457.t1, CdcalHa5_g4098.t1	CcyanHa1_g1212.t1	CMO051C	no	-	-	-	-
OG0000067	GpartN1_g2960.t1, GpartN1_g3613.t1	CdcalHa5_g4152.t1	CcyanHa1_g1267.t1, CcyanHa1_g1272.t1	CMO124C, CMO363C	no	-	-	-	-
OG0000068	GpartN1_g2617.t1, GpartN1_g4967.t1, GpartN1_g7387.t1, GpartN1_g7411.t1	CdcalHa5_g365.t1	CcyanHa1_g1306.t1	CMO169C	no	-	non-DEG	non-DEG	non-DEG
OG0000069	GpartN1_g3180.t1	CdcalHa5_g2391.t1, CdcalHa5_g2484.t1	CcyanHa1_g1408.t1, CcyanHa1_g3776.t1	CMO300C, CMR272C	no	-	-	-	-
OG0000070	-	CdcalHa5_g1608.t1, CdcalHa5_g1609.t1, CdcalHa5_g1610.t1	CcyanHa1_g1598.t1, CcyanHa1_g1599.t1	CMP200C, CMP204C	no	-	-	-	-
OG0000071	GpartN1_g1395.t1, GpartN1_g2503.t1	CdcalHa5_g921.t1	CcyanHa1_g1837.t1, CcyanHa1_g1871.t1	CML095C, CML136C	no	-	-	-	-
OG0000072	GpartN1_g1765.t1	CdcalHa5_g1415.t1, CdcalHa5_g933.t1	CcyanHa1_g1849.t1, CcyanHa1_g2825.t1	CMK060C, CML110C	no	-	-	-	-
OG0000073	-	CdcalHa5_g3003.t1	CcyanHa1_g2254.t1, CcyanHa1_g4484.t1	CMJ316C, CML003C, CMQ003C, CMX108C	no	-	-	-	-
OG0000074	-	CdcalHa5_g3802.t1	CcyanHa1_g2256.t1, CcyanHa1_g4486.t1	CMJ314C, CML005C, CMN004C, CMQ005C	no	-	-	-	-
OG0000075	GpartN1_g1258.t1, GpartN1_g3744.t1	CdcalHa5_g2324.t1	CcyanHa1_g2277.t1, CcyanHa1_g4129.t1	CMN031C, CMS020C	no	-	-	-	-
OG0000076	GpartN1_g1389.t1, GpartN1_g2509.t1	CdcalHa5_g2325.t1	CcyanHa1_g2278.t1, CcyanHa1_g4128.t1	CMN032C, CMS019C	no	-	-	-	-
OG0000077	GpartN1_g3228.t1, GpartN1_g5584.t1	CdcalHa5_g4438.t1, CdcalHa5_g4442.t1	CcyanHa1_g2377.t1, CcyanHa1_g2387.t1	CMN170C	no	-	-	-	-
OG0000078	-	CdcalHa5_g2117.t1, CdcalHa5_g2118.t1, CdcalHa5_g2119.t1, CdcalHa5_g2120.t1, CdcalHa5_g2121.t1	CcyanHa1_g2608.t1	CMM116C	no	-	-	-	-
OG0000079	GpartN1_g1526.t1, GpartN1_g3778.t1, GpartN1_g479.t1	CdcalHa5_g1463.t1	CcyanHa1_g2791.t1	CMK022C, CMO342C	no	-	-	-	-
OG0000080	GpartN1_g1043.t1, GpartN1_g3372.t1, GpartN1_g5411.t1, GpartN1_g6785.t1	CdcalHa5_g1390.t1	CcyanHa1_g2848.t1	CMK086C	no	-	non-DEG	non-DEG	non-DEG
OG0000081	GpartN1_g4104.t1, GpartN1_g4712.t1	CdcalHa5_g311.t1	CcyanHa1_g3167.t1, CcyanHa1_g3192.t1	CMI240C, CMI313C	no	-	-	-	-
OG0000082	GpartN1_g4422.t1	CdcalHa5_g2.t1, CdcalHa5_g4159.t1, CdcalHa5_g4348.t1	CcyanHa1_g3260.t1	CME010C, CMT024C	no	-	-	-	-
OG0000083	-	CdcalHa5_g1774.t1, CdcalHa5_g4250.t1, CdcalHa5_g4924.t1, CdcalHa5_g4925.t1, CdcalHa5_g4926.t1	CcyanHa1_g3463.t1	CMC178C	no	-	-	-	-
OG0000084	GpartN1_g1275.t1, GpartN1_g212.t1, GpartN1_g3727.t1, GpartN1_g862.t1	CdcalHa5_g2787.t1	CcyanHa1_g3540.t1	CMH080C	no	-	non-DEG	non-DEG	non-DEG
OG0000085	GpartN1_g1103.t1, GpartN1_g1826.t1, GpartN1_g4793.t1	CdcalHa5_g3503.t1	CcyanHa1_g3809.t1	CMK126C, CMT526C	no	-	-	-	-
OG0000086	GpartN1_g3257.t1, GpartN1_g5066.t1	CdcalHa5_g1015.t1	CcyanHa1_g3983.t1, CcyanHa1_g4239.t1	CMD108C, CMR395C	no	-	-	-	-
OG0000087	GpartN1_g6654.t1, GpartN1_g937.t1	CdcalHa5_g1014.t1	CcyanHa1_g3984.t1, CcyanHa1_g4238.t1	CMD107C, CMR394C	no	-	-	-	-
OG0000088	GpartN1_g1828.t1, GpartN1_g3211.t1, GpartN1_g4795.t1, GpartN1_g5688.t1	CdcalHa5_g2764.t1	CcyanHa1_g4208.t1	CMR373C	no	-	non-DEG	non-DEG	non-DEG
OG0000089	GpartN1_g2208.t1, GpartN1_g4501.t1	CdcalHa5_g3926.t1	CcyanHa1_g4375.t1, CcyanHa1_g4557.t1	CMG089C, CMR353C	no	-	-	-	-
OG0000090	GpartN1_g2464.t1	CdcalHa5_g3646.t1, CdcalHa5_g3647.t1	CcyanHa1_g4596.t1, CcyanHa1_g4597.t1	CMS152C, CMS154C	no	-	-	-	-
OG0000091	GpartN1_g1643.t1, GpartN1_g3412.t1, GpartN1_g4161.t1, GpartN1_g4769.t1	CdcalHa5_g3623.t1	CcyanHa1_g4618.t1	CMJ034C	no	-	non-DEG	non-DEG	non-DEG
OG0000092	GpartN1_g5229.t1, GpartN1_g972.t1	CdcalHa5_g3270.t1	CcyanHa1_g4687.t1, CcyanHa1_g4720.t1	CMB046C, CMB082C	no	-	-	-	-
OG0000093	-	-	-	CMF169C, CMI060C, CMO148C, CMO168C, CMP116C, CMP177C, CMR401C	no	-	-	-	-
OG0000094	GpartN1_g1223.t1, GpartN1_g1837.t1, GpartN1_g3494.t1, GpartN1_g4804.t1, GpartN1_g53.t1, GpartN1_g5415.t1, GpartN1_g7716.t1	-	-	-	no	-	-	-	-
OG0000095	GpartN1_g185.t1, GpartN1_g4550.t1, GpartN1_g4613.t1, GpartN1_g4614.t1, GpartN1_g5669.t1, GpartN1_g6060.t1, GpartN1_g6367.t1	-	-	-	no	-	-	-	-
OG0000096	GpartN1_g1618.t1, GpartN1_g3870.t1, GpartN1_g390.t1, GpartN1_g5064.t1, GpartN1_g5645.t1, GpartN1_g5652.t1, GpartN1_g5775.t1	-	-	-	no	-	-	-	-
OG0000097	GpartN1_g3075.t1, GpartN1_g4112.t1, GpartN1_g4720.t1, GpartN1_g6661.t1, GpartN1_g667.t1, GpartN1_g737.t1, GpartN1_g944.t1	-	-	-	no	-	-	-	-
OG0000098	GpartN1_g2789.t1, GpartN1_g3537.t1, GpartN1_g3678.t1, GpartN1_g4625.t1, GpartN1_g5653.t1, GpartN1_g6668.t1, GpartN1_g762.t1	-	-	-	no	-	-	-	-
OG0000099	GpartN1_g2135.t1, GpartN1_g2322.t1, GpartN1_g2816.t1, GpartN1_g2956.t1, GpartN1_g6139.t1, GpartN1_g7385.t1, GpartN1_g7621.t1	-	-	-	no	-	-	-	-
OG0000100	GpartN1_g5946.t1, GpartN1_g6023.t1, GpartN1_g6507.t1, GpartN1_g6775.t1, GpartN1_g6989.t1, GpartN1_g7771.t1, GpartN1_g7829.t1	-	-	-	no	-	-	-	-
OG0000101	GpartN1_g7172.t1	CdcalHa5_g4676.t1	CcyanHa1_g3.t1, CcyanHa1_g4305.t1	CME199C, CMG003C	no	-	-	-	-
OG0000102	GpartN1_g202.t1, GpartN1_g854.t1	CdcalHa5_g4066.t1	CcyanHa1_g1183.t1, CcyanHa1_g12.t1	CME158C	no	-	-	-	-
OG0000103	GpartN1_g1504.t1, GpartN1_g3545.t1, GpartN1_g457.t1	CdcalHa5_g435.t1	CcyanHa1_g31.t1	CME134C	no	-	non-DEG	non-DEG	non-DEG
OG0000104	GpartN1_g1403.t1, GpartN1_g2495.t1, GpartN1_g5373.t1	CdcalHa5_g441.t1	CcyanHa1_g37.t1	CME126C	no	-	non-DEG	non-DEG	non-DEG
OG0000105	GpartN1_g3186.t1, GpartN1_g4041.t1, GpartN1_g6974.t1	CdcalHa5_g528.t1	CcyanHa1_g154.t1	CMT274C	no	-	non-DEG	non-DEG	non-DEG
OG0000106	GpartN1_g6105.t1, GpartN1_g6921.t1	CdcalHa5_g2356.t1, CdcalHa5_g526.t1	CcyanHa1_g156.t1	CMT266C	no	-	-	-	-
OG0000107	GpartN1_g1788.t1, GpartN1_g238.t1, GpartN1_g7545.t1	CdcalHa5_g541.t1	CcyanHa1_g198.t1	CMT329C	no	-	non-DEG	non-DEG	non-DEG
OG0000108	GpartN1_g3327.t1, GpartN1_g4079.t1, GpartN1_g4685.t1	CdcalHa5_g628.t1	CcyanHa1_g248.t1	CMT392C	no	-	non-DEG	non-DEG	non-DEG
OG0000109	GpartN1_g3320.t1, GpartN1_g4072.t1, GpartN1_g4678.t1	CdcalHa5_g636.t1	CcyanHa1_g255.t1	CMT399C	no	-	non-DEG	non-DEG	non-DEG
OG0000110	GpartN1_g3319.t1, GpartN1_g4071.t1, GpartN1_g4677.t1	CdcalHa5_g688.t1	CcyanHa1_g306.t1	CMT467C	no	-	non-DEG	non-DEG	non-DEG
OG0000111	GpartN1_g3404.t1, GpartN1_g4153.t1, GpartN1_g4761.t1	CdcalHa5_g2887.t1	CcyanHa1_g454.t1	CMR014C	no	-	non-DEG	non-DEG	non-DEG
OG0000112	GpartN1_g3408.t1, GpartN1_g4157.t1, GpartN1_g4765.t1	CdcalHa5_g2897.t1	CcyanHa1_g461.t1	CMR026C	no	-	DEG (2n)	DEG (2n)	DEG (2n)
OG0000113	GpartN1_g3401.t1, GpartN1_g4150.t1, GpartN1_g4758.t1	CdcalHa5_g2894.t1	CcyanHa1_g464.t1	CMR030C	no	-	non-DEG	non-DEG	non-DEG
OG0000114	GpartN1_g3403.t1, GpartN1_g4152.t1, GpartN1_g4760.t1	CdcalHa5_g2911.t1	CcyanHa1_g479.t1	CMR053C	no	-	non-DEG	non-DEG	non-DEG
OG0000115	GpartN1_g3407.t1, GpartN1_g4156.t1, GpartN1_g4764.t1	CdcalHa5_g2908.t1	CcyanHa1_g482.t1	CMR057C	no	-	non-DEG	non-DEG	non-DEG
OG0000116	GpartN1_g3414.t1, GpartN1_g4163.t1, GpartN1_g4771.t1	CdcalHa5_g2936.t1	CcyanHa1_g498.t1	CMR079C	no	-	non-DEG	non-DEG	non-DEG
OG0000117	GpartN1_g3413.t1, GpartN1_g4162.t1, GpartN1_g4770.t1	CdcalHa5_g2937.t1	CcyanHa1_g499.t1	CMR081C	no	-	non-DEG	non-DEG	non-DEG
OG0000118	GpartN1_g2016.t1, GpartN1_g5909.t1	CdcalHa5_g2416.t1, CdcalHa5_g2791.t1	CcyanHa1_g560.t1	CMR167C	no	-	-	-	-
OG0000119	GpartN1_g2018.t1, GpartN1_g4652.t1, GpartN1_g5166.t1	CdcalHa5_g3113.t1	CcyanHa1_g639.t1	CMJ100C	no	-	DEG (n)	non-DEG	DEG (n)
OG0000120	GpartN1_g3415.t1, GpartN1_g4164.t1, GpartN1_g4772.t1	CdcalHa5_g2518.t1	CcyanHa1_g727.t1	CMJ205C	no	-	non-DEG	non-DEG	non-DEG
OG0000121	GpartN1_g5747.t1	CdcalHa5_g2583.t1	CcyanHa1_g778.t1, CcyanHa1_g787.t1	CMJ270C, CMJ284C	no	-	-	-	-
OG0000122	GpartN1_g6103.t1, GpartN1_g6923.t1	CdcalHa5_g3133.t1	CcyanHa1_g4653.t1, CcyanHa1_g803.t1	CMB003C	no	-	-	-	-
OG0000123	GpartN1_g4195.t1, GpartN1_g4348.t1	CdcalHa5_g3066.t1, CdcalHa5_g3422.t1	CcyanHa1_g894.t1	CMQ120C	no	-	-	-	-
OG0000124	GpartN1_g4203.t1, GpartN1_g4340.t1, GpartN1_g5969.t1	CdcalHa5_g3091.t1	CcyanHa1_g917.t1	CMQ149C	no	-	non-DEG	non-DEG	non-DEG
OG0000125	GpartN1_g3334.t1, GpartN1_g4086.t1, GpartN1_g4692.t1	CdcalHa5_g3105.t1	CcyanHa1_g929.t1	CMQ161C	no	-	DEG (2n)	non-DEG	non-DEG
OG0000126	GpartN1_g3391.t1, GpartN1_g4140.t1, GpartN1_g4748.t1	CdcalHa5_g3020.t1	CcyanHa1_g988.t1	CMQ237C	no	-	non-DEG	non-DEG	non-DEG
OG0000127	GpartN1_g3382.t1, GpartN1_g4131.t1, GpartN1_g4739.t1	CdcalHa5_g2996.t1	CcyanHa1_g1006.t1	CMQ255C	no	-	non-DEG	non-DEG	non-DEG
OG0000128	GpartN1_g5844.t1, GpartN1_g5955.t1, GpartN1_g6066.t1	CdcalHa5_g3175.t1	CcyanHa1_g1072.t1	CMP239C	no	-	non-DEG	non-DEG	non-DEG
OG0000129	GpartN1_g3411.t1, GpartN1_g4160.t1, GpartN1_g4768.t1	CdcalHa5_g4078.t1	CcyanHa1_g1194.t1	CMO026C	no	-	non-DEG	non-DEG	non-DEG
OG0000130	GpartN1_g3410.t1, GpartN1_g4159.t1, GpartN1_g4767.t1	CdcalHa5_g4079.t1	CcyanHa1_g1195.t1	CMO027C	no	-	non-DEG	non-DEG	non-DEG
OG0000131	GpartN1_g2959.t1	CdcalHa5_g4153.t1	CcyanHa1_g1265.t1, CcyanHa1_g1270.t1	CMO121C, CMO128C	no	-	-	-	-
OG0000132	GpartN1_g2604.t1, GpartN1_g407.t1, GpartN1_g4980.t1	CdcalHa5_g380.t1	CcyanHa1_g1321.t1	CMO187C	no	-	non-DEG	non-DEG	non-DEG
OG0000133	GpartN1_g2645.t1, GpartN1_g2994.t1, GpartN1_g6964.t1	CdcalHa5_g1508.t1	CcyanHa1_g1481.t1	CMP034C	no	-	non-DEG	non-DEG	non-DEG
OG0000134	GpartN1_g3209.t1, GpartN1_g5690.t1	CdcalHa5_g1524.t1	CcyanHa1_g1516.t1	CMP085C, CMT542C	no	-	-	-	-
OG0000135	GpartN1_g7403.t1, GpartN1_g7790.t1, GpartN1_g7810.t1	CdcalHa5_g2977.t1	CcyanHa1_g1517.t1	CMP086C	no	-	DEG (2n)	non-DEG	non-DEG
OG0000136	GpartN1_g2200.t1, GpartN1_g4509.t1	CdcalHa5_g1577.t1, CdcalHa5_g3325.t1	CcyanHa1_g1567.t1	CMP157C	no	-	-	-	-
OG0000137	GpartN1_g1298.t1, GpartN1_g3704.t1	CdcalHa5_g1604.t1, CdcalHa5_g1606.t1	CcyanHa1_g1595.t1	CMP192C	no	-	-	-	-
OG0000138	GpartN1_g2572.t1, GpartN1_g5012.t1, GpartN1_g5013.t1	CdcalHa5_g1615.t1	CcyanHa1_g1604.t1	CMQ309C	no	-	non-DEG	non-DEG	non-DEG
OG0000139	GpartN1_g1162.t1, GpartN1_g7521.t1	CdcalHa5_g1632.t1, CdcalHa5_g2384.t1	CcyanHa1_g1621.t1	CMQ332C	no	-	-	-	-
OG0000140	GpartN1_g3396.t1, GpartN1_g4145.t1, GpartN1_g4753.t1	CdcalHa5_g1700.t1	CcyanHa1_g1688.t1	CMQ427C	no	-	non-DEG	non-DEG	non-DEG
OG0000141	GpartN1_g1018.t1, GpartN1_g4021.t1, GpartN1_g5182.t1	CdcalHa5_g2301.t1	CcyanHa1_g1714.t1	CMQ465C	no	-	non-DEG	non-DEG	non-DEG
OG0000142	GpartN1_g4695.t1, GpartN1_g4696.t1, GpartN1_g5327.t1	CdcalHa5_g34.t1	CcyanHa1_g1730.t1	CMT625C	no	-	non-DEG	non-DEG	non-DEG
OG0000143	GpartN1_g2233.t1, GpartN1_g4475.t1, GpartN1_g5571.t1	CdcalHa5_g825.t1	CcyanHa1_g1736.t1	CMT616C	no	-	non-DEG	non-DEG	non-DEG
OG0000144	GpartN1_g1960.t1, GpartN1_g2861.t1, GpartN1_g6532.t1	CdcalHa5_g836.t1	CcyanHa1_g1752.t1	CMT597C	no	-	non-DEG	non-DEG	non-DEG
OG0000145	GpartN1_g3423.t1, GpartN1_g5253.t1, GpartN1_g948.t1	CdcalHa5_g851.t1	CcyanHa1_g1764.t1	CMT583C	no	-	non-DEG	non-DEG	non-DEG
OG0000146	GpartN1_g1990.t1, GpartN1_g2891.t1	CdcalHa5_g898.t1	CcyanHa1_g1811.t1	CML061C, CMM233C	no	-	-	-	-
OG0000147	GpartN1_g1832.t1, GpartN1_g4799.t1	CdcalHa5_g913.t1	CcyanHa1_g1828.t1	CML081C, CML082C	no	-	-	-	-
OG0000148	GpartN1_g3670.t1, GpartN1_g5921.t1, GpartN1_g5971.t1	CdcalHa5_g2747.t1	CcyanHa1_g1903.t1	CML176C	no	-	non-DEG	non-DEG	non-DEG
OG0000149	GpartN1_g3390.t1, GpartN1_g4139.t1, GpartN1_g4747.t1	CdcalHa5_g2765.t1	CcyanHa1_g1918.t1	CML190C	no	-	non-DEG	non-DEG	non-DEG
OG0000150	-	CdcalHa5_g2337.t1	CcyanHa1_g1928.t1, CcyanHa1_g2295.t1, CcyanHa1_g4003.t1	CMN064C, CMR412C	no	-	-	-	-
OG0000151	GpartN1_g368.t1	CdcalHa5_g63.t1	CcyanHa1_g1934.t1, CcyanHa1_g3678.t1	CMH271C, CMR420C	no	-	-	-	-
OG0000152	GpartN1_g4096.t1, GpartN1_g4704.t1, GpartN1_g5319.t1	CdcalHa5_g18.t1	CcyanHa1_g1979.t1	CMR489C	no	-	non-DEG	non-DEG	non-DEG
OG0000153	GpartN1_g4095.t1, GpartN1_g4703.t1, GpartN1_g5320.t1	CdcalHa5_g20.t1	CcyanHa1_g1981.t1	CMR492C	no	-	non-DEG	non-DEG	non-DEG
OG0000154	GpartN1_g3500.t1, GpartN1_g3894.t1, GpartN1_g6731.t1	CdcalHa5_g3868.t1	CcyanHa1_g1991.t1	CMF187C	no	-	non-DEG	non-DEG	non-DEG
OG0000155	GpartN1_g2569.t1, GpartN1_g3829.t1, GpartN1_g5506.t1	CdcalHa5_g1853.t1	CcyanHa1_g2080.t1	CMS286C	no	-	non-DEG	non-DEG	non-DEG
OG0000156	GpartN1_g3317.t1, GpartN1_g4069.t1, GpartN1_g4675.t1	CdcalHa5_g1882.t1	CcyanHa1_g2107.t1	CMS320C	no	-	non-DEG	non-DEG	non-DEG
OG0000157	GpartN1_g5764.t1, GpartN1_g6420.t1	CdcalHa5_g1427.t1, CdcalHa5_g1939.t1	CcyanHa1_g2165.t1	CMS393C	no	-	-	-	-
OG0000158	GpartN1_g3424.t1, GpartN1_g3437.t1, GpartN1_g4892.t1	CdcalHa5_g1976.t1	CcyanHa1_g2198.t1	CMS438C	no	-	non-DEG	non-DEG	non-DEG
OG0000159	GpartN1_g2921.t1	CdcalHa5_g4681.t1	CcyanHa1_g2250.t1, CcyanHa1_g3475.t1, CcyanHa1_g3685.t1	CMH007C	no	-	-	-	-
OG0000160	-	-	CcyanHa1_g2253.t1, CcyanHa1_g4483.t1	CMJ318C, CML002C, CMN002C, CMQ002C	no	-	-	-	-
OG0000161	-	-	CcyanHa1_g2255.t1, CcyanHa1_g4485.t1	CMJ315C, CML004C, CMN003C, CMQ004C	no	-	-	-	-
OG0000162	-	CdcalHa5_g2107.t1, CdcalHa5_g2318.t1	CcyanHa1_g2268.t1, CcyanHa1_g2605.t1	CMM113C, CMN019C	no	-	-	-	-
OG0000163	GpartN1_g6971.t1	CdcalHa5_g2326.t1	CcyanHa1_g2279.t1, CcyanHa1_g4127.t1	CMN033C, CMS018C	no	-	-	-	-
OG0000164	GpartN1_g4001.t1, GpartN1_g4554.t1, GpartN1_g6363.t1	CdcalHa5_g2339.t1	CcyanHa1_g2288.t1	CMN049C	no	-	non-DEG	DEG (2n)	DEG (2n)
OG0000165	GpartN1_g1881.t1, GpartN1_g4848.t1	CdcalHa5_g2321.t1	CcyanHa1_g2294.t1, CcyanHa1_g4001.t1	CMN058C	no	-	-	-	-
OG0000166	GpartN1_g2589.t1, GpartN1_g4995.t1	CdcalHa5_g2360.t1	CcyanHa1_g2324.t1	CMH100C, CMN097C	no	-	-	-	-
OG0000167	GpartN1_g2327.t1, GpartN1_g2821.t1, GpartN1_g6759.t1	CdcalHa5_g2377.t1	CcyanHa1_g2332.t1	CMN109C	no	-	non-DEG	non-DEG	non-DEG
OG0000168	GpartN1_g3221.t1	CdcalHa5_g4455.t1	CcyanHa1_g2400.t1, CcyanHa1_g2401.t1	CMN193C, CMN194C	no	-	-	-	-
OG0000169	GpartN1_g1409.t1, GpartN1_g5259.t1, GpartN1_g5876.t1	CdcalHa5_g4487.t1	CcyanHa1_g2430.t1	CMN227C	no	-	non-DEG	non-DEG	non-DEG
OG0000170	GpartN1_g1418.t1, GpartN1_g5268.t1, GpartN1_g5885.t1	CdcalHa5_g4492.t1	CcyanHa1_g2436.t1	CMN234C	no	-	DEG (2n)	non-DEG	non-DEG
OG0000171	GpartN1_g1413.t1, GpartN1_g5263.t1, GpartN1_g5880.t1	CdcalHa5_g4498.t1	CcyanHa1_g2454.t1	CMN258C	no	-	non-DEG	non-DEG	non-DEG
OG0000172	GpartN1_g1414.t1, GpartN1_g5264.t1, GpartN1_g5881.t1	CdcalHa5_g4513.t1	CcyanHa1_g2455.t1	CMN259C	no	-	non-DEG	non-DEG	non-DEG
OG0000173	GpartN1_g125.t1, GpartN1_g3271.t1	CdcalHa5_g1226.t1, CdcalHa5_g4093.t1	CcyanHa1_g2465.t1	CMN269C	no	-	-	-	-
OG0000174	GpartN1_g3395.t1, GpartN1_g4144.t1, GpartN1_g4752.t1	CdcalHa5_g4537.t1	CcyanHa1_g2519.t1	CMN336C	no	-	non-DEG	non-DEG	non-DEG
OG0000175	GpartN1_g6111.t1, GpartN1_g6915.t1	CdcalHa5_g2972.t1	CcyanHa1_g2577.t1, CcyanHa1_g2648.t1	CMM169C	no	-	-	-	-
OG0000176	GpartN1_g4402.t1	CdcalHa5_g2111.t1	CcyanHa1_g2601.t1	CMH215C, CMM109C, CMQ416C	no	-	-	-	-
OG0000177	GpartN1_g6609.t1	CdcalHa5_g2110.t1, CdcalHa5_g4838.t1	CcyanHa1_g2602.t1	CMH214C, CMM110C	no	-	-	-	-
OG0000178	GpartN1_g2323.t1, GpartN1_g2817.t1, GpartN1_g6524.t1	CdcalHa5_g2247.t1	CcyanHa1_g2748.t1	CMM296C	no	-	non-DEG	non-DEG	non-DEG
OG0000179	GpartN1_g4127.t1, GpartN1_g4735.t1, GpartN1_g7708.t1	CdcalHa5_g1404.t1	CcyanHa1_g2835.t1	CMK069C	no	-	non-DEG	non-DEG	non-DEG
OG0000180	GpartN1_g1733.t1, GpartN1_g3557.t1, GpartN1_g3914.t1	CdcalHa5_g1368.t1	CcyanHa1_g2857.t1	CMK098C	no	-	non-DEG	non-DEG	non-DEG
OG0000181	GpartN1_g3325.t1, GpartN1_g4077.t1, GpartN1_g4683.t1	CdcalHa5_g1299.t1	CcyanHa1_g2936.t1	CMK185C	no	-	non-DEG	non-DEG	non-DEG
OG0000182	GpartN1_g3332.t1, GpartN1_g4084.t1, GpartN1_g4690.t1	CdcalHa5_g1292.t1	CcyanHa1_g2939.t1	CMK182C	no	-	non-DEG	non-DEG	non-DEG
OG0000183	GpartN1_g7397.t1, GpartN1_g7796.t1, GpartN1_g7804.t1	CdcalHa5_g481.t1	CcyanHa1_g3022.t1	CMI034C	no	-	non-DEG	non-DEG	non-DEG
OG0000184	GpartN1_g3111.t1	CdcalHa5_g1069.t1	CcyanHa1_g3029.t1, CcyanHa1_g3962.t1	CMD076C, CMI041C	no	-	-	-	-
OG0000185	GpartN1_g2165.t1	CdcalHa5_g1068.t1	CcyanHa1_g3030.t1, CcyanHa1_g3963.t1	CMD077C, CMI042C	no	-	-	-	-
OG0000186	GpartN1_g3384.t1, GpartN1_g4133.t1, GpartN1_g4741.t1	CdcalHa5_g166.t1	CcyanHa1_g3060.t1	CMI080C	no	-	non-DEG	non-DEG	non-DEG
OG0000187	GpartN1_g4251.t1, GpartN1_g4292.t1	CdcalHa5_g175.t1	CcyanHa1_g3068.t1	CMI092C, CMT506C	no	-	-	-	-
OG0000188	GpartN1_g4239.t1, GpartN1_g4304.t1, GpartN1_g5311.t1	CdcalHa5_g194.t1	CcyanHa1_g3083.t1	CMI112C	no	-	non-DEG	non-DEG	non-DEG
OG0000189	-	CdcalHa5_g245.t1, CdcalHa5_g246.t1, CdcalHa5_g247.t1, CdcalHa5_g248.t1	CcyanHa1_g3113.t1	CMI147C	no	-	-	-	-
OG0000190	GpartN1_g7549.t1	CdcalHa5_g259.t1	CcyanHa1_g3136.t1, CcyanHa1_g3154.t1	CMI197C, CMI311C	no	-	-	-	-
OG0000191	GpartN1_g3546.t1, GpartN1_g6180.t1	CdcalHa5_g263.t1	CcyanHa1_g3137.t1, CcyanHa1_g3155.t1	CMI312C	no	-	-	-	-
OG0000192	GpartN1_g6101.t1, GpartN1_g6925.t1	CdcalHa5_g270.t1, CdcalHa5_g3526.t1	CcyanHa1_g3147.t1	CMI185C	no	-	-	-	-
OG0000193	GpartN1_g1723.t1	CdcalHa5_g309.t1	CcyanHa1_g3166.t1, CcyanHa1_g3190.t1	CMI210C, CMI237C	no	-	-	-	-
OG0000194	GpartN1_g183.t1, GpartN1_g4592.t1, GpartN1_g7567.t1	CdcalHa5_g287.t1	CcyanHa1_g3169.t1	CMI212C	no	-	non-DEG	non-DEG	non-DEG
OG0000195	GpartN1_g6863.t1, GpartN1_g7111.t1	CdcalHa5_g314.t1, CdcalHa5_g315.t1	CcyanHa1_g3196.t1	CMI244C	no	-	-	-	-
OG0000196	GpartN1_g1707.t1, GpartN1_g2949.t1, GpartN1_g4400.t1	CdcalHa5_g334.t1	CcyanHa1_g3225.t1	CMI283C	no	-	non-DEG	non-DEG	non-DEG
OG0000197	GpartN1_g229.t1, GpartN1_g26.t1	CdcalHa5_g4678.t1, CdcalHa5_g475.t1	CcyanHa1_g3261.t1	CMT025C	no	-	-	-	-
OG0000198	-	CdcalHa5_g3247.t1	CcyanHa1_g3377.t1	CMC074C, CMH216C, CMM108C, CMQ418C	no	-	-	-	-
OG0000199	GpartN1_g1638.t1	CdcalHa5_g4908.t1	CcyanHa1_g3436.t1, CcyanHa1_g4052.t1	CMC147C, CML259C	no	-	-	-	-
OG0000200	GpartN1_g247.t1	CdcalHa5_g3603.t1	CcyanHa1_g3473.t1, CcyanHa1_g3904.t1, CcyanHa1_g4648.t1	CMJ008C	no	-	-	-	-
OG0000201	GpartN1_g7401.t1, GpartN1_g7792.t1, GpartN1_g7808.t1	CdcalHa5_g4729.t1	CcyanHa1_g3527.t1	CMH063C	no	-	non-DEG	non-DEG	non-DEG
OG0000202	GpartN1_g7404.t1, GpartN1_g7789.t1, GpartN1_g7811.t1	CdcalHa5_g4730.t1	CcyanHa1_g3528.t1	CMH064C	no	-	non-DEG	non-DEG	non-DEG
OG0000203	GpartN1_g7405.t1, GpartN1_g7788.t1, GpartN1_g7812.t1	CdcalHa5_g4731.t1	CcyanHa1_g3529.t1	CMH065C	no	-	non-DEG	non-DEG	non-DEG
OG0000204	GpartN1_g7400.t1, GpartN1_g7793.t1, GpartN1_g7807.t1	CdcalHa5_g4750.t1	CcyanHa1_g3552.t1	CMH107C	no	-	non-DEG	non-DEG	non-DEG
OG0000205	GpartN1_g7402.t1, GpartN1_g7791.t1, GpartN1_g7809.t1	CdcalHa5_g4773.t1	CcyanHa1_g3574.t1	CMH135C	no	-	non-DEG	non-DEG	non-DEG
OG0000206	-	CdcalHa5_g3944.t1, CdcalHa5_g3946.t1, CdcalHa5_g3947.t1	CcyanHa1_g3596.t1, CcyanHa1_g4537.t1	CMX178C	no	-	-	-	-
OG0000207	GpartN1_g4551.t1, GpartN1_g6366.t1	CdcalHa5_g4369.t1	CcyanHa1_g3630.t1	CMH206C, CMQ415C	no	-	-	-	-
OG0000208	GpartN1_g5772.t1, GpartN1_g6428.t1	CdcalHa5_g2821.t1	CcyanHa1_g3633.t1	CMI004C, CMT006C	no	-	-	-	-
OG0000209	GpartN1_g1829.t1, GpartN1_g3582.t1, GpartN1_g4796.t1	CdcalHa5_g3399.t1	CcyanHa1_g3643.t1	CMH227C	no	-	non-DEG	non-DEG	non-DEG
OG0000210	GpartN1_g3039.t1, GpartN1_g3071.t1, GpartN1_g4453.t1	CdcalHa5_g1598.t1	CcyanHa1_g3669.t1	CMH260C	no	-	non-DEG	non-DEG	non-DEG
OG0000211	GpartN1_g730.t1	CdcalHa5_g3818.t1	CcyanHa1_g3777.t1, CcyanHa1_g4493.t1	CML009C, CMR273C	no	-	-	-	-
OG0000212	GpartN1_g1601.t1	CdcalHa5_g191.t1	CcyanHa1_g3782.t1, CcyanHa1_g4498.t1	CML014C, CMR277C	no	-	-	-	-
OG0000213	GpartN1_g3684.t1	CdcalHa5_g190.t1	CcyanHa1_g3783.t1, CcyanHa1_g4499.t1	CML015C, CMR278C	no	-	-	-	-
OG0000214	GpartN1_g3142.t1, GpartN1_g4945.t1, GpartN1_g6745.t1	CdcalHa5_g3436.t1	CcyanHa1_g3789.t1	CMT549C	no	-	non-DEG	non-DEG	non-DEG
OG0000215	GpartN1_g2442.t1	CdcalHa5_g4393.t1	CcyanHa1_g3793.t1, CcyanHa1_g4353.t1	CMG060C, CMT546C	no	-	-	-	-
OG0000216	GpartN1_g7441.t1	CdcalHa5_g4394.t1	CcyanHa1_g3794.t1, CcyanHa1_g4354.t1	CMG061C, CMT545C	no	-	-	-	-
OG0000217	GpartN1_g2445.t1	CdcalHa5_g4395.t1	CcyanHa1_g3795.t1, CcyanHa1_g4355.t1	CMG062C, CMT544C	no	-	-	-	-
OG0000218	GpartN1_g4213.t1, GpartN1_g4330.t1, GpartN1_g6723.t1	CdcalHa5_g3496.t1	CcyanHa1_g3803.t1	CMT533C	no	-	non-DEG	non-DEG	non-DEG
OG0000219	GpartN1_g3322.t1, GpartN1_g4074.t1, GpartN1_g4680.t1	CdcalHa5_g4294.t1	CcyanHa1_g3820.t1	CMT508C	no	-	non-DEG	non-DEG	non-DEG
OG0000220	GpartN1_g5944.t1, GpartN1_g6021.t1, GpartN1_g6777.t1	CdcalHa5_g4183.t1	CcyanHa1_g3945.t1	CMD053C	no	-	non-DEG	non-DEG	non-DEG
OG0000221	GpartN1_g3315.t1, GpartN1_g4067.t1, GpartN1_g4673.t1	CdcalHa5_g1073.t1 (intron)	CcyanHa1_g3954.t1 (intron)	CMD067C (intron)	yes	-	non-DEG	non-DEG	non-DEG
OG0000222	GpartN1_g5643.t1	CdcalHa5_g1016.t1	CcyanHa1_g3982.t1, CcyanHa1_g4240.t1	CMD109C, CMR396C	no	-	-	-	-
OG0000223	GpartN1_g2105.t1, GpartN1_g5149.t1	CdcalHa5_g1276.t1, CdcalHa5_g1278.t1	CcyanHa1_g3995.t1	CMR405C	no	-	-	-	-
OG0000224	GpartN1_g3383.t1, GpartN1_g4132.t1, GpartN1_g4740.t1	CdcalHa5_g2704.t1	CcyanHa1_g4043.t1	CML249C	no	-	non-DEG	non-DEG	non-DEG
OG0000225	GpartN1_g14.t1, GpartN1_g2315.t1, GpartN1_g2809.t1	CdcalHa5_g4005.t1	CcyanHa1_g4076.t1	CML290C	no	-	non-DEG	non-DEG	non-DEG
OG0000226	GpartN1_g5068.t1	CdcalHa5_g3964.t1	CcyanHa1_g4112.t1	CMI002C, CMS002C, CMT003C	no	-	-	-	-
OG0000227	GpartN1_g246.t1, GpartN1_g3505.t1, GpartN1_g75.t1	CdcalHa5_g4187.t1	CcyanHa1_g4141.t1	CMS032C	no	-	non-DEG	non-DEG	non-DEG
OG0000228	GpartN1_g1279.t1, GpartN1_g3723.t1	CdcalHa5_g3171.t1, CdcalHa5_g3696.t1	CcyanHa1_g4166.t1	CMS061C	no	-	-	-	-
OG0000229	GpartN1_g1861.t1, GpartN1_g4828.t1, GpartN1_g7264.t1	CdcalHa5_g4219.t1	CcyanHa1_g4183.t1	CMS084C	no	-	non-DEG	non-DEG	non-DEG
OG0000230	GpartN1_g5993.t1, GpartN1_g6624.t1, GpartN1_g907.t1	CdcalHa5_g4390.t1	CcyanHa1_g4346.t1	CMG052C	no	-	non-DEG	non-DEG	non-DEG
OG0000231	GpartN1_g429.t1, GpartN1_g7410.t1, GpartN1_g7570.t1	CdcalHa5_g3913.t1	CcyanHa1_g4362.t1	CMG073C	no	-	DEG (2n)	DEG (2n)	DEG (2n)
OG0000232	GpartN1_g5232.t1, GpartN1_g6961.t1, GpartN1_g969.t1	CdcalHa5_g3698.t1	CcyanHa1_g4383.t1	CMG098C	no	-	DEG (2n)	DEG (2n)	DEG (2n)
OG0000233	-	CdcalHa5_g3953.t1, CdcalHa5_g3977.t1	CcyanHa1_g4508.t1, CcyanHa1_g4531.t1	CMR290C, CMX177C	no	-	-	-	-
OG0000234	GpartN1_g6847.t1, GpartN1_g7127.t1	CdcalHa5_g3596.t1, CdcalHa5_g4344.t1	CcyanHa1_g4642.t1	CMJ013C	no	-	-	-	-
OG0000235	GpartN1_g2698.t1	CdcalHa5_g3302.t1	CcyanHa1_g4686.t1, CcyanHa1_g4721.t1	CMB044C, CMB083C	no	-	-	-	-
OG0000236	GpartN1_g6311.t1	CdcalHa5_g3358.t1	CcyanHa1_g4702.t1, CcyanHa1_g4739.t1	CMB065C, CMB107C	no	-	-	-	-
OG0000237	GpartN1_g5484.t1	CdcalHa5_g3357.t1	CcyanHa1_g4703.t1, CcyanHa1_g4740.t1	CMB064C, CMB108C	no	-	-	-	-
OG0000238	GpartN1_g3333.t1, GpartN1_g4085.t1, GpartN1_g4691.t1	CdcalHa5_g3351.t1	CcyanHa1_g4746.t1	CMB116C	no	-	non-DEG	non-DEG	non-DEG
OG0000239	GpartN1_g3394.t1, GpartN1_g4143.t1, GpartN1_g4751.t1	CdcalHa5_g3323.t1	CcyanHa1_g4771.t1	CMB151C	no	-	DEG (2n)	non-DEG	DEG (2n)
OG0000240	GpartN1_g2125.t1, GpartN1_g5129.t1, GpartN1_g5420.t1	CdcalHa5_g4661.t1	CcyanHa1_g4871.t1	CMA125C	no	-	non-DEG	non-DEG	non-DEG
OG0000241	GpartN1_g122.t1, GpartN1_g2588.t1, GpartN1_g360.t1, GpartN1_g4996.t1, GpartN1_g5554.t1, GpartN1_g6341.t1	-	-	-	no	-	-	-	-
OG0000242	GpartN1_g1541.t1, GpartN1_g2920.t1, GpartN1_g494.t1, GpartN1_g5707.t1, GpartN1_g5801.t1, GpartN1_g7164.t1	-	-	-	no	-	-	-	-
OG0000243	GpartN1_g1037.t1, GpartN1_g3922.t1, GpartN1_g4244.t1, GpartN1_g4299.t1, GpartN1_g6466.t1, GpartN1_g7031.t1	-	-	-	no	-	-	-	-
OG0000244	GpartN1_g1238.t1, GpartN1_g4664.t1, GpartN1_g6511.t1, GpartN1_g6985.t1, GpartN1_g7524.t1, GpartN1_g7534.t1	-	-	-	no	-	-	-	-
OG0000245	GpartN1_g1913.t1, GpartN1_g1931.t1, GpartN1_g1943.t1, GpartN1_g1946.t1, GpartN1_g1956.t1, GpartN1_g1957.t1	-	-	-	no	-	-	-	-
OG0000246	GpartN1_g2945.t1, GpartN1_g3268.t1, GpartN1_g3428.t1, GpartN1_g4604.t1, GpartN1_g6470.t1, GpartN1_g7027.t1	-	-	-	no	-	-	-	-
OG0000247	GpartN1_g4471.t1, GpartN1_g6027.t1, GpartN1_g7395.t1, GpartN1_g7466.t1, GpartN1_g7798.t1, GpartN1_g7801.t1	-	-	-	no	-	-	-	-
OG0000248	GpartN1_g4212.t1, GpartN1_g4331.t1	CdcalHa5_g473.t1	CcyanHa1_g4.t1	CMO003C	no	-	non-DEG	non-DEG	non-DEG
OG0000249	GpartN1_g7293.t1	CdcalHa5_g4060.t1	CcyanHa1_g10.t1, CcyanHa1_g1181.t1	CME162C	no	-	-	-	-
OG0000250	GpartN1_g1310.t1, GpartN1_g3692.t1	CdcalHa5_g461.t1	CcyanHa1_g20.t1	CME148C	no	-	non-DEG	non-DEG	non-DEG
OG0000251	GpartN1_g1296.t1, GpartN1_g3706.t1	CdcalHa5_g460.t1	CcyanHa1_g22.t1	CME146C	no	-	non-DEG	non-DEG	non-DEG
OG0000252	GpartN1_g6656.t1, GpartN1_g939.t1	CdcalHa5_g427.t1	CcyanHa1_g23.t1	CME145C	no	-	non-DEG	non-DEG	non-DEG
OG0000253	GpartN1_g5248.t1, GpartN1_g953.t1	CdcalHa5_g428.t1	CcyanHa1_g24.t1	CME143C	no	-	non-DEG	non-DEG	non-DEG
OG0000254	GpartN1_g2578.t1, GpartN1_g5006.t1	CdcalHa5_g430.t1	CcyanHa1_g26.t1	CME141C	no	-	non-DEG	non-DEG	non-DEG
OG0000255	GpartN1_g6077.t1, GpartN1_g6949.t1	CdcalHa5_g433.t1	CcyanHa1_g29.t1	CME136C	no	-	non-DEG	non-DEG	non-DEG
OG0000256	GpartN1_g1402.t1, GpartN1_g2496.t1	CdcalHa5_g437.t1	CcyanHa1_g33.t1	CME132C	no	-	non-DEG	non-DEG	non-DEG
OG0000257	GpartN1_g4226.t1, GpartN1_g4317.t1	CdcalHa5_g439.t1	CcyanHa1_g35.t1	CME128C	no	-	non-DEG	non-DEG	non-DEG
OG0000258	GpartN1_g4224.t1, GpartN1_g4319.t1	CdcalHa5_g440.t1	CcyanHa1_g36.t1	CME127C	no	-	non-DEG	non-DEG	non-DEG
OG0000259	GpartN1_g4215.t1, GpartN1_g4328.t1	CdcalHa5_g3823.t1	CcyanHa1_g40.t1	CMT117C	no	-	non-DEG	non-DEG	non-DEG
OG0000260	GpartN1_g4223.t1, GpartN1_g4320.t1	CdcalHa5_g454.t1	CcyanHa1_g53.t1	CMT134C	no	-	non-DEG	non-DEG	non-DEG
OG0000261	GpartN1_g153.t1, GpartN1_g3299.t1	CdcalHa5_g419.t1	CcyanHa1_g64.t1	CMT157C	no	-	non-DEG	non-DEG	non-DEG
OG0000262	GpartN1_g1554.t1, GpartN1_g507.t1	CdcalHa5_g421.t1	CcyanHa1_g66.t1	CMT159C	no	-	non-DEG	non-DEG	non-DEG
OG0000263	GpartN1_g3202.t1, GpartN1_g5697.t1	CdcalHa5_g413.t1	CcyanHa1_g69.t1	CMT162C	no	-	non-DEG	non-DEG	non-DEG
OG0000264	GpartN1_g244.t1	CdcalHa5_g1877.t1, CdcalHa5_g77.t1	CcyanHa1_g81.t1	CMT175C	no	-	-	-	-
OG0000265	GpartN1_g4187.t1, GpartN1_g4356.t1	CdcalHa5_g108.t1	CcyanHa1_g83.t1	CMT209C	no	-	non-DEG	non-DEG	non-DEG
OG0000266	GpartN1_g4267.t1, GpartN1_g4276.t1	CdcalHa5_g106.t1	CcyanHa1_g84.t1	CMT207C	no	-	non-DEG	non-DEG	non-DEG
OG0000267	GpartN1_g1997.t1, GpartN1_g2898.t1	CdcalHa5_g90.t1	CcyanHa1_g97.t1	CMT192C	no	-	non-DEG	non-DEG	non-DEG
OG0000268	GpartN1_g4262.t1, GpartN1_g4281.t1	CdcalHa5_g89.t1	CcyanHa1_g98.t1	CMT191C	no	-	non-DEG	non-DEG	non-DEG
OG0000269	GpartN1_g4261.t1, GpartN1_g4282.t1	CdcalHa5_g85.t1	CcyanHa1_g102.t1	CMT184C	no	-	non-DEG	non-DEG	non-DEG
OG0000270	GpartN1_g2772.t1, GpartN1_g7391.t1	CdcalHa5_g82.t1	CcyanHa1_g105.t1	CMT181C	no	-	non-DEG	non-DEG	non-DEG
OG0000271	GpartN1_g3666.t1	CdcalHa5_g1268.t1, CdcalHa5_g80.t1	CcyanHa1_g107.t1	CMT178C	no	-	-	-	-
OG0000272	GpartN1_g4183.t1, GpartN1_g4360.t1	CdcalHa5_g111.t1	CcyanHa1_g111.t1	CMT639C	no	-	non-DEG	non-DEG	non-DEG
OG0000273	GpartN1_g4255.t1, GpartN1_g4288.t1	CdcalHa5_g489.t1	CcyanHa1_g113.t1	CMT214C	no	-	non-DEG	non-DEG	non-DEG
OG0000274	GpartN1_g5768.t1, GpartN1_g6424.t1	CdcalHa5_g502.t1	CcyanHa1_g116.t1	CMT217C	no	-	non-DEG	non-DEG	non-DEG
OG0000275	GpartN1_g6106.t1, GpartN1_g6920.t1	CdcalHa5_g510.t1	CcyanHa1_g122.t1	CMT227C	no	-	non-DEG	non-DEG	non-DEG
OG0000276	GpartN1_g2361.t1, GpartN1_g2855.t1	CdcalHa5_g509.t1	CcyanHa1_g123.t1	CMT228C	no	-	non-DEG	non-DEG	non-DEG
OG0000277	-	CdcalHa5_g1913.t1, CdcalHa5_g312.t1, CdcalHa5_g507.t1	CcyanHa1_g124.t1	CMT231C	no	-	-	-	-
OG0000278	GpartN1_g168.t1, GpartN1_g6122.t1	CdcalHa5_g504.t1	CcyanHa1_g127.t1	CMT234C	no	-	non-DEG	non-DEG	non-DEG
OG0000279	GpartN1_g6872.t1, GpartN1_g7102.t1	CdcalHa5_g503.t1	CcyanHa1_g129.t1	CMX211C	no	-	non-DEG	non-DEG	non-DEG
OG0000280	GpartN1_g6881.t1, GpartN1_g7093.t1	CdcalHa5_g521.t1	CcyanHa1_g133.t1	CMT244C	no	-	non-DEG	non-DEG	non-DEG
OG0000281	GpartN1_g6108.t1, GpartN1_g6918.t1	CdcalHa5_g518.t1	CcyanHa1_g141.t1	CMT256C	no	-	non-DEG	non-DEG	non-DEG
OG0000282	-	CdcalHa5_g575.t1	CcyanHa1_g143.t1, CcyanHa1_g169.t1	CMT259C, CMT287C	no	-	-	-	-
OG0000283	-	CdcalHa5_g578.t1	CcyanHa1_g146.t1, CcyanHa1_g202.t1	CMT283C, CMT643C	no	-	-	-	-
OG0000284	GpartN1_g7323.t1, GpartN1_g7648.t1	CdcalHa5_g534.t1 (intron)	CcyanHa1_g153.t1 (intron)	CMT275C (intron)	yes	-	non-DEG	non-DEG	non-DEG
OG0000285	GpartN1_g6882.t1, GpartN1_g7092.t1	CdcalHa5_g523.t1	CcyanHa1_g159.t1	CMT269C	no	-	DEG (2n)	DEG (2n)	DEG (2n)
OG0000286	GpartN1_g1692.t1, GpartN1_g6285.t1	CdcalHa5_g513.t1	CcyanHa1_g161.t1	CMT271C	no	-	non-DEG	non-DEG	non-DEG
OG0000287	GpartN1_g1521.t1, GpartN1_g474.t1	CdcalHa5_g514.t1	CcyanHa1_g162.t1	CMT272C	no	-	non-DEG	non-DEG	non-DEG
OG0000288	GpartN1_g2665.t1, GpartN1_g3014.t1	CdcalHa5_g566.t1	CcyanHa1_g178.t1	CMT298C	no	-	non-DEG	non-DEG	non-DEG
OG0000289	GpartN1_g6879.t1, GpartN1_g7095.t1	CdcalHa5_g562.t1	CcyanHa1_g181.t1	CMT304C	no	-	non-DEG	non-DEG	non-DEG
OG0000290	GpartN1_g1818.t1, GpartN1_g4785.t1	CdcalHa5_g558.t1	CcyanHa1_g184.t1	CMT309C	no	-	non-DEG	non-DEG	non-DEG
OG0000291	GpartN1_g1817.t1, GpartN1_g4784.t1	CdcalHa5_g561.t1	CcyanHa1_g187.t1	CMT313C	no	-	non-DEG	non-DEG	non-DEG
OG0000292	GpartN1_g5852.t1	CdcalHa5_g4272.t1, CdcalHa5_g599.t1	CcyanHa1_g221.t1	CMT361C	no	-	-	-	-
OG0000293	GpartN1_g659.t1	CdcalHa5_g2033.t1, CdcalHa5_g626.t1	CcyanHa1_g246.t1	CMT390C	no	-	-	-	-
OG0000294	GpartN1_g264.t1, GpartN1_g5486.t1	CdcalHa5_g633.t1	CcyanHa1_g252.t1	CMT396C	no	-	non-DEG	non-DEG	non-DEG
OG0000295	GpartN1_g7777.t1, GpartN1_g7823.t1	CdcalHa5_g641.t1	CcyanHa1_g260.t1	CMT407C	no	-	non-DEG	non-DEG	non-DEG
OG0000296	GpartN1_g272.t1, GpartN1_g530.t1	CdcalHa5_g642.t1	CcyanHa1_g261.t1	CMT409C	no	-	non-DEG	non-DEG	non-DEG
OG0000297	GpartN1_g1468.t1	CdcalHa5_g648.t1	CcyanHa1_g268.t1	CMI270C, CMT416C	no	-	-	-	-
OG0000298	GpartN1_g2591.t1, GpartN1_g4993.t1	CdcalHa5_g653.t1	CcyanHa1_g272.t1	CMT421C	no	-	non-DEG	non-DEG	non-DEG
OG0000299	GpartN1_g1470.t1, GpartN1_g633.t1	CdcalHa5_g658.t1	CcyanHa1_g277.t1	CMT430C	no	-	non-DEG	non-DEG	non-DEG
OG0000300	GpartN1_g2356.t1, GpartN1_g2850.t1	CdcalHa5_g660.t1	CcyanHa1_g279.t1	CMT432C	no	-	non-DEG	non-DEG	non-DEG
OG0000301	GpartN1_g2458.t1, GpartN1_g4638.t1	CdcalHa5_g681.t1	CcyanHa1_g300.t1	CMT460C	no	-	non-DEG	non-DEG	non-DEG
OG0000302	GpartN1_g5093.t1, GpartN1_g7757.t1	CdcalHa5_g691.t1	CcyanHa1_g309.t1	CMT471C	no	-	non-DEG	non-DEG	DEG (2n)
OG0000303	GpartN1_g2346.t1, GpartN1_g2840.t1	CdcalHa5_g794.t1	CcyanHa1_g325.t1	CMT488C	no	-	non-DEG	non-DEG	non-DEG
OG0000304	GpartN1_g2340.t1, GpartN1_g2834.t1	CdcalHa5_g793.t1	CcyanHa1_g326.t1	CMT489C	no	-	non-DEG	non-DEG	non-DEG
OG0000305	GpartN1_g2338.t1, GpartN1_g2832.t1	CdcalHa5_g789.t1	CcyanHa1_g330.t1	CMT494C	no	-	non-DEG	non-DEG	non-DEG
OG0000306	GpartN1_g2111.t1, GpartN1_g5143.t1	CdcalHa5_g788.t1	CcyanHa1_g332.t1	CMT495C	no	-	non-DEG	non-DEG	non-DEG
OG0000307	GpartN1_g4553.t1, GpartN1_g6364.t1	CdcalHa5_g780.t1	CcyanHa1_g338.t1	CMT501C	no	-	non-DEG	non-DEG	non-DEG
OG0000308	GpartN1_g2347.t1, GpartN1_g2841.t1	CdcalHa5_g778.t1	CcyanHa1_g340.t1	CMT503C	no	-	non-DEG	non-DEG	non-DEG
OG0000309	GpartN1_g2350.t1, GpartN1_g2844.t1	CdcalHa5_g3792.t1	CcyanHa1_g342.t1	CME031C	no	-	non-DEG	non-DEG	non-DEG
OG0000310	GpartN1_g2967.t1, GpartN1_g3620.t1	CdcalHa5_g771.t1	CcyanHa1_g347.t1	CMS211C	no	-	non-DEG	non-DEG	non-DEG
OG0000311	GpartN1_g2349.t1, GpartN1_g2843.t1	CdcalHa5_g763.t1	CcyanHa1_g354.t1	CMS220C	no	-	non-DEG	non-DEG	non-DEG
OG0000312	GpartN1_g2161.t1	CdcalHa5_g762.t1	CcyanHa1_g355.t1	CMM100C, CMS221C	no	-	-	-	-
OG0000313	GpartN1_g5164.t1	CdcalHa5_g1031.t1, CdcalHa5_g759.t1	CcyanHa1_g358.t1	CMF120C	no	-	-	-	-
OG0000314	GpartN1_g2964.t1, GpartN1_g3617.t1	CdcalHa5_g756.t1	CcyanHa1_g360.t1	CMF117C	no	-	non-DEG	non-DEG	non-DEG
OG0000315	GpartN1_g2966.t1, GpartN1_g3619.t1	CdcalHa5_g749.t1	CcyanHa1_g367.t1	CMF108C	no	-	non-DEG	non-DEG	non-DEG
OG0000316	GpartN1_g2965.t1, GpartN1_g3618.t1	CdcalHa5_g746.t1	CcyanHa1_g370.t1	CMF104C	no	-	non-DEG	non-DEG	non-DEG
OG0000317	GpartN1_g424.t1, GpartN1_g673.t1	CdcalHa5_g745.t1	CcyanHa1_g371.t1	CMF103C	no	-	non-DEG	non-DEG	non-DEG
OG0000318	GpartN1_g2355.t1, GpartN1_g2849.t1	CdcalHa5_g743.t1	CcyanHa1_g374.t1	CMF099C	no	-	non-DEG	non-DEG	non-DEG
OG0000319	GpartN1_g2336.t1, GpartN1_g2830.t1	CdcalHa5_g742.t1	CcyanHa1_g375.t1	CMF098C	no	-	non-DEG	non-DEG	non-DEG
OG0000320	GpartN1_g6557.t1, GpartN1_g84.t1	CdcalHa5_g725.t1	CcyanHa1_g386.t1	CMF083C	no	-	non-DEG	non-DEG	non-DEG
OG0000321	GpartN1_g1834.t1, GpartN1_g4801.t1	CdcalHa5_g732.t1	CcyanHa1_g389.t1	CMF080C	no	-	non-DEG	non-DEG	non-DEG
OG0000322	GpartN1_g2342.t1, GpartN1_g2836.t1	CdcalHa5_g729.t1	CcyanHa1_g392.t1	CMF078C	no	-	non-DEG	non-DEG	non-DEG
OG0000323	GpartN1_g2324.t1, GpartN1_g2818.t1	CdcalHa5_g721.t1	CcyanHa1_g396.t1	CMF070C	no	-	non-DEG	non-DEG	non-DEG
OG0000324	GpartN1_g4179.t1, GpartN1_g4364.t1	CdcalHa5_g720.t1	CcyanHa1_g397.t1	CMF069C	no	-	non-DEG	non-DEG	non-DEG
OG0000325	GpartN1_g2332.t1, GpartN1_g2826.t1	CdcalHa5_g719.t1	CcyanHa1_g398.t1	CMF068C	no	-	non-DEG	non-DEG	non-DEG
OG0000326	GpartN1_g4184.t1, GpartN1_g4359.t1	CdcalHa5_g718.t1	CcyanHa1_g399.t1	CMF066C	no	-	non-DEG	non-DEG	non-DEG
OG0000327	GpartN1_g2358.t1, GpartN1_g2852.t1	CdcalHa5_g715.t1	CcyanHa1_g402.t1	CMF062C	no	-	non-DEG	non-DEG	non-DEG
OG0000328	GpartN1_g2333.t1, GpartN1_g2827.t1	CdcalHa5_g711.t1	CcyanHa1_g405.t1	CMF059C	no	-	non-DEG	non-DEG	non-DEG
OG0000329	GpartN1_g2329.t1, GpartN1_g2823.t1	CdcalHa5_g710.t1	CcyanHa1_g407.t1	CMF058C	no	-	non-DEG	non-DEG	non-DEG
OG0000330	GpartN1_g2331.t1, GpartN1_g2825.t1	CdcalHa5_g705.t1	CcyanHa1_g411.t1	CMF053C	no	-	non-DEG	non-DEG	non-DEG
OG0000331	GpartN1_g6657.t1, GpartN1_g940.t1	CdcalHa5_g701.t1	CcyanHa1_g415.t1	CMF050C	no	-	non-DEG	non-DEG	non-DEG
OG0000332	GpartN1_g2321.t1, GpartN1_g2815.t1	CdcalHa5_g700.t1	CcyanHa1_g416.t1	CMF048C	no	-	DEG (2n)	DEG (2n)	DEG (2n)
OG0000333	GpartN1_g1494.t1, GpartN1_g447.t1	CdcalHa5_g697.t1	CcyanHa1_g419.t1	CMF046C	no	-	non-DEG	non-DEG	non-DEG
OG0000334	GpartN1_g2337.t1, GpartN1_g2831.t1	CdcalHa5_g808.t1	CcyanHa1_g422.t1	CMF043C	no	-	non-DEG	non-DEG	non-DEG
OG0000335	GpartN1_g2345.t1, GpartN1_g2839.t1	CdcalHa5_g816.t1	CcyanHa1_g439.t1	CMF018C	no	-	non-DEG	non-DEG	non-DEG
OG0000336	GpartN1_g1486.t1, GpartN1_g439.t1	CdcalHa5_g2900.t1	CcyanHa1_g448.t1	CMR006C	no	-	non-DEG	non-DEG	non-DEG
OG0000337	GpartN1_g6438.t1, GpartN1_g7058.t1	CdcalHa5_g2891.t1	CcyanHa1_g451.t1	CMR010C	no	-	non-DEG	non-DEG	non-DEG
OG0000338	GpartN1_g6441.t1, GpartN1_g7055.t1	CdcalHa5_g2868.t1	CcyanHa1_g453.t1	CMR012C	no	-	non-DEG	non-DEG	non-DEG
OG0000339	GpartN1_g6440.t1, GpartN1_g7056.t1	CdcalHa5_g2885.t1	CcyanHa1_g455.t1	CMR015C	no	-	non-DEG	non-DEG	non-DEG
OG0000340	GpartN1_g6457.t1, GpartN1_g7040.t1	CdcalHa5_g2906.t1	CcyanHa1_g469.t1	CMR037C	no	-	non-DEG	non-DEG	non-DEG
OG0000341	GpartN1_g1568.t1, GpartN1_g307.t1	CdcalHa5_g2907.t1	CcyanHa1_g471.t1	CMR042C	no	-	non-DEG	non-DEG	non-DEG
OG0000342	GpartN1_g1488.t1, GpartN1_g441.t1	CdcalHa5_g2917.t1	CcyanHa1_g474.t1	CMR046C	no	-	non-DEG	non-DEG	non-DEG
OG0000343	GpartN1_g1487.t1, GpartN1_g440.t1	CdcalHa5_g2913.t1	CcyanHa1_g477.t1	CMR050C	no	-	non-DEG	non-DEG	non-DEG
OG0000344	GpartN1_g6615.t1, GpartN1_g898.t1	CdcalHa5_g2928.t1	CcyanHa1_g493.t1	CMR073C	no	-	non-DEG	non-DEG	non-DEG
OG0000345	GpartN1_g2289.t1, GpartN1_g2782.t1	CdcalHa5_g2940.t1	CcyanHa1_g502.t1	CMR085C	no	-	non-DEG	non-DEG	non-DEG
OG0000346	GpartN1_g2300.t1, GpartN1_g2794.t1	CdcalHa5_g2951.t1	CcyanHa1_g515.t1	CMR100C	no	-	non-DEG	non-DEG	non-DEG
OG0000347	GpartN1_g2299.t1, GpartN1_g2793.t1	CdcalHa5_g2952.t1	CcyanHa1_g516.t1	CMR103C	no	-	non-DEG	non-DEG	non-DEG
OG0000348	GpartN1_g5032.t1	CdcalHa5_g4300.t1, CdcalHa5_g4301.t1	CcyanHa1_g521.t1	CMR110C	no	-	-	-	-
OG0000349	GpartN1_g3105.t1	CdcalHa5_g2959.t1, CdcalHa5_g4764.t1	CcyanHa1_g524.t1	CMR114C	no	-	-	-	-
OG0000350	GpartN1_g2292.t1, GpartN1_g2785.t1	CdcalHa5_g2960.t1	CcyanHa1_g525.t1	CMR118C	no	-	non-DEG	non-DEG	non-DEG
OG0000351	GpartN1_g4238.t1, GpartN1_g4305.t1	CdcalHa5_g2396.t1	CcyanHa1_g539.t1	CMR136C	no	-	non-DEG	non-DEG	non-DEG
OG0000352	GpartN1_g4242.t1, GpartN1_g4301.t1	CdcalHa5_g2397.t1	CcyanHa1_g540.t1	CMR137C	no	-	non-DEG	non-DEG	non-DEG
OG0000353	GpartN1_g6267.t1	CdcalHa5_g2407.t1, CdcalHa5_g2644.t1	CcyanHa1_g550.t1	CMR151C	no	-	-	-	-
OG0000354	GpartN1_g2914.t1	CdcalHa5_g2428.t1, CdcalHa5_g2431.t1	CcyanHa1_g573.t1	CMR183C	no	-	-	-	-
OG0000355	GpartN1_g3834.t1, GpartN1_g5511.t1	CdcalHa5_g2449.t1	CcyanHa1_g589.t1	CMR203C	no	-	non-DEG	non-DEG	non-DEG
OG0000356	GpartN1_g3833.t1, GpartN1_g5510.t1	CdcalHa5_g2453.t1	CcyanHa1_g593.t1	CMJ047C	no	-	non-DEG	non-DEG	non-DEG
OG0000357	GpartN1_g3831.t1, GpartN1_g5508.t1	CdcalHa5_g2454.t1	CcyanHa1_g594.t1	CMJ049C	no	-	non-DEG	non-DEG	non-DEG
OG0000358	GpartN1_g2643.t1, GpartN1_g2992.t1	CdcalHa5_g2460.t1	CcyanHa1_g598.t1	CMJ053C	no	-	non-DEG	non-DEG	non-DEG
OG0000359	GpartN1_g2642.t1, GpartN1_g2991.t1	CdcalHa5_g2463.t1	CcyanHa1_g601.t1	CMJ056C	no	-	non-DEG	non-DEG	non-DEG
OG0000360	GpartN1_g2641.t1, GpartN1_g2990.t1	CdcalHa5_g2462.t1	CcyanHa1_g602.t1	CMJ055C	no	-	non-DEG	non-DEG	non-DEG
OG0000361	GpartN1_g2609.t1, GpartN1_g4975.t1	CdcalHa5_g2472.t1	CcyanHa1_g613.t1	CMJ072C	no	-	non-DEG	non-DEG	non-DEG
OG0000362	GpartN1_g1843.t1, GpartN1_g4810.t1	CdcalHa5_g2782.t1	CcyanHa1_g625.t1	CMJ084C	no	-	non-DEG	non-DEG	non-DEG
OG0000363	GpartN1_g1715.t1	CdcalHa5_g2638.t1, CdcalHa5_g2780.t1	CcyanHa1_g627.t1	CMJ086C	no	-	-	-	-
OG0000364	GpartN1_g1746.t1, GpartN1_g6394.t1	CdcalHa5_g2851.t1	CcyanHa1_g648.t1	CMJ108C	no	-	non-DEG	non-DEG	non-DEG
OG0000365	GpartN1_g3841.t1, GpartN1_g5518.t1	CdcalHa5_g2690.t1	CcyanHa1_g657.t1	CMJ120C	no	-	non-DEG	non-DEG	non-DEG
OG0000366	GpartN1_g3842.t1, GpartN1_g5519.t1	CdcalHa5_g2688.t1	CcyanHa1_g660.t1	CMJ125C	no	-	non-DEG	non-DEG	non-DEG
OG0000367	GpartN1_g2123.t1, GpartN1_g5131.t1	CdcalHa5_g2689.t1	CcyanHa1_g661.t1	CMJ126C	no	-	non-DEG	non-DEG	non-DEG
OG0000368	GpartN1_g7327.t1, GpartN1_g7644.t1	CdcalHa5_g2674.t1	CcyanHa1_g669.t1	CMJ132C	no	-	non-DEG	non-DEG	non-DEG
OG0000369	GpartN1_g1644.t1	CdcalHa5_g141.t1, CdcalHa5_g2673.t1	CcyanHa1_g670.t1	CMJ133C	no	-	-	-	-
OG0000370	GpartN1_g6614.t1, GpartN1_g897.t1	CdcalHa5_g2672.t1	CcyanHa1_g671.t1	CMJ134C	no	-	non-DEG	non-DEG	non-DEG
OG0000371	GpartN1_g3350.t1, GpartN1_g842.t1	CdcalHa5_g2670.t1	CcyanHa1_g673.t1	CMJ136C	no	-	non-DEG	non-DEG	non-DEG
OG0000372	-	CdcalHa5_g2668.t1, CdcalHa5_g2740.t1	CcyanHa1_g4779.t1, CcyanHa1_g675.t1	CMJ138C	no	-	-	-	-
OG0000373	GpartN1_g1922.t1, GpartN1_g5735.t1	CdcalHa5_g2667.t1	CcyanHa1_g676.t1	CMJ139C	no	-	non-DEG	non-DEG	non-DEG
OG0000374	GpartN1_g6490.t1, GpartN1_g7006.t1	CdcalHa5_g2666.t1	CcyanHa1_g677.t1	CMJ141C	no	-	non-DEG	non-DEG	non-DEG
OG0000375	GpartN1_g5331.t1, GpartN1_g824.t1	CdcalHa5_g2665.t1	CcyanHa1_g680.t1	CMJ143C	no	-	non-DEG	non-DEG	non-DEG
OG0000376	GpartN1_g2097.t1, GpartN1_g5157.t1	CdcalHa5_g2658.t1	CcyanHa1_g687.t1	CMJ152C	no	-	non-DEG	non-DEG	non-DEG
OG0000377	GpartN1_g3843.t1, GpartN1_g5520.t1	CdcalHa5_g2656.t1	CcyanHa1_g689.t1	CMJ154C	no	-	non-DEG	non-DEG	non-DEG
OG0000378	GpartN1_g1021.t1, GpartN1_g5179.t1	CdcalHa5_g2613.t1	CcyanHa1_g704.t1	CMJ173C	no	-	non-DEG	non-DEG	non-DEG
OG0000379	GpartN1_g3349.t1, GpartN1_g841.t1	CdcalHa5_g2622.t1	CcyanHa1_g711.t1	CMJ181C	no	-	non-DEG	non-DEG	non-DEG
OG0000380	GpartN1_g6845.t1, GpartN1_g7129.t1	CdcalHa5_g2514.t1	CcyanHa1_g722.t1	CMJ198C	no	-	non-DEG	non-DEG	non-DEG
OG0000381	GpartN1_g1839.t1, GpartN1_g4806.t1	CdcalHa5_g2519.t1	CcyanHa1_g728.t1	CMJ206C	no	-	non-DEG	non-DEG	non-DEG
OG0000382	GpartN1_g2742.t1, GpartN1_g5628.t1	CdcalHa5_g2520.t1	CcyanHa1_g729.t1	CMJ207C	no	-	non-DEG	non-DEG	non-DEG
OG0000383	GpartN1_g2593.t1, GpartN1_g4991.t1	CdcalHa5_g2531.t1	CcyanHa1_g739.t1	CMJ218C	no	-	non-DEG	non-DEG	non-DEG
OG0000384	GpartN1_g1840.t1, GpartN1_g4807.t1	CdcalHa5_g2534.t1	CcyanHa1_g744.t1	CMJ225C	no	-	non-DEG	non-DEG	non-DEG
OG0000385	GpartN1_g6843.t1, GpartN1_g7131.t1	CdcalHa5_g2538.t1	CcyanHa1_g748.t1	CMJ230C	no	-	non-DEG	non-DEG	non-DEG
OG0000386	GpartN1_g6621.t1, GpartN1_g904.t1	CdcalHa5_g2539.t1	CcyanHa1_g751.t1	CMJ233C	no	-	non-DEG	non-DEG	non-DEG
OG0000387	GpartN1_g6461.t1, GpartN1_g7036.t1	CdcalHa5_g2545.t1	CcyanHa1_g752.t1	CMJ234C	no	-	non-DEG	non-DEG	non-DEG
OG0000388	GpartN1_g3200.t1, GpartN1_g5699.t1	CdcalHa5_g2546.t1	CcyanHa1_g753.t1	CMJ235C	no	-	non-DEG	non-DEG	non-DEG
OG0000389	GpartN1_g6844.t1, GpartN1_g7130.t1	CdcalHa5_g2554.t1	CcyanHa1_g756.t1	CMJ239C	no	-	non-DEG	non-DEG	non-DEG
OG0000390	GpartN1_g1838.t1, GpartN1_g4805.t1	CdcalHa5_g2555.t1	CcyanHa1_g757.t1	CMJ240C	no	-	non-DEG	non-DEG	non-DEG
OG0000391	GpartN1_g2217.t1, GpartN1_g4492.t1	CdcalHa5_g2559.t1	CcyanHa1_g761.t1	CMJ245C	no	-	non-DEG	non-DEG	non-DEG
OG0000392	GpartN1_g5225.t1, GpartN1_g976.t1	CdcalHa5_g2572.t1	CcyanHa1_g764.t1	CMJ248C	no	-	non-DEG	non-DEG	non-DEG
OG0000393	GpartN1_g5220.t1, GpartN1_g981.t1	CdcalHa5_g2573.t1	CcyanHa1_g765.t1	CMJ252C	no	-	non-DEG	non-DEG	non-DEG
OG0000394	GpartN1_g6113.t1, GpartN1_g6913.t1	CdcalHa5_g2562.t1	CcyanHa1_g766.t1	CMJ253C	no	-	non-DEG	non-DEG	non-DEG
OG0000395	GpartN1_g1833.t1, GpartN1_g4800.t1	CdcalHa5_g2570.t1	CcyanHa1_g767.t1	CMJ255C	no	-	DEG (n)	non-DEG	non-DEG
OG0000396	GpartN1_g5218.t1, GpartN1_g983.t1	CdcalHa5_g2569.t1	CcyanHa1_g768.t1	CMJ256C	no	-	non-DEG	non-DEG	non-DEG
OG0000397	GpartN1_g1999.t1, GpartN1_g2900.t1	CdcalHa5_g2568.t1	CcyanHa1_g769.t1	CMJ257C	no	-	non-DEG	non-DEG	non-DEG
OG0000398	GpartN1_g5219.t1, GpartN1_g982.t1	CdcalHa5_g2564.t1	CcyanHa1_g770.t1	CMJ259C	no	-	non-DEG	non-DEG	non-DEG
OG0000399	GpartN1_g2006.t1, GpartN1_g2907.t1	CdcalHa5_g2574.t1	CcyanHa1_g772.t1	CMJ261C	no	-	DEG (n)	non-DEG	non-DEG
OG0000400	GpartN1_g5943.t1, GpartN1_g6020.t1	CdcalHa5_g2578.t1	CcyanHa1_g776.t1	CMX079C	no	-	non-DEG	non-DEG	non-DEG
OG0000401	GpartN1_g2635.t1, GpartN1_g2984.t1	CdcalHa5_g2595.t1	CcyanHa1_g779.t1	CMJ282C	no	-	non-DEG	non-DEG	non-DEG
OG0000402	GpartN1_g6091.t1, GpartN1_g6935.t1	CdcalHa5_g2598.t1	CcyanHa1_g782.t1	CMJ276C	no	-	non-DEG	non-DEG	non-DEG
OG0000403	GpartN1_g6092.t1, GpartN1_g6934.t1	CdcalHa5_g2587.t1	CcyanHa1_g784.t1	CMJ279C	no	-	non-DEG	non-DEG	non-DEG
OG0000404	GpartN1_g2963.t1, GpartN1_g3616.t1	CdcalHa5_g2593.t1	CcyanHa1_g792.t1	CMJ293C	no	-	non-DEG	non-DEG	non-DEG
OG0000405	GpartN1_g6462.t1, GpartN1_g7035.t1	CdcalHa5_g1130.t1	CcyanHa1_g809.t1	CMQ013C	no	-	non-DEG	non-DEG	non-DEG
OG0000406	GpartN1_g1894.t1, GpartN1_g4861.t1	CdcalHa5_g1135.t1	CcyanHa1_g812.t1	CMQ017C	no	-	non-DEG	non-DEG	non-DEG
OG0000407	GpartN1_g7779.t1, GpartN1_g7821.t1	CdcalHa5_g1143.t1	CcyanHa1_g817.t1	CMQ022C	no	-	non-DEG	non-DEG	non-DEG
OG0000408	GpartN1_g4264.t1, GpartN1_g4279.t1	CdcalHa5_g1144.t1	CcyanHa1_g819.t1	CMQ024C	no	-	non-DEG	non-DEG	non-DEG
OG0000409	GpartN1_g7778.t1, GpartN1_g7822.t1	CdcalHa5_g1157.t1	CcyanHa1_g830.t1	CMQ038C	no	-	non-DEG	non-DEG	non-DEG
OG0000410	GpartN1_g3440.t1, GpartN1_g6592.t1	CdcalHa5_g1160.t1	CcyanHa1_g835.t1	CMQ044C	no	-	non-DEG	non-DEG	non-DEG
OG0000411	GpartN1_g1559.t1, GpartN1_g512.t1	CdcalHa5_g1116.t1	CcyanHa1_g850.t1	CMQ064C	no	-	non-DEG	non-DEG	non-DEG
OG0000412	GpartN1_g6840.t1, GpartN1_g7134.t1	CdcalHa5_g1110.t1	CcyanHa1_g856.t1	CMQ071C	no	-	non-DEG	non-DEG	non-DEG
OG0000413	GpartN1_g2284.t1, GpartN1_g2777.t1	CdcalHa5_g3047.t1	CcyanHa1_g874.t1	CMQ095C	no	-	non-DEG	non-DEG	non-DEG
OG0000414	GpartN1_g2288.t1, GpartN1_g2781.t1	CdcalHa5_g3055.t1	CcyanHa1_g882.t1	CMQ103C	no	-	non-DEG	non-DEG	non-DEG
OG0000415	GpartN1_g6627.t1, GpartN1_g910.t1	CdcalHa5_g3060.t1	CcyanHa1_g888.t1	CMQ114C	no	-	non-DEG	DEG (n)	DEG (n)
OG0000416	GpartN1_g6616.t1, GpartN1_g899.t1	CdcalHa5_g3068.t1	CcyanHa1_g896.t1	CMQ122C	no	-	non-DEG	non-DEG	non-DEG
OG0000417	GpartN1_g4588.t1	CdcalHa5_g3072.t1, CdcalHa5_g3363.t1	CcyanHa1_g900.t1	CMQ127C	no	-	-	-	-
OG0000418	GpartN1_g2142.t1	CdcalHa5_g3077.t1, CdcalHa5_g3155.t1	CcyanHa1_g904.t1	CMQ133C	no	-	-	-	-
OG0000419	GpartN1_g6613.t1, GpartN1_g896.t1	CdcalHa5_g3088.t1	CcyanHa1_g919.t1	CMQ151C	no	-	non-DEG	non-DEG	non-DEG
OG0000420	GpartN1_g5393.t1	CdcalHa5_g3086.t1, CdcalHa5_g3087.t1	CcyanHa1_g920.t1	CMQ152C	no	-	-	-	-
OG0000421	GpartN1_g6876.t1, GpartN1_g7098.t1	CdcalHa5_g3084.t1	CcyanHa1_g922.t1	CMQ154C	no	-	non-DEG	non-DEG	non-DEG
OG0000422	GpartN1_g4201.t1, GpartN1_g4342.t1	CdcalHa5_g3100.t1	CcyanHa1_g928.t1	CMQ160C	no	-	non-DEG	non-DEG	non-DEG
OG0000423	GpartN1_g3193.t1	CdcalHa5_g2805.t1, CdcalHa5_g3108.t1	CcyanHa1_g937.t1	CMQ172C	no	-	-	-	-
OG0000424	GpartN1_g7783.t1, GpartN1_g7817.t1	CdcalHa5_g2824.t1	CcyanHa1_g951.t1	CMQ187C	no	-	non-DEG	non-DEG	non-DEG
OG0000425	GpartN1_g3346.t1, GpartN1_g838.t1	CdcalHa5_g3120.t1	CcyanHa1_g968.t1	CMQ208C	no	-	non-DEG	non-DEG	non-DEG
OG0000426	GpartN1_g1329.t1	CdcalHa5_g2736.t1, CdcalHa5_g3030.t1	CcyanHa1_g978.t1	CMQ224C	no	-	-	-	-
OG0000427	GpartN1_g6477.t1, GpartN1_g7019.t1	CdcalHa5_g3015.t1	CcyanHa1_g991.t1	CMQ240C	no	-	non-DEG	non-DEG	non-DEG
OG0000428	GpartN1_g2934.t1, GpartN1_g3360.t1	CdcalHa5_g3000.t1	CcyanHa1_g1001.t1	CMQ251C	no	-	non-DEG	non-DEG	non-DEG
OG0000429	GpartN1_g1548.t1, GpartN1_g501.t1	CdcalHa5_g3227.t1 (intron)	CcyanHa1_g1017.t1 (intron)	CMQ270C (intron)	yes	-	non-DEG	non-DEG	non-DEG
OG0000430	GpartN1_g2220.t1, GpartN1_g4489.t1	CdcalHa5_g3224.t1	CcyanHa1_g1020.t1	CMQ274C	no	-	non-DEG	non-DEG	non-DEG
OG0000431	GpartN1_g2659.t1, GpartN1_g3008.t1	CdcalHa5_g3219.t1	CcyanHa1_g1025.t1	CMQ281C	no	-	non-DEG	non-DEG	non-DEG
OG0000432	GpartN1_g157.t1, GpartN1_g3303.t1	CdcalHa5_g3214.t1	CcyanHa1_g1030.t1	CMQ286C	no	-	non-DEG	non-DEG	non-DEG
OG0000433	GpartN1_g1557.t1, GpartN1_g510.t1	CdcalHa5_g3213.t1	CcyanHa1_g1031.t1	CMQ287C	no	-	non-DEG	non-DEG	non-DEG
OG0000434	GpartN1_g1549.t1, GpartN1_g502.t1	CdcalHa5_g3209.t1	CcyanHa1_g1035.t1	CMQ291C	no	-	non-DEG	non-DEG	non-DEG
OG0000435	GpartN1_g1558.t1, GpartN1_g511.t1	CdcalHa5_g3208.t1	CcyanHa1_g1036.t1	CMQ292C	no	-	non-DEG	non-DEG	non-DEG
OG0000436	GpartN1_g1537.t1, GpartN1_g490.t1	CdcalHa5_g3207.t1	CcyanHa1_g1037.t1	CMQ293C	no	-	non-DEG	non-DEG	non-DEG
OG0000437	GpartN1_g126.t1, GpartN1_g3272.t1	CdcalHa5_g3205.t1	CcyanHa1_g1039.t1	CMQ295C	no	-	non-DEG	non-DEG	non-DEG
OG0000438	GpartN1_g5231.t1, GpartN1_g970.t1	CdcalHa5_g3200.t1	CcyanHa1_g1047.t1	CMP208C	no	-	non-DEG	non-DEG	non-DEG
OG0000439	GpartN1_g5250.t1, GpartN1_g951.t1	CdcalHa5_g3194.t1 (intron)	CcyanHa1_g1052.t1	CMP216C	yes	-	non-DEG	non-DEG	non-DEG
OG0000440	GpartN1_g4191.t1, GpartN1_g4352.t1	CdcalHa5_g3193.t1	CcyanHa1_g1053.t1	CMP217C	no	-	non-DEG	non-DEG	non-DEG
OG0000441	GpartN1_g4188.t1, GpartN1_g4355.t1	CdcalHa5_g3190.t1	CcyanHa1_g1055.t1	CMP219C	no	-	non-DEG	non-DEG	non-DEG
OG0000442	GpartN1_g4189.t1, GpartN1_g4354.t1	CdcalHa5_g3189.t1	CcyanHa1_g1056.t1	CMP220C	no	-	DEG (2n)	DEG (2n)	DEG (2n)
OG0000443	GpartN1_g5868.t1	CdcalHa5_g3165.t1, CdcalHa5_g4221.t1	CcyanHa1_g1076.t1	CMP249C	no	-	-	-	-
OG0000444	GpartN1_g1695.t1, GpartN1_g6282.t1	CdcalHa5_g2275.t1	CcyanHa1_g1093.t1	CMP274C	no	-	non-DEG	non-DEG	non-DEG
OG0000445	GpartN1_g1685.t1, GpartN1_g6292.t1	CdcalHa5_g2272.t1	CcyanHa1_g1095.t1	CMP277C	no	-	non-DEG	non-DEG	non-DEG
OG0000446	GpartN1_g1381.t1, GpartN1_g2517.t1	CdcalHa5_g2266.t1	CcyanHa1_g1101.t1	CMP284C	no	-	non-DEG	non-DEG	non-DEG
OG0000447	GpartN1_g5243.t1, GpartN1_g958.t1	CdcalHa5_g2265.t1	CcyanHa1_g1102.t1	CMP285C	no	-	non-DEG	non-DEG	non-DEG
OG0000448	GpartN1_g6452.t1, GpartN1_g7044.t1	CdcalHa5_g3157.t1	CcyanHa1_g1103.t1	CMP286C	no	-	non-DEG	non-DEG	non-DEG
OG0000449	GpartN1_g1696.t1, GpartN1_g6281.t1	CdcalHa5_g1721.t1	CcyanHa1_g1122.t1	CMP310C	no	-	non-DEG	non-DEG	non-DEG
OG0000450	GpartN1_g162.t1, GpartN1_g3308.t1	CdcalHa5_g1724.t1	CcyanHa1_g1124.t1	CMP312C	no	-	DEG (n)	DEG (n)	DEG (n)
OG0000451	GpartN1_g1019.t1, GpartN1_g5181.t1	CdcalHa5_g1743.t1	CcyanHa1_g1134.t1	CMP329C	no	-	non-DEG	non-DEG	non-DEG
OG0000452	GpartN1_g213.t1, GpartN1_g863.t1	CdcalHa5_g4045.t1	CcyanHa1_g1164.t1	CME186C	no	-	non-DEG	non-DEG	non-DEG
OG0000453	GpartN1_g2579.t1, GpartN1_g5005.t1	CdcalHa5_g4053.t1	CcyanHa1_g1169.t1	CME179C	no	-	non-DEG	non-DEG	non-DEG
OG0000454	GpartN1_g4115.t1, GpartN1_g4723.t1	CdcalHa5_g4054.t1	CcyanHa1_g1170.t1	CME177C	no	-	non-DEG	non-DEG	non-DEG
OG0000455	GpartN1_g1266.t1, GpartN1_g3736.t1	CdcalHa5_g4055.t1	CcyanHa1_g1171.t1	CME176C	no	-	non-DEG	non-DEG	non-DEG
OG0000456	GpartN1_g206.t1, GpartN1_g858.t1	CdcalHa5_g4057.t1	CcyanHa1_g1173.t1	CME172C	no	-	DEG (n)	DEG (n)	DEG (n)
OG0000457	GpartN1_g6859.t1, GpartN1_g7115.t1	CdcalHa5_g4058.t1	CcyanHa1_g1174.t1	CME171C	no	-	non-DEG	non-DEG	non-DEG
OG0000458	GpartN1_g196.t1, GpartN1_g848.t1	CdcalHa5_g4070.t1	CcyanHa1_g1185.t1	CMO012C	no	-	non-DEG	non-DEG	non-DEG
OG0000459	GpartN1_g6502.t1, GpartN1_g6994.t1	CdcalHa5_g4071.t1	CcyanHa1_g1186.t1	CMO013C	no	-	non-DEG	non-DEG	non-DEG
OG0000460	GpartN1_g1873.t1, GpartN1_g4840.t1	CdcalHa5_g4073.t1	CcyanHa1_g1188.t1	CMO018C	no	-	non-DEG	non-DEG	non-DEG
OG0000461	GpartN1_g1385.t1, GpartN1_g2513.t1	CdcalHa5_g4076.t1	CcyanHa1_g1191.t1	CMO023C	no	-	non-DEG	non-DEG	non-DEG
OG0000462	GpartN1_g201.t1, GpartN1_g853.t1	CdcalHa5_g4080.t1	CcyanHa1_g1196.t1	CMO028C	no	-	non-DEG	non-DEG	non-DEG
OG0000463	GpartN1_g199.t1, GpartN1_g851.t1	CdcalHa5_g4082.t1	CcyanHa1_g1198.t1	CMO040C	no	-	non-DEG	non-DEG	non-DEG
OG0000464	GpartN1_g2298.t1, GpartN1_g2792.t1	CdcalHa5_g4086.t1	CcyanHa1_g1202.t1	CMO034C	no	-	non-DEG	non-DEG	non-DEG
OG0000465	GpartN1_g6491.t1, GpartN1_g7005.t1	CdcalHa5_g4089.t1	CcyanHa1_g1204.t1	CMO030C	no	-	non-DEG	non-DEG	non-DEG
OG0000466	GpartN1_g6488.t1, GpartN1_g7008.t1	CdcalHa5_g4092.t1	CcyanHa1_g1207.t1	CMO044C	no	-	non-DEG	non-DEG	non-DEG
OG0000467	GpartN1_g198.t1, GpartN1_g850.t1	CdcalHa5_g4095.t1	CcyanHa1_g1209.t1	CMO046C	no	-	non-DEG	non-DEG	non-DEG
OG0000468	GpartN1_g204.t1, GpartN1_g856.t1	CdcalHa5_g4101.t1	CcyanHa1_g1214.t1	CMO053C	no	-	non-DEG	non-DEG	non-DEG
OG0000469	GpartN1_g1269.t1, GpartN1_g3733.t1	CdcalHa5_g4103.t1	CcyanHa1_g1216.t1	CMO056C	no	-	non-DEG	non-DEG	non-DEG
OG0000470	GpartN1_g1273.t1, GpartN1_g3729.t1	CdcalHa5_g4104.t1	CcyanHa1_g1217.t1	CMO058C	no	-	non-DEG	non-DEG	non-DEG
OG0000471	GpartN1_g1274.t1, GpartN1_g3728.t1	CdcalHa5_g4106.t1	CcyanHa1_g1219.t1	CMO061C	no	-	non-DEG	non-DEG	non-DEG
OG0000472	GpartN1_g2581.t1, GpartN1_g5003.t1	CdcalHa5_g4123.t1	CcyanHa1_g1235.t1	CMO101C	no	-	non-DEG	non-DEG	non-DEG
OG0000473	GpartN1_g1280.t1, GpartN1_g3722.t1	CdcalHa5_g4112.t1 (intron)	CcyanHa1_g1242.t1 (intron)	CMO094C (intron)	yes	-	non-DEG	non-DEG	non-DEG
OG0000474	GpartN1_g2962.t1, GpartN1_g3615.t1	CdcalHa5_g4127.t1	CcyanHa1_g1246.t1	CMO089C	no	-	non-DEG	non-DEG	DEG (n)
OG0000475	GpartN1_g2582.t1, GpartN1_g5002.t1	CdcalHa5_g4146.t1	CcyanHa1_g1258.t1	CMO110C	no	-	non-DEG	non-DEG	non-DEG
OG0000476	-	CdcalHa5_g4154.t1, CdcalHa5_g4155.t1	CcyanHa1_g1264.t1	CMO119C, CMO120C	no	-	-	-	-
OG0000477	GpartN1_g6811.t1	CdcalHa5_g4156.t1	CcyanHa1_g1268.t1, CcyanHa1_g1273.t1	CMO125C	no	-	-	-	-
OG0000478	GpartN1_g3936.t1	CdcalHa5_g4157.t1	CcyanHa1_g1269.t1, CcyanHa1_g1274.t1	CMO126C	no	-	-	-	-
OG0000479	GpartN1_g2741.t1, GpartN1_g5627.t1	CdcalHa5_g1026.t1	CcyanHa1_g1284.t1	CMO141C	no	-	non-DEG	non-DEG	non-DEG
OG0000480	GpartN1_g2740.t1, GpartN1_g5626.t1	CdcalHa5_g1027.t1	CcyanHa1_g1285.t1	CMO142C	no	-	non-DEG	non-DEG	non-DEG
OG0000481	GpartN1_g3213.t1, GpartN1_g6035.t1	CdcalHa5_g2863.t1	CcyanHa1_g1287.t1	CMO145C	no	-	non-DEG	non-DEG	non-DEG
OG0000482	GpartN1_g6050.t1, GpartN1_g6784.t1	CdcalHa5_g2874.t1	CcyanHa1_g1296.t1	CMO155C	no	-	non-DEG	non-DEG	non-DEG
OG0000483	GpartN1_g2602.t1, GpartN1_g4982.t1	CdcalHa5_g367.t1	CcyanHa1_g1304.t1	CMO165C	no	-	non-DEG	non-DEG	non-DEG
OG0000484	-	CdcalHa5_g3359.t1, CdcalHa5_g3360.t1	CcyanHa1_g1307.t1	CMM058C, CMO170C	no	-	-	-	-
OG0000485	GpartN1_g2600.t1, GpartN1_g4984.t1	CdcalHa5_g381.t1	CcyanHa1_g1322.t1	CMO190C	no	-	non-DEG	non-DEG	non-DEG
OG0000486	GpartN1_g2599.t1, GpartN1_g4985.t1	CdcalHa5_g382.t1	CcyanHa1_g1323.t1	CMO191C	no	-	non-DEG	non-DEG	non-DEG
OG0000487	GpartN1_g2354.t1, GpartN1_g2848.t1	CdcalHa5_g384.t1	CcyanHa1_g1324.t1	CMO192C	no	-	non-DEG	non-DEG	non-DEG
OG0000488	GpartN1_g1562.t1, GpartN1_g515.t1	CdcalHa5_g387.t1	CcyanHa1_g1327.t1	CMO196C	no	-	non-DEG	non-DEG	non-DEG
OG0000489	GpartN1_g2219.t1, GpartN1_g4490.t1	CdcalHa5_g388.t1	CcyanHa1_g1328.t1	CMO197C	no	-	non-DEG	non-DEG	non-DEG
OG0000490	GpartN1_g1550.t1, GpartN1_g503.t1	CdcalHa5_g389.t1	CcyanHa1_g1329.t1	CMO200C	no	-	non-DEG	non-DEG	non-DEG
OG0000491	GpartN1_g1542.t1, GpartN1_g495.t1	CdcalHa5_g391.t1	CcyanHa1_g1331.t1	CMO202C	no	-	non-DEG	non-DEG	non-DEG
OG0000492	GpartN1_g148.t1, GpartN1_g3294.t1	CdcalHa5_g396.t1	CcyanHa1_g1337.t1	CMO207C	no	-	non-DEG	non-DEG	non-DEG
OG0000493	GpartN1_g130.t1, GpartN1_g3276.t1	CdcalHa5_g397.t1	CcyanHa1_g1338.t1	CMO208C	no	-	non-DEG	non-DEG	non-DEG
OG0000494	GpartN1_g1561.t1, GpartN1_g514.t1	CdcalHa5_g402.t1	CcyanHa1_g1340.t1	CMO210C	no	-	non-DEG	non-DEG	non-DEG
OG0000495	GpartN1_g1560.t1, GpartN1_g513.t1	CdcalHa5_g401.t1	CcyanHa1_g1341.t1	CMO211C	no	-	non-DEG	non-DEG	non-DEG
OG0000496	GpartN1_g1551.t1, GpartN1_g504.t1	CdcalHa5_g400.t1	CcyanHa1_g1342.t1	CMO212C	no	-	non-DEG	non-DEG	non-DEG
OG0000497	GpartN1_g1544.t1, GpartN1_g497.t1	CdcalHa5_g398.t1	CcyanHa1_g1344.t1	CMO215C	no	-	non-DEG	non-DEG	non-DEG
OG0000498	GpartN1_g161.t1, GpartN1_g3307.t1	CdcalHa5_g407.t1	CcyanHa1_g1346.t1	CMO219C	no	-	non-DEG	non-DEG	non-DEG
OG0000499	GpartN1_g1530.t1, GpartN1_g483.t1	CdcalHa5_g406.t1	CcyanHa1_g1347.t1	CMO218C	no	-	non-DEG	non-DEG	non-DEG
OG0000500	GpartN1_g1556.t1, GpartN1_g509.t1	CdcalHa5_g405.t1	CcyanHa1_g1348.t1	CMO220C	no	-	non-DEG	non-DEG	non-DEG
OG0000501	GpartN1_g1531.t1, GpartN1_g484.t1	CdcalHa5_g408.t1	CcyanHa1_g1350.t1	CMO222C	no	-	non-DEG	non-DEG	non-DEG
OG0000502	GpartN1_g87.t1	CdcalHa5_g1008.t1	CcyanHa1_g1362.t1, CcyanHa1_g3990.t1	CMO241C	no	-	-	-	-
OG0000503	GpartN1_g4897.t1	CdcalHa5_g1007.t1	CcyanHa1_g1363.t1, CcyanHa1_g3991.t1	CMO242C	no	-	-	-	-
OG0000504	GpartN1_g5383.t1	CdcalHa5_g1006.t1	CcyanHa1_g1364.t1, CcyanHa1_g3992.t1	CMO244C	no	-	-	-	-
OG0000505	GpartN1_g1849.t1, GpartN1_g4816.t1	CdcalHa5_g1001.t1	CcyanHa1_g1366.t1	CMO246C	no	-	non-DEG	non-DEG	non-DEG
OG0000506	GpartN1_g1848.t1, GpartN1_g4815.t1	CdcalHa5_g845.t1	CcyanHa1_g1367.t1	CMO247C	no	-	non-DEG	non-DEG	non-DEG
OG0000507	GpartN1_g2124.t1, GpartN1_g5130.t1	CdcalHa5_g1003.t1	CcyanHa1_g1369.t1	CMO249C	no	-	non-DEG	non-DEG	non-DEG
OG0000508	GpartN1_g2974.t1, GpartN1_g3627.t1	CdcalHa5_g995.t1	CcyanHa1_g1375.t1	CMO255C	no	-	non-DEG	non-DEG	non-DEG
OG0000509	GpartN1_g1851.t1, GpartN1_g4818.t1	CdcalHa5_g994.t1	CcyanHa1_g1376.t1	CMO256C	no	-	non-DEG	non-DEG	non-DEG
OG0000510	GpartN1_g6856.t1, GpartN1_g7118.t1	CdcalHa5_g4742.t1	CcyanHa1_g1384.t1	CMO266C	no	-	non-DEG	non-DEG	non-DEG
OG0000511	GpartN1_g4128.t1, GpartN1_g4736.t1	CdcalHa5_g2772.t1	CcyanHa1_g1390.t1	CMO272C	no	-	non-DEG	non-DEG	non-DEG
OG0000512	GpartN1_g5342.t1, GpartN1_g813.t1	CdcalHa5_g2480.t1	CcyanHa1_g1397.t1	CMO283C	no	-	non-DEG	non-DEG	non-DEG
OG0000513	GpartN1_g5343.t1, GpartN1_g812.t1	CdcalHa5_g2481.t1	CcyanHa1_g1398.t1	CMO284C	no	-	non-DEG	non-DEG	non-DEG
OG0000514	GpartN1_g4098.t1, GpartN1_g4706.t1	CdcalHa5_g158.t1	CcyanHa1_g1403.t1	CMO290C	no	-	non-DEG	non-DEG	non-DEG
OG0000515	GpartN1_g2660.t1, GpartN1_g3009.t1	CdcalHa5_g155.t1	CcyanHa1_g1405.t1	CMO296C	no	-	non-DEG	non-DEG	non-DEG
OG0000516	GpartN1_g4562.t1, GpartN1_g6355.t1	CdcalHa5_g2487.t1	CcyanHa1_g1410.t1	CMO303C	no	-	non-DEG	non-DEG	non-DEG
OG0000517	GpartN1_g1892.t1, GpartN1_g4859.t1	CdcalHa5_g2488.t1	CcyanHa1_g1411.t1	CMO306C	no	-	non-DEG	non-DEG	non-DEG
OG0000518	GpartN1_g1891.t1, GpartN1_g4858.t1	CdcalHa5_g2493.t1	CcyanHa1_g1415.t1	CMO308C	no	-	non-DEG	non-DEG	non-DEG
OG0000519	GpartN1_g1889.t1, GpartN1_g4856.t1	CdcalHa5_g2495.t1	CcyanHa1_g1417.t1	CMO310C	no	-	non-DEG	non-DEG	non-DEG
OG0000520	GpartN1_g4549.t1, GpartN1_g6368.t1	CdcalHa5_g2496.t1	CcyanHa1_g1418.t1	CMO311C	no	-	non-DEG	non-DEG	non-DEG
OG0000521	GpartN1_g3844.t1, GpartN1_g5521.t1	CdcalHa5_g2625.t1	CcyanHa1_g1438.t1	CMO334C	no	-	non-DEG	non-DEG	non-DEG
OG0000522	GpartN1_g7772.t1, GpartN1_g7828.t1	CdcalHa5_g2603.t1	CcyanHa1_g1444.t1	CMO345C	no	-	non-DEG	non-DEG	non-DEG
OG0000523	GpartN1_g2605.t1, GpartN1_g4979.t1	CdcalHa5_g2607.t1	CcyanHa1_g1451.t1	CMO352C	no	-	non-DEG	non-DEG	non-DEG
OG0000524	GpartN1_g6870.t1, GpartN1_g7104.t1	CdcalHa5_g2610.t1	CcyanHa1_g1453.t1	CMO357C	no	-	non-DEG	non-DEG	non-DEG
OG0000525	GpartN1_g5217.t1, GpartN1_g984.t1	CdcalHa5_g3609.t1	CcyanHa1_g1457.t1	CMP003C	no	-	non-DEG	non-DEG	non-DEG
OG0000526	GpartN1_g6437.t1, GpartN1_g7059.t1	CdcalHa5_g1476.t1	CcyanHa1_g1460.t1	CMP006C	no	-	non-DEG	non-DEG	non-DEG
OG0000527	GpartN1_g6884.t1, GpartN1_g7090.t1	CdcalHa5_g1486.t1	CcyanHa1_g1462.t1	CMP008C	no	-	non-DEG	non-DEG	non-DEG
OG0000528	GpartN1_g3203.t1, GpartN1_g5696.t1	CdcalHa5_g1483.t1	CcyanHa1_g1465.t1	CMP013C	no	-	non-DEG	non-DEG	non-DEG
OG0000529	GpartN1_g6892.t1, GpartN1_g7082.t1	CdcalHa5_g1470.t1	CcyanHa1_g1469.t1	CMP017C	no	-	non-DEG	non-DEG	non-DEG
OG0000530	GpartN1_g3208.t1, GpartN1_g5691.t1	CdcalHa5_g1471.t1	CcyanHa1_g1470.t1	CMP018C	no	-	non-DEG	non-DEG	non-DEG
OG0000531	GpartN1_g3204.t1, GpartN1_g5695.t1	CdcalHa5_g1472.t1	CcyanHa1_g1471.t1	CMP019C	no	-	non-DEG	non-DEG	non-DEG
OG0000532	GpartN1_g167.t1, GpartN1_g6121.t1	CdcalHa5_g1500.t1	CcyanHa1_g1473.t1	CMP021C	no	-	non-DEG	non-DEG	non-DEG
OG0000533	GpartN1_g6889.t1, GpartN1_g7085.t1	CdcalHa5_g1504.t1	CcyanHa1_g1477.t1	CMP030C	no	-	non-DEG	non-DEG	non-DEG
OG0000534	GpartN1_g6896.t1, GpartN1_g7078.t1	CdcalHa5_g1478.t1	CcyanHa1_g1485.t1	CMP041C	no	-	non-DEG	non-DEG	non-DEG
OG0000535	GpartN1_g6887.t1, GpartN1_g7087.t1	CdcalHa5_g1480.t1	CcyanHa1_g1487.t1	CMP043C	no	-	non-DEG	non-DEG	non-DEG
OG0000536	GpartN1_g6886.t1, GpartN1_g7088.t1	CdcalHa5_g1479.t1	CcyanHa1_g1488.t1	CMP045C	no	-	non-DEG	non-DEG	non-DEG
OG0000537	GpartN1_g3207.t1, GpartN1_g5692.t1	CdcalHa5_g1493.t1	CcyanHa1_g1489.t1	CMP046C	no	-	non-DEG	non-DEG	non-DEG
OG0000538	GpartN1_g3206.t1, GpartN1_g5693.t1	CdcalHa5_g1494.t1	CcyanHa1_g1490.t1	CMP047C	no	-	non-DEG	non-DEG	non-DEG
OG0000539	GpartN1_g4173.t1, GpartN1_g4370.t1	CdcalHa5_g1495.t1	CcyanHa1_g1491.t1	CMP049C	no	-	DEG (2n)	DEG (2n)	DEG (2n)
OG0000540	GpartN1_g6433.t1, GpartN1_g7063.t1	CdcalHa5_g1497.t1	CcyanHa1_g1493.t1	CMP052C	no	-	non-DEG	non-DEG	non-DEG
OG0000541	GpartN1_g3205.t1, GpartN1_g5694.t1	CdcalHa5_g1498.t1	CcyanHa1_g1495.t1	CMP054C	no	-	non-DEG	non-DEG	non-DEG
OG0000542	GpartN1_g6895.t1, GpartN1_g7079.t1	CdcalHa5_g1491.t1	CcyanHa1_g1497.t1	CMP058C	no	-	non-DEG	non-DEG	non-DEG
OG0000543	GpartN1_g6902.t1, GpartN1_g7072.t1	CdcalHa5_g1517.t1	CcyanHa1_g1499.t1	CMP062C	no	-	non-DEG	non-DEG	non-DEG
OG0000544	GpartN1_g6897.t1, GpartN1_g7077.t1	CdcalHa5_g1518.t1	CcyanHa1_g1509.t1	CMP075C	no	-	non-DEG	non-DEG	non-DEG
OG0000545	GpartN1_g6898.t1, GpartN1_g7076.t1	CdcalHa5_g1519.t1	CcyanHa1_g1511.t1	CMP078C	no	-	non-DEG	non-DEG	non-DEG
OG0000546	GpartN1_g1010.t1, GpartN1_g5190.t1	CdcalHa5_g1530.t1	CcyanHa1_g1521.t1	CMP090C	no	-	non-DEG	non-DEG	non-DEG
OG0000547	GpartN1_g5769.t1, GpartN1_g6425.t1, GpartN1_g6700.t1	-	CcyanHa1_g1525.t1	CMP096C	no	-	-	-	-
OG0000548	GpartN1_g6903.t1, GpartN1_g7071.t1	CdcalHa5_g1543.t1	CcyanHa1_g1528.t1	CMP100C	no	-	non-DEG	non-DEG	non-DEG
OG0000549	GpartN1_g6901.t1, GpartN1_g7073.t1	CdcalHa5_g1541.t1	CcyanHa1_g1530.t1	CMX142C	no	-	non-DEG	non-DEG	non-DEG
OG0000550	GpartN1_g2611.t1, GpartN1_g4973.t1	CdcalHa5_g1547.t1	CcyanHa1_g1538.t1	CMP114C	no	-	non-DEG	non-DEG	non-DEG
OG0000551	GpartN1_g2619.t1, GpartN1_g4965.t1	CdcalHa5_g1550.t1	CcyanHa1_g1541.t1	CMP118C	no	-	non-DEG	non-DEG	non-DEG
OG0000552	GpartN1_g2612.t1, GpartN1_g4972.t1	CdcalHa5_g1552.t1	CcyanHa1_g1542.t1	CMP119C	no	-	non-DEG	non-DEG	non-DEG
OG0000553	GpartN1_g3159.t1, GpartN1_g66.t1	CdcalHa5_g1560.t1	CcyanHa1_g1553.t1	CMP135C	no	-	DEG (2n)	DEG (2n)	DEG (2n)
OG0000554	GpartN1_g396.t1, GpartN1_g5910.t1	CdcalHa5_g1558.t1	CcyanHa1_g1555.t1	CMP137C	no	-	non-DEG	non-DEG	non-DEG
OG0000555	GpartN1_g1980.t1, GpartN1_g2881.t1	CdcalHa5_g1553.t1	CcyanHa1_g1558.t1	CMP140C	no	-	non-DEG	non-DEG	non-DEG
OG0000556	GpartN1_g6480.t1, GpartN1_g7016.t1	CdcalHa5_g1435.t1	CcyanHa1_g1569.t1	CMP159C	no	-	non-DEG	non-DEG	non-DEG
OG0000557	GpartN1_g5233.t1, GpartN1_g968.t1	CdcalHa5_g1581.t1	CcyanHa1_g1574.t1	CMP165C	no	-	non-DEG	non-DEG	non-DEG
OG0000558	GpartN1_g6842.t1, GpartN1_g7132.t1	CdcalHa5_g1583.t1	CcyanHa1_g1576.t1	CMP167C	no	-	non-DEG	non-DEG	non-DEG
OG0000559	GpartN1_g2607.t1, GpartN1_g4977.t1	CdcalHa5_g1588.t1	CcyanHa1_g1581.t1	CMP175C	no	-	non-DEG	non-DEG	non-DEG
OG0000560	GpartN1_g2606.t1, GpartN1_g4978.t1	CdcalHa5_g1595.t1	CcyanHa1_g1586.t1	CMP179C	no	-	non-DEG	non-DEG	non-DEG
OG0000561	GpartN1_g693.t1, GpartN1_g7271.t1	CdcalHa5_g4486.t1	CcyanHa1_g1590.t1	CMP187C	no	-	non-DEG	non-DEG	non-DEG
OG0000562	GpartN1_g1895.t1, GpartN1_g4862.t1	CdcalHa5_g1592.t1	CcyanHa1_g1592.t1	CMP189C	no	-	non-DEG	non-DEG	non-DEG
OG0000563	GpartN1_g1161.t1	CdcalHa5_g1603.t1, CdcalHa5_g1605.t1	CcyanHa1_g1594.t1	CMP191C	no	-	-	-	-
OG0000564	GpartN1_g2608.t1, GpartN1_g4976.t1	CdcalHa5_g1607.t1	CcyanHa1_g1596.t1	CMP193C	no	-	non-DEG	non-DEG	non-DEG
OG0000565	GpartN1_g3347.t1, GpartN1_g839.t1	CdcalHa5_g1611.t1	CcyanHa1_g1600.t1	CMP203C	no	-	non-DEG	non-DEG	non-DEG
OG0000566	GpartN1_g2573.t1, GpartN1_g5011.t1	CdcalHa5_g1614.t1	CcyanHa1_g1603.t1	CMQ308C	no	-	non-DEG	non-DEG	non-DEG
OG0000567	GpartN1_g2584.t1, GpartN1_g5000.t1	CdcalHa5_g1623.t1	CcyanHa1_g1611.t1	CMQ319C	no	-	non-DEG	non-DEG	non-DEG
OG0000568	GpartN1_g2585.t1, GpartN1_g4999.t1	CdcalHa5_g1625.t1	CcyanHa1_g1613.t1	CMQ321C	no	-	non-DEG	non-DEG	non-DEG
OG0000569	GpartN1_g141.t1, GpartN1_g3287.t1	CdcalHa5_g1630.t1	CcyanHa1_g1619.t1	CMQ330C	no	-	non-DEG	non-DEG	non-DEG
OG0000570	GpartN1_g200.t1, GpartN1_g852.t1	CdcalHa5_g1636.t1	CcyanHa1_g1623.t1	CMQ336C	no	-	non-DEG	non-DEG	non-DEG
OG0000571	GpartN1_g3354.t1, GpartN1_g846.t1	CdcalHa5_g1639.t1	CcyanHa1_g1626.t1	CMQ342C	no	-	non-DEG	non-DEG	non-DEG
OG0000572	GpartN1_g5685.t1, GpartN1_g6056.t1	CdcalHa5_g1645.t1	CcyanHa1_g1632.t1	CMQ350C	no	-	non-DEG	non-DEG	non-DEG
OG0000573	GpartN1_g2481.t1, GpartN1_g738.t1	CdcalHa5_g1666.t1	CcyanHa1_g1652.t1	CMQ374C	no	-	non-DEG	non-DEG	non-DEG
OG0000574	GpartN1_g2576.t1, GpartN1_g5008.t1	CdcalHa5_g2282.t1	CcyanHa1_g1683.t1	CMQ420C	no	-	non-DEG	non-DEG	non-DEG
OG0000575	GpartN1_g2112.t1, GpartN1_g5142.t1	CdcalHa5_g2291.t1	CcyanHa1_g1699.t1	CMQ444C	no	-	non-DEG	non-DEG	non-DEG
OG0000576	GpartN1_g2119.t1, GpartN1_g5135.t1	CdcalHa5_g2290.t1	CcyanHa1_g1700.t1	CMQ445C	no	-	non-DEG	non-DEG	non-DEG
OG0000577	GpartN1_g49.t1	CdcalHa5_g2302.t1	CcyanHa1_g1715.t1	CMQ466C, CMR117C	no	-	-	-	-
OG0000578	GpartN1_g1131.t1, GpartN1_g3452.t1	CdcalHa5_g2306.t1	CcyanHa1_g1720.t1	CMQ473C	no	-	non-DEG	non-DEG	non-DEG
OG0000579	GpartN1_g4047.t1, GpartN1_g5469.t1	CdcalHa5_g35.t1	CcyanHa1_g1722.t1	CMT635C	no	-	non-DEG	non-DEG	non-DEG
OG0000580	GpartN1_g1687.t1, GpartN1_g6290.t1	CdcalHa5_g3089.t1	CcyanHa1_g1731.t1	CMT623C	no	-	non-DEG	non-DEG	non-DEG
OG0000581	GpartN1_g1233.t1, GpartN1_g4893.t1	CdcalHa5_g33.t1	CcyanHa1_g1732.t1	CMT622C	no	-	non-DEG	non-DEG	non-DEG
OG0000582	GpartN1_g5236.t1, GpartN1_g965.t1	CdcalHa5_g826.t1	CcyanHa1_g1737.t1	CMT615C	no	-	DEG (n)	DEG (n)	non-DEG
OG0000583	GpartN1_g2207.t1, GpartN1_g4502.t1	CdcalHa5_g828.t1	CcyanHa1_g1739.t1	CMT613C	no	-	non-DEG	non-DEG	non-DEG
OG0000584	GpartN1_g2473.t1, GpartN1_g7477.t1	CdcalHa5_g830.t1	CcyanHa1_g1741.t1	CMT611C	no	-	non-DEG	non-DEG	DEG (n)
OG0000585	GpartN1_g4124.t1, GpartN1_g4732.t1	CdcalHa5_g22.t1	CcyanHa1_g1744.t1	CMT608C	no	-	non-DEG	non-DEG	non-DEG
OG0000586	GpartN1_g2621.t1, GpartN1_g4963.t1	CdcalHa5_g338.t1	CcyanHa1_g1748.t1	CMT602C	no	-	non-DEG	non-DEG	non-DEG
OG0000587	GpartN1_g1969.t1, GpartN1_g2870.t1	CdcalHa5_g833.t1	CcyanHa1_g1755.t1	CMX227C	no	-	non-DEG	non-DEG	non-DEG
OG0000588	GpartN1_g1971.t1, GpartN1_g2872.t1	CdcalHa5_g832.t1	CcyanHa1_g1756.t1	CMT592C	no	-	non-DEG	non-DEG	non-DEG
OG0000589	GpartN1_g1972.t1, GpartN1_g2873.t1	CdcalHa5_g831.t1	CcyanHa1_g1757.t1	CMT591C	no	-	non-DEG	non-DEG	non-DEG
OG0000590	GpartN1_g1981.t1, GpartN1_g2882.t1	CdcalHa5_g846.t1	CcyanHa1_g1759.t1	CMT590C	no	-	non-DEG	non-DEG	non-DEG
OG0000591	GpartN1_g5247.t1, GpartN1_g954.t1	CdcalHa5_g849.t1	CcyanHa1_g1762.t1	CMT585C	no	-	non-DEG	non-DEG	non-DEG
OG0000592	GpartN1_g1966.t1, GpartN1_g2867.t1	CdcalHa5_g853.t1	CcyanHa1_g1765.t1	CMT582C	no	-	non-DEG	non-DEG	non-DEG
OG0000593	GpartN1_g2205.t1, GpartN1_g4504.t1	CdcalHa5_g854.t1	CcyanHa1_g1766.t1	CMT581C	no	-	non-DEG	non-DEG	non-DEG
OG0000594	GpartN1_g1984.t1, GpartN1_g2885.t1	CdcalHa5_g858.t1	CcyanHa1_g1769.t1	CMT577C	no	-	non-DEG	non-DEG	non-DEG
OG0000595	GpartN1_g1986.t1, GpartN1_g2887.t1	CdcalHa5_g861.t1	CcyanHa1_g1772.t1	CMT574C	no	-	non-DEG	non-DEG	non-DEG
OG0000596	GpartN1_g5241.t1, GpartN1_g960.t1	CdcalHa5_g863.t1	CcyanHa1_g1774.t1	CMT571C	no	-	non-DEG	non-DEG	non-DEG
OG0000597	GpartN1_g5252.t1, GpartN1_g949.t1	CdcalHa5_g865.t1	CcyanHa1_g1776.t1	CMT568C	no	-	DEG (2n)	DEG (2n)	DEG (2n)
OG0000598	GpartN1_g2197.t1, GpartN1_g4512.t1	CdcalHa5_g866.t1	CcyanHa1_g1777.t1	CMT566C	no	-	non-DEG	non-DEG	non-DEG
OG0000599	GpartN1_g5238.t1, GpartN1_g963.t1	CdcalHa5_g867.t1	CcyanHa1_g1778.t1	CMT565C	no	-	non-DEG	non-DEG	non-DEG
OG0000600	GpartN1_g4559.t1, GpartN1_g6358.t1	CdcalHa5_g880.t1	CcyanHa1_g1790.t1	CML027C	no	-	non-DEG	non-DEG	non-DEG
OG0000601	GpartN1_g143.t1, GpartN1_g3289.t1	CdcalHa5_g879.t1	CcyanHa1_g1791.t1	CML028C	no	-	non-DEG	non-DEG	non-DEG
OG0000602	GpartN1_g1979.t1, GpartN1_g2880.t1	CdcalHa5_g878.t1	CcyanHa1_g1792.t1	CML029C	no	-	non-DEG	non-DEG	non-DEG
OG0000603	GpartN1_g1978.t1, GpartN1_g2879.t1	CdcalHa5_g877.t1	CcyanHa1_g1793.t1	CML030C	no	-	non-DEG	non-DEG	non-DEG
OG0000604	GpartN1_g2212.t1, GpartN1_g4497.t1	CdcalHa5_g882.t1	CcyanHa1_g1794.t1	CML032C	no	-	non-DEG	non-DEG	non-DEG
OG0000605	GpartN1_g1963.t1, GpartN1_g2864.t1	CdcalHa5_g883.t1	CcyanHa1_g1795.t1	CML034C	no	-	non-DEG	non-DEG	non-DEG
OG0000606	GpartN1_g1994.t1, GpartN1_g2895.t1	CdcalHa5_g892.t1	CcyanHa1_g1798.t1	CML040C	no	-	non-DEG	non-DEG	non-DEG
OG0000607	GpartN1_g1993.t1, GpartN1_g2894.t1	CdcalHa5_g891.t1	CcyanHa1_g1799.t1	CML042C	no	-	non-DEG	non-DEG	non-DEG
OG0000608	GpartN1_g1998.t1, GpartN1_g2899.t1	CdcalHa5_g888.t1	CcyanHa1_g1802.t1	CML046C	no	-	non-DEG	non-DEG	non-DEG
OG0000609	GpartN1_g1996.t1, GpartN1_g2897.t1	CdcalHa5_g887.t1	CcyanHa1_g1806.t1	CML052C	no	-	non-DEG	non-DEG	non-DEG
OG0000610	GpartN1_g1992.t1, GpartN1_g2893.t1	CdcalHa5_g893.t1	CcyanHa1_g1807.t1	CML055C	no	-	non-DEG	non-DEG	non-DEG
OG0000611	GpartN1_g5208.t1, GpartN1_g992.t1	CdcalHa5_g895.t1	CcyanHa1_g1814.t1	CML065C	no	-	non-DEG	non-DEG	non-DEG
OG0000612	GpartN1_g1985.t1, GpartN1_g2886.t1	CdcalHa5_g906.t1	CcyanHa1_g1822.t1	CML074C	no	-	non-DEG	non-DEG	non-DEG
OG0000613	GpartN1_g1995.t1, GpartN1_g2896.t1	CdcalHa5_g908.t1	CcyanHa1_g1824.t1	CML076C	no	-	non-DEG	non-DEG	non-DEG
OG0000614	GpartN1_g2194.t1, GpartN1_g4513.t1	CdcalHa5_g911.t1	CcyanHa1_g1827.t1	CML080C	no	-	non-DEG	non-DEG	non-DEG
OG0000615	GpartN1_g6854.t1, GpartN1_g7120.t1	CdcalHa5_g916.t1	CcyanHa1_g1831.t1	CML086C	no	-	non-DEG	non-DEG	non-DEG
OG0000616	GpartN1_g6855.t1, GpartN1_g7119.t1	CdcalHa5_g918.t1	CcyanHa1_g1833.t1	CML088C	no	-	non-DEG	non-DEG	non-DEG
OG0000617	GpartN1_g1835.t1, GpartN1_g4802.t1	CdcalHa5_g922.t1	CcyanHa1_g1838.t1	CML097C	no	-	non-DEG	non-DEG	non-DEG
OG0000618	GpartN1_g1836.t1, GpartN1_g4803.t1	CdcalHa5_g923.t1	CcyanHa1_g1839.t1	CML098C	no	-	non-DEG	non-DEG	non-DEG
OG0000619	GpartN1_g6841.t1, GpartN1_g7133.t1	CdcalHa5_g925.t1	CcyanHa1_g1841.t1	CML101C	no	-	non-DEG	non-DEG	non-DEG
OG0000620	GpartN1_g154.t1, GpartN1_g3300.t1	CdcalHa5_g926.t1	CcyanHa1_g1842.t1	CML102C	no	-	non-DEG	non-DEG	non-DEG
OG0000621	GpartN1_g2746.t1, GpartN1_g5632.t1	CdcalHa5_g928.t1	CcyanHa1_g1844.t1	CML103C	no	-	non-DEG	non-DEG	non-DEG
OG0000622	GpartN1_g2747.t1, GpartN1_g5633.t1	CdcalHa5_g929.t1	CcyanHa1_g1845.t1	CML104C	no	-	non-DEG	non-DEG	non-DEG
OG0000623	GpartN1_g250.t1, GpartN1_g6787.t1	CdcalHa5_g932.t1	CcyanHa1_g1848.t1	CML108C	no	-	non-DEG	non-DEG	non-DEG
OG0000624	GpartN1_g1910.t1, GpartN1_g4877.t1	CdcalHa5_g934.t1	CcyanHa1_g1850.t1	CML111C	no	-	non-DEG	non-DEG	non-DEG
OG0000625	GpartN1_g6534.t1	CdcalHa5_g1225.t1, CdcalHa5_g936.t1	CcyanHa1_g1852.t1	CML113C	no	-	-	-	-
OG0000626	GpartN1_g6630.t1, GpartN1_g913.t1	CdcalHa5_g937.t1	CcyanHa1_g1853.t1	CML115C	no	-	non-DEG	non-DEG	non-DEG
OG0000627	GpartN1_g6651.t1, GpartN1_g934.t1	CdcalHa5_g943.t1	CcyanHa1_g1860.t1	CML122C	no	-	non-DEG	non-DEG	non-DEG
OG0000628	GpartN1_g1755.t1, GpartN1_g5789.t1	CdcalHa5_g952.t1	CcyanHa1_g1869.t1	CML133C	no	-	non-DEG	non-DEG	non-DEG
OG0000629	GpartN1_g6493.t1, GpartN1_g7003.t1	CdcalHa5_g955.t1	CcyanHa1_g1873.t1	CMX091C	no	-	non-DEG	non-DEG	non-DEG
OG0000630	GpartN1_g2649.t1, GpartN1_g2998.t1	CdcalHa5_g958.t1	CcyanHa1_g1876.t1	CML142C	no	-	non-DEG	non-DEG	non-DEG
OG0000631	GpartN1_g1823.t1, GpartN1_g4790.t1	CdcalHa5_g959.t1	CcyanHa1_g1877.t1	CML143C	no	-	DEG (2n)	non-DEG	non-DEG
OG0000632	GpartN1_g2231.t1, GpartN1_g4477.t1	CdcalHa5_g964.t1	CcyanHa1_g1883.t1	CML149C	no	-	non-DEG	non-DEG	non-DEG
OG0000633	GpartN1_g2628.t1, GpartN1_g2977.t1	CdcalHa5_g965.t1	CcyanHa1_g1884.t1	CML150C	no	-	non-DEG	non-DEG	non-DEG
OG0000634	GpartN1_g2630.t1, GpartN1_g2979.t1	CdcalHa5_g966.t1	CcyanHa1_g1885.t1	CML153C	no	-	non-DEG	non-DEG	non-DEG
OG0000635	GpartN1_g2629.t1, GpartN1_g2978.t1	CdcalHa5_g967.t1	CcyanHa1_g1886.t1	CML155C	no	-	non-DEG	non-DEG	non-DEG
OG0000636	GpartN1_g2637.t1, GpartN1_g2986.t1	CdcalHa5_g968.t1	CcyanHa1_g1887.t1	CML156C	no	-	non-DEG	non-DEG	non-DEG
OG0000637	GpartN1_g2638.t1, GpartN1_g2987.t1	CdcalHa5_g969.t1	CcyanHa1_g1888.t1	CML157C	no	-	non-DEG	non-DEG	non-DEG
OG0000638	GpartN1_g2636.t1, GpartN1_g2985.t1	CdcalHa5_g971.t1	CcyanHa1_g1889.t1	CML160C	no	-	non-DEG	non-DEG	non-DEG
OG0000639	GpartN1_g6857.t1, GpartN1_g7117.t1	CdcalHa5_g980.t1	CcyanHa1_g1898.t1	CMX092C	no	-	non-DEG	non-DEG	non-DEG
OG0000640	GpartN1_g2753.t1, GpartN1_g5639.t1	CdcalHa5_g981.t1	CcyanHa1_g1899.t1	CML170C	no	-	non-DEG	non-DEG	non-DEG
OG0000641	GpartN1_g2633.t1, GpartN1_g2982.t1	CdcalHa5_g983.t1	CcyanHa1_g1901.t1	CML172C	no	-	non-DEG	non-DEG	non-DEG
OG0000642	GpartN1_g6479.t1, GpartN1_g7017.t1	CdcalHa5_g2750.t1	CcyanHa1_g1905.t1	CML178C	no	-	non-DEG	non-DEG	non-DEG
OG0000643	GpartN1_g4129.t1, GpartN1_g4737.t1	CdcalHa5_g2751.t1	CcyanHa1_g1906.t1	CML175C	no	-	non-DEG	non-DEG	non-DEG
OG0000644	GpartN1_g4265.t1, GpartN1_g4278.t1	CdcalHa5_g2768.t1	CcyanHa1_g1921.t1	CML193C	no	-	non-DEG	non-DEG	non-DEG
OG0000645	GpartN1_g4607.t1	CdcalHa5_g2322.t1	CcyanHa1_g1927.t1, CcyanHa1_g4002.t1	CMN059C	no	-	-	-	-
OG0000646	GpartN1_g6260.t1	CdcalHa5_g66.t1	CcyanHa1_g1931.t1, CcyanHa1_g3675.t1	CMH266C	no	-	-	-	-
OG0000647	-	CdcalHa5_g65.t1	CcyanHa1_g1932.t1, CcyanHa1_g3676.t1	CMH268C, CMR417C	no	-	-	-	-
OG0000648	-	CdcalHa5_g64.t1	CcyanHa1_g1933.t1, CcyanHa1_g3677.t1	CMH270C, CMR418C	no	-	-	-	-
OG0000649	GpartN1_g4113.t1, GpartN1_g4721.t1	CdcalHa5_g57.t1	CcyanHa1_g1942.t1	CMR433C	no	-	non-DEG	non-DEG	non-DEG
OG0000650	GpartN1_g1681.t1, GpartN1_g6296.t1	CdcalHa5_g43.t1	CcyanHa1_g1951.t1	CMR445C	no	-	non-DEG	non-DEG	non-DEG
OG0000651	GpartN1_g1682.t1, GpartN1_g6295.t1	CdcalHa5_g44.t1	CcyanHa1_g1952.t1	CMR447C	no	-	non-DEG	non-DEG	non-DEG
OG0000652	GpartN1_g2656.t1, GpartN1_g3005.t1	CdcalHa5_g48.t1	CcyanHa1_g1955.t1	CMR452C	no	-	non-DEG	non-DEG	non-DEG
OG0000653	GpartN1_g4176.t1, GpartN1_g4367.t1	CdcalHa5_g42.t1	CcyanHa1_g1958.t1	CMR456C	no	-	non-DEG	non-DEG	non-DEG
OG0000654	GpartN1_g4181.t1, GpartN1_g4362.t1	CdcalHa5_g11.t1	CcyanHa1_g1973.t1	CMR475C	no	-	non-DEG	non-DEG	non-DEG
OG0000655	GpartN1_g549.t1, GpartN1_g793.t1	CdcalHa5_g16.t1	CcyanHa1_g1977.t1	CMR487C	no	-	non-DEG	non-DEG	non-DEG
OG0000656	GpartN1_g2209.t1, GpartN1_g4500.t1	CdcalHa5_g843.t1	CcyanHa1_g1984.t1	CMR497C	no	-	non-DEG	non-DEG	non-DEG
OG0000657	GpartN1_g2975.t1, GpartN1_g3628.t1	CdcalHa5_g1768.t1	CcyanHa1_g2004.t1	CMF163C	no	-	non-DEG	non-DEG	non-DEG
OG0000658	GpartN1_g350.t1, GpartN1_g3641.t1	CdcalHa5_g1805.t1	CcyanHa1_g2013.t1	CMF152C	no	-	non-DEG	non-DEG	non-DEG
OG0000659	GpartN1_g3176.t1, GpartN1_g5827.t1	CdcalHa5_g1790.t1	CcyanHa1_g2020.t1	CMF139C	no	-	non-DEG	non-DEG	non-DEG
OG0000660	GpartN1_g2739.t1, GpartN1_g5625.t1	CdcalHa5_g1809.t1	CcyanHa1_g2035.t1	CMF121C	no	-	non-DEG	non-DEG	non-DEG
OG0000661	GpartN1_g3087.t1, GpartN1_g423.t1	CdcalHa5_g1815.t1	CcyanHa1_g2041.t1	CMS229C	no	-	non-DEG	non-DEG	non-DEG
OG0000662	GpartN1_g7157.t1	CdcalHa5_g4611.t1	CcyanHa1_g2046.t1	CMX196C, CMX220C	no	-	-	-	-
OG0000663	GpartN1_g311.t1, GpartN1_g705.t1	CdcalHa5_g1821.t1	CcyanHa1_g2048.t1	CMS241C	no	-	non-DEG	non-DEG	non-DEG
OG0000664	GpartN1_g312.t1, GpartN1_g706.t1	CdcalHa5_g1822.t1	CcyanHa1_g2049.t1	CMS243C	no	-	non-DEG	non-DEG	non-DEG
OG0000665	GpartN1_g3839.t1, GpartN1_g5516.t1	CdcalHa5_g1829.t1	CcyanHa1_g2056.t1	CMS253C	no	-	non-DEG	non-DEG	non-DEG
OG0000666	GpartN1_g6623.t1, GpartN1_g906.t1	CdcalHa5_g1839.t1	CcyanHa1_g2066.t1	CMS269C	no	-	non-DEG	non-DEG	non-DEG
OG0000667	GpartN1_g6620.t1, GpartN1_g903.t1	CdcalHa5_g1845.t1	CcyanHa1_g2072.t1	CMS279C	no	-	non-DEG	non-DEG	non-DEG
OG0000668	GpartN1_g1674.t1, GpartN1_g6303.t1	CdcalHa5_g1846.t1	CcyanHa1_g2073.t1	CMS281C	no	-	non-DEG	non-DEG	non-DEG
OG0000669	GpartN1_g6619.t1, GpartN1_g902.t1	CdcalHa5_g1847.t1	CcyanHa1_g2074.t1	CMS282C	no	-	non-DEG	non-DEG	non-DEG
OG0000670	GpartN1_g2639.t1, GpartN1_g2988.t1	CdcalHa5_g1854.t1	CcyanHa1_g2081.t1	CMS287C	no	-	non-DEG	non-DEG	non-DEG
OG0000671	GpartN1_g2640.t1, GpartN1_g2989.t1	CdcalHa5_g1855.t1	CcyanHa1_g2082.t1	CMS289C	no	-	non-DEG	non-DEG	non-DEG
OG0000672	GpartN1_g6447.t1, GpartN1_g7049.t1	CdcalHa5_g1856.t1	CcyanHa1_g2084.t1	CMS291C	no	-	non-DEG	non-DEG	non-DEG
OG0000673	GpartN1_g3246.t1, GpartN1_g875.t1	CdcalHa5_g1867.t1	CcyanHa1_g2092.t1	CMS301C	no	-	non-DEG	non-DEG	non-DEG
OG0000674	GpartN1_g6464.t1, GpartN1_g7033.t1	CdcalHa5_g1870.t1	CcyanHa1_g2095.t1	CMS304C	no	-	non-DEG	non-DEG	non-DEG
OG0000675	GpartN1_g6463.t1, GpartN1_g7034.t1	CdcalHa5_g1873.t1	CcyanHa1_g2097.t1	CMS306C	no	-	DEG (n)	DEG (n)	non-DEG
OG0000676	GpartN1_g3126.t1, GpartN1_g7154.t1	CdcalHa5_g1875.t1	CcyanHa1_g2099.t1	CMS308C	no	-	non-DEG	non-DEG	non-DEG
OG0000677	GpartN1_g3156.t1	CdcalHa5_g1876.t1, CdcalHa5_g3987.t1	CcyanHa1_g2100.t1	CMS309C	no	-	-	-	-
OG0000678	GpartN1_g4248.t1, GpartN1_g4295.t1	CdcalHa5_g1885.t1	CcyanHa1_g2110.t1	CMS324C	no	-	non-DEG	non-DEG	non-DEG
OG0000679	GpartN1_g6468.t1, GpartN1_g7029.t1	CdcalHa5_g1891.t1	CcyanHa1_g2116.t1	CMS331C	no	-	non-DEG	non-DEG	non-DEG
OG0000680	GpartN1_g4207.t1, GpartN1_g4336.t1	CdcalHa5_g1892.t1	CcyanHa1_g2117.t1	CMS332C	no	-	non-DEG	non-DEG	non-DEG
OG0000681	GpartN1_g4107.t1, GpartN1_g4715.t1	CdcalHa5_g1921.t1	CcyanHa1_g2150.t1	CMS370C	no	-	non-DEG	non-DEG	non-DEG
OG0000682	GpartN1_g2969.t1, GpartN1_g3622.t1	CdcalHa5_g1928.t1	CcyanHa1_g2155.t1	CMS375C	no	-	non-DEG	non-DEG	non-DEG
OG0000683	GpartN1_g7334.t1, GpartN1_g7637.t1	CdcalHa5_g1931.t1	CcyanHa1_g2158.t1	CMS384C	no	-	DEG (n)	DEG (n)	DEG (n)
OG0000684	GpartN1_g4241.t1, GpartN1_g4302.t1	CdcalHa5_g1951.t1	CcyanHa1_g2177.t1	CMS409C	no	-	non-DEG	non-DEG	non-DEG
OG0000685	GpartN1_g2646.t1, GpartN1_g2995.t1	CdcalHa5_g1957.t1	CcyanHa1_g2182.t1	CMS417C	no	-	non-DEG	non-DEG	non-DEG
OG0000686	GpartN1_g354.t1	CdcalHa5_g1962.t1, CdcalHa5_g1963.t1	CcyanHa1_g2188.t1	CMS425C	no	-	-	-	-
OG0000687	GpartN1_g6644.t1, GpartN1_g927.t1	CdcalHa5_g1967.t1	CcyanHa1_g2191.t1	CMS429C	no	-	non-DEG	non-DEG	non-DEG
OG0000688	GpartN1_g6635.t1, GpartN1_g918.t1	CdcalHa5_g1986.t1	CcyanHa1_g2208.t1	CMS448C	no	-	non-DEG	non-DEG	non-DEG
OG0000689	GpartN1_g2210.t1, GpartN1_g4499.t1	CdcalHa5_g2031.t1	CcyanHa1_g2224.t1	CMS471C	no	-	non-DEG	non-DEG	non-DEG
OG0000690	GpartN1_g1480.t1, GpartN1_g433.t1	CdcalHa5_g2029.t1	CcyanHa1_g2226.t1	CMS475C	no	-	non-DEG	non-DEG	non-DEG
OG0000691	GpartN1_g1259.t1, GpartN1_g3743.t1	CdcalHa5_g2009.t1	CcyanHa1_g2235.t1	CMS488C	no	-	non-DEG	non-DEG	DEG (2n)
OG0000692	GpartN1_g2971.t1, GpartN1_g3624.t1	CdcalHa5_g2024.t1	CcyanHa1_g2249.t1	CMS503C	no	-	non-DEG	non-DEG	non-DEG
OG0000693	GpartN1_g5057.t1	CdcalHa5_g3798.t1	CcyanHa1_g2260.t1, CcyanHa1_g4490.t1	CMQ010C	no	-	-	-	-
OG0000694	GpartN1_g5039.t1	CdcalHa5_g3797.t1	CcyanHa1_g2261.t1, CcyanHa1_g4491.t1	CMQ011C	no	-	-	-	-
OG0000695	GpartN1_g432.t1	CdcalHa5_g3820.t1	CcyanHa1_g2262.t1, CcyanHa1_g4492.t1	CMN011C	no	-	-	-	-
OG0000696	GpartN1_g2318.t1, GpartN1_g2812.t1	CdcalHa5_g2319.t1	CcyanHa1_g2274.t1	CMN027C	no	-	non-DEG	non-DEG	non-DEG
OG0000697	GpartN1_g1903.t1, GpartN1_g4870.t1	CdcalHa5_g2323.t1	CcyanHa1_g2276.t1	CMN030C	no	-	non-DEG	non-DEG	non-DEG
OG0000698	GpartN1_g7226.t1	CdcalHa5_g2327.t1	CcyanHa1_g2280.t1, CcyanHa1_g4126.t1	CMN038C	no	-	-	-	-
OG0000699	GpartN1_g1680.t1, GpartN1_g6297.t1	CdcalHa5_g2343.t1	CcyanHa1_g2284.t1	CMN043C	no	-	non-DEG	non-DEG	non-DEG
OG0000700	GpartN1_g2548.t1, GpartN1_g6226.t1	CdcalHa5_g2342.t1	CcyanHa1_g2286.t1	CMN046C	no	-	non-DEG	non-DEG	non-DEG
OG0000701	GpartN1_g1885.t1, GpartN1_g4852.t1	CdcalHa5_g2340.t1	CcyanHa1_g2287.t1	CMN048C	no	-	non-DEG	non-DEG	non-DEG
OG0000702	GpartN1_g2310.t1, GpartN1_g2804.t1	CdcalHa5_g2352.t1	CcyanHa1_g2309.t1	CMN081C	no	-	non-DEG	non-DEG	non-DEG
OG0000703	GpartN1_g1821.t1, GpartN1_g4788.t1	CdcalHa5_g3419.t1	CcyanHa1_g2311.t1	CMN082C	no	-	non-DEG	non-DEG	non-DEG
OG0000704	GpartN1_g2955.t1, GpartN1_g6140.t1	CdcalHa5_g2354.t1	CcyanHa1_g2313.t1	CMN085C	no	-	non-DEG	non-DEG	non-DEG
OG0000705	GpartN1_g4382.t1	CdcalHa5_g2363.t1	CcyanHa1_g2321.t1	CMH103C, CMN094C	no	-	-	-	-
OG0000706	GpartN1_g4908.t1	CdcalHa5_g2362.t1	CcyanHa1_g2322.t1	CMH102C, CMN095C	no	-	-	-	-
OG0000707	GpartN1_g2320.t1, GpartN1_g2814.t1	CdcalHa5_g2367.t1	CcyanHa1_g2325.t1	CMN100C	no	-	non-DEG	non-DEG	non-DEG
OG0000708	GpartN1_g2319.t1, GpartN1_g2813.t1	CdcalHa5_g2378.t1	CcyanHa1_g2333.t1	CMN110C	no	-	non-DEG	non-DEG	non-DEG
OG0000709	GpartN1_g1876.t1, GpartN1_g4843.t1	CdcalHa5_g2380.t1	CcyanHa1_g2335.t1	CMN112C	no	-	non-DEG	non-DEG	non-DEG
OG0000710	GpartN1_g1678.t1, GpartN1_g6299.t1	CdcalHa5_g4397.t1	CcyanHa1_g2344.t1	CMN125C	no	-	non-DEG	non-DEG	non-DEG
OG0000711	GpartN1_g2162.t1, GpartN1_g402.t1	CdcalHa5_g4404.t1	CcyanHa1_g2350.t1	CMN131C	no	-	non-DEG	non-DEG	non-DEG
OG0000712	GpartN1_g4114.t1, GpartN1_g4722.t1	CdcalHa5_g4410.t1	CcyanHa1_g2356.t1	CMN139C	no	-	non-DEG	non-DEG	non-DEG
OG0000713	GpartN1_g2535.t1, GpartN1_g5759.t1	CdcalHa5_g4411.t1	CcyanHa1_g2357.t1	CMN141C	no	-	non-DEG	non-DEG	non-DEG
OG0000714	GpartN1_g15.t1, GpartN1_g5589.t1	CdcalHa5_g4420.t1	CcyanHa1_g2365.t1	CMN155C	no	-	non-DEG	non-DEG	non-DEG
OG0000715	GpartN1_g5337.t1, GpartN1_g818.t1	CdcalHa5_g4469.t1	CcyanHa1_g2413.t1	CMN206C	no	-	non-DEG	non-DEG	non-DEG
OG0000716	GpartN1_g2304.t1, GpartN1_g2798.t1	CdcalHa5_g4478.t1	CcyanHa1_g2422.t1	CMN218C	no	-	non-DEG	non-DEG	non-DEG
OG0000717	GpartN1_g3267.t1	CdcalHa5_g1482.t1, CdcalHa5_g4480.t1	CcyanHa1_g2424.t1	CMN222C	no	-	-	-	-
OG0000718	GpartN1_g1416.t1, GpartN1_g5266.t1, GpartN1_g5883.t1	CdcalHa5_g4493.t1	CcyanHa1_g2437.t1	-	no	-	-	-	-
OG0000719	GpartN1_g6492.t1, GpartN1_g7004.t1	CdcalHa5_g4495.t1	CcyanHa1_g2439.t1	CMN240C	no	-	non-DEG	non-DEG	non-DEG
OG0000720	GpartN1_g5273.t1, GpartN1_g5888.t1	CdcalHa5_g4500.t1	CcyanHa1_g2452.t1	CMJ157C	no	-	non-DEG	non-DEG	non-DEG
OG0000721	GpartN1_g2029.t1, GpartN1_g5535.t1	CdcalHa5_g4514.t1	CcyanHa1_g2456.t1	CMN260C	no	-	non-DEG	non-DEG	non-DEG
OG0000722	GpartN1_g5341.t1, GpartN1_g814.t1	CdcalHa5_g4518.t1	CcyanHa1_g2462.t1	CMN266C	no	-	non-DEG	non-DEG	non-DEG
OG0000723	GpartN1_g1545.t1, GpartN1_g498.t1	CdcalHa5_g1227.t1	CcyanHa1_g2464.t1	CMN268C	no	-	non-DEG	non-DEG	non-DEG
OG0000724	GpartN1_g94.t1	CdcalHa5_g1216.t1, CdcalHa5_g1217.t1	CcyanHa1_g2483.t1	CMN295C	no	-	-	-	-
OG0000725	GpartN1_g2623.t1, GpartN1_g4961.t1	CdcalHa5_g1191.t1	CcyanHa1_g2497.t1	CMN310C	no	-	DEG (n)	DEG (n)	DEG (n)
OG0000726	GpartN1_g2610.t1, GpartN1_g4974.t1	CdcalHa5_g1176.t1	CcyanHa1_g2505.t1	CMN320C	no	-	non-DEG	non-DEG	non-DEG
OG0000727	-	CdcalHa5_g1184.t1	CcyanHa1_g2520.t1	CMD190C, CMG217C, CMN338C	no	-	-	-	-
OG0000728	GpartN1_g7780.t1, GpartN1_g7820.t1	CdcalHa5_g2082.t1	CcyanHa1_g2539.t1	CMM019C	no	-	non-DEG	non-DEG	non-DEG
OG0000729	GpartN1_g1149.t1	CdcalHa5_g2108.t1	CcyanHa1_g2604.t1	CMH212C, CMM112C	no	-	-	-	-
OG0000730	GpartN1_g2744.t1, GpartN1_g5630.t1	CdcalHa5_g4334.t1	CcyanHa1_g2624.t1	CMM140C	no	-	non-DEG	non-DEG	non-DEG
OG0000731	GpartN1_g2378.t1, GpartN1_g5380.t1	CdcalHa5_g2146.t1	CcyanHa1_g2639.t1	CMM158C	no	-	non-DEG	non-DEG	non-DEG
OG0000732	GpartN1_g2001.t1, GpartN1_g2902.t1	CdcalHa5_g2143.t1	CcyanHa1_g2640.t1	CMM160C	no	-	non-DEG	non-DEG	non-DEG
OG0000733	GpartN1_g590.t1	CdcalHa5_g2151.t1, CdcalHa5_g2152.t1	CcyanHa1_g2646.t1	CMM167C	no	-	-	-	-
OG0000734	GpartN1_g7261.t1, GpartN1_g7263.t1	CdcalHa5_g2154.t1	CcyanHa1_g2652.t1	CMM173C	no	-	non-DEG	non-DEG	non-DEG
OG0000735	GpartN1_g1003.t1, GpartN1_g5197.t1	CdcalHa5_g2158.t1	CcyanHa1_g2656.t1	CMM177C	no	-	non-DEG	non-DEG	non-DEG
OG0000736	GpartN1_g1004.t1, GpartN1_g5196.t1	CdcalHa5_g2162.t1	CcyanHa1_g2660.t1	CMM180C	no	-	non-DEG	non-DEG	non-DEG
OG0000737	GpartN1_g5942.t1, GpartN1_g6778.t1	CdcalHa5_g2164.t1	CcyanHa1_g2662.t1	CMM184C	no	-	non-DEG	DEG (2n)	non-DEG
OG0000738	GpartN1_g1008.t1, GpartN1_g5192.t1	CdcalHa5_g2167.t1	CcyanHa1_g2665.t1	CMM188C	no	-	non-DEG	non-DEG	non-DEG
OG0000739	GpartN1_g1007.t1, GpartN1_g5193.t1	CdcalHa5_g2168.t1	CcyanHa1_g2666.t1	CMM189C	no	-	non-DEG	non-DEG	non-DEG
OG0000740	GpartN1_g1017.t1, GpartN1_g5183.t1	CdcalHa5_g2175.t1	CcyanHa1_g2673.t1	CMM196C	no	-	non-DEG	non-DEG	non-DEG
OG0000741	GpartN1_g6349.t1	CdcalHa5_g3734.t1	CcyanHa1_g2712.t1, CcyanHa1_g4418.t1	CMG142C	no	-	-	-	-
OG0000742	GpartN1_g2080.t1, GpartN1_g3124.t1	CdcalHa5_g2218.t1	CcyanHa1_g2720.t1	CMM258C	no	-	non-DEG	non-DEG	non-DEG
OG0000743	GpartN1_g3127.t1, GpartN1_g4932.t1	CdcalHa5_g2235.t1	CcyanHa1_g2730.t1	CMM276C	no	-	non-DEG	non-DEG	non-DEG
OG0000744	GpartN1_g2653.t1, GpartN1_g3002.t1	CdcalHa5_g2252.t1	CcyanHa1_g2753.t1	CMM305C	no	-	non-DEG	non-DEG	non-DEG
OG0000745	GpartN1_g2662.t1, GpartN1_g3011.t1	CdcalHa5_g2264.t1	CcyanHa1_g2758.t1	CMM310C	no	-	non-DEG	non-DEG	non-DEG
OG0000746	GpartN1_g3143.t1	CdcalHa5_g2263.t1	CcyanHa1_g2759.t1	CMM311C, CMS056C	no	-	-	-	-
OG0000747	GpartN1_g1309.t1, GpartN1_g3693.t1	CdcalHa5_g4827.t1	CcyanHa1_g2766.t1	CMM321C	no	-	non-DEG	non-DEG	non-DEG
OG0000748	GpartN1_g1813.t1, GpartN1_g4780.t1	CdcalHa5_g4826.t1	CcyanHa1_g2767.t1	CMM323C	no	-	non-DEG	non-DEG	non-DEG
OG0000749	GpartN1_g1386.t1, GpartN1_g2512.t1	CdcalHa5_g4824.t1	CcyanHa1_g2770.t1	CMM326C	no	-	non-DEG	non-DEG	non-DEG
OG0000750	GpartN1_g1317.t1, GpartN1_g3685.t1	CdcalHa5_g4821.t1	CcyanHa1_g2774.t1	CMM332C	no	-	non-DEG	non-DEG	non-DEG
OG0000751	GpartN1_g4229.t1, GpartN1_g4314.t1	CdcalHa5_g4817.t1	CcyanHa1_g2776.t1	CMM335C	no	-	non-DEG	non-DEG	non-DEG
OG0000752	GpartN1_g1284.t1, GpartN1_g3718.t1	CdcalHa5_g1466.t1	CcyanHa1_g2779.t1	CMK008C	no	-	non-DEG	non-DEG	non-DEG
OG0000753	-	CdcalHa5_g1447.t1, CdcalHa5_g1448.t1, CdcalHa5_g1449.t1	CcyanHa1_g2793.t1	CMK024C	no	-	-	-	-
OG0000754	GpartN1_g1292.t1, GpartN1_g3710.t1	CdcalHa5_g1445.t1	CcyanHa1_g2795.t1	CMK029C	no	-	non-DEG	non-DEG	non-DEG
OG0000755	GpartN1_g1303.t1, GpartN1_g3699.t1	CdcalHa5_g1429.t1	CcyanHa1_g2805.t1	CMK039C	no	-	non-DEG	non-DEG	non-DEG
OG0000756	GpartN1_g1307.t1, GpartN1_g3695.t1	CdcalHa5_g1433.t1	CcyanHa1_g2806.t1	CMK040C	no	-	non-DEG	non-DEG	non-DEG
OG0000757	GpartN1_g1306.t1, GpartN1_g3696.t1	CdcalHa5_g1432.t1	CcyanHa1_g2807.t1	CMK041C	no	-	non-DEG	non-DEG	non-DEG
OG0000758	GpartN1_g1304.t1, GpartN1_g3698.t1	CdcalHa5_g1430.t1	CcyanHa1_g2811.t1	CMK044C	no	-	non-DEG	non-DEG	non-DEG
OG0000759	GpartN1_g1290.t1, GpartN1_g3712.t1	CdcalHa5_g1440.t1	CcyanHa1_g2813.t1	CMO189C	no	-	non-DEG	non-DEG	non-DEG
OG0000760	GpartN1_g1291.t1, GpartN1_g3711.t1	CdcalHa5_g1439.t1	CcyanHa1_g2814.t1	CMK051C	no	-	non-DEG	non-DEG	non-DEG
OG0000761	GpartN1_g1508.t1, GpartN1_g461.t1	CdcalHa5_g1438.t1	CcyanHa1_g2815.t1	CMK050C	no	-	non-DEG	non-DEG	non-DEG
OG0000762	GpartN1_g1288.t1, GpartN1_g3714.t1	CdcalHa5_g1442.t1	CcyanHa1_g2818.t1	CMK046C	no	-	non-DEG	non-DEG	non-DEG
OG0000763	GpartN1_g1523.t1, GpartN1_g476.t1	CdcalHa5_g1418.t1	CcyanHa1_g2820.t1	CMK054C	no	-	non-DEG	non-DEG	non-DEG
OG0000764	GpartN1_g1522.t1, GpartN1_g475.t1	CdcalHa5_g1413.t1	CcyanHa1_g2823.t1	CMK058C	no	-	non-DEG	non-DEG	non-DEG
OG0000765	GpartN1_g1283.t1, GpartN1_g3719.t1	CdcalHa5_g1414.t1	CcyanHa1_g2824.t1	CMK059C	no	-	non-DEG	non-DEG	non-DEG
OG0000766	GpartN1_g219.t1, GpartN1_g7349.t1	CdcalHa5_g1409.t1	CcyanHa1_g2830.t1	CMK064C	no	-	non-DEG	non-DEG	non-DEG
OG0000767	GpartN1_g6496.t1, GpartN1_g7000.t1	CdcalHa5_g1403.t1	CcyanHa1_g2836.t1	CMK070C	no	-	non-DEG	non-DEG	non-DEG
OG0000768	GpartN1_g6865.t1, GpartN1_g7109.t1	CdcalHa5_g1400.t1	CcyanHa1_g2839.t1	CMK074C	no	-	non-DEG	non-DEG	non-DEG
OG0000769	GpartN1_g1511.t1, GpartN1_g464.t1	CdcalHa5_g1398.t1	CcyanHa1_g2841.t1	CMK076C	no	-	DEG (n)	non-DEG	non-DEG
OG0000770	GpartN1_g4125.t1, GpartN1_g4733.t1	CdcalHa5_g1392.t1	CcyanHa1_g2846.t1	CMK083C	no	-	non-DEG	non-DEG	non-DEG
OG0000771	GpartN1_g4236.t1, GpartN1_g4307.t1	CdcalHa5_g1381.t1	CcyanHa1_g2855.t1	CMK096C	no	-	non-DEG	non-DEG	non-DEG
OG0000772	GpartN1_g4231.t1, GpartN1_g4312.t1	CdcalHa5_g1371.t1	CcyanHa1_g2860.t1	CMK108C	no	-	non-DEG	non-DEG	non-DEG
OG0000773	GpartN1_g4232.t1, GpartN1_g4311.t1	CdcalHa5_g1376.t1	CcyanHa1_g2865.t1	CMK112C	no	-	non-DEG	non-DEG	non-DEG
OG0000774	GpartN1_g4235.t1, GpartN1_g4308.t1	CdcalHa5_g1379.t1	CcyanHa1_g2867.t1	CMK114C	no	-	non-DEG	non-DEG	non-DEG
OG0000775	GpartN1_g4234.t1, GpartN1_g4309.t1	CdcalHa5_g1380.t1	CcyanHa1_g2868.t1	CMK115C	no	-	non-DEG	non-DEG	non-DEG
OG0000776	GpartN1_g4252.t1, GpartN1_g4291.t1	CdcalHa5_g1357.t1	CcyanHa1_g2878.t1	CMK131C	no	-	non-DEG	non-DEG	non-DEG
OG0000777	GpartN1_g1845.t1, GpartN1_g4812.t1	CdcalHa5_g1351.t1	CcyanHa1_g2884.t1	CMK259C	no	-	non-DEG	non-DEG	non-DEG
OG0000778	GpartN1_g3312.t1, GpartN1_g4064.t1, GpartN1_g4670.t1	-	CcyanHa1_g2890.t1	CMK251C	no	-	-	-	-
OG0000779	GpartN1_g1483.t1, GpartN1_g436.t1	CdcalHa5_g1344.t1	CcyanHa1_g2896.t1	CMK240C	no	-	non-DEG	non-DEG	non-DEG
OG0000780	GpartN1_g1868.t1, GpartN1_g4835.t1	CdcalHa5_g1302.t1	CcyanHa1_g2932.t1	CMK189C	no	-	non-DEG	non-DEG	non-DEG
OG0000781	GpartN1_g197.t1, GpartN1_g849.t1	CdcalHa5_g1290.t1	CcyanHa1_g2937.t1	CMK184C	no	-	non-DEG	non-DEG	non-DEG
OG0000782	GpartN1_g1691.t1, GpartN1_g6286.t1	CdcalHa5_g1291.t1	CcyanHa1_g2938.t1	CMK183C	no	-	non-DEG	non-DEG	non-DEG
OG0000783	GpartN1_g7329.t1, GpartN1_g7642.t1	CdcalHa5_g1287.t1	CcyanHa1_g2947.t1	CMK173C	no	-	non-DEG	non-DEG	non-DEG
OG0000784	GpartN1_g4194.t1, GpartN1_g4349.t1	CdcalHa5_g1238.t1	CcyanHa1_g2970.t1	CMK139C	no	-	non-DEG	non-DEG	non-DEG
OG0000785	GpartN1_g4192.t1, GpartN1_g4351.t1	CdcalHa5_g1235.t1	CcyanHa1_g2981.t1	CMK272C	no	-	non-DEG	non-DEG	non-DEG
OG0000786	GpartN1_g5339.t1, GpartN1_g816.t1	CdcalHa5_g4522.t1	CcyanHa1_g2991.t1	CMK288C	no	-	non-DEG	non-DEG	non-DEG
OG0000787	GpartN1_g4380.t1	CdcalHa5_g2351.t1, CdcalHa5_g4524.t1	CcyanHa1_g2994.t1	CMK291C	no	-	-	-	-
OG0000788	GpartN1_g5335.t1, GpartN1_g820.t1	CdcalHa5_g3231.t1	CcyanHa1_g2996.t1	CMK293C	no	-	non-DEG	non-DEG	non-DEG
OG0000789	GpartN1_g5274.t1	CdcalHa5_g3232.t1, CdcalHa5_g4525.t1	CcyanHa1_g2997.t1	CMK294C	no	-	-	-	-
OG0000790	GpartN1_g5338.t1, GpartN1_g817.t1	CdcalHa5_g4535.t1	CcyanHa1_g3007.t1	CMK307C	no	-	non-DEG	non-DEG	non-DEG
OG0000791	GpartN1_g5332.t1, GpartN1_g823.t1	CdcalHa5_g2097.t1	CcyanHa1_g3009.t1	CMK309C	no	-	non-DEG	non-DEG	non-DEG
OG0000792	GpartN1_g2545.t1, GpartN1_g3655.t1	CdcalHa5_g1775.t1	CcyanHa1_g3011.t1	CMT014C	no	-	non-DEG	non-DEG	non-DEG
OG0000793	GpartN1_g4102.t1, GpartN1_g4710.t1	CdcalHa5_g114.t1	CcyanHa1_g3016.t1	CMI026C	no	-	non-DEG	non-DEG	non-DEG
OG0000794	GpartN1_g3812.t1, GpartN1_g6827.t1	CdcalHa5_g488.t1	CcyanHa1_g3020.t1	CMI031C	no	-	non-DEG	non-DEG	non-DEG
OG0000795	GpartN1_g7205.t1, GpartN1_g7474.t1	CdcalHa5_g129.t1	CcyanHa1_g3032.t1	CMI044C	no	-	non-DEG	non-DEG	non-DEG
OG0000796	GpartN1_g6128.t1	CdcalHa5_g131.t1, CdcalHa5_g624.t1	CcyanHa1_g3034.t1	CMI048C	no	-	-	-	-
OG0000797	GpartN1_g171.t1, GpartN1_g6127.t1	CdcalHa5_g133.t1	CcyanHa1_g3035.t1	CMI049C	no	-	non-DEG	non-DEG	non-DEG
OG0000798	GpartN1_g4253.t1, GpartN1_g4290.t1	CdcalHa5_g138.t1	CcyanHa1_g3040.t1	CMI055C	no	-	non-DEG	non-DEG	non-DEG
OG0000799	GpartN1_g150.t1, GpartN1_g3296.t1	CdcalHa5_g151.t1	CcyanHa1_g3052.t1	CMI067C	no	-	non-DEG	non-DEG	non-DEG
OG0000800	GpartN1_g2335.t1, GpartN1_g2829.t1, GpartN1_g5612.t1	-	CcyanHa1_g3055.t1	CMI072C	no	-	-	-	-
OG0000801	GpartN1_g4058.t1	CdcalHa5_g173.t1	CcyanHa1_g3063.t1	CMI084C, CMT633C	no	-	-	-	-
OG0000802	GpartN1_g6467.t1, GpartN1_g7030.t1	CdcalHa5_g3942.t1	CcyanHa1_g3066.t1	CMI088C	no	-	non-DEG	non-DEG	non-DEG
OG0000803	GpartN1_g4204.t1, GpartN1_g4339.t1	CdcalHa5_g176.t1	CcyanHa1_g3070.t1	CMI095C	no	-	non-DEG	non-DEG	non-DEG
OG0000804	GpartN1_g7592.t1	CdcalHa5_g183.t1	CcyanHa1_g3076.t1	CMI103C, CMI105C	no	-	-	-	-
OG0000805	GpartN1_g6095.t1, GpartN1_g6931.t1	CdcalHa5_g197.t1	CcyanHa1_g3087.t1	CMS271C	no	-	non-DEG	non-DEG	non-DEG
OG0000806	GpartN1_g6097.t1, GpartN1_g6929.t1	CdcalHa5_g208.t1	CcyanHa1_g3099.t1	CMI128C	no	-	non-DEG	non-DEG	non-DEG
OG0000807	GpartN1_g6868.t1, GpartN1_g7106.t1	CdcalHa5_g234.t1	CcyanHa1_g3112.t1	CMI146C	no	-	non-DEG	non-DEG	non-DEG
OG0000808	GpartN1_g1314.t1, GpartN1_g3688.t1	CdcalHa5_g242.t1	CcyanHa1_g3116.t1	CMI310C	no	-	non-DEG	non-DEG	non-DEG
OG0000809	GpartN1_g1496.t1, GpartN1_g449.t1	CdcalHa5_g241.t1	CcyanHa1_g3117.t1	CMI158C	no	-	non-DEG	non-DEG	non-DEG
OG0000810	GpartN1_g4216.t1, GpartN1_g4327.t1	CdcalHa5_g240.t1	CcyanHa1_g3118.t1	CMI159C	no	-	non-DEG	non-DEG	non-DEG
OG0000811	GpartN1_g4210.t1, GpartN1_g4333.t1	CdcalHa5_g229.t1	CcyanHa1_g3124.t1	CMI156C	no	-	non-DEG	non-DEG	non-DEG
OG0000812	GpartN1_g4221.t1, GpartN1_g4322.t1	CdcalHa5_g249.t1	CcyanHa1_g3128.t1	CMI162C	no	-	non-DEG	non-DEG	non-DEG
OG0000813	GpartN1_g6100.t1, GpartN1_g6926.t1	CdcalHa5_g276.t1	CcyanHa1_g3140.t1	CMI173C	no	-	non-DEG	non-DEG	non-DEG
OG0000814	GpartN1_g2218.t1, GpartN1_g4491.t1	CdcalHa5_g285.t1	CcyanHa1_g3165.t1	CMI209C	no	-	non-DEG	non-DEG	non-DEG
OG0000815	GpartN1_g6862.t1, GpartN1_g7112.t1	CdcalHa5_g348.t1	CcyanHa1_g3211.t1	CMI262C	no	-	non-DEG	non-DEG	non-DEG
OG0000816	GpartN1_g4108.t1, GpartN1_g4716.t1	CdcalHa5_g342.t1	CcyanHa1_g3217.t1	CMI268C	no	-	non-DEG	non-DEG	non-DEG
OG0000817	GpartN1_g4545.t1, GpartN1_g6372.t1	CdcalHa5_g337.t1	CcyanHa1_g3221.t1	CMI276C	no	-	non-DEG	non-DEG	non-DEG
OG0000818	GpartN1_g1887.t1, GpartN1_g4854.t1	CdcalHa5_g329.t1	CcyanHa1_g3230.t1	CMI291C	no	-	non-DEG	non-DEG	non-DEG
OG0000819	GpartN1_g4105.t1, GpartN1_g4713.t1	CdcalHa5_g361.t1	CcyanHa1_g3239.t1	CMI301C	no	-	non-DEG	non-DEG	non-DEG
OG0000820	GpartN1_g7629.t1, GpartN1_g7669.t1	-	CcyanHa1_g3247.t1, CcyanHa1_g3471.t1	CMF073C	no	-	-	-	-
OG0000821	GpartN1_g385.t1, GpartN1_g7472.t1	CdcalHa5_g119.t1	CcyanHa1_g3249.t1	CMI013C	no	-	non-DEG	non-DEG	non-DEG
OG0000822	GpartN1_g1271.t1, GpartN1_g3731.t1	CdcalHa5_g117.t1	CcyanHa1_g3258.t1	CMI023C	no	-	non-DEG	non-DEG	non-DEG
OG0000823	GpartN1_g1970.t1, GpartN1_g2871.t1	CdcalHa5_g4677.t1	CcyanHa1_g3262.t1	CMT026C	no	-	non-DEG	non-DEG	non-DEG
OG0000824	GpartN1_g1901.t1, GpartN1_g4868.t1	CdcalHa5_g4350.t1	CcyanHa1_g3265.t1	CMT030C	no	-	non-DEG	non-DEG	non-DEG
OG0000825	GpartN1_g2594.t1, GpartN1_g4990.t1	CdcalHa5_g4356.t1	CcyanHa1_g3274.t1	CMT046C	no	-	non-DEG	non-DEG	non-DEG
OG0000826	GpartN1_g1900.t1, GpartN1_g4867.t1	CdcalHa5_g4355.t1	CcyanHa1_g3275.t1	CMT047C	no	-	non-DEG	non-DEG	non-DEG
OG0000827	GpartN1_g7322.t1, GpartN1_g7649.t1	CdcalHa5_g3413.t1	CcyanHa1_g3288.t1	CMT067C	no	-	non-DEG	non-DEG	non-DEG
OG0000828	GpartN1_g7325.t1, GpartN1_g7646.t1	CdcalHa5_g3408.t1	CcyanHa1_g3291.t1	CMT071C	no	-	non-DEG	non-DEG	non-DEG
OG0000829	GpartN1_g1538.t1, GpartN1_g491.t1	CdcalHa5_g3411.t1	CcyanHa1_g3294.t1	CMT074C	no	-	non-DEG	non-DEG	non-DEG
OG0000830	GpartN1_g7324.t1, GpartN1_g7647.t1	CdcalHa5_g3418.t1	CcyanHa1_g3295.t1	CMT075C	no	-	non-DEG	non-DEG	non-DEG
OG0000831	GpartN1_g6883.t1, GpartN1_g7091.t1	CdcalHa5_g3424.t1	CcyanHa1_g3297.t1	CMT077C	no	-	non-DEG	non-DEG	non-DEG
OG0000832	GpartN1_g4209.t1, GpartN1_g4334.t1	CdcalHa5_g3461.t1	CcyanHa1_g3303.t1	CMT083C	no	-	non-DEG	non-DEG	non-DEG
OG0000833	GpartN1_g5533.t1, GpartN1_g6307.t1	CdcalHa5_g3467.t1	CcyanHa1_g3313.t1	CMT093C	no	-	non-DEG	non-DEG	non-DEG
OG0000834	GpartN1_g1185.t1, GpartN1_g1422.t1	CdcalHa5_g3484.t1	CcyanHa1_g3331.t1	CMC018C	no	-	DEG (2n)	DEG (2n)	DEG (2n)
OG0000835	GpartN1_g140.t1, GpartN1_g3286.t1	CdcalHa5_g2974.t1	CcyanHa1_g3337.t1	CMC025C	no	-	non-DEG	non-DEG	non-DEG
OG0000836	GpartN1_g3509.t1, GpartN1_g6809.t1	CdcalHa5_g2976.t1	CcyanHa1_g3339.t1	CMC028C	no	-	non-DEG	non-DEG	non-DEG
OG0000837	GpartN1_g2291.t1, GpartN1_g2784.t1	CdcalHa5_g2988.t1	CcyanHa1_g3350.t1	CMC040C	no	-	non-DEG	non-DEG	non-DEG
OG0000838	GpartN1_g146.t1, GpartN1_g3292.t1	CdcalHa5_g3229.t1	CcyanHa1_g3352.t1	CMC043C	no	-	non-DEG	non-DEG	non-DEG
OG0000839	GpartN1_g1684.t1, GpartN1_g6293.t1	CdcalHa5_g2273.t1	CcyanHa1_g3353.t1	CMC044C	no	-	non-DEG	non-DEG	non-DEG
OG0000840	GpartN1_g129.t1, GpartN1_g3275.t1	CdcalHa5_g3235.t1	CcyanHa1_g3356.t1	CMC047C	no	-	non-DEG	non-DEG	non-DEG
OG0000841	GpartN1_g317.t1, GpartN1_g711.t1	CdcalHa5_g3241.t1	CcyanHa1_g3362.t1	CMC054C	no	-	non-DEG	non-DEG	non-DEG
OG0000842	GpartN1_g132.t1, GpartN1_g3278.t1	CdcalHa5_g3242.t1	CcyanHa1_g3363.t1	CMC055C	no	-	non-DEG	non-DEG	non-DEG
OG0000843	GpartN1_g139.t1, GpartN1_g3285.t1	CdcalHa5_g3258.t1	CcyanHa1_g3365.t1	CMC059C	no	-	non-DEG	non-DEG	non-DEG
OG0000844	GpartN1_g6089.t1, GpartN1_g6937.t1	CdcalHa5_g4841.t1	CcyanHa1_g3371.t1	CMC066C	no	-	non-DEG	non-DEG	non-DEG
OG0000845	GpartN1_g135.t1, GpartN1_g3281.t1	CdcalHa5_g3244.t1	CcyanHa1_g3374.t1	CMC070C	no	-	non-DEG	non-DEG	non-DEG
OG0000846	GpartN1_g160.t1, GpartN1_g3306.t1	CdcalHa5_g3245.t1	CcyanHa1_g3375.t1	CMC071C	no	-	non-DEG	non-DEG	non-DEG
OG0000847	GpartN1_g134.t1, GpartN1_g3280.t1	CdcalHa5_g3246.t1	CcyanHa1_g3376.t1	CMC072C	no	-	non-DEG	DEG (2n)	non-DEG
OG0000848	GpartN1_g1384.t1, GpartN1_g2514.t1	CdcalHa5_g4844.t1	CcyanHa1_g3384.t1	CMC080C	no	-	non-DEG	non-DEG	non-DEG
OG0000849	GpartN1_g1404.t1, GpartN1_g2494.t1	CdcalHa5_g4845.t1	CcyanHa1_g3385.t1	CMC082C	no	-	non-DEG	non-DEG	non-DEG
OG0000850	GpartN1_g4266.t1, GpartN1_g4277.t1	CdcalHa5_g4853.t1	CcyanHa1_g3391.t1	CMC091C	no	-	non-DEG	non-DEG	non-DEG
OG0000851	GpartN1_g6435.t1, GpartN1_g7061.t1	CdcalHa5_g4852.t1	CcyanHa1_g3392.t1	CMC092C	no	-	non-DEG	non-DEG	non-DEG
OG0000852	GpartN1_g1856.t1, GpartN1_g4823.t1	CdcalHa5_g4856.t1	CcyanHa1_g3395.t1	CMC096C	no	-	non-DEG	non-DEG	non-DEG
OG0000853	GpartN1_g1390.t1, GpartN1_g2508.t1	CdcalHa5_g4857.t1	CcyanHa1_g3396.t1	CMC098C	no	-	non-DEG	non-DEG	non-DEG
OG0000854	GpartN1_g1383.t1, GpartN1_g2515.t1	CdcalHa5_g4860.t1	CcyanHa1_g3398.t1	CMC102C	no	-	non-DEG	non-DEG	non-DEG
OG0000855	GpartN1_g3828.t1	CdcalHa5_g4036.t1, CdcalHa5_g4862.t1	CcyanHa1_g3400.t1	CMC104C	no	-	-	-	-
OG0000856	GpartN1_g1854.t1, GpartN1_g4821.t1	CdcalHa5_g4864.t1	CcyanHa1_g3402.t1	CMC106C	no	-	non-DEG	non-DEG	non-DEG
OG0000857	GpartN1_g1863.t1, GpartN1_g4830.t1	CdcalHa5_g4867.t1	CcyanHa1_g3405.t1	CMC111C	no	-	non-DEG	non-DEG	non-DEG
OG0000858	GpartN1_g1399.t1, GpartN1_g2499.t1	CdcalHa5_g4875.t1	CcyanHa1_g3408.t1	CMC124C	no	-	non-DEG	non-DEG	non-DEG
OG0000859	GpartN1_g1393.t1, GpartN1_g2505.t1	CdcalHa5_g4879.t1	CcyanHa1_g3412.t1	CMC120C	no	-	non-DEG	non-DEG	non-DEG
OG0000860	GpartN1_g351.t1, GpartN1_g600.t1	CdcalHa5_g4873.t1	CcyanHa1_g3414.t1	CMC118C	no	-	non-DEG	non-DEG	non-DEG
OG0000861	GpartN1_g7775.t1, GpartN1_g7825.t1	CdcalHa5_g4881.t1	CcyanHa1_g3419.t1	CMC133C	no	-	non-DEG	non-DEG	non-DEG
OG0000862	GpartN1_g1858.t1, GpartN1_g4825.t1	CdcalHa5_g4890.t1	CcyanHa1_g3427.t1	CMC136C	no	-	non-DEG	non-DEG	non-DEG
OG0000863	GpartN1_g1857.t1, GpartN1_g4824.t1	CdcalHa5_g4889.t1	CcyanHa1_g3428.t1	CMC137C	no	-	non-DEG	non-DEG	non-DEG
OG0000864	GpartN1_g2667.t1, GpartN1_g3016.t1	CdcalHa5_g4896.t1	CcyanHa1_g3434.t1	CMC145C	no	-	non-DEG	non-DEG	non-DEG
OG0000865	GpartN1_g2663.t1, GpartN1_g3012.t1	CdcalHa5_g4909.t1	CcyanHa1_g3435.t1	CMC146C	no	-	non-DEG	non-DEG	non-DEG
OG0000866	GpartN1_g5716.t1	CdcalHa5_g2634.t1, CdcalHa5_g4910.t1	CcyanHa1_g3437.t1	CMC148C	no	-	-	-	-
OG0000867	GpartN1_g220.t1, GpartN1_g873.t1	CdcalHa5_g4912.t1	CcyanHa1_g3438.t1	CMC149C	no	-	non-DEG	non-DEG	non-DEG
OG0000868	GpartN1_g2211.t1, GpartN1_g4498.t1	CdcalHa5_g4913.t1	CcyanHa1_g3439.t1	CMC150C	no	-	non-DEG	non-DEG	non-DEG
OG0000869	GpartN1_g2664.t1, GpartN1_g3013.t1	CdcalHa5_g4907.t1	CcyanHa1_g3440.t1	CMC151C	no	-	non-DEG	non-DEG	non-DEG
OG0000870	GpartN1_g1852.t1, GpartN1_g4819.t1	CdcalHa5_g4901.t1	CcyanHa1_g3446.t1	CMC157C	no	-	non-DEG	non-DEG	non-DEG
OG0000871	GpartN1_g2674.t1, GpartN1_g3023.t1	CdcalHa5_g4914.t1	CcyanHa1_g3453.t1	CMT043C	no	-	non-DEG	non-DEG	non-DEG
OG0000872	GpartN1_g2669.t1, GpartN1_g3018.t1	CdcalHa5_g4915.t1	CcyanHa1_g3455.t1	CMC169C	no	-	non-DEG	non-DEG	non-DEG
OG0000873	GpartN1_g1860.t1, GpartN1_g4827.t1	CdcalHa5_g4918.t1	CcyanHa1_g3458.t1	CMC172C	no	-	non-DEG	non-DEG	non-DEG
OG0000874	GpartN1_g1316.t1, GpartN1_g3686.t1	CdcalHa5_g4922.t1	CcyanHa1_g3461.t1	CMC176C	no	-	non-DEG	non-DEG	non-DEG
OG0000875	GpartN1_g3544.t1	CdcalHa5_g4814.t1 (intron)	CcyanHa1_g3468.t1 (intron), CcyanHa1_g3902.t1 (intron)	CMC008C (intron)	yes	-	-	-	-
OG0000876	GpartN1_g4110.t1, GpartN1_g4718.t1	CdcalHa5_g4682.t1	CcyanHa1_g3476.t1	CMH008C	no	-	non-DEG	non-DEG	non-DEG
OG0000877	GpartN1_g1961.t1, GpartN1_g2862.t1	CdcalHa5_g4684.t1	CcyanHa1_g3478.t1	CMH010C	no	-	non-DEG	non-DEG	non-DEG
OG0000878	GpartN1_g4394.t1	CdcalHa5_g46.t1, CdcalHa5_g4693.t1	CcyanHa1_g3487.t1	CMH019C	no	-	-	-	-
OG0000879	GpartN1_g2724.t1, GpartN1_g7171.t1	CdcalHa5_g4709.t1	CcyanHa1_g3495.t1	CMH026C	no	-	DEG (2n)	DEG (2n)	DEG (2n)
OG0000880	GpartN1_g2003.t1, GpartN1_g2904.t1	CdcalHa5_g4716.t1	CcyanHa1_g3512.t1	CMH046C	no	-	non-DEG	non-DEG	non-DEG
OG0000881	GpartN1_g1820.t1, GpartN1_g4787.t1	CdcalHa5_g3405.t1	CcyanHa1_g3530.t1	CMH066C	no	-	non-DEG	non-DEG	non-DEG
OG0000882	GpartN1_g2732.t1, GpartN1_g2735.t1	CdcalHa5_g4737.t1	CcyanHa1_g3537.t1	CMH075C	no	-	non-DEG	non-DEG	non-DEG
OG0000883	GpartN1_g1629.t1, GpartN1_g2721.t1	CdcalHa5_g4745.t1	CcyanHa1_g3546.t1	CMH092C	no	-	non-DEG	non-DEG	non-DEG
OG0000884	GpartN1_g1673.t1, GpartN1_g6304.t1	CdcalHa5_g4757.t1	CcyanHa1_g3559.t1	CMH117C	no	-	non-DEG	non-DEG	non-DEG
OG0000885	GpartN1_g4170.t1, GpartN1_g4373.t1	CdcalHa5_g4765.t1	CcyanHa1_g3566.t1	CMH126C	no	-	non-DEG	non-DEG	non-DEG
OG0000886	GpartN1_g6081.t1, GpartN1_g6945.t1	CdcalHa5_g4768.t1	CcyanHa1_g3568.t1	CMH128C	no	-	non-DEG	non-DEG	non-DEG
OG0000887	GpartN1_g1507.t1, GpartN1_g460.t1	CdcalHa5_g4769.t1	CcyanHa1_g3570.t1	CMH131C	no	-	non-DEG	non-DEG	non-DEG
OG0000888	GpartN1_g6673.t1, GpartN1_g6685.t1	CdcalHa5_g4571.t1	CcyanHa1_g3590.t1	CMH154C	no	-	non-DEG	non-DEG	non-DEG
OG0000889	GpartN1_g5333.t1, GpartN1_g822.t1	CdcalHa5_g4568.t1	CcyanHa1_g3593.t1	CMH157C	no	-	non-DEG	non-DEG	non-DEG
OG0000890	GpartN1_g7453.t1, GpartN1_g7595.t1	CdcalHa5_g4578.t1	CcyanHa1_g3597.t1	CMH162C	no	-	non-DEG	non-DEG	non-DEG
OG0000891	GpartN1_g6090.t1, GpartN1_g6936.t1	CdcalHa5_g4582.t1	CcyanHa1_g3601.t1	CMH166C	no	-	non-DEG	non-DEG	non-DEG
OG0000892	GpartN1_g6125.t1	CdcalHa5_g3150.t1, CdcalHa5_g4599.t1	CcyanHa1_g3617.t1	CMH189C	no	-	-	-	-
OG0000893	GpartN1_g4026.t1, GpartN1_g7487.t1	CdcalHa5_g4600.t1	CcyanHa1_g3618.t1	CMH190C	no	-	non-DEG	non-DEG	non-DEG
OG0000894	GpartN1_g1842.t1, GpartN1_g4809.t1	CdcalHa5_g2551.t1	CcyanHa1_g3624.t1	CMH199C	no	-	non-DEG	non-DEG	non-DEG
OG0000895	GpartN1_g4186.t1, GpartN1_g4357.t1	CdcalHa5_g118.t1	CcyanHa1_g3627.t1	CMH202C	no	-	non-DEG	non-DEG	non-DEG
OG0000896	GpartN1_g2244.t1	CdcalHa5_g2585.t1	CcyanHa1_g3629.t1	CMH205C, CMQ414C	no	-	-	-	-
OG0000897	GpartN1_g4552.t1, GpartN1_g6365.t1	CdcalHa5_g4370.t1	CcyanHa1_g3631.t1	CMH207C	no	-	non-DEG	non-DEG	non-DEG
OG0000898	GpartN1_g1902.t1, GpartN1_g4869.t1	CdcalHa5_g4372.t1	CcyanHa1_g3632.t1	CMH208C	no	-	non-DEG	non-DEG	non-DEG
OG0000899	GpartN1_g1814.t1, GpartN1_g4781.t1	CdcalHa5_g3369.t1	CcyanHa1_g3636.t1	CMH218C	no	-	non-DEG	non-DEG	non-DEG
OG0000900	GpartN1_g7330.t1, GpartN1_g7641.t1	CdcalHa5_g3370.t1	CcyanHa1_g3637.t1	CMH220C	no	-	non-DEG	non-DEG	non-DEG
OG0000901	GpartN1_g6871.t1, GpartN1_g7103.t1	CdcalHa5_g3395.t1	CcyanHa1_g3647.t1	CMH232C	no	-	non-DEG	non-DEG	non-DEG
OG0000902	GpartN1_g211.t1, GpartN1_g861.t1	CdcalHa5_g2034.t1	CcyanHa1_g3650.t1	CMH235C	no	-	non-DEG	non-DEG	non-DEG
OG0000903	GpartN1_g6873.t1, GpartN1_g7101.t1	CdcalHa5_g4033.t1	CcyanHa1_g3651.t1	CMH236C	no	-	non-DEG	non-DEG	non-DEG
OG0000904	GpartN1_g6472.t1, GpartN1_g7024.t1	CdcalHa5_g3007.t1	CcyanHa1_g3665.t1	CMH254C	no	-	non-DEG	non-DEG	non-DEG
OG0000905	GpartN1_g4123.t1, GpartN1_g4731.t1	CdcalHa5_g3387.t1	CcyanHa1_g3682.t1	CMH276C	no	-	non-DEG	non-DEG	non-DEG
OG0000906	GpartN1_g2334.t1, GpartN1_g2828.t1	CdcalHa5_g3805.t1	CcyanHa1_g3699.t1	CME019C	no	-	non-DEG	non-DEG	non-DEG
OG0000907	GpartN1_g6638.t1, GpartN1_g921.t1	CdcalHa5_g3831.t1	CcyanHa1_g3702.t1	CME023C	no	-	non-DEG	non-DEG	non-DEG
OG0000908	GpartN1_g6636.t1, GpartN1_g919.t1	CdcalHa5_g3841.t1	CcyanHa1_g3714.t1	CMS193C	no	-	non-DEG	non-DEG	non-DEG
OG0000909	GpartN1_g3853.t1, GpartN1_g5530.t1	CdcalHa5_g3847.t1	CcyanHa1_g3718.t1	CMS188C	no	-	non-DEG	non-DEG	non-DEG
OG0000910	GpartN1_g2202.t1, GpartN1_g4507.t1	CdcalHa5_g3864.t1	CcyanHa1_g3734.t1	CMR215C	no	-	non-DEG	non-DEG	non-DEG
OG0000911	GpartN1_g1964.t1, GpartN1_g2865.t1	CdcalHa5_g3877.t1	CcyanHa1_g3739.t1	CMR220C	no	-	non-DEG	non-DEG	non-DEG
OG0000912	GpartN1_g5239.t1, GpartN1_g962.t1	CdcalHa5_g3878.t1	CcyanHa1_g3740.t1	CMR221C	no	-	non-DEG	non-DEG	non-DEG
OG0000913	GpartN1_g2232.t1, GpartN1_g4476.t1	CdcalHa5_g3882.t1	CcyanHa1_g3743.t1	CMR224C	no	-	non-DEG	non-DEG	non-DEG
OG0000914	GpartN1_g1965.t1, GpartN1_g2866.t1	CdcalHa5_g3883.t1	CcyanHa1_g3744.t1	CMR225C	no	-	non-DEG	non-DEG	non-DEG
OG0000915	GpartN1_g1982.t1, GpartN1_g2883.t1	CdcalHa5_g3888.t1	CcyanHa1_g3750.t1	CMR231C	no	-	non-DEG	non-DEG	non-DEG
OG0000916	GpartN1_g5206.t1, GpartN1_g994.t1	CdcalHa5_g3889.t1	CcyanHa1_g3751.t1	CMR234C	no	-	non-DEG	non-DEG	non-DEG
OG0000917	GpartN1_g1871.t1, GpartN1_g4838.t1	CdcalHa5_g3898.t1	CcyanHa1_g3761.t1	CMR252C	no	-	non-DEG	non-DEG	non-DEG
OG0000918	GpartN1_g6536.t1, GpartN1_g7265.t1	CdcalHa5_g3900.t1	CcyanHa1_g3763.t1	CMR254C	no	-	non-DEG	non-DEG	non-DEG
OG0000919	GpartN1_g2575.t1, GpartN1_g5009.t1	CdcalHa5_g3905.t1	CcyanHa1_g3768.t1	CMR260C	no	-	non-DEG	non-DEG	non-DEG
OG0000920	-	CdcalHa5_g3817.t1	CcyanHa1_g3778.t1, CcyanHa1_g4494.t1	CML010C, CMR274C	no	-	-	-	-
OG0000921	-	CdcalHa5_g3816.t1	CcyanHa1_g3779.t1, CcyanHa1_g4495.t1	CML011C, CMR275C	no	-	-	-	-
OG0000922	GpartN1_g7384.t1	CdcalHa5_g3815.t1	CcyanHa1_g3780.t1, CcyanHa1_g4496.t1	CMX173C	no	-	-	-	-
OG0000923	GpartN1_g5754.t1	CdcalHa5_g4392.t1	CcyanHa1_g3792.t1, CcyanHa1_g4352.t1	CMG059C	no	-	-	-	-
OG0000924	GpartN1_g6737.t1, GpartN1_g6738.t1	CdcalHa5_g3509.t1	CcyanHa1_g3815.t1	CMT515C	no	-	non-DEG	non-DEG	non-DEG
OG0000925	GpartN1_g3337.t1, GpartN1_g829.t1	CdcalHa5_g4293.t1	CcyanHa1_g3819.t1	CMT510C	no	-	non-DEG	non-DEG	non-DEG
OG0000926	GpartN1_g1520.t1, GpartN1_g473.t1	CdcalHa5_g3513.t1	CcyanHa1_g3825.t1	CME037C	no	-	non-DEG	non-DEG	non-DEG
OG0000927	GpartN1_g3147.t1, GpartN1_g3540.t1	CdcalHa5_g3522.t1	CcyanHa1_g3834.t1	CME050C	no	-	non-DEG	non-DEG	non-DEG
OG0000928	GpartN1_g5102.t1, GpartN1_g6607.t1	CdcalHa5_g1133.t1 (intron)	CcyanHa1_g3843.t1	CME060C	yes	-	non-DEG	non-DEG	non-DEG
OG0000929	GpartN1_g4208.t1, GpartN1_g4335.t1	CdcalHa5_g3533.t1	CcyanHa1_g3847.t1	CME064C	no	-	non-DEG	non-DEG	non-DEG
OG0000930	GpartN1_g2052.t1, GpartN1_g7655.t1	CdcalHa5_g3552.t1	CcyanHa1_g3867.t1	CME088C	no	-	non-DEG	non-DEG	non-DEG
OG0000931	GpartN1_g4260.t1, GpartN1_g4283.t1	CdcalHa5_g3574.t1	CcyanHa1_g3883.t1	CME109C	no	-	non-DEG	non-DEG	non-DEG
OG0000932	GpartN1_g6485.t1, GpartN1_g7011.t1	CdcalHa5_g3584.t1	CcyanHa1_g3889.t1	CME116C	no	-	non-DEG	non-DEG	non-DEG
OG0000933	GpartN1_g4228.t1, GpartN1_g4315.t1	CdcalHa5_g4815.t1	CcyanHa1_g3901.t1	CMC009C	no	-	non-DEG	non-DEG	non-DEG
OG0000934	GpartN1_g5221.t1, GpartN1_g980.t1	CdcalHa5_g1099.t1	CcyanHa1_g3918.t1	CMD017C	no	-	non-DEG	non-DEG	non-DEG
OG0000935	GpartN1_g5215.t1, GpartN1_g986.t1	CdcalHa5_g1098.t1	CcyanHa1_g3919.t1	CMD018C	no	-	non-DEG	non-DEG	non-DEG
OG0000936	GpartN1_g4515.t1	CdcalHa5_g1097.t1, CdcalHa5_g2809.t1	CcyanHa1_g3920.t1	CMD021C	no	-	-	-	-
OG0000937	GpartN1_g2268.t1, GpartN1_g5117.t1	CdcalHa5_g1096.t1	CcyanHa1_g3921.t1	CMD023C	no	-	non-DEG	non-DEG	non-DEG
OG0000938	GpartN1_g1819.t1, GpartN1_g4786.t1	CdcalHa5_g1092.t1	CcyanHa1_g3925.t1	CMD028C	no	-	non-DEG	non-DEG	non-DEG
OG0000939	GpartN1_g2311.t1, GpartN1_g2805.t1	CdcalHa5_g3538.t1	CcyanHa1_g3928.t1	CMD031C	no	-	non-DEG	non-DEG	non-DEG
OG0000940	GpartN1_g6465.t1, GpartN1_g7032.t1	CdcalHa5_g1090.t1	CcyanHa1_g3931.t1	CMD034C	no	-	non-DEG	non-DEG	non-DEG
OG0000941	GpartN1_g3328.t1, GpartN1_g4080.t1, GpartN1_g4686.t1	-	CcyanHa1_g3935.t1	CMD041C	no	-	-	-	-
OG0000942	GpartN1_g1276.t1, GpartN1_g3726.t1	CdcalHa5_g1088.t1	CcyanHa1_g3936.t1	CMD042C	no	-	non-DEG	non-DEG	non-DEG
OG0000943	GpartN1_g791.t1, GpartN1_g874.t1	CdcalHa5_g1089.t1	CcyanHa1_g3938.t1	CMD046C	no	-	non-DEG	non-DEG	non-DEG
OG0000944	GpartN1_g5226.t1, GpartN1_g975.t1	CdcalHa5_g1082.t1	CcyanHa1_g3941.t1	CMD049C	no	-	non-DEG	non-DEG	non-DEG
OG0000945	GpartN1_g5223.t1, GpartN1_g978.t1	CdcalHa5_g1081.t1	CcyanHa1_g3942.t1	CMD050C	no	-	non-DEG	non-DEG	non-DEG
OG0000946	GpartN1_g7781.t1, GpartN1_g7819.t1	CdcalHa5_g213.t1	CcyanHa1_g3947.t1	CMD057C	no	-	non-DEG	non-DEG	non-DEG
OG0000947	GpartN1_g3340.t1, GpartN1_g832.t1	CdcalHa5_g1078.t1	CcyanHa1_g3959.t1	CMD073C	no	-	non-DEG	non-DEG	non-DEG
OG0000948	GpartN1_g4660.t1	CdcalHa5_g1060.t1, CdcalHa5_g3182.t1	CcyanHa1_g3967.t1	CMD083C	no	-	-	-	-
OG0000949	GpartN1_g1869.t1, GpartN1_g4836.t1	CdcalHa5_g1059.t1	CcyanHa1_g3968.t1	CMD084C	no	-	non-DEG	non-DEG	non-DEG
OG0000950	-	CdcalHa5_g4308.t1	CcyanHa1_g3980.t1, CcyanHa1_g4230.t1	CMD099C, CMR398C	no	-	-	-	-
OG0000951	GpartN1_g6642.t1, GpartN1_g925.t1	CdcalHa5_g1011.t1	CcyanHa1_g3987.t1	CMR400C	no	-	non-DEG	non-DEG	non-DEG
OG0000952	GpartN1_g6655.t1, GpartN1_g938.t1	CdcalHa5_g1010.t1	CcyanHa1_g3988.t1	CMO239C	no	-	non-DEG	non-DEG	non-DEG
OG0000953	GpartN1_g1264.t1, GpartN1_g3738.t1	CdcalHa5_g1280.t1	CcyanHa1_g3993.t1	CMR402C	no	-	non-DEG	non-DEG	non-DEG
OG0000954	GpartN1_g1295.t1, GpartN1_g3707.t1	CdcalHa5_g415.t1	CcyanHa1_g3999.t1	CMR410C	no	-	non-DEG	non-DEG	non-DEG
OG0000955	GpartN1_g1502.t1, GpartN1_g455.t1	CdcalHa5_g2737.t1	CcyanHa1_g4005.t1	CML200C	no	-	non-DEG	non-DEG	non-DEG
OG0000956	GpartN1_g7151.t1, GpartN1_g7228.t1	CdcalHa5_g2695.t1	CcyanHa1_g4034.t1	CML239C	no	-	non-DEG	non-DEG	non-DEG
OG0000957	GpartN1_g1595.t1, GpartN1_g7152.t1	CdcalHa5_g2696.t1	CcyanHa1_g4036.t1	CML242C	no	-	non-DEG	non-DEG	non-DEG
OG0000958	GpartN1_g3840.t1, GpartN1_g5517.t1	CdcalHa5_g2691.t1	CcyanHa1_g4053.t1	CML260C	no	-	non-DEG	non-DEG	non-DEG
OG0000959	GpartN1_g2130.t1, GpartN1_g3859.t1	CdcalHa5_g4158.t1	CcyanHa1_g4059.t1	CML267C	no	-	non-DEG	non-DEG	non-DEG
OG0000960	GpartN1_g1398.t1, GpartN1_g2500.t1	CdcalHa5_g3989.t1	CcyanHa1_g4062.t1	CML272C	no	-	non-DEG	non-DEG	non-DEG
OG0000961	GpartN1_g1501.t1, GpartN1_g454.t1	CdcalHa5_g4002.t1	CcyanHa1_g4073.t1	CML287C	no	-	non-DEG	non-DEG	non-DEG
OG0000962	GpartN1_g1397.t1, GpartN1_g2501.t1	CdcalHa5_g4014.t1	CcyanHa1_g4085.t1	CML304C	no	-	non-DEG	non-DEG	non-DEG
OG0000963	GpartN1_g1495.t1, GpartN1_g448.t1	CdcalHa5_g4021.t1	CcyanHa1_g4092.t1	CML314C	no	-	non-DEG	non-DEG	non-DEG
OG0000964	GpartN1_g4126.t1, GpartN1_g4734.t1	CdcalHa5_g4032.t1	CcyanHa1_g4097.t1	CML320C	no	-	non-DEG	non-DEG	non-DEG
OG0000965	GpartN1_g4205.t1, GpartN1_g4338.t1	CdcalHa5_g4196.t1	CcyanHa1_g4137.t1	CMS028C	no	-	non-DEG	non-DEG	non-DEG
OG0000966	GpartN1_g4122.t1, GpartN1_g4730.t1	CdcalHa5_g4178.t1	CcyanHa1_g4148.t1	CMS041C	no	-	non-DEG	non-DEG	non-DEG
OG0000967	GpartN1_g2113.t1, GpartN1_g5141.t1	CdcalHa5_g4200.t1	CcyanHa1_g4151.t1	CMS045C	no	-	non-DEG	non-DEG	non-DEG
OG0000968	GpartN1_g2590.t1, GpartN1_g4994.t1	CdcalHa5_g4212.t1	CcyanHa1_g4157.t1	CMS050C	no	-	non-DEG	non-DEG	non-DEG
OG0000969	GpartN1_g2634.t1, GpartN1_g2983.t1	CdcalHa5_g4218.t1	CcyanHa1_g4182.t1	CMS083C	no	-	non-DEG	non-DEG	non-DEG
OG0000970	GpartN1_g4119.t1, GpartN1_g4727.t1	CdcalHa5_g4253.t1	CcyanHa1_g4196.t1	CMS100C	no	-	non-DEG	non-DEG	non-DEG
OG0000971	GpartN1_g2710.t1, GpartN1_g4541.t1	CdcalHa5_g4262.t1	CcyanHa1_g4206.t1	CMR362C	no	-	non-DEG	non-DEG	non-DEG
OG0000972	GpartN1_g1578.t1, GpartN1_g4010.t1	CdcalHa5_g4282.t1	CcyanHa1_g4221.t1	CMR382C	no	-	non-DEG	non-DEG	non-DEG
OG0000973	GpartN1_g2270.t1, GpartN1_g3881.t1	CdcalHa5_g4279.t1	CcyanHa1_g4223.t1	CMR384C	no	-	non-DEG	non-DEG	non-DEG
OG0000974	GpartN1_g6484.t1, GpartN1_g7012.t1	CdcalHa5_g4296.t1	CcyanHa1_g4236.t1	CMD105C	no	-	non-DEG	non-DEG	non-DEG
OG0000975	GpartN1_g2755.t1, GpartN1_g5641.t1	CdcalHa5_g1021.t1	CcyanHa1_g4246.t1	CMD113C	no	-	non-DEG	non-DEG	non-DEG
OG0000976	GpartN1_g6637.t1, GpartN1_g920.t1	CdcalHa5_g1034.t1	CcyanHa1_g4252.t1	CMD119C	no	-	non-DEG	non-DEG	non-DEG
OG0000977	GpartN1_g1400.t1, GpartN1_g2498.t1	CdcalHa5_g1039.t1	CcyanHa1_g4257.t1	CMD127C	no	-	non-DEG	non-DEG	non-DEG
OG0000978	GpartN1_g2393.t1, GpartN1_g6677.t1	CdcalHa5_g1045.t1	CcyanHa1_g4262.t1	CMD135C	no	-	non-DEG	non-DEG	non-DEG
OG0000979	GpartN1_g6628.t1, GpartN1_g911.t1	CdcalHa5_g1044.t1	CcyanHa1_g4263.t1	CMD137C	no	-	non-DEG	non-DEG	non-DEG
OG0000980	GpartN1_g6625.t1, GpartN1_g908.t1	CdcalHa5_g1458.t1	CcyanHa1_g4265.t1	CMD140C	no	-	non-DEG	non-DEG	non-DEG
OG0000981	GpartN1_g2754.t1, GpartN1_g5640.t1	CdcalHa5_g4330.t1	CcyanHa1_g4276.t1	CMD156C	no	-	non-DEG	non-DEG	non-DEG
OG0000982	GpartN1_g2743.t1, GpartN1_g5629.t1	CdcalHa5_g4317.t1	CcyanHa1_g4278.t1	CMD159C	no	-	non-DEG	non-DEG	non-DEG
OG0000983	GpartN1_g2046.t1	CdcalHa5_g1054.t1	CcyanHa1_g4284.t1	CMD167C, CMS234C	no	-	-	-	-
OG0000984	GpartN1_g2401.t1, GpartN1_g4631.t1	CdcalHa5_g4336.t1	CcyanHa1_g4292.t1	CMD180C	no	-	non-DEG	non-DEG	non-DEG
OG0000985	GpartN1_g1319.t1	CdcalHa5_g4544.t1	CcyanHa1_g4306.t1	CME198C, CMG004C	no	-	-	-	-
OG0000986	GpartN1_g7594.t1	CdcalHa5_g4545.t1	CcyanHa1_g4307.t1	CME197C, CMG005C	no	-	-	-	-
OG0000987	GpartN1_g6088.t1, GpartN1_g6938.t1	CdcalHa5_g4543.t1	CcyanHa1_g4310.t1	CMG008C	no	-	non-DEG	non-DEG	non-DEG
OG0000988	GpartN1_g4117.t1, GpartN1_g4725.t1	CdcalHa5_g4555.t1	CcyanHa1_g4322.t1	CMG023C	no	-	non-DEG	non-DEG	non-DEG
OG0000989	GpartN1_g4546.t1, GpartN1_g6371.t1	CdcalHa5_g4374.t1	CcyanHa1_g4335.t1	CMG040C	no	-	non-DEG	non-DEG	non-DEG
OG0000990	GpartN1_g2595.t1, GpartN1_g4989.t1	CdcalHa5_g4378.t1	CcyanHa1_g4338.t1	CMG042C	no	-	non-DEG	non-DEG	non-DEG
OG0000991	GpartN1_g2616.t1, GpartN1_g4968.t1	CdcalHa5_g4389.t1	CcyanHa1_g4347.t1	CMG053C	no	-	non-DEG	non-DEG	non-DEG
OG0000992	GpartN1_g2615.t1, GpartN1_g4969.t1	CdcalHa5_g4387.t1	CcyanHa1_g4349.t1	CMG056C	no	-	non-DEG	non-DEG	non-DEG
OG0000993	GpartN1_g1371.t1, GpartN1_g5176.t1	CdcalHa5_g4391.t1	CcyanHa1_g4351.t1	CMG058C	no	-	non-DEG	non-DEG	non-DEG
OG0000994	GpartN1_g2363.t1, GpartN1_g2857.t1	CdcalHa5_g3909.t1	CcyanHa1_g4357.t1	CMG064C	no	-	non-DEG	non-DEG	non-DEG
OG0000995	GpartN1_g4544.t1, GpartN1_g6373.t1	CdcalHa5_g3923.t1	CcyanHa1_g4372.t1	CMG086C	no	-	non-DEG	non-DEG	non-DEG
OG0000996	GpartN1_g3352.t1, GpartN1_g844.t1	CdcalHa5_g3694.t1	CcyanHa1_g4381.t1	CMG096C	no	-	non-DEG	non-DEG	non-DEG
OG0000997	GpartN1_g6450.t1, GpartN1_g7046.t1	CdcalHa5_g3702.t1	CcyanHa1_g4386.t1	CMX040C	no	-	non-DEG	non-DEG	non-DEG
OG0000998	GpartN1_g6456.t1, GpartN1_g7041.t1	CdcalHa5_g3704.t1	CcyanHa1_g4389.t1	CMG105C	no	-	non-DEG	non-DEG	non-DEG
OG0000999	GpartN1_g2577.t1, GpartN1_g5007.t1	CdcalHa5_g3705.t1	CcyanHa1_g4390.t1	CMG106C	no	-	non-DEG	non-DEG	non-DEG
OG0001000	GpartN1_g1498.t1, GpartN1_g451.t1	CdcalHa5_g3712.t1	CcyanHa1_g4397.t1	CMG115C	no	-	non-DEG	non-DEG	non-DEG
OG0001001	GpartN1_g5560.t1, GpartN1_g6335.t1	CdcalHa5_g3714.t1	CcyanHa1_g4399.t1	CMG118C	no	-	non-DEG	non-DEG	non-DEG
OG0001002	GpartN1_g5552.t1, GpartN1_g6004.t1	CdcalHa5_g3719.t1	CcyanHa1_g4404.t1	CMG125C	no	-	non-DEG	non-DEG	non-DEG
OG0001003	GpartN1_g2118.t1, GpartN1_g5136.t1	CdcalHa5_g3741.t1	CcyanHa1_g4426.t1	CMG153C	no	-	DEG (n)	DEG (n)	DEG (n)
OG0001004	GpartN1_g7219.t1	CdcalHa5_g2794.t1, CdcalHa5_g3748.t1	CcyanHa1_g4432.t1	CMG161C	no	-	-	-	-
OG0001005	GpartN1_g4061.t1, GpartN1_g7408.t1	CdcalHa5_g3751.t1	CcyanHa1_g4434.t1	CMG164C	no	-	non-DEG	non-DEG	non-DEG
OG0001006	GpartN1_g2106.t1, GpartN1_g5148.t1	CdcalHa5_g3754.t1	CcyanHa1_g4439.t1	CMG169C	no	-	non-DEG	non-DEG	non-DEG
OG0001007	GpartN1_g2107.t1, GpartN1_g5147.t1	CdcalHa5_g3755.t1	CcyanHa1_g4440.t1	CMG170C	no	-	non-DEG	non-DEG	non-DEG
OG0001008	GpartN1_g2101.t1, GpartN1_g5153.t1	CdcalHa5_g3756.t1	CcyanHa1_g4441.t1	CMG171C	no	-	non-DEG	non-DEG	non-DEG
OG0001009	GpartN1_g2102.t1, GpartN1_g5152.t1	CdcalHa5_g3765.t1	CcyanHa1_g4449.t1	CMG180C	no	-	non-DEG	non-DEG	non-DEG
OG0001010	GpartN1_g3838.t1, GpartN1_g5515.t1	CdcalHa5_g3779.t1	CcyanHa1_g4456.t1	CMG188C	no	-	non-DEG	non-DEG	non-DEG
OG0001011	GpartN1_g2120.t1, GpartN1_g5134.t1	CdcalHa5_g3778.t1	CcyanHa1_g4457.t1	CMG189C	no	-	non-DEG	non-DEG	non-DEG
OG0001012	GpartN1_g3836.t1, GpartN1_g5513.t1	CdcalHa5_g3767.t1	CcyanHa1_g4458.t1	CMG190C	no	-	non-DEG	non-DEG	non-DEG
OG0001013	GpartN1_g2115.t1, GpartN1_g5139.t1	CdcalHa5_g3769.t1	CcyanHa1_g4461.t1	CMG194C	no	-	non-DEG	non-DEG	non-DEG
OG0001014	GpartN1_g1219.t1, GpartN1_g5718.t1	CdcalHa5_g3789.t1	CcyanHa1_g4469.t1	CMG203C	no	-	non-DEG	non-DEG	non-DEG
OG0001015	GpartN1_g2116.t1, GpartN1_g5138.t1	CdcalHa5_g3787.t1	CcyanHa1_g4471.t1	CMG206C	no	-	non-DEG	non-DEG	non-DEG
OG0001016	-	-	CcyanHa1_g4473.t1, CcyanHa1_g4474.t1, CcyanHa1_g4475.t1, CcyanHa1_g4476.t1	CMX046C	no	-	-	-	-
OG0001017	GpartN1_g2104.t1, GpartN1_g5150.t1	CdcalHa5_g3784.t1	CcyanHa1_g4479.t1	CMG213C	no	-	non-DEG	non-DEG	non-DEG
OG0001018	GpartN1_g1864.t1, GpartN1_g4831.t1	CdcalHa5_g3786.t1	CcyanHa1_g4481.t1	CMG215C	no	-	non-DEG	non-DEG	non-DEG
OG0001019	GpartN1_g4561.t1, GpartN1_g6356.t1	CdcalHa5_g3957.t1	CcyanHa1_g4501.t1	CMR282C	no	-	non-DEG	non-DEG	non-DEG
OG0001020	GpartN1_g6506.t1, GpartN1_g6990.t1	CdcalHa5_g3961.t1	CcyanHa1_g4505.t1	CMR287C	no	-	non-DEG	non-DEG	non-DEG
OG0001021	GpartN1_g6505.t1, GpartN1_g6991.t1	CdcalHa5_g3978.t1 (intron)	CcyanHa1_g4507.t1 (intron)	CMR289C (intron)	yes	-	non-DEG	non-DEG	non-DEG
OG0001022	-	CdcalHa5_g3975.t1, CdcalHa5_g3976.t1	CcyanHa1_g4509.t1, CcyanHa1_g4510.t1	CMR293C	no	-	-	-	-
OG0001023	GpartN1_g1906.t1, GpartN1_g4873.t1	CdcalHa5_g3973.t1	CcyanHa1_g4513.t1	CMR298C	no	-	non-DEG	non-DEG	non-DEG
OG0001024	GpartN1_g6504.t1, GpartN1_g6992.t1	CdcalHa5_g3971.t1	CcyanHa1_g4514.t1	CMR299C	no	-	non-DEG	non-DEG	non-DEG
OG0001025	GpartN1_g2750.t1, GpartN1_g5636.t1	CdcalHa5_g3981.t1	CcyanHa1_g4524.t1	CMR311C	no	-	non-DEG	non-DEG	non-DEG
OG0001026	GpartN1_g1909.t1, GpartN1_g4876.t1	CdcalHa5_g3793.t1	CcyanHa1_g4527.t1	CMR314C	no	-	non-DEG	non-DEG	non-DEG
OG0001027	GpartN1_g1907.t1, GpartN1_g4874.t1	CdcalHa5_g3955.t1	CcyanHa1_g4529.t1	CMR315C	no	-	non-DEG	non-DEG	non-DEG
OG0001028	GpartN1_g6503.t1, GpartN1_g6993.t1	CdcalHa5_g3951.t1	CcyanHa1_g4533.t1	CMR318C	no	-	non-DEG	non-DEG	non-DEG
OG0001029	GpartN1_g2751.t1, GpartN1_g5637.t1	CdcalHa5_g3950.t1	CcyanHa1_g4535.t1	CMR320C	no	-	non-DEG	non-DEG	non-DEG
OG0001030	GpartN1_g6126.t1	CdcalHa5_g3943.t1	CcyanHa1_g4541.t1	CMR326C, CMR333C	no	-	-	-	-
OG0001031	GpartN1_g2309.t1, GpartN1_g2803.t1	CdcalHa5_g3937.t1	CcyanHa1_g4545.t1	CMR330C	no	-	non-DEG	non-DEG	non-DEG
OG0001032	GpartN1_g3135.t1	CdcalHa5_g3938.t1	CcyanHa1_g4546.t1	CMR331C, CMT052C	no	-	-	-	-
OG0001033	GpartN1_g4557.t1, GpartN1_g6360.t1	CdcalHa5_g3948.t1 (intron)	CcyanHa1_g4555.t1 (intron)	CMR350C (intron)	yes	-	non-DEG	non-DEG	non-DEG
OG0001034	GpartN1_g6094.t1, GpartN1_g6932.t1	CdcalHa5_g3690.t1	CcyanHa1_g4558.t1	CMR354C	no	-	non-DEG	non-DEG	non-DEG
OG0001035	GpartN1_g3439.t1	CdcalHa5_g3662.t1, CdcalHa5_g4638.t1	CcyanHa1_g4572.t1	CMS124C	no	-	-	-	-
OG0001036	GpartN1_g6085.t1, GpartN1_g6941.t1	CdcalHa5_g3667.t1	CcyanHa1_g4586.t1	CMS139C	no	-	non-DEG	non-DEG	non-DEG
OG0001037	GpartN1_g6866.t1, GpartN1_g7108.t1	CdcalHa5_g3635.t1	CcyanHa1_g4605.t1	CMS166C	no	-	non-DEG	non-DEG	non-DEG
OG0001038	GpartN1_g5242.t1, GpartN1_g959.t1	CdcalHa5_g3624.t1	CcyanHa1_g4617.t1	CMJ033C	no	-	non-DEG	non-DEG	non-DEG
OG0001039	GpartN1_g1529.t1, GpartN1_g482.t1	CdcalHa5_g3619.t1	CcyanHa1_g4622.t1	CMJ039C	no	-	non-DEG	non-DEG	non-DEG
OG0001040	GpartN1_g5213.t1, GpartN1_g988.t1	CdcalHa5_g3601.t1	CcyanHa1_g4633.t1	CMJ023C	no	-	non-DEG	non-DEG	non-DEG
OG0001041	GpartN1_g5642.t1	CdcalHa5_g3600.t1	CcyanHa1_g4634.t1	CMF185C, CMJ021C	no	-	-	-	-
OG0001042	GpartN1_g2002.t1, GpartN1_g2903.t1	CdcalHa5_g3597.t1	CcyanHa1_g4639.t1	CMJ016C	no	-	non-DEG	non-DEG	non-DEG
OG0001043	GpartN1_g5245.t1, GpartN1_g956.t1	CdcalHa5_g838.t1	CcyanHa1_g4640.t1	CMJ015C	no	-	non-DEG	non-DEG	non-DEG
OG0001044	GpartN1_g2647.t1, GpartN1_g2996.t1	CdcalHa5_g3607.t1	CcyanHa1_g4644.t1	CMJ011C	no	-	non-DEG	non-DEG	non-DEG
OG0001045	GpartN1_g6102.t1, GpartN1_g6924.t1	CdcalHa5_g3143.t1	CcyanHa1_g4663.t1	CMB014C	no	-	non-DEG	non-DEG	non-DEG
OG0001046	GpartN1_g1540.t1, GpartN1_g493.t1	CdcalHa5_g4832.t1	CcyanHa1_g4667.t1	CMB021C	no	-	non-DEG	non-DEG	non-DEG
OG0001047	GpartN1_g131.t1, GpartN1_g3277.t1	CdcalHa5_g4835.t1	CcyanHa1_g4671.t1	CMB027C	no	-	non-DEG	non-DEG	non-DEG
OG0001048	GpartN1_g3031.t1, GpartN1_g587.t1	CdcalHa5_g4836.t1	CcyanHa1_g4672.t1	CMB028C	no	-	non-DEG	non-DEG	non-DEG
OG0001049	GpartN1_g149.t1, GpartN1_g3295.t1	CdcalHa5_g3263.t1	CcyanHa1_g4678.t1	CMB035C	no	-	non-DEG	non-DEG	non-DEG
OG0001050	GpartN1_g1396.t1, GpartN1_g2502.t1	CdcalHa5_g3295.t1	CcyanHa1_g4692.t1	CMB077C	no	-	non-DEG	non-DEG	DEG (2n)
OG0001051	GpartN1_g5201.t1, GpartN1_g999.t1	CdcalHa5_g3312.t1	CcyanHa1_g4731.t1	CMB095C	no	-	non-DEG	non-DEG	non-DEG
OG0001052	GpartN1_g3343.t1, GpartN1_g835.t1	CdcalHa5_g3315.t1	CcyanHa1_g4734.t1	CMB099C	no	-	non-DEG	non-DEG	non-DEG
OG0001053	GpartN1_g2009.t1, GpartN1_g2910.t1	CdcalHa5_g3350.t1	CcyanHa1_g4748.t1	CMB118C	no	-	non-DEG	non-DEG	non-DEG
OG0001054	GpartN1_g2010.t1, GpartN1_g2911.t1	CdcalHa5_g3340.t1	CcyanHa1_g4757.t1	CMB128C	no	-	non-DEG	non-DEG	non-DEG
OG0001055	GpartN1_g6877.t1, GpartN1_g7097.t1	CdcalHa5_g3333.t1	CcyanHa1_g4769.t1	CMB146C	no	-	non-DEG	non-DEG	non-DEG
OG0001056	GpartN1_g3837.t1, GpartN1_g5514.t1	CdcalHa5_g3321.t1	CcyanHa1_g4773.t1	CMB154C	no	-	non-DEG	non-DEG	non-DEG
OG0001057	GpartN1_g1301.t1, GpartN1_g3701.t1	CdcalHa5_g4792.t1	CcyanHa1_g4785.t1	CMA007C	no	-	non-DEG	non-DEG	non-DEG
OG0001058	GpartN1_g6904.t1, GpartN1_g7070.t1	CdcalHa5_g4791.t1	CcyanHa1_g4786.t1	CMA009C	no	-	non-DEG	non-DEG	non-DEG
OG0001059	-	CdcalHa5_g2505.t1, CdcalHa5_g4799.t1	CcyanHa1_g4797.t1, CcyanHa1_g4798.t1	CMA024C	no	-	-	-	-
OG0001060	GpartN1_g1518.t1, GpartN1_g471.t1	CdcalHa5_g4802.t1	CcyanHa1_g4800.t1	CMA027C	no	-	non-DEG	non-DEG	non-DEG
OG0001061	GpartN1_g4211.t1, GpartN1_g4332.t1	CdcalHa5_g4804.t1	CcyanHa1_g4801.t1	CMA028C	no	-	non-DEG	non-DEG	non-DEG
OG0001062	GpartN1_g4240.t1, GpartN1_g4303.t1	CdcalHa5_g4641.t1	CcyanHa1_g4838.t1	CMA066C	no	-	non-DEG	non-DEG	non-DEG
OG0001063	GpartN1_g5065.t1, GpartN1_g5774.t1	CdcalHa5_g4632.t1	CcyanHa1_g4846.t1	CMA062C	no	-	non-DEG	non-DEG	non-DEG
OG0001064	GpartN1_g4263.t1, GpartN1_g4280.t1	CdcalHa5_g4631.t1	CcyanHa1_g4847.t1	CMA061C	no	-	non-DEG	non-DEG	non-DEG
OG0001065	GpartN1_g4206.t1, GpartN1_g4337.t1	CdcalHa5_g4658.t1	CcyanHa1_g4854.t1	CMA099C	no	-	non-DEG	non-DEG	non-DEG
OG0001066	GpartN1_g100.t1, GpartN1_g18.t1	CdcalHa5_g4655.t1	CcyanHa1_g4857.t1	CMA103C	no	-	non-DEG	non-DEG	non-DEG
OG0001067	GpartN1_g3999.t1, GpartN1_g7581.t1	CdcalHa5_g4660.t1	CcyanHa1_g4868.t1	CMA121C	no	-	DEG (2n)	DEG (2n)	DEG (2n)
OG0001068	GpartN1_g1976.t1, GpartN1_g2877.t1	CdcalHa5_g4664.t1	CcyanHa1_g4876.t1	CMA132C	no	-	non-DEG	non-DEG	non-DEG
OG0001069	-	CdcalHa5_g1201.t1, CdcalHa5_g1204.t1, CdcalHa5_g3972.t1, CdcalHa5_g4034.t1, CdcalHa5_g4575.t1	-	-	no	-	-	-	-
OG0001070	-	CdcalHa5_g2103.t1, CdcalHa5_g2309.t1, CdcalHa5_g2310.t1, CdcalHa5_g3112.t1, CdcalHa5_g4326.t1	-	-	no	-	-	-	-
OG0001071	GpartN1_g11.t1, GpartN1_g3513.t1, GpartN1_g3514.t1, GpartN1_g6510.t1, GpartN1_g6986.t1	-	-	-	no	-	-	-	-
OG0001072	GpartN1_g102.t1, GpartN1_g3091.t1, GpartN1_g4385.t1, GpartN1_g6225.t1, GpartN1_g7296.t1	-	-	-	no	-	-	-	-
OG0001073	GpartN1_g1013.t1, GpartN1_g5095.t1, GpartN1_g5187.t1, GpartN1_g6580.t1, GpartN1_g6675.t1	-	-	-	no	-	-	-	-
OG0001074	GpartN1_g2117.t1, GpartN1_g2302.t1, GpartN1_g2796.t1, GpartN1_g5137.t1, GpartN1_g6151.t1	-	-	-	no	-	-	-	-
OG0001075	GpartN1_g2312.t1, GpartN1_g2806.t1, GpartN1_g6145.t1, GpartN1_g6851.t1, GpartN1_g7123.t1	-	-	-	no	-	-	-	-
OG0001076	GpartN1_g4548.t1, GpartN1_g5084.t1, GpartN1_g5085.t1, GpartN1_g6369.t1, GpartN1_g7737.t1	-	-	-	no	-	-	-	-
OG0001077	GpartN1_g1078.t1	CdcalHa5_g471.t1	CcyanHa1_g6.t1	CMO006C	no	non-DEG	non-DEG	non-DEG	non-DEG
OG0001078	GpartN1_g7555.t1	CdcalHa5_g468.t1	CcyanHa1_g8.t1	CMO008C	no	non-DEG	non-DEG	non-DEG	non-DEG
OG0001079	GpartN1_g277.t1	CdcalHa5_g467.t1	CcyanHa1_g9.t1	CMO009C	no	non-DEG	non-DEG	DEG (2n)	non-DEG
OG0001080	-	CdcalHa5_g4065.t1	CcyanHa1_g11.t1, CcyanHa1_g1182.t1	CME159C	no	-	-	-	-
OG0001081	GpartN1_g5452.t1	CdcalHa5_g464.t1	CcyanHa1_g17.t1	CME151C	no	non-DEG	non-DEG	non-DEG	non-DEG
OG0001082	GpartN1_g2021.t1	CdcalHa5_g429.t1	CcyanHa1_g25.t1	CME142C	no	non-DEG	non-DEG	non-DEG	non-DEG
OG0001083	GpartN1_g7248.t1	CdcalHa5_g431.t1	CcyanHa1_g27.t1	CME139C	no	non-DEG	non-DEG	non-DEG	non-DEG
OG0001084	-	CdcalHa5_g436.t1, CdcalHa5_g819.t1	CcyanHa1_g30.t1	CME135C	no	-	-	-	-
OG0001085	GpartN1_g653.t1	CdcalHa5_g438.t1	CcyanHa1_g34.t1	CME130C	no	non-DEG	non-DEG	non-DEG	non-DEG
OG0001086	GpartN1_g1074.t1	CdcalHa5_g3803.t1	CcyanHa1_g41.t1	CMT118C	no	non-DEG	non-DEG	non-DEG	non-DEG
OG0001087	GpartN1_g2765.t1	CdcalHa5_g442.t1	CcyanHa1_g42.t1	CMT119C	no	non-DEG	non-DEG	non-DEG	non-DEG
OG0001088	GpartN1_g6072.t1	CdcalHa5_g446.t1	CcyanHa1_g46.t1	CMX210C	no	non-DEG	non-DEG	non-DEG	non-DEG
OG0001089	GpartN1_g2756.t1	CdcalHa5_g447.t1	CcyanHa1_g47.t1	CMT122C	no	non-DEG	non-DEG	non-DEG	non-DEG
OG0001090	GpartN1_g6951.t1	CdcalHa5_g449.t1	CcyanHa1_g49.t1	CMT127C	no	non-DEG	non-DEG	DEG (2n)	DEG (2n)
OG0001091	GpartN1_g6808.t1	CdcalHa5_g451.t1	CcyanHa1_g51.t1	CMT130C	no	non-DEG	non-DEG	non-DEG	non-DEG
OG0001092	GpartN1_g6176.t1	CdcalHa5_g452.t1	CcyanHa1_g52.t1	CMT131C	no	non-DEG	non-DEG	non-DEG	non-DEG
OG0001093	GpartN1_g642.t1	CdcalHa5_g456.t1	CcyanHa1_g55.t1	CMT140C	no	non-DEG	non-DEG	non-DEG	non-DEG
OG0001094	GpartN1_g6806.t1	CdcalHa5_g453.t1	CcyanHa1_g57.t1	CMT137C	no	non-DEG	non-DEG	non-DEG	non-DEG
OG0001095	GpartN1_g5458.t1	CdcalHa5_g426.t1	CcyanHa1_g58.t1	CMT143C	no	non-DEG	non-DEG	non-DEG	non-DEG
OG0001096	GpartN1_g7480.t1	CdcalHa5_g422.t1	CcyanHa1_g61.t1	CMT154C	no	non-DEG	non-DEG	non-DEG	non-DEG
OG0001097	GpartN1_g2444.t1	CdcalHa5_g411.t1	CcyanHa1_g67.t1	CMT160C	no	non-DEG	non-DEG	non-DEG	non-DEG
OG0001098	GpartN1_g3109.t1	CdcalHa5_g69.t1	CcyanHa1_g73.t1	CMT167C	no	non-DEG	non-DEG	non-DEG	non-DEG
OG0001099	GpartN1_g6384.t1	CdcalHa5_g70.t1	CcyanHa1_g74.t1	CMT168C	no	non-DEG	non-DEG	non-DEG	non-DEG
OG0001100	GpartN1_g5292.t1	CdcalHa5_g71.t1	CcyanHa1_g75.t1	CMT169C	no	non-DEG	non-DEG	non-DEG	non-DEG
OG0001101	GpartN1_g3542.t1	CdcalHa5_g74.t1	CcyanHa1_g78.t1	CMT172C	no	non-DEG	non-DEG	non-DEG	non-DEG
OG0001102	GpartN1_g1452.t1	CdcalHa5_g75.t1	CcyanHa1_g79.t1	CMT173C	no	non-DEG	non-DEG	non-DEG	non-DEG
OG0001103	GpartN1_g245.t1	CdcalHa5_g76.t1	CcyanHa1_g80.t1	CMT174C	no	non-DEG	DEG (n)	non-DEG	non-DEG
OG0001104	GpartN1_g1444.t1	CdcalHa5_g109.t1	CcyanHa1_g82.t1	CMT210C	no	non-DEG	non-DEG	non-DEG	non-DEG
OG0001105	GpartN1_g297.t1	CdcalHa5_g102.t1	CcyanHa1_g85.t1	CMT205C	no	non-DEG	DEG (n)	non-DEG	non-DEG
OG0001106	GpartN1_g5539.t1	CdcalHa5_g100.t1	CcyanHa1_g88.t1	CMT202C	no	non-DEG	non-DEG	non-DEG	non-DEG
OG0001107	GpartN1_g7283.t1	CdcalHa5_g96.t1	CcyanHa1_g91.t1	CMT198C	no	non-DEG	non-DEG	non-DEG	non-DEG
OG0001108	GpartN1_g7282.t1	CdcalHa5_g95.t1	CcyanHa1_g92.t1	CMT197C	no	non-DEG	non-DEG	non-DEG	non-DEG
OG0001109	GpartN1_g3559.t1	CdcalHa5_g94.t1	CcyanHa1_g93.t1	CMT196C	no	non-DEG	non-DEG	non-DEG	non-DEG
OG0001110	GpartN1_g6317.t1	CdcalHa5_g93.t1	CcyanHa1_g94.t1	CMT195C	no	non-DEG	non-DEG	non-DEG	non-DEG
OG0001111	GpartN1_g6321.t1	CdcalHa5_g92.t1	CcyanHa1_g95.t1	CMT194C	no	non-DEG	non-DEG	non-DEG	non-DEG
OG0001112	GpartN1_g7447.t1	CdcalHa5_g91.t1	CcyanHa1_g96.t1	CMT193C	no	non-DEG	non-DEG	non-DEG	non-DEG
OG0001113	GpartN1_g6158.t1	CdcalHa5_g88.t1	CcyanHa1_g99.t1	CMT190C	no	non-DEG	non-DEG	non-DEG	non-DEG
OG0001114	GpartN1_g5123.t1	CdcalHa5_g87.t1	CcyanHa1_g100.t1	CMT188C	no	non-DEG	non-DEG	non-DEG	non-DEG
OG0001115	GpartN1_g2770.t1	CdcalHa5_g84.t1	CcyanHa1_g103.t1	CMT183C	no	non-DEG	non-DEG	non-DEG	non-DEG
OG0001116	GpartN1_g2771.t1	CdcalHa5_g83.t1	CcyanHa1_g104.t1	CMT182C	no	non-DEG	non-DEG	non-DEG	non-DEG
OG0001117	GpartN1_g2143.t1	CdcalHa5_g81.t1	CcyanHa1_g106.t1	CMT180C	no	non-DEG	non-DEG	non-DEG	non-DEG
OG0001118	GpartN1_g2153.t1	CdcalHa5_g78.t1	CcyanHa1_g108.t1	CMT177C	no	non-DEG	non-DEG	non-DEG	non-DEG
OG0001119	GpartN1_g4543.t1	CdcalHa5_g79.t1	CcyanHa1_g109.t1	CMT176C	no	non-DEG	non-DEG	non-DEG	non-DEG
OG0001120	GpartN1_g647.t1	CdcalHa5_g110.t1	CcyanHa1_g110.t1	CMT211C	no	non-DEG	non-DEG	non-DEG	non-DEG
OG0001121	GpartN1_g2924.t1	CdcalHa5_g491.t1	CcyanHa1_g114.t1	CMT215C	no	non-DEG	non-DEG	non-DEG	non-DEG
OG0001122	GpartN1_g1747.t1	CdcalHa5_g501.t1	CcyanHa1_g115.t1	CMT216C	no	non-DEG	non-DEG	non-DEG	non-DEG
OG0001123	GpartN1_g6047.t1	CdcalHa5_g3290.t1	CcyanHa1_g117.t1	CMT218C	no	non-DEG	non-DEG	non-DEG	non-DEG
OG0001124	GpartN1_g386.t1	CdcalHa5_g495.t1	CcyanHa1_g118.t1	CMT220C	no	non-DEG	non-DEG	non-DEG	non-DEG
OG0001125	GpartN1_g3988.t1	CdcalHa5_g496.t1 (intron)	CcyanHa1_g119.t1 (intron)	CMT222C (intron)	yes	non-DEG	non-DEG	non-DEG	non-DEG
OG0001126	GpartN1_g5922.t1	CdcalHa5_g497.t1	CcyanHa1_g120.t1	CMT223C	no	non-DEG	non-DEG	non-DEG	non-DEG
OG0001127	GpartN1_g6587.t1	CdcalHa5_g500.t1	CcyanHa1_g121.t1	CMT224C	no	non-DEG	non-DEG	non-DEG	non-DEG
OG0001128	GpartN1_g5923.t1	CdcalHa5_g506.t1	CcyanHa1_g125.t1	CMT232C	no	non-DEG	non-DEG	non-DEG	non-DEG
OG0001129	GpartN1_g2531.t1	CdcalHa5_g529.t1	CcyanHa1_g130.t1	CMT239C	no	non-DEG	non-DEG	non-DEG	non-DEG
OG0001130	GpartN1_g2532.t1	CdcalHa5_g522.t1	CcyanHa1_g132.t1	CMT241C	no	non-DEG	non-DEG	non-DEG	non-DEG
OG0001131	GpartN1_g4567.t1	CdcalHa5_g520.t1	CcyanHa1_g134.t1	CMT246C	no	non-DEG	non-DEG	non-DEG	non-DEG
OG0001132	GpartN1_g5822.t1	CdcalHa5_g532.t1	CcyanHa1_g136.t1	CMT249C	no	non-DEG	non-DEG	non-DEG	non-DEG
OG0001133	GpartN1_g2181.t1	CdcalHa5_g2801.t1	CcyanHa1_g137.t1	CMT251C	no	non-DEG	non-DEG	non-DEG	non-DEG
OG0001134	GpartN1_g4656.t1	CdcalHa5_g2800.t1	CcyanHa1_g138.t1	CMT252C	no	non-DEG	non-DEG	non-DEG	non-DEG
OG0001135	GpartN1_g3766.t1	CdcalHa5_g516.t1	CcyanHa1_g140.t1	CMT254C	no	non-DEG	non-DEG	non-DEG	non-DEG
OG0001136	GpartN1_g3185.t1	CdcalHa5_g519.t1	CcyanHa1_g142.t1	CMT257C	no	non-DEG	non-DEG	non-DEG	non-DEG
OG0001137	GpartN1_g3184.t1	CdcalHa5_g576.t1	CcyanHa1_g144.t1	CMT286C	no	non-DEG	non-DEG	non-DEG	non-DEG
OG0001138	GpartN1_g5479.t1	CdcalHa5_g577.t1	CcyanHa1_g145.t1	CMT285C	no	non-DEG	non-DEG	non-DEG	non-DEG
OG0001139	GpartN1_g2485.t1	CdcalHa5_g540.t1	CcyanHa1_g147.t1	CMT282C	no	non-DEG	non-DEG	non-DEG	non-DEG
OG0001140	GpartN1_g7316.t1	CdcalHa5_g536.t1	CcyanHa1_g148.t1	CMT281C	no	non-DEG	non-DEG	non-DEG	non-DEG
OG0001141	GpartN1_g5957.t1	CdcalHa5_g537.t1	CcyanHa1_g149.t1	CMT280C	no	non-DEG	non-DEG	non-DEG	non-DEG
OG0001142	GpartN1_g7446.t1	CdcalHa5_g539.t1	CcyanHa1_g151.t1	CMT278C	no	non-DEG	non-DEG	non-DEG	non-DEG
OG0001143	GpartN1_g4466.t1	CdcalHa5_g535.t1	CcyanHa1_g152.t1	CMT277C	no	non-DEG	non-DEG	non-DEG	non-DEG
OG0001144	GpartN1_g7272.t1	CdcalHa5_g492.t1	CcyanHa1_g165.t1	CMT264C	no	non-DEG	non-DEG	non-DEG	non-DEG
OG0001145	GpartN1_g3992.t1	CdcalHa5_g494.t1	CcyanHa1_g166.t1	CMT262C	no	non-DEG	non-DEG	non-DEG	non-DEG
OG0001146	GpartN1_g343.t1	CdcalHa5_g493.t1	CcyanHa1_g167.t1	CMT261C	no	non-DEG	non-DEG	non-DEG	non-DEG
OG0001147	GpartN1_g289.t1	CdcalHa5_g574.t1	CcyanHa1_g170.t1	CMT288C	no	non-DEG	non-DEG	non-DEG	non-DEG
OG0001148	GpartN1_g7170.t1	CdcalHa5_g573.t1	CcyanHa1_g171.t1	CMT289C	no	non-DEG	non-DEG	non-DEG	non-DEG
OG0001149	GpartN1_g239.t1	CdcalHa5_g571.t1	CcyanHa1_g173.t1	CMT290C	no	non-DEG	non-DEG	non-DEG	non-DEG
OG0001150	GpartN1_g1787.t1	CdcalHa5_g570.t1	CcyanHa1_g174.t1	CMT291C	no	non-DEG	non-DEG	non-DEG	non-DEG
OG0001151	GpartN1_g6329.t1	CdcalHa5_g565.t1	CcyanHa1_g179.t1	CMT300C	no	non-DEG	non-DEG	non-DEG	non-DEG
OG0001152	GpartN1_g3189.t1	CdcalHa5_g556.t1	CcyanHa1_g182.t1	CMT305C	no	non-DEG	non-DEG	non-DEG	non-DEG
OG0001153	GpartN1_g6717.t1	CdcalHa5_g555.t1	CcyanHa1_g188.t1	CMT314C	no	non-DEG	non-DEG	non-DEG	non-DEG
OG0001154	GpartN1_g6063.t1	CdcalHa5_g553.t1	CcyanHa1_g190.t1	CMT316C	no	non-DEG	non-DEG	non-DEG	non-DEG
OG0001155	GpartN1_g6061.t1	CdcalHa5_g545.t1	CcyanHa1_g191.t1	CMT317C	no	non-DEG	non-DEG	non-DEG	non-DEG
OG0001156	GpartN1_g1722.t1	CdcalHa5_g546.t1	CcyanHa1_g192.t1	CMT318C	no	non-DEG	non-DEG	non-DEG	non-DEG
OG0001157	GpartN1_g287.t1	CdcalHa5_g547.t1	CcyanHa1_g193.t1	CMT321C	no	non-DEG	non-DEG	non-DEG	non-DEG
OG0001158	GpartN1_g6062.t1	CdcalHa5_g548.t1	CcyanHa1_g194.t1	CMT322C	no	non-DEG	non-DEG	non-DEG	non-DEG
OG0001159	GpartN1_g3249.t1	CdcalHa5_g551.t1	CcyanHa1_g196.t1	CMT325C	no	non-DEG	non-DEG	non-DEG	non-DEG
OG0001160	GpartN1_g1721.t1	CdcalHa5_g552.t1	CcyanHa1_g197.t1	CMT328C	no	non-DEG	non-DEG	non-DEG	non-DEG
OG0001161	GpartN1_g6006.t1	CdcalHa5_g542.t1	CcyanHa1_g199.t1	CMT330C	no	non-DEG	non-DEG	non-DEG	non-DEG
OG0001162	GpartN1_g3037.t1	CdcalHa5_g543.t1	CcyanHa1_g200.t1	CMT331C	no	non-DEG	non-DEG	non-DEG	non-DEG
OG0001163	GpartN1_g6309.t1	CdcalHa5_g579.t1	CcyanHa1_g203.t1	CMT336C	no	non-DEG	non-DEG	non-DEG	non-DEG
OG0001164	GpartN1_g286.t1	CdcalHa5_g583.t1	CcyanHa1_g207.t1	CMT341C	no	non-DEG	non-DEG	non-DEG	non-DEG
OG0001165	GpartN1_g6523.t1	CdcalHa5_g585.t1	CcyanHa1_g209.t1	CMT343C	no	non-DEG	non-DEG	non-DEG	non-DEG
OG0001166	GpartN1_g288.t1	CdcalHa5_g588.t1	CcyanHa1_g210.t1	CMT344C	no	non-DEG	non-DEG	non-DEG	non-DEG
OG0001167	GpartN1_g3674.t1	CdcalHa5_g590.t1	CcyanHa1_g212.t1	CMX218C	no	non-DEG	non-DEG	non-DEG	non-DEG
OG0001168	GpartN1_g5848.t1	CdcalHa5_g591.t1	CcyanHa1_g213.t1	CMT350C	no	non-DEG	DEG (n)	non-DEG	non-DEG
OG0001169	GpartN1_g3150.t1	CdcalHa5_g592.t1	CcyanHa1_g214.t1	CMT351C	no	non-DEG	non-DEG	non-DEG	non-DEG
OG0001170	GpartN1_g5849.t1	CdcalHa5_g594.t1	CcyanHa1_g216.t1	CMT354C	no	non-DEG	non-DEG	non-DEG	non-DEG
OG0001171	GpartN1_g1724.t1	CdcalHa5_g597.t1	CcyanHa1_g217.t1	CMT356C	no	non-DEG	non-DEG	non-DEG	non-DEG
OG0001172	GpartN1_g3671.t1	CdcalHa5_g596.t1	CcyanHa1_g218.t1	CMT357C	no	non-DEG	non-DEG	non-DEG	non-DEG
OG0001173	GpartN1_g3152.t1	CdcalHa5_g595.t1	CcyanHa1_g219.t1	CMT358C	no	non-DEG	non-DEG	non-DEG	non-DEG
OG0001174	GpartN1_g6417.t1	CdcalHa5_g600.t1	CcyanHa1_g222.t1	CMT362C	no	non-DEG	non-DEG	non-DEG	non-DEG
OG0001175	GpartN1_g6350.t1	CdcalHa5_g602.t1	CcyanHa1_g224.t1	CMT366C	no	non-DEG	non-DEG	non-DEG	non-DEG
OG0001176	GpartN1_g6330.t1	CdcalHa5_g607.t1	CcyanHa1_g228.t1	CMT371C	no	non-DEG	non-DEG	non-DEG	non-DEG
OG0001177	GpartN1_g1790.t1	CdcalHa5_g609.t1	CcyanHa1_g230.t1	CMT373C	no	non-DEG	non-DEG	non-DEG	non-DEG
OG0001178	GpartN1_g7345.t1	CdcalHa5_g610.t1	CcyanHa1_g231.t1	CMT374C	no	non-DEG	non-DEG	non-DEG	non-DEG
OG0001179	GpartN1_g5855.t1	CdcalHa5_g611.t1	CcyanHa1_g232.t1	CMT375C	no	non-DEG	non-DEG	non-DEG	non-DEG
OG0001180	GpartN1_g5856.t1	CdcalHa5_g612.t1	CcyanHa1_g233.t1	CMT376C	no	non-DEG	non-DEG	non-DEG	non-DEG
OG0001181	GpartN1_g1467.t1	CdcalHa5_g613.t1	CcyanHa1_g234.t1	CMT377C	no	non-DEG	non-DEG	non-DEG	non-DEG
OG0001182	GpartN1_g4624.t1	CdcalHa5_g614.t1	CcyanHa1_g235.t1	CMT378C	no	non-DEG	non-DEG	non-DEG	non-DEG
OG0001183	GpartN1_g3486.t1	CdcalHa5_g615.t1	CcyanHa1_g236.t1	CMT379C	no	non-DEG	non-DEG	non-DEG	non-DEG
OG0001184	GpartN1_g6708.t1	CdcalHa5_g617.t1	CcyanHa1_g238.t1	CMT381C	no	non-DEG	non-DEG	non-DEG	non-DEG
OG0001185	GpartN1_g6709.t1	CdcalHa5_g618.t1	CcyanHa1_g239.t1	CMT382C	no	non-DEG	non-DEG	non-DEG	non-DEG
OG0001186	GpartN1_g4927.t1	CdcalHa5_g619.t1	CcyanHa1_g240.t1	CMT383C	no	DEG (n)	non-DEG	non-DEG	non-DEG
OG0001187	GpartN1_g3048.t1	CdcalHa5_g620.t1	CcyanHa1_g241.t1	CMT384C	no	non-DEG	non-DEG	non-DEG	non-DEG
OG0001188	GpartN1_g655.t1	CdcalHa5_g621.t1	CcyanHa1_g242.t1	CMT386C	no	non-DEG	non-DEG	non-DEG	non-DEG
OG0001189	GpartN1_g30.t1	CdcalHa5_g623.t1	CcyanHa1_g244.t1	CMT388C	no	non-DEG	non-DEG	non-DEG	non-DEG
OG0001190	GpartN1_g4928.t1	CdcalHa5_g625.t1	CcyanHa1_g245.t1	CMT389C	no	non-DEG	non-DEG	non-DEG	non-DEG
OG0001191	GpartN1_g5568.t1	CdcalHa5_g629.t1	CcyanHa1_g249.t1	CMT393C	no	non-DEG	non-DEG	non-DEG	non-DEG
OG0001192	GpartN1_g1342.t1	CdcalHa5_g630.t1	CcyanHa1_g250.t1	CMT394C	no	non-DEG	non-DEG	non-DEG	non-DEG
OG0001193	GpartN1_g263.t1	CdcalHa5_g631.t1	CcyanHa1_g251.t1	CMT395C	no	non-DEG	non-DEG	non-DEG	non-DEG
OG0001194	GpartN1_g265.t1	CdcalHa5_g635.t1	CcyanHa1_g254.t1	CMT398C	no	non-DEG	non-DEG	non-DEG	non-DEG
OG0001195	GpartN1_g1150.t1	CdcalHa5_g638.t1	CcyanHa1_g257.t1	CMT402C	no	non-DEG	non-DEG	non-DEG	non-DEG
OG0001196	GpartN1_g270.t1	CdcalHa5_g639.t1	CcyanHa1_g258.t1	CMT405C	no	non-DEG	non-DEG	non-DEG	non-DEG
OG0001197	GpartN1_g7764.t1	CdcalHa5_g640.t1	CcyanHa1_g259.t1	CMT406C	no	non-DEG	non-DEG	non-DEG	non-DEG
OG0001198	GpartN1_g273.t1	CdcalHa5_g643.t1	CcyanHa1_g262.t1	CMT410C	no	non-DEG	non-DEG	non-DEG	non-DEG
OG0001199	GpartN1_g6244.t1	CdcalHa5_g644.t1	CcyanHa1_g264.t1	CMT412C	no	non-DEG	non-DEG	non-DEG	non-DEG
OG0001200	GpartN1_g595.t1	CdcalHa5_g646.t1	CcyanHa1_g265.t1	CMT414C	no	non-DEG	non-DEG	non-DEG	non-DEG
OG0001201	GpartN1_g1469.t1	CdcalHa5_g651.t1	CcyanHa1_g270.t1	CMT419C	no	non-DEG	non-DEG	non-DEG	non-DEG
OG0001202	GpartN1_g2455.t1	CdcalHa5_g652.t1	CcyanHa1_g271.t1	CMT420C	no	non-DEG	non-DEG	non-DEG	non-DEG
OG0001203	GpartN1_g7237.t1	CdcalHa5_g654.t1	CcyanHa1_g273.t1	CMT423C	no	non-DEG	non-DEG	non-DEG	non-DEG
OG0001204	GpartN1_g528.t1	CdcalHa5_g655.t1	CcyanHa1_g274.t1	CMT424C	no	non-DEG	non-DEG	non-DEG	non-DEG
OG0001205	GpartN1_g529.t1	CdcalHa5_g656.t1	CcyanHa1_g275.t1	CMT426C	no	non-DEG	non-DEG	non-DEG	non-DEG
OG0001206	GpartN1_g2462.t1	CdcalHa5_g657.t1	CcyanHa1_g276.t1	CMT427C	no	non-DEG	non-DEG	non-DEG	non-DEG
OG0001207	GpartN1_g632.t1	CdcalHa5_g659.t1	CcyanHa1_g278.t1	CMT431C	no	non-DEG	non-DEG	non-DEG	non-DEG
OG0001208	GpartN1_g558.t1	CdcalHa5_g661.t1	CcyanHa1_g280.t1	CMT433C	no	non-DEG	non-DEG	non-DEG	non-DEG
OG0001209	GpartN1_g639.t1	CdcalHa5_g662.t1	CcyanHa1_g281.t1	CMT434C	no	non-DEG	non-DEG	non-DEG	non-DEG
OG0001210	GpartN1_g6595.t1	CdcalHa5_g663.t1	CcyanHa1_g282.t1	CMT435C	no	non-DEG	non-DEG	non-DEG	non-DEG
OG0001211	GpartN1_g3484.t1	CdcalHa5_g665.t1	CcyanHa1_g284.t1	CMT439C	no	non-DEG	non-DEG	non-DEG	non-DEG
OG0001212	GpartN1_g1154.t1	CdcalHa5_g671.t1	CcyanHa1_g289.t1	CMT444C	no	non-DEG	non-DEG	non-DEG	non-DEG
OG0001213	GpartN1_g1156.t1	CdcalHa5_g670.t1	CcyanHa1_g290.t1	CMT445C	no	non-DEG	non-DEG	non-DEG	non-DEG
OG0001214	GpartN1_g637.t1	CdcalHa5_g674.t1	CcyanHa1_g293.t1	CMT450C	no	non-DEG	non-DEG	non-DEG	non-DEG
OG0001215	GpartN1_g754.t1	CdcalHa5_g675.t1	CcyanHa1_g294.t1	CMT451C	no	non-DEG	non-DEG	non-DEG	non-DEG
OG0001216	GpartN1_g640.t1	CdcalHa5_g676.t1	CcyanHa1_g295.t1	CMT452C	no	non-DEG	non-DEG	non-DEG	non-DEG
OG0001217	GpartN1_g5017.t1	CdcalHa5_g677.t1	CcyanHa1_g296.t1	CMT453C	no	non-DEG	non-DEG	non-DEG	non-DEG
OG0001218	GpartN1_g5857.t1	CdcalHa5_g682.t1	CcyanHa1_g299.t1	CMT459C	no	non-DEG	non-DEG	non-DEG	non-DEG
OG0001219	GpartN1_g6193.t1	CdcalHa5_g683.t1	CcyanHa1_g301.t1	CMT461C	no	non-DEG	non-DEG	non-DEG	non-DEG
OG0001220	GpartN1_g2190.t1	CdcalHa5_g686.t1	CcyanHa1_g302.t1	CMT462C	no	non-DEG	non-DEG	non-DEG	non-DEG
OG0001221	GpartN1_g638.t1	CdcalHa5_g685.t1	CcyanHa1_g303.t1	CMT463C	no	non-DEG	non-DEG	non-DEG	non-DEG
OG0001222	GpartN1_g5708.t1	CdcalHa5_g687.t1	CcyanHa1_g305.t1	CMT466C	no	non-DEG	non-DEG	non-DEG	non-DEG
OG0001223	GpartN1_g4909.t1	CdcalHa5_g689.t1	CcyanHa1_g307.t1	CMT469C	no	non-DEG	non-DEG	non-DEG	non-DEG
OG0001224	GpartN1_g3145.t1	CdcalHa5_g692.t1	CcyanHa1_g310.t1	CMT472C	no	non-DEG	non-DEG	non-DEG	non-DEG
OG0001225	GpartN1_g5980.t1	CdcalHa5_g693.t1	CcyanHa1_g311.t1	CMT477C	no	non-DEG	non-DEG	non-DEG	non-DEG
OG0001226	GpartN1_g3027.t1	CdcalHa5_g1178.t1	CcyanHa1_g315.t1	CMT478C	no	non-DEG	non-DEG	non-DEG	non-DEG
OG0001227	GpartN1_g1153.t1	CdcalHa5_g694.t1	CcyanHa1_g316.t1	CMT479C	no	non-DEG	non-DEG	non-DEG	non-DEG
OG0001228	GpartN1_g7289.t1	CdcalHa5_g1725.t1	CcyanHa1_g318.t1	CMT481C	no	non-DEG	non-DEG	non-DEG	non-DEG
OG0001229	GpartN1_g6568.t1	CdcalHa5_g798.t1	CcyanHa1_g321.t1	CMT484C	no	non-DEG	non-DEG	non-DEG	non-DEG
OG0001230	GpartN1_g6569.t1	CdcalHa5_g797.t1	CcyanHa1_g322.t1	CMT485C	no	non-DEG	non-DEG	non-DEG	non-DEG
OG0001231	GpartN1_g735.t1	CdcalHa5_g796.t1	CcyanHa1_g323.t1	CMT486C	no	non-DEG	non-DEG	non-DEG	non-DEG
OG0001232	GpartN1_g6570.t1	CdcalHa5_g795.t1	CcyanHa1_g324.t1	CMT487C	no	non-DEG	non-DEG	non-DEG	non-DEG
OG0001233	GpartN1_g6571.t1	CdcalHa5_g792.t1	CcyanHa1_g327.t1	CMT491C	no	non-DEG	non-DEG	non-DEG	non-DEG
OG0001234	GpartN1_g7376.t1	CdcalHa5_g791.t1	CcyanHa1_g328.t1	CMT492C	no	non-DEG	non-DEG	non-DEG	non-DEG
OG0001235	GpartN1_g7179.t1	CdcalHa5_g787.t1	CcyanHa1_g333.t1	CMT497C	no	non-DEG	non-DEG	non-DEG	non-DEG
OG0001236	GpartN1_g5723.t1	CdcalHa5_g785.t1	CcyanHa1_g335.t1	CMT499C	no	non-DEG	non-DEG	non-DEG	non-DEG
OG0001237	GpartN1_g6577.t1	CdcalHa5_g777.t1	CcyanHa1_g341.t1	CMT504C	no	non-DEG	non-DEG	non-DEG	non-DEG
OG0001238	GpartN1_g5933.t1	CdcalHa5_g776.t1	CcyanHa1_g343.t1	CME030C	no	non-DEG	non-DEG	DEG (n)	non-DEG
OG0001239	GpartN1_g216.t1	CdcalHa5_g774.t1	CcyanHa1_g344.t1	CME029C	no	non-DEG	non-DEG	non-DEG	non-DEG
OG0001240	GpartN1_g1182.t1	CdcalHa5_g773.t1	CcyanHa1_g345.t1	CMS208C	no	non-DEG	non-DEG	non-DEG	non-DEG
OG0001241	GpartN1_g520.t1	CdcalHa5_g772.t1	CcyanHa1_g346.t1	CMS209C	no	non-DEG	non-DEG	non-DEG	non-DEG
OG0001242	GpartN1_g7556.t1	CdcalHa5_g767.t1	CcyanHa1_g350.t1	CMS215C	no	non-DEG	non-DEG	non-DEG	non-DEG
OG0001243	GpartN1_g6612.t1	CdcalHa5_g766.t1	CcyanHa1_g351.t1	CMS217C	no	non-DEG	non-DEG	non-DEG	non-DEG
OG0001244	GpartN1_g5173.t1	CdcalHa5_g764.t1	CcyanHa1_g353.t1	CMS219C	no	non-DEG	non-DEG	non-DEG	non-DEG
OG0001245	GpartN1_g6572.t1	CdcalHa5_g761.t1	CcyanHa1_g356.t1	CMS223C	no	non-DEG	non-DEG	non-DEG	non-DEG
OG0001246	GpartN1_g7253.t1	CdcalHa5_g760.t1	CcyanHa1_g357.t1	CMS224C	no	non-DEG	non-DEG	non-DEG	non-DEG
OG0001247	GpartN1_g6.t1	CdcalHa5_g755.t1	CcyanHa1_g361.t1	CMF116C	no	non-DEG	non-DEG	non-DEG	non-DEG
OG0001248	GpartN1_g6715.t1	CdcalHa5_g751.t1	CcyanHa1_g365.t1	CMF110C	no	non-DEG	non-DEG	non-DEG	non-DEG
OG0001249	GpartN1_g6714.t1	CdcalHa5_g750.t1	CcyanHa1_g366.t1	CMF111C	no	non-DEG	non-DEG	non-DEG	non-DEG
OG0001250	GpartN1_g692.t1	CdcalHa5_g748.t1	CcyanHa1_g368.t1	CMF107C	no	non-DEG	non-DEG	non-DEG	non-DEG
OG0001251	GpartN1_g7274.t1	CdcalHa5_g747.t1	CcyanHa1_g369.t1	CMF105C	no	non-DEG	non-DEG	non-DEG	non-DEG
OG0001252	GpartN1_g6578.t1	CdcalHa5_g744.t1	CcyanHa1_g372.t1	CMF102C	no	non-DEG	non-DEG	non-DEG	non-DEG
OG0001253	GpartN1_g3570.t1	CdcalHa5_g741.t1	CcyanHa1_g376.t1	CMF097C	no	DEG (2n)	non-DEG	non-DEG	non-DEG
OG0001254	GpartN1_g7180.t1	CdcalHa5_g738.t1	CcyanHa1_g377.t1	CMF095C	no	non-DEG	non-DEG	non-DEG	non-DEG
OG0001255	GpartN1_g1082.t1	CdcalHa5_g737.t1	CcyanHa1_g378.t1	CMF094C	no	non-DEG	non-DEG	non-DEG	non-DEG
OG0001256	GpartN1_g5611.t1	CdcalHa5_g736.t1	CcyanHa1_g379.t1	CMF092C	no	non-DEG	non-DEG	non-DEG	non-DEG
OG0001257	GpartN1_g6691.t1	CdcalHa5_g735.t1	CcyanHa1_g380.t1	CMF090C	no	non-DEG	non-DEG	non-DEG	non-DEG
OG0001258	GpartN1_g6576.t1	CdcalHa5_g734.t1	CcyanHa1_g381.t1	CMF089C	no	non-DEG	non-DEG	non-DEG	non-DEG
OG0001259	GpartN1_g5613.t1	CdcalHa5_g498.t1	CcyanHa1_g382.t1	CMF088C	no	non-DEG	non-DEG	non-DEG	non-DEG
OG0001260	GpartN1_g6693.t1	CdcalHa5_g733.t1	CcyanHa1_g384.t1	CMF086C	no	non-DEG	non-DEG	non-DEG	non-DEG
OG0001261	GpartN1_g6556.t1	CdcalHa5_g724.t1	CcyanHa1_g385.t1	CMF084C	no	non-DEG	non-DEG	non-DEG	non-DEG
OG0001262	GpartN1_g6558.t1	CdcalHa5_g726.t1	CcyanHa1_g387.t1	CMF082C	no	non-DEG	non-DEG	non-DEG	non-DEG
OG0001263	GpartN1_g722.t1	CdcalHa5_g727.t1	CcyanHa1_g388.t1	CMF081C	no	non-DEG	non-DEG	non-DEG	non-DEG
OG0001264	GpartN1_g5022.t1	CdcalHa5_g730.t1	CcyanHa1_g391.t1	CMF079C	no	non-DEG	non-DEG	non-DEG	non-DEG
OG0001265	GpartN1_g7380.t1	CdcalHa5_g723.t1	CcyanHa1_g394.t1	CMF075C	no	non-DEG	non-DEG	non-DEG	non-DEG
OG0001266	GpartN1_g1750.t1	CdcalHa5_g722.t1 (intron)	CcyanHa1_g395.t1 (intron)	CMF072C (intron)	yes	non-DEG	DEG (n)	non-DEG	non-DEG
OG0001267	GpartN1_g3811.t1	CdcalHa5_g717.t1	CcyanHa1_g400.t1	CMF065C	no	non-DEG	non-DEG	non-DEG	non-DEG
OG0001268	GpartN1_g724.t1	CdcalHa5_g713.t1	CcyanHa1_g404.t1	CMF060C	no	non-DEG	DEG (2n)	DEG (2n)	DEG (2n)
OG0001269	GpartN1_g3489.t1	CdcalHa5_g708.t1	CcyanHa1_g408.t1	CMF057C	no	non-DEG	non-DEG	non-DEG	non-DEG
OG0001270	GpartN1_g6555.t1	CdcalHa5_g707.t1	CcyanHa1_g409.t1	CMF056C	no	non-DEG	non-DEG	non-DEG	non-DEG
OG0001271	GpartN1_g2419.t1	CdcalHa5_g706.t1	CcyanHa1_g410.t1	CMF055C	no	non-DEG	non-DEG	non-DEG	non-DEG
OG0001272	GpartN1_g7435.t1	CdcalHa5_g704.t1	CcyanHa1_g412.t1	CMF052C	no	non-DEG	non-DEG	non-DEG	non-DEG
OG0001273	GpartN1_g5109.t1	CdcalHa5_g702.t1	CcyanHa1_g414.t1	CMF051C	no	non-DEG	non-DEG	non-DEG	non-DEG
OG0001274	GpartN1_g7378.t1	CdcalHa5_g699.t1	CcyanHa1_g417.t1	CMF047C	no	non-DEG	non-DEG	non-DEG	non-DEG
OG0001275	GpartN1_g191.t1	CdcalHa5_g800.t1	CcyanHa1_g421.t1	CMF045C	no	non-DEG	non-DEG	DEG (2n)	DEG (2n)
OG0001276	GpartN1_g2522.t1	CdcalHa5_g807.t1	CcyanHa1_g423.t1	CMF042C	no	non-DEG	non-DEG	non-DEG	non-DEG
OG0001277	GpartN1_g684.t1	CdcalHa5_g805.t1	CcyanHa1_g425.t1	CMF039C	no	non-DEG	non-DEG	non-DEG	non-DEG
OG0001278	GpartN1_g674.t1	CdcalHa5_g803.t1	CcyanHa1_g427.t1	CMF035C	no	non-DEG	non-DEG	non-DEG	non-DEG
OG0001279	GpartN1_g734.t1	CdcalHa5_g801.t1	CcyanHa1_g428.t1	CMF033C	no	non-DEG	non-DEG	non-DEG	non-DEG
OG0001280	-	CdcalHa5_g3846.t1, CdcalHa5_g815.t1	CcyanHa1_g432.t1	CMT151C	no	-	-	-	-
OG0001281	GpartN1_g7383.t1	CdcalHa5_g818.t1	CcyanHa1_g435.t1	CMF024C	no	non-DEG	non-DEG	non-DEG	non-DEG
OG0001282	GpartN1_g5385.t1	CdcalHa5_g812.t1	CcyanHa1_g436.t1	CMF022C	no	non-DEG	non-DEG	non-DEG	non-DEG
OG0001283	GpartN1_g6561.t1	CdcalHa5_g814.t1	CcyanHa1_g438.t1	CMF020C	no	non-DEG	non-DEG	non-DEG	non-DEG
OG0001284	GpartN1_g355.t1	CdcalHa5_g821.t1	CcyanHa1_g441.t1	CMF016C	no	non-DEG	non-DEG	non-DEG	non-DEG
OG0001285	GpartN1_g6574.t1	CdcalHa5_g3294.t1	CcyanHa1_g444.t1	CMF012C	no	DEG (n)	non-DEG	non-DEG	non-DEG
OG0001286	GpartN1_g4049.t1	CdcalHa5_g2892.t1	CcyanHa1_g452.t1	CMR011C	no	non-DEG	non-DEG	non-DEG	non-DEG
OG0001287	GpartN1_g616.t1	CdcalHa5_g2883.t1	CcyanHa1_g457.t1	CMR018C	no	non-DEG	non-DEG	non-DEG	non-DEG
OG0001288	GpartN1_g6436.t1, GpartN1_g7060.t1	-	CcyanHa1_g458.t1	CMR019C	no	-	-	-	-
OG0001289	GpartN1_g4060.t1	CdcalHa5_g2882.t1	CcyanHa1_g459.t1	CMR021C	no	non-DEG	non-DEG	non-DEG	non-DEG
OG0001290	GpartN1_g1658.t1	CdcalHa5_g2899.t1	CcyanHa1_g460.t1	CMR024C	no	non-DEG	non-DEG	non-DEG	non-DEG
OG0001291	GpartN1_g1737.t1	CdcalHa5_g2895.t1	CcyanHa1_g463.t1	CMR028C	no	non-DEG	non-DEG	non-DEG	non-DEG
OG0001292	GpartN1_g6525.t1	CdcalHa5_g2901.t1	CcyanHa1_g466.t1	CMR032C	no	non-DEG	non-DEG	non-DEG	non-DEG
OG0001293	GpartN1_g792.t1	CdcalHa5_g2903.t1	CcyanHa1_g468.t1	CMR036C	no	non-DEG	non-DEG	non-DEG	non-DEG
OG0001294	GpartN1_g7310.t1	CdcalHa5_g2914.t1	CcyanHa1_g476.t1	CMR049C	no	non-DEG	non-DEG	non-DEG	non-DEG
OG0001295	GpartN1_g4390.t1	CdcalHa5_g2912.t1	CcyanHa1_g478.t1	CMR052C	no	non-DEG	non-DEG	non-DEG	non-DEG
OG0001296	GpartN1_g4933.t1	CdcalHa5_g2910.t1	CcyanHa1_g480.t1	CMR054C	no	non-DEG	non-DEG	non-DEG	non-DEG
OG0001297	GpartN1_g1668.t1	CdcalHa5_g2909.t1	CcyanHa1_g481.t1	CMR055C	no	non-DEG	non-DEG	non-DEG	non-DEG
OG0001298	GpartN1_g6720.t1	CdcalHa5_g2923.t1	CcyanHa1_g486.t1	CMR064C	no	non-DEG	non-DEG	non-DEG	non-DEG
OG0001299	GpartN1_g5742.t1	CdcalHa5_g2934.t1	CcyanHa1_g488.t1	CMR066C	no	non-DEG	non-DEG	non-DEG	non-DEG
OG0001300	GpartN1_g4046.t1	CdcalHa5_g2933.t1	CcyanHa1_g489.t1	CMR067C	no	non-DEG	non-DEG	non-DEG	non-DEG
OG0001301	GpartN1_g1646.t1	CdcalHa5_g2931.t1	CcyanHa1_g490.t1	CMR069C	no	non-DEG	non-DEG	non-DEG	non-DEG
OG0001302	GpartN1_g7389.t1	CdcalHa5_g2927.t1	CcyanHa1_g494.t1	CMR075C	no	non-DEG	non-DEG	non-DEG	non-DEG
OG0001303	GpartN1_g5736.t1	CdcalHa5_g2926.t1	CcyanHa1_g495.t1	CMR076C	no	non-DEG	non-DEG	non-DEG	non-DEG
OG0001304	GpartN1_g3191.t1	CdcalHa5_g2925.t1	CcyanHa1_g496.t1	CMR077C	no	non-DEG	non-DEG	non-DEG	non-DEG
OG0001305	GpartN1_g1647.t1	CdcalHa5_g2938.t1	CcyanHa1_g500.t1	CMR083C	no	non-DEG	non-DEG	non-DEG	non-DEG
OG0001306	GpartN1_g7606.t1	CdcalHa5_g2941.t1	CcyanHa1_g503.t1	CMR086C	no	non-DEG	non-DEG	non-DEG	non-DEG
OG0001307	GpartN1_g7754.t1	CdcalHa5_g2942.t1	CcyanHa1_g504.t1	CMR087C	no	non-DEG	non-DEG	non-DEG	non-DEG
OG0001308	GpartN1_g384.t1	CdcalHa5_g2943.t1	CcyanHa1_g505.t1	CMR088C	no	non-DEG	non-DEG	non-DEG	non-DEG
OG0001309	GpartN1_g7269.t1	CdcalHa5_g2944.t1	CcyanHa1_g506.t1	CMR089C	no	non-DEG	non-DEG	non-DEG	non-DEG
OG0001310	GpartN1_g7605.t1	CdcalHa5_g2947.t1	CcyanHa1_g508.t1	CMR091C	no	non-DEG	non-DEG	non-DEG	non-DEG
OG0001311	GpartN1_g7553.t1	CdcalHa5_g2948.t1	CcyanHa1_g509.t1	CMR092C	no	non-DEG	non-DEG	non-DEG	non-DEG
OG0001312	GpartN1_g3566.t1	CdcalHa5_g2949.t1	CcyanHa1_g510.t1	CMR093C	no	non-DEG	non-DEG	non-DEG	non-DEG
OG0001313	GpartN1_g4600.t1	CdcalHa5_g1925.t1	CcyanHa1_g511.t1	CMR095C	no	non-DEG	non-DEG	non-DEG	non-DEG
OG0001314	GpartN1_g4590.t1	CdcalHa5_g1924.t1	CcyanHa1_g512.t1	CMR096C	no	non-DEG	non-DEG	non-DEG	non-DEG
OG0001315	GpartN1_g7563.t1	CdcalHa5_g2950.t1	CcyanHa1_g513.t1	CMR098C	no	non-DEG	non-DEG	non-DEG	non-DEG
OG0001316	GpartN1_g3915.t1	CdcalHa5_g2954.t1	CcyanHa1_g518.t1	CMR106C	no	non-DEG	DEG (2n)	DEG (2n)	DEG (2n)
OG0001317	GpartN1_g7235.t1	CdcalHa5_g2957.t1	CcyanHa1_g522.t1	CMR112C	no	non-DEG	non-DEG	non-DEG	non-DEG
OG0001318	GpartN1_g7215.t1	CdcalHa5_g2958.t1	CcyanHa1_g523.t1	CMR113C	no	non-DEG	non-DEG	non-DEG	non-DEG
OG0001319	GpartN1_g4593.t1	CdcalHa5_g2962.t1	CcyanHa1_g527.t1	CMR121C	no	non-DEG	non-DEG	non-DEG	non-DEG
OG0001320	GpartN1_g5488.t1	CdcalHa5_g2963.t1	CcyanHa1_g528.t1	CMR122C	no	non-DEG	non-DEG	non-DEG	non-DEG
OG0001321	GpartN1_g6038.t1	CdcalHa5_g2964.t1	CcyanHa1_g529.t1	CMR123C	no	non-DEG	non-DEG	non-DEG	non-DEG
OG0001322	GpartN1_g7565.t1	CdcalHa5_g2966.t1	CcyanHa1_g531.t1	CMR125C	no	non-DEG	non-DEG	non-DEG	non-DEG
OG0001323	GpartN1_g2940.t1	CdcalHa5_g2967.t1	CcyanHa1_g532.t1	CMR126C	no	non-DEG	non-DEG	non-DEG	non-DEG
OG0001324	GpartN1_g5036.t1	CdcalHa5_g2968.t1	CcyanHa1_g533.t1	CMR127C	no	non-DEG	non-DEG	non-DEG	non-DEG
OG0001325	GpartN1_g3548.t1	CdcalHa5_g2969.t1	CcyanHa1_g534.t1	CMR129C	no	non-DEG	non-DEG	non-DEG	non-DEG
OG0001326	GpartN1_g2489.t1	CdcalHa5_g2970.t1	CcyanHa1_g535.t1	CMR130C	no	non-DEG	non-DEG	non-DEG	non-DEG
OG0001327	GpartN1_g5035.t1	CdcalHa5_g2971.t1	CcyanHa1_g536.t1	CMR131C	no	non-DEG	non-DEG	non-DEG	non-DEG
OG0001328	GpartN1_g6764.t1	CdcalHa5_g2395.t1	CcyanHa1_g538.t1	CMR135C	no	non-DEG	non-DEG	non-DEG	non-DEG
OG0001329	GpartN1_g3483.t1	CdcalHa5_g2399.t1	CcyanHa1_g542.t1	CMR140C	no	non-DEG	non-DEG	non-DEG	non-DEG
OG0001330	GpartN1_g6597.t1	CdcalHa5_g2401.t1	CcyanHa1_g544.t1	CMR143C	no	non-DEG	non-DEG	non-DEG	non-DEG
OG0001331	GpartN1_g7317.t1	CdcalHa5_g2402.t1	CcyanHa1_g545.t1	CMR144C	no	non-DEG	non-DEG	non-DEG	non-DEG
OG0001332	GpartN1_g5027.t1	CdcalHa5_g2404.t1	CcyanHa1_g547.t1	CMR147C	no	non-DEG	non-DEG	non-DEG	non-DEG
OG0001333	GpartN1_g3491.t1	CdcalHa5_g2405.t1	CcyanHa1_g548.t1	CMR148C	no	non-DEG	non-DEG	non-DEG	non-DEG
OG0001334	GpartN1_g5026.t1	CdcalHa5_g2406.t1	CcyanHa1_g549.t1	CMR150C	no	non-DEG	non-DEG	non-DEG	non-DEG
OG0001335	GpartN1_g3492.t1	CdcalHa5_g2409.t1	CcyanHa1_g552.t1	CMR153C	no	DEG (n)	non-DEG	DEG (n)	DEG (n)
OG0001336	GpartN1_g1160.t1	CdcalHa5_g2411.t1	CcyanHa1_g554.t1	CMR158C	no	non-DEG	non-DEG	non-DEG	non-DEG
OG0001337	GpartN1_g43.t1	CdcalHa5_g2412.t1	CcyanHa1_g555.t1	CMR159C	no	non-DEG	non-DEG	non-DEG	non-DEG
OG0001338	GpartN1_g5021.t1	CdcalHa5_g2413.t1	CcyanHa1_g556.t1	CMR160C	no	non-DEG	non-DEG	non-DEG	non-DEG
OG0001339	GpartN1_g6178.t1	CdcalHa5_g2414.t1	CcyanHa1_g558.t1	CMR162C	no	non-DEG	non-DEG	non-DEG	non-DEG
OG0001340	GpartN1_g48.t1	CdcalHa5_g2415.t1	CcyanHa1_g559.t1	CMR165C	no	non-DEG	non-DEG	non-DEG	non-DEG
OG0001341	GpartN1_g5963.t1	CdcalHa5_g2418.t1	CcyanHa1_g562.t1	CMR169C	no	non-DEG	non-DEG	non-DEG	non-DEG
OG0001342	GpartN1_g548.t1	CdcalHa5_g2419.t1	CcyanHa1_g563.t1	CMR172C	no	non-DEG	non-DEG	non-DEG	non-DEG
OG0001343	GpartN1_g6599.t1	CdcalHa5_g2423.t1	CcyanHa1_g565.t1	CMR176C	no	DEG (n)	DEG (n)	non-DEG	non-DEG
OG0001344	GpartN1_g7687.t1	CdcalHa5_g2425.t1	CcyanHa1_g567.t1	CMR177C	no	non-DEG	non-DEG	non-DEG	non-DEG
OG0001345	GpartN1_g2563.t1	CdcalHa5_g2426.t1	CcyanHa1_g568.t1	CMR178C	no	non-DEG	non-DEG	non-DEG	non-DEG
OG0001346	GpartN1_g2562.t1	CdcalHa5_g2427.t1	CcyanHa1_g569.t1	CMR179C	no	non-DEG	non-DEG	non-DEG	non-DEG
OG0001347	GpartN1_g4584.t1	CdcalHa5_g2434.t1	CcyanHa1_g576.t1	CMR188C	no	non-DEG	non-DEG	non-DEG	non-DEG
OG0001348	GpartN1_g235.t1	CdcalHa5_g2435.t1	CcyanHa1_g577.t1	CMR190C	no	non-DEG	non-DEG	non-DEG	non-DEG
OG0001349	GpartN1_g7425.t1	CdcalHa5_g2436.t1	CcyanHa1_g578.t1	CMR191C	no	non-DEG	non-DEG	non-DEG	non-DEG
OG0001350	GpartN1_g1263.t1, GpartN1_g3739.t1	-	CcyanHa1_g579.t1	CMR509C	no	-	-	-	-
OG0001351	GpartN1_g2013.t1	CdcalHa5_g2439.t1	CcyanHa1_g580.t1	CMR193C	no	non-DEG	DEG (2n)	DEG (2n)	non-DEG
OG0001352	GpartN1_g1208.t1	CdcalHa5_g2443.t1	CcyanHa1_g583.t1	CMR196C	no	non-DEG	non-DEG	non-DEG	non-DEG
OG0001353	GpartN1_g1753.t1	CdcalHa5_g2445.t1	CcyanHa1_g585.t1	CMR198C	no	non-DEG	non-DEG	non-DEG	non-DEG
OG0001354	GpartN1_g2167.t1	CdcalHa5_g2447.t1	CcyanHa1_g587.t1	CMR200C	no	non-DEG	non-DEG	non-DEG	non-DEG
OG0001355	GpartN1_g3819.t1	CdcalHa5_g2450.t1	CcyanHa1_g590.t1	CMR204C	no	non-DEG	non-DEG	non-DEG	non-DEG
OG0001356	GpartN1_g3818.t1	CdcalHa5_g2451.t1	CcyanHa1_g591.t1	CMR205C	no	non-DEG	non-DEG	non-DEG	non-DEG
OG0001357	GpartN1_g3594.t1	CdcalHa5_g2456.t1	CcyanHa1_g595.t1	CMJ050C	no	non-DEG	non-DEG	non-DEG	non-DEG
OG0001358	GpartN1_g1622.t1	CdcalHa5_g2457.t1	CcyanHa1_g596.t1	CMJ051C	no	non-DEG	non-DEG	non-DEG	non-DEG
OG0001359	GpartN1_g1212.t1	CdcalHa5_g2461.t1	CcyanHa1_g597.t1	CMJ052C	no	non-DEG	non-DEG	non-DEG	non-DEG
OG0001360	GpartN1_g4644.t1	CdcalHa5_g2464.t1	CcyanHa1_g599.t1	CMJ054C	no	non-DEG	non-DEG	non-DEG	non-DEG
OG0001361	GpartN1_g4645.t1	CdcalHa5_g2465.t1	CcyanHa1_g600.t1	CMJ057C	no	non-DEG	non-DEG	non-DEG	non-DEG
OG0001362	GpartN1_g4423.t1	CdcalHa5_g4186.t1	CcyanHa1_g603.t1	CMJ060C	no	non-DEG	non-DEG	non-DEG	non-DEG
OG0001363	GpartN1_g4605.t1	CdcalHa5_g2459.t1	CcyanHa1_g605.t1	CMJ062C	no	non-DEG	non-DEG	non-DEG	non-DEG
OG0001364	GpartN1_g1199.t1	CdcalHa5_g2466.t1	CcyanHa1_g606.t1	CMJ070C	no	non-DEG	non-DEG	non-DEG	non-DEG
OG0001365	GpartN1_g5170.t1	CdcalHa5_g2470.t1	CcyanHa1_g607.t1	CMJ069C	no	non-DEG	non-DEG	non-DEG	non-DEG
OG0001366	GpartN1_g4937.t1	CdcalHa5_g2469.t1	CcyanHa1_g609.t1	CMJ067C	no	non-DEG	non-DEG	non-DEG	non-DEG
OG0001367	GpartN1_g5597.t1	CdcalHa5_g2468.t1	CcyanHa1_g610.t1	CMJ066C	no	non-DEG	non-DEG	non-DEG	non-DEG
OG0001368	GpartN1_g5171.t1	CdcalHa5_g2467.t1	CcyanHa1_g611.t1	CMJ065C	no	non-DEG	non-DEG	non-DEG	non-DEG
OG0001369	GpartN1_g22.t1	CdcalHa5_g2471.t1	CcyanHa1_g612.t1	CMJ064C	no	non-DEG	non-DEG	non-DEG	non-DEG
OG0001370	GpartN1_g1366.t1	CdcalHa5_g531.t1	CcyanHa1_g615.t1	CMJ074C	no	non-DEG	non-DEG	non-DEG	non-DEG
OG0001371	GpartN1_g3175.t1	CdcalHa5_g2774.t1	CcyanHa1_g616.t1	CMJ076C	no	non-DEG	non-DEG	non-DEG	non-DEG
OG0001372	GpartN1_g5353.t1	CdcalHa5_g2775.t1	CcyanHa1_g617.t1	CMJ077C	no	non-DEG	non-DEG	non-DEG	non-DEG
OG0001373	GpartN1_g1197.t1	CdcalHa5_g2777.t1	CcyanHa1_g618.t1	CMJ078C	no	non-DEG	non-DEG	non-DEG	non-DEG
OG0001374	GpartN1_g1100.t1	CdcalHa5_g2788.t1	CcyanHa1_g620.t1	CMJ080C	no	non-DEG	non-DEG	non-DEG	non-DEG
OG0001375	GpartN1_g2407.t1	CdcalHa5_g2786.t1	CcyanHa1_g621.t1	CMJ081C	no	non-DEG	non-DEG	non-DEG	non-DEG
OG0001376	GpartN1_g5598.t1	CdcalHa5_g2785.t1	CcyanHa1_g622.t1	CMX075C	no	non-DEG	non-DEG	non-DEG	non-DEG
OG0001377	GpartN1_g4936.t1	CdcalHa5_g2783.t1	CcyanHa1_g624.t1	CMJ083C	no	non-DEG	non-DEG	non-DEG	non-DEG
OG0001378	GpartN1_g7705.t1	CdcalHa5_g2779.t1	CcyanHa1_g628.t1	CMJ087C	no	non-DEG	non-DEG	non-DEG	non-DEG
OG0001379	GpartN1_g6516.t1	CdcalHa5_g2778.t1	CcyanHa1_g629.t1	CMJ088C	no	non-DEG	non-DEG	non-DEG	non-DEG
OG0001380	GpartN1_g3635.t1	CdcalHa5_g2796.t1	CcyanHa1_g631.t1	CMJ090C	no	non-DEG	non-DEG	non-DEG	non-DEG
OG0001381	GpartN1_g2017.t1	CdcalHa5_g2792.t1	CcyanHa1_g633.t1	CMJ093C	no	non-DEG	non-DEG	non-DEG	non-DEG
OG0001382	GpartN1_g2015.t1	CdcalHa5_g2790.t1	CcyanHa1_g634.t1	CMJ095C	no	non-DEG	non-DEG	non-DEG	non-DEG
OG0001383	GpartN1_g2014.t1	CdcalHa5_g2789.t1	CcyanHa1_g635.t1	CMJ096C	no	non-DEG	non-DEG	non-DEG	non-DEG
OG0001384	GpartN1_g4648.t1	CdcalHa5_g2793.t1	CcyanHa1_g637.t1	CMJ098C	no	non-DEG	non-DEG	non-DEG	non-DEG
OG0001385	GpartN1_g4653.t1	CdcalHa5_g3111.t1	CcyanHa1_g638.t1	CMJ099C	no	non-DEG	non-DEG	non-DEG	non-DEG
OG0001386	GpartN1_g4651.t1	CdcalHa5_g2567.t1	CcyanHa1_g641.t1	CMJ102C	no	non-DEG	non-DEG	non-DEG	non-DEG
OG0001387	GpartN1_g6238.t1	CdcalHa5_g3116.t1	CcyanHa1_g643.t1	CMJ330C	no	non-DEG	non-DEG	non-DEG	non-DEG
OG0001388	GpartN1_g4649.t1	CdcalHa5_g3117.t1	CcyanHa1_g644.t1	CMJ331C	no	non-DEG	non-DEG	non-DEG	non-DEG
OG0001389	GpartN1_g1204.t1	CdcalHa5_g3119.t1	CcyanHa1_g645.t1	CMJ105C	no	non-DEG	non-DEG	non-DEG	non-DEG
OG0001390	GpartN1_g4918.t1	CdcalHa5_g2849.t1 (intron)	CcyanHa1_g650.t1 (intron)	CMJ116C (intron)	yes	non-DEG	non-DEG	non-DEG	non-DEG
OG0001391	GpartN1_g6408.t1	CdcalHa5_g2848.t1	CcyanHa1_g651.t1	CMJ115C	no	non-DEG	non-DEG	non-DEG	non-DEG
OG0001392	GpartN1_g1050.t1	CdcalHa5_g2847.t1	CcyanHa1_g652.t1	CMJ114C	no	non-DEG	non-DEG	non-DEG	non-DEG
OG0001393	GpartN1_g1712.t1	CdcalHa5_g2846.t1	CcyanHa1_g653.t1	CMJ112C	no	non-DEG	non-DEG	non-DEG	non-DEG
OG0001394	GpartN1_g1479.t1	CdcalHa5_g2845.t1	CcyanHa1_g654.t1	CMJ111C	no	non-DEG	non-DEG	non-DEG	non-DEG
OG0001395	GpartN1_g6409.t1	CdcalHa5_g2844.t1	CcyanHa1_g655.t1	CMJ110C	no	non-DEG	non-DEG	non-DEG	non-DEG
OG0001396	GpartN1_g6410.t1	CdcalHa5_g2843.t1	CcyanHa1_g656.t1	CMJ109C	no	non-DEG	non-DEG	non-DEG	non-DEG
OG0001397	GpartN1_g2247.t1	CdcalHa5_g2683.t1	CcyanHa1_g662.t1	CMJ128C	no	non-DEG	non-DEG	non-DEG	non-DEG
OG0001398	GpartN1_g109.t1	CdcalHa5_g2680.t1 (intron)	CcyanHa1_g665.t1 (intron)	CMJ129C (intron)	yes	non-DEG	non-DEG	non-DEG	non-DEG
OG0001399	GpartN1_g106.t1	CdcalHa5_g2679.t1	CcyanHa1_g666.t1	CMJ130C	no	non-DEG	non-DEG	non-DEG	non-DEG
OG0001400	GpartN1_g5847.t1	CdcalHa5_g2671.t1	CcyanHa1_g672.t1	CMJ135C	no	non-DEG	non-DEG	non-DEG	non-DEG
OG0001401	GpartN1_g6405.t1	CdcalHa5_g2669.t1	CcyanHa1_g674.t1	CMJ137C	no	non-DEG	non-DEG	non-DEG	non-DEG
OG0001402	GpartN1_g7442.t1	CdcalHa5_g2664.t1	CcyanHa1_g681.t1	CMJ144C	no	non-DEG	non-DEG	non-DEG	non-DEG
OG0001403	GpartN1_g7543.t1	CdcalHa5_g2663.t1	CcyanHa1_g682.t1	CMJ145C	no	non-DEG	non-DEG	non-DEG	non-DEG
OG0001404	GpartN1_g7609.t1	CdcalHa5_g2662.t1	CcyanHa1_g683.t1	CMJ146C	no	non-DEG	non-DEG	non-DEG	non-DEG
OG0001405	GpartN1_g6030.t1	CdcalHa5_g2660.t1	CcyanHa1_g685.t1	CMJ149C	no	non-DEG	non-DEG	non-DEG	non-DEG
OG0001406	GpartN1_g4455.t1	CdcalHa5_g2655.t1	CcyanHa1_g690.t1	CMJ156C	no	non-DEG	non-DEG	non-DEG	non-DEG
OG0001407	GpartN1_g2434.t1	CdcalHa5_g2654.t1	CcyanHa1_g691.t1	CMJ159C	no	non-DEG	non-DEG	non-DEG	non-DEG
OG0001408	GpartN1_g1590.t1	CdcalHa5_g2653.t1	CcyanHa1_g692.t1	CMJ160C	no	non-DEG	non-DEG	non-DEG	non-DEG
OG0001409	GpartN1_g3485.t1	CdcalHa5_g2652.t1	CcyanHa1_g693.t1	CMJ161C	no	non-DEG	non-DEG	non-DEG	non-DEG
OG0001410	GpartN1_g276.t1	CdcalHa5_g2651.t1	CcyanHa1_g695.t1	CMJ163C	no	non-DEG	non-DEG	non-DEG	non-DEG
OG0001411	GpartN1_g6054.t1	CdcalHa5_g2650.t1	CcyanHa1_g696.t1	CMJ164C	no	non-DEG	non-DEG	non-DEG	non-DEG
OG0001412	GpartN1_g6053.t1	CdcalHa5_g2649.t1	CcyanHa1_g697.t1	CMJ165C	no	non-DEG	non-DEG	non-DEG	non-DEG
OG0001413	GpartN1_g5958.t1	CdcalHa5_g2648.t1	CcyanHa1_g698.t1	CMJ167C	no	non-DEG	non-DEG	non-DEG	non-DEG
OG0001414	GpartN1_g5302.t1	CdcalHa5_g2647.t1	CcyanHa1_g699.t1	CMJ168C	no	non-DEG	non-DEG	non-DEG	non-DEG
OG0001415	GpartN1_g83.t1	CdcalHa5_g2646.t1	CcyanHa1_g700.t1	CMJ169C	no	non-DEG	non-DEG	non-DEG	non-DEG
OG0001416	GpartN1_g5301.t1	CdcalHa5_g2645.t1	CcyanHa1_g701.t1	CMJ170C	no	non-DEG	non-DEG	non-DEG	non-DEG
OG0001417	GpartN1_g103.t1	CdcalHa5_g2643.t1	CcyanHa1_g702.t1	CMJ171C	no	non-DEG	non-DEG	non-DEG	non-DEG
OG0001418	GpartN1_g4386.t1	CdcalHa5_g2642.t1	CcyanHa1_g703.t1	CMJ172C	no	non-DEG	non-DEG	non-DEG	non-DEG
OG0001419	GpartN1_g1597.t1	CdcalHa5_g2614.t1	CcyanHa1_g705.t1	CMJ174C	no	non-DEG	non-DEG	non-DEG	non-DEG
OG0001420	GpartN1_g5966.t1	CdcalHa5_g2616.t1	CcyanHa1_g707.t1	CMJ177C	no	non-DEG	non-DEG	non-DEG	non-DEG
OG0001421	GpartN1_g278.t1	CdcalHa5_g2617.t1	CcyanHa1_g708.t1	CMJ178C	no	non-DEG	non-DEG	non-DEG	non-DEG
OG0001422	GpartN1_g7504.t1	CdcalHa5_g2620.t1	CcyanHa1_g709.t1	CMJ179C	no	non-DEG	non-DEG	non-DEG	non-DEG
OG0001423	GpartN1_g6699.t1	CdcalHa5_g2632.t1	CcyanHa1_g714.t1	CMJ185C	no	non-DEG	non-DEG	non-DEG	non-DEG
OG0001424	GpartN1_g5989.t1	CdcalHa5_g2630.t1	CcyanHa1_g715.t1	CMJ186C	no	non-DEG	non-DEG	non-DEG	non-DEG
OG0001425	GpartN1_g7371.t1	CdcalHa5_g2507.t1	CcyanHa1_g716.t1	CMJ188C	no	non-DEG	non-DEG	non-DEG	non-DEG
OG0001426	GpartN1_g3358.t1	CdcalHa5_g2508.t1	CcyanHa1_g717.t1	CMJ189C	no	non-DEG	non-DEG	non-DEG	non-DEG
OG0001427	GpartN1_g7584.t1	CdcalHa5_g2509.t1	CcyanHa1_g718.t1	CMJ191C	no	non-DEG	non-DEG	non-DEG	non-DEG
OG0001428	GpartN1_g189.t1	CdcalHa5_g2512.t1	CcyanHa1_g724.t1	CMJ200C	no	non-DEG	non-DEG	non-DEG	non-DEG
OG0001429	GpartN1_g188.t1	CdcalHa5_g2511.t1	CcyanHa1_g725.t1	CMJ201C	no	non-DEG	non-DEG	non-DEG	non-DEG
OG0001430	GpartN1_g7557.t1	CdcalHa5_g3783.t1	CcyanHa1_g726.t1	CMJ202C	no	non-DEG	non-DEG	non-DEG	non-DEG
OG0001431	GpartN1_g4626.t1	CdcalHa5_g2521.t1	CcyanHa1_g730.t1	CMJ208C	no	non-DEG	non-DEG	non-DEG	non-DEG
OG0001432	GpartN1_g5471.t1	CdcalHa5_g2522.t1	CcyanHa1_g731.t1	CMJ210C	no	non-DEG	non-DEG	non-DEG	non-DEG
OG0001433	GpartN1_g392.t1	CdcalHa5_g2523.t1	CcyanHa1_g732.t1	CMJ211C	no	non-DEG	non-DEG	non-DEG	non-DEG
OG0001434	GpartN1_g7742.t1	CdcalHa5_g2525.t1 (intron)	CcyanHa1_g734.t1	CMJ212C	yes	non-DEG	non-DEG	non-DEG	non-DEG
OG0001435	GpartN1_g557.t1	CdcalHa5_g2530.t1	CcyanHa1_g738.t1	CMJ217C	no	non-DEG	non-DEG	non-DEG	non-DEG
OG0001436	GpartN1_g6411.t1	CdcalHa5_g2532.t1	CcyanHa1_g740.t1	CMJ219C	no	non-DEG	non-DEG	non-DEG	non-DEG
OG0001437	GpartN1_g5435.t1	CdcalHa5_g2533.t1	CcyanHa1_g741.t1	CMJ221C	no	non-DEG	non-DEG	non-DEG	non-DEG
OG0001438	GpartN1_g5864.t1	CdcalHa5_g2535.t1	CcyanHa1_g745.t1	CMJ226C	no	non-DEG	non-DEG	non-DEG	non-DEG
OG0001439	GpartN1_g5994.t1	CdcalHa5_g2537.t1	CcyanHa1_g747.t1	CMJ229C	no	non-DEG	non-DEG	non-DEG	non-DEG
OG0001440	GpartN1_g5110.t1	CdcalHa5_g2553.t1	CcyanHa1_g755.t1	CMJ238C	no	non-DEG	non-DEG	non-DEG	non-DEG
OG0001441	GpartN1_g7365.t1	CdcalHa5_g2556.t1	CcyanHa1_g758.t1	CMJ241C	no	DEG (2n)	non-DEG	DEG (n)	DEG (n)
OG0001442	GpartN1_g7576.t1	CdcalHa5_g2558.t1	CcyanHa1_g760.t1	CMJ244C	no	non-DEG	non-DEG	non-DEG	non-DEG
OG0001443	GpartN1_g688.t1	CdcalHa5_g2560.t1	CcyanHa1_g762.t1	CMJ246C	no	non-DEG	non-DEG	non-DEG	non-DEG
OG0001444	GpartN1_g1206.t1	CdcalHa5_g2563.t1	CcyanHa1_g771.t1	CMJ260C	no	non-DEG	non-DEG	non-DEG	non-DEG
OG0001445	GpartN1_g4446.t1	CdcalHa5_g2575.t1	CcyanHa1_g773.t1	CMJ262C	no	non-DEG	non-DEG	non-DEG	non-DEG
OG0001446	GpartN1_g7759.t1	CdcalHa5_g2576.t1	CcyanHa1_g774.t1	CMJ263C	no	non-DEG	non-DEG	non-DEG	non-DEG
OG0001447	GpartN1_g1718.t1	CdcalHa5_g2579.t1	CcyanHa1_g777.t1	CMJ266C	no	non-DEG	non-DEG	non-DEG	non-DEG
OG0001448	GpartN1_g2262.t1	CdcalHa5_g2599.t1	CcyanHa1_g783.t1	CMJ277C	no	non-DEG	non-DEG	non-DEG	non-DEG
OG0001449	GpartN1_g4443.t1	CdcalHa5_g2582.t1	CcyanHa1_g786.t1	CMJ269C	no	non-DEG	non-DEG	non-DEG	non-DEG
OG0001450	GpartN1_g65.t1	CdcalHa5_g3746.t1	CcyanHa1_g788.t1	CMJ285C	no	non-DEG	non-DEG	non-DEG	non-DEG
OG0001451	GpartN1_g6724.t1	CdcalHa5_g2590.t1	CcyanHa1_g789.t1	CMJ286C	no	non-DEG	non-DEG	non-DEG	non-DEG
OG0001452	GpartN1_g6605.t1	CdcalHa5_g2592.t1	CcyanHa1_g791.t1	CMJ289C	no	non-DEG	non-DEG	non-DEG	non-DEG
OG0001453	GpartN1_g5397.t1	CdcalHa5_g2594.t1	CcyanHa1_g793.t1	CMJ294C	no	non-DEG	non-DEG	non-DEG	non-DEG
OG0001454	GpartN1_g394.t1, GpartN1_g6690.t1	-	CcyanHa1_g798.t1	CMJ301C	no	-	-	-	-
OG0001455	GpartN1_g2953.t1	CdcalHa5_g4042.t1	CcyanHa1_g800.t1	CMJ303C	no	DEG (n)	non-DEG	non-DEG	non-DEG
OG0001456	GpartN1_g6604.t1	CdcalHa5_g2588.t1	CcyanHa1_g801.t1	CMJ305C	no	non-DEG	non-DEG	non-DEG	non-DEG
OG0001457	GpartN1_g3891.t1	CdcalHa5_g2589.t1	CcyanHa1_g802.t1	CMJ306C	no	non-DEG	non-DEG	non-DEG	non-DEG
OG0001458	GpartN1_g6003.t1	CdcalHa5_g3427.t1	CcyanHa1_g811.t1	CMQ016C	no	non-DEG	non-DEG	non-DEG	non-DEG
OG0001459	GpartN1_g7184.t1	CdcalHa5_g1138.t1	CcyanHa1_g814.t1	CMQ019C	no	non-DEG	non-DEG	non-DEG	non-DEG
OG0001460	GpartN1_g5081.t1	CdcalHa5_g1139.t1	CcyanHa1_g815.t1	CMQ020C	no	non-DEG	non-DEG	non-DEG	non-DEG
OG0001461	GpartN1_g5295.t1	CdcalHa5_g1140.t1	CcyanHa1_g816.t1	CMQ021C	no	non-DEG	non-DEG	non-DEG	non-DEG
OG0001462	GpartN1_g1033.t1	CdcalHa5_g1142.t1	CcyanHa1_g818.t1	CMQ023C	no	non-DEG	non-DEG	non-DEG	non-DEG
OG0001463	GpartN1_g7765.t1	CdcalHa5_g1150.t1	CcyanHa1_g820.t1	CMQ026C	no	non-DEG	non-DEG	non-DEG	non-DEG
OG0001464	GpartN1_g6591.t1	CdcalHa5_g1151.t1	CcyanHa1_g821.t1	CMX150C	no	non-DEG	non-DEG	non-DEG	non-DEG
OG0001465	GpartN1_g6308.t1	CdcalHa5_g1141.t1	CcyanHa1_g822.t1	CMQ028C	no	non-DEG	non-DEG	non-DEG	non-DEG
OG0001466	GpartN1_g4608.t1	CdcalHa5_g1148.t1	CcyanHa1_g823.t1	CMQ029C	no	non-DEG	non-DEG	non-DEG	non-DEG
OG0001467	GpartN1_g1323.t1	CdcalHa5_g1146.t1	CcyanHa1_g824.t1	CMQ030C	no	non-DEG	non-DEG	non-DEG	non-DEG
OG0001468	GpartN1_g5359.t1	CdcalHa5_g1163.t1	CcyanHa1_g827.t1	CMQ033C	no	non-DEG	non-DEG	non-DEG	non-DEG
OG0001469	GpartN1_g2243.t1	CdcalHa5_g1164.t1	CcyanHa1_g828.t1	CMQ035C	no	non-DEG	non-DEG	non-DEG	non-DEG
OG0001470	GpartN1_g3986.t1	CdcalHa5_g1154.t1	CcyanHa1_g832.t1	CMQ040C	no	non-DEG	non-DEG	non-DEG	non-DEG
OG0001471	GpartN1_g5296.t1	CdcalHa5_g1153.t1	CcyanHa1_g833.t1	CMQ041C	no	non-DEG	non-DEG	non-DEG	non-DEG
OG0001472	GpartN1_g3872.t1	CdcalHa5_g1152.t1	CcyanHa1_g834.t1	CMQ042C	no	non-DEG	non-DEG	non-DEG	non-DEG
OG0001473	GpartN1_g292.t1	CdcalHa5_g1159.t1	CcyanHa1_g836.t1	CMQ045C	no	non-DEG	non-DEG	non-DEG	non-DEG
OG0001474	GpartN1_g1230.t1	CdcalHa5_g1128.t1	CcyanHa1_g838.t1	CMQ050C	no	non-DEG	non-DEG	non-DEG	non-DEG
OG0001475	GpartN1_g7535.t1	CdcalHa5_g1127.t1	CcyanHa1_g839.t1	CMQ051C	no	non-DEG	non-DEG	non-DEG	non-DEG
OG0001476	GpartN1_g1612.t1	CdcalHa5_g1125.t1	CcyanHa1_g841.t1	CMQ053C	no	non-DEG	non-DEG	non-DEG	non-DEG
OG0001477	GpartN1_g6173.t1	CdcalHa5_g1124.t1	CcyanHa1_g842.t1	CMQ054C	no	non-DEG	non-DEG	non-DEG	non-DEG
OG0001478	GpartN1_g1615.t1	CdcalHa5_g1123.t1	CcyanHa1_g843.t1	CMQ056C	no	non-DEG	non-DEG	non-DEG	non-DEG
OG0001479	GpartN1_g7608.t1	CdcalHa5_g1122.t1	CcyanHa1_g844.t1	CMQ057C	no	non-DEG	non-DEG	non-DEG	non-DEG
OG0001480	GpartN1_g3366.t1	CdcalHa5_g1121.t1	CcyanHa1_g845.t1	CMQ058C	no	non-DEG	non-DEG	non-DEG	non-DEG
OG0001481	GpartN1_g3365.t1	CdcalHa5_g1120.t1	CcyanHa1_g846.t1	CMQ059C	no	non-DEG	non-DEG	non-DEG	non-DEG
OG0001482	GpartN1_g7300.t1	CdcalHa5_g1118.t1	CcyanHa1_g848.t1	CMQ062C	no	non-DEG	non-DEG	non-DEG	non-DEG
OG0001483	GpartN1_g7281.t1	CdcalHa5_g1117.t1	CcyanHa1_g849.t1	CMQ063C	no	non-DEG	DEG (n)	DEG (n)	non-DEG
OG0001484	GpartN1_g1472.t1	CdcalHa5_g1115.t1	CcyanHa1_g851.t1	CMQ065C	no	non-DEG	non-DEG	non-DEG	non-DEG
OG0001485	GpartN1_g1231.t1	CdcalHa5_g1114.t1	CcyanHa1_g852.t1	CMQ066C	no	non-DEG	non-DEG	non-DEG	non-DEG
OG0001486	GpartN1_g3873.t1	CdcalHa5_g1113.t1	CcyanHa1_g853.t1	CMQ067C	no	non-DEG	non-DEG	non-DEG	non-DEG
OG0001487	GpartN1_g2944.t1	CdcalHa5_g1112.t1	CcyanHa1_g854.t1	CMQ068C	no	non-DEG	non-DEG	non-DEG	non-DEG
OG0001488	GpartN1_g6388.t1	CdcalHa5_g1108.t1	CcyanHa1_g858.t1	CMQ073C	no	non-DEG	non-DEG	non-DEG	non-DEG
OG0001489	GpartN1_g3096.t1	CdcalHa5_g1104.t1	CcyanHa1_g861.t1	CMQ077C	no	non-DEG	non-DEG	non-DEG	non-DEG
OG0001490	GpartN1_g6387.t1	CdcalHa5_g1105.t1	CcyanHa1_g862.t1	CMQ078C	no	non-DEG	non-DEG	non-DEG	non-DEG
OG0001491	GpartN1_g3998.t1	CdcalHa5_g1106.t1	CcyanHa1_g863.t1	CMQ079C	no	non-DEG	non-DEG	non-DEG	non-DEG
OG0001492	GpartN1_g4640.t1	CdcalHa5_g4319.t1	CcyanHa1_g864.t1	CMQ081C	no	non-DEG	non-DEG	non-DEG	non-DEG
OG0001493	GpartN1_g2255.t1	CdcalHa5_g1102.t1	CcyanHa1_g865.t1	CMQ082C	no	non-DEG	non-DEG	non-DEG	non-DEG
OG0001494	GpartN1_g78.t1	CdcalHa5_g3039.t1	CcyanHa1_g866.t1	CMX155C	no	non-DEG	non-DEG	non-DEG	non-DEG
OG0001495	GpartN1_g7559.t1	CdcalHa5_g3041.t1	CcyanHa1_g868.t1	CMQ086C	no	non-DEG	non-DEG	non-DEG	non-DEG
OG0001496	GpartN1_g4580.t1	CdcalHa5_g3042.t1	CcyanHa1_g869.t1	CMQ087C	no	non-DEG	non-DEG	non-DEG	non-DEG
OG0001497	GpartN1_g2702.t1	CdcalHa5_g3043.t1	CcyanHa1_g870.t1	CMQ088C	no	non-DEG	non-DEG	non-DEG	non-DEG
OG0001498	GpartN1_g2701.t1	CdcalHa5_g3044.t1	CcyanHa1_g871.t1	CMQ089C	no	non-DEG	non-DEG	non-DEG	non-DEG
OG0001499	GpartN1_g5049.t1	CdcalHa5_g3046.t1	CcyanHa1_g873.t1	CMQ093C	no	non-DEG	non-DEG	non-DEG	non-DEG
OG0001500	GpartN1_g5046.t1	CdcalHa5_g3050.t1	CcyanHa1_g875.t1	CMQ096C	no	non-DEG	non-DEG	non-DEG	non-DEG
OG0001501	GpartN1_g3498.t1	CdcalHa5_g3049.t1	CcyanHa1_g876.t1	CMQ097C	no	non-DEG	non-DEG	non-DEG	non-DEG
OG0001502	GpartN1_g609.t1	CdcalHa5_g3048.t1	CcyanHa1_g877.t1	CMQ098C	no	non-DEG	non-DEG	non-DEG	non-DEG
OG0001503	GpartN1_g630.t1	CdcalHa5_g3051.t1	CcyanHa1_g878.t1	CMQ101C	no	non-DEG	non-DEG	non-DEG	non-DEG
OG0001504	GpartN1_g5960.t1	CdcalHa5_g3053.t1	CcyanHa1_g880.t1	CMQ102C	no	non-DEG	non-DEG	non-DEG	non-DEG
OG0001505	GpartN1_g5055.t1	CdcalHa5_g3056.t1	CcyanHa1_g883.t1	CMQ106C	no	non-DEG	non-DEG	non-DEG	non-DEG
OG0001506	GpartN1_g5060.t1	CdcalHa5_g3058.t1	CcyanHa1_g885.t1	CMQ107C	no	non-DEG	non-DEG	non-DEG	non-DEG
OG0001507	GpartN1_g729.t1	CdcalHa5_g3061.t1	CcyanHa1_g887.t1	CMQ111C	no	non-DEG	non-DEG	non-DEG	non-DEG
OG0001508	GpartN1_g7723.t1	CdcalHa5_g3059.t1	CcyanHa1_g889.t1	CMQ113C	no	non-DEG	non-DEG	non-DEG	non-DEG
OG0001509	GpartN1_g7720.t1	CdcalHa5_g3062.t1	CcyanHa1_g890.t1	CMQ116C	no	non-DEG	non-DEG	non-DEG	non-DEG
OG0001510	GpartN1_g5312.t1	CdcalHa5_g3063.t1 (intron)	CcyanHa1_g891.t1 (intron)	CMQ117C (intron)	yes	non-DEG	non-DEG	non-DEG	non-DEG
OG0001511	GpartN1_g2139.t1	CdcalHa5_g3064.t1	CcyanHa1_g892.t1	CMQ118C	no	non-DEG	non-DEG	non-DEG	non-DEG
OG0001512	GpartN1_g5307.t1	CdcalHa5_g3070.t1	CcyanHa1_g898.t1	CMQ124C	no	non-DEG	non-DEG	non-DEG	non-DEG
OG0001513	GpartN1_g5308.t1	CdcalHa5_g3071.t1	CcyanHa1_g899.t1	CMQ125C	no	non-DEG	non-DEG	non-DEG	non-DEG
OG0001514	GpartN1_g2283.t1	CdcalHa5_g3073.t1	CcyanHa1_g901.t1	CMQ128C	no	non-DEG	non-DEG	non-DEG	non-DEG
OG0001515	GpartN1_g5313.t1	CdcalHa5_g3074.t1	CcyanHa1_g902.t1	CMQ129C	no	non-DEG	non-DEG	non-DEG	non-DEG
OG0001516	GpartN1_g5073.t1	CdcalHa5_g3076.t1	CcyanHa1_g903.t1	CMQ132C	no	non-DEG	non-DEG	non-DEG	DEG (2n)
OG0001517	GpartN1_g6183.t1	CdcalHa5_g3078.t1	CcyanHa1_g905.t1	CMQ134C	no	non-DEG	non-DEG	non-DEG	non-DEG
OG0001518	GpartN1_g894.t1	CdcalHa5_g3080.t1	CcyanHa1_g906.t1	CMQ136C	no	non-DEG	non-DEG	non-DEG	non-DEG
OG0001519	GpartN1_g5297.t1	CdcalHa5_g3103.t1	CcyanHa1_g909.t1	CMQ146C	no	non-DEG	DEG (2n)	non-DEG	non-DEG
OG0001520	GpartN1_g7668.t1	CdcalHa5_g3098.t1	CcyanHa1_g912.t1	CMQ139C	no	non-DEG	non-DEG	non-DEG	non-DEG
OG0001521	GpartN1_g6611.t1	CdcalHa5_g3094.t1	CcyanHa1_g913.t1	CMQ141C	no	non-DEG	non-DEG	non-DEG	non-DEG
OG0001522	GpartN1_g6382.t1	CdcalHa5_g3093.t1	CcyanHa1_g914.t1	CMQ142C	no	non-DEG	DEG (2n)	non-DEG	non-DEG
OG0001523	GpartN1_g4388.t1	CdcalHa5_g1206.t1	CcyanHa1_g915.t1	CMQ148C	no	non-DEG	non-DEG	non-DEG	non-DEG
OG0001524	GpartN1_g2155.t1	CdcalHa5_g3085.t1	CcyanHa1_g921.t1	CMQ153C	no	non-DEG	non-DEG	non-DEG	non-DEG
OG0001525	GpartN1_g1237.t1	CdcalHa5_g3081.t1	CcyanHa1_g925.t1	CMQ156C	no	non-DEG	non-DEG	non-DEG	non-DEG
OG0001526	GpartN1_g892.t1	CdcalHa5_g3101.t1	CcyanHa1_g927.t1	CMQ159C	no	non-DEG	non-DEG	non-DEG	non-DEG
OG0001527	GpartN1_g90.t1	CdcalHa5_g3106.t1	CcyanHa1_g930.t1	CMQ162C	no	non-DEG	non-DEG	non-DEG	non-DEG
OG0001528	GpartN1_g415.t1	CdcalHa5_g3107.t1 (intron)	CcyanHa1_g931.t1 (intron)	CMX159C (intron)	yes	non-DEG	non-DEG	non-DEG	non-DEG
OG0001529	GpartN1_g6203.t1	CdcalHa5_g3109.t1	CcyanHa1_g933.t1	CMQ168C	no	non-DEG	non-DEG	non-DEG	non-DEG
OG0001530	GpartN1_g2265.t1	CdcalHa5_g2803.t1	CcyanHa1_g935.t1	CMQ170C	no	non-DEG	non-DEG	non-DEG	non-DEG
OG0001531	GpartN1_g3865.t1	CdcalHa5_g2804.t1	CcyanHa1_g936.t1	CMQ171C	no	non-DEG	non-DEG	non-DEG	non-DEG
OG0001532	GpartN1_g3247.t1	CdcalHa5_g2807.t1	CcyanHa1_g938.t1	CMQ173C	no	non-DEG	DEG (n)	non-DEG	non-DEG
OG0001533	GpartN1_g411.t1	CdcalHa5_g2808.t1	CcyanHa1_g939.t1	CMQ174C	no	non-DEG	non-DEG	non-DEG	non-DEG
OG0001534	GpartN1_g414.t1	CdcalHa5_g2810.t1	CcyanHa1_g940.t1	CMQ175C	no	non-DEG	non-DEG	non-DEG	non-DEG
OG0001535	GpartN1_g4054.t1	CdcalHa5_g2811.t1	CcyanHa1_g941.t1	CMQ176C	no	non-DEG	non-DEG	non-DEG	non-DEG
OG0001536	GpartN1_g2163.t1	CdcalHa5_g2812.t1	CcyanHa1_g942.t1	CMQ177C	no	non-DEG	non-DEG	non-DEG	non-DEG
OG0001537	GpartN1_g3110.t1	CdcalHa5_g2813.t1	CcyanHa1_g943.t1	CMQ178C	no	non-DEG	non-DEG	non-DEG	non-DEG
OG0001538	GpartN1_g2394.t1	CdcalHa5_g2815.t1	CcyanHa1_g945.t1	CMQ181C	no	non-DEG	non-DEG	non-DEG	non-DEG
OG0001539	GpartN1_g7727.t1	CdcalHa5_g2818.t1	CcyanHa1_g948.t1	CMQ184C	no	non-DEG	non-DEG	non-DEG	non-DEG
OG0001540	GpartN1_g2246.t1	CdcalHa5_g2819.t1	CcyanHa1_g949.t1	CMQ185C	no	non-DEG	non-DEG	non-DEG	non-DEG
OG0001541	GpartN1_g6381.t1	CdcalHa5_g2825.t1	CcyanHa1_g953.t1	CMQ190C	no	non-DEG	non-DEG	non-DEG	non-DEG
OG0001542	GpartN1_g3084.t1	CdcalHa5_g2827.t1	CcyanHa1_g954.t1	CMQ191C	no	non-DEG	non-DEG	non-DEG	non-DEG
OG0001543	GpartN1_g3099.t1	CdcalHa5_g2828.t1	CcyanHa1_g955.t1	CMQ192C	no	non-DEG	non-DEG	non-DEG	non-DEG
OG0001544	GpartN1_g3083.t1	CdcalHa5_g2829.t1	CcyanHa1_g956.t1	CMQ194C	no	non-DEG	non-DEG	non-DEG	non-DEG
OG0001545	GpartN1_g3098.t1	CdcalHa5_g2830.t1	CcyanHa1_g957.t1	CMQ195C	no	non-DEG	non-DEG	non-DEG	non-DEG
OG0001546	GpartN1_g1249.t1	CdcalHa5_g2833.t1	CcyanHa1_g959.t1	CMQ197C	no	non-DEG	non-DEG	non-DEG	non-DEG
OG0001547	GpartN1_g6385.t1	CdcalHa5_g2834.t1	CcyanHa1_g960.t1	CMQ198C	no	non-DEG	non-DEG	non-DEG	non-DEG
OG0001548	GpartN1_g3097.t1	CdcalHa5_g2835.t1	CcyanHa1_g961.t1	CMQ199C	no	non-DEG	non-DEG	non-DEG	non-DEG
OG0001549	GpartN1_g6386.t1	CdcalHa5_g2836.t1	CcyanHa1_g962.t1	CMQ200C	no	non-DEG	non-DEG	non-DEG	non-DEG
OG0001550	GpartN1_g328.t1	CdcalHa5_g2837.t1	CcyanHa1_g963.t1	CMQ478C	no	non-DEG	non-DEG	non-DEG	non-DEG
OG0001551	GpartN1_g2950.t1	CdcalHa5_g2838.t1	CcyanHa1_g964.t1	CMQ201C	no	non-DEG	non-DEG	non-DEG	non-DEG
OG0001552	GpartN1_g2931.t1	CdcalHa5_g2854.t1	CcyanHa1_g966.t1	CMQ204C	no	non-DEG	non-DEG	non-DEG	non-DEG
OG0001553	GpartN1_g5903.t1	CdcalHa5_g3121.t1	CcyanHa1_g969.t1	CMQ209C	no	non-DEG	non-DEG	non-DEG	non-DEG
OG0001554	GpartN1_g1607.t1	CdcalHa5_g3038.t1	CcyanHa1_g970.t1	CMQ210C	no	non-DEG	non-DEG	non-DEG	non-DEG
OG0001555	GpartN1_g5034.t1	CdcalHa5_g3037.t1	CcyanHa1_g971.t1	CMQ211C	no	non-DEG	non-DEG	non-DEG	non-DEG
OG0001556	GpartN1_g5054.t1	CdcalHa5_g3036.t1	CcyanHa1_g972.t1	CMQ213C	no	non-DEG	non-DEG	non-DEG	non-DEG
OG0001557	GpartN1_g5033.t1	CdcalHa5_g3034.t1	CcyanHa1_g974.t1	CMQ215C	no	non-DEG	non-DEG	non-DEG	non-DEG
OG0001558	GpartN1_g7558.t1	CdcalHa5_g3033.t1	CcyanHa1_g975.t1	CMQ219C	no	non-DEG	non-DEG	non-DEG	non-DEG
OG0001559	GpartN1_g4582.t1	CdcalHa5_g3032.t1	CcyanHa1_g976.t1	CMQ221C	no	non-DEG	non-DEG	non-DEG	non-DEG
OG0001560	GpartN1_g1605.t1	CdcalHa5_g3031.t1	CcyanHa1_g977.t1	CMQ222C	no	non-DEG	non-DEG	non-DEG	non-DEG
OG0001561	GpartN1_g1727.t1	CdcalHa5_g3029.t1	CcyanHa1_g979.t1	CMQ225C	no	non-DEG	non-DEG	non-DEG	non-DEG
OG0001562	GpartN1_g1245.t1	CdcalHa5_g3079.t1	CcyanHa1_g983.t1	CMQ230C	no	non-DEG	non-DEG	non-DEG	non-DEG
OG0001563	GpartN1_g3235.t1	CdcalHa5_g3024.t1	CcyanHa1_g984.t1	CMQ232C	no	non-DEG	non-DEG	non-DEG	non-DEG
OG0001564	GpartN1_g7744.t1	CdcalHa5_g3022.t1	CcyanHa1_g986.t1	CMQ234C	no	non-DEG	non-DEG	non-DEG	non-DEG
OG0001565	GpartN1_g3379.t1	CdcalHa5_g3014.t1	CcyanHa1_g992.t1	CMQ241C	no	non-DEG	non-DEG	non-DEG	non-DEG
OG0001566	GpartN1_g3376.t1	CdcalHa5_g3012.t1	CcyanHa1_g994.t1	CMQ243C	no	non-DEG	non-DEG	non-DEG	non-DEG
OG0001567	GpartN1_g3380.t1	CdcalHa5_g3005.t1	CcyanHa1_g998.t1	CMQ247C	no	non-DEG	non-DEG	non-DEG	non-DEG
OG0001568	GpartN1_g3377.t1	CdcalHa5_g3004.t1	CcyanHa1_g999.t1	CMQ249C	no	non-DEG	non-DEG	non-DEG	non-DEG
OG0001569	GpartN1_g4577.t1	CdcalHa5_g2999.t1	CcyanHa1_g1002.t1	CMQ252C	no	non-DEG	non-DEG	non-DEG	non-DEG
OG0001570	GpartN1_g3807.t1	CdcalHa5_g2997.t1	CcyanHa1_g1004.t1	CMQ253C	no	non-DEG	non-DEG	non-DEG	non-DEG
OG0001571	GpartN1_g7301.t1	CdcalHa5_g2995.t1	CcyanHa1_g1007.t1	CMQ256C	no	non-DEG	non-DEG	non-DEG	non-DEG
OG0001572	GpartN1_g4595.t1	CdcalHa5_g2994.t1	CcyanHa1_g1008.t1	CMQ257C	no	non-DEG	non-DEG	non-DEG	non-DEG
OG0001573	GpartN1_g6527.t1	CdcalHa5_g2993.t1	CcyanHa1_g1009.t1	CMQ258C	no	non-DEG	non-DEG	non-DEG	non-DEG
OG0001574	GpartN1_g4596.t1	CdcalHa5_g2991.t1	CcyanHa1_g1011.t1	CMQ260C	no	non-DEG	non-DEG	non-DEG	non-DEG
OG0001575	GpartN1_g2700.t1	CdcalHa5_g2990.t1	CcyanHa1_g1012.t1	CMQ261C	no	non-DEG	non-DEG	non-DEG	non-DEG
OG0001576	GpartN1_g7607.t1	CdcalHa5_g2989.t1	CcyanHa1_g1013.t1	CMQ264C	no	non-DEG	non-DEG	non-DEG	non-DEG
OG0001577	GpartN1_g1642.t1	CdcalHa5_g3226.t1	CcyanHa1_g1018.t1	CMQ271C	no	non-DEG	non-DEG	non-DEG	non-DEG
OG0001578	GpartN1_g1429.t1	CdcalHa5_g3225.t1	CcyanHa1_g1019.t1	CMQ272C	no	non-DEG	non-DEG	non-DEG	non-DEG
OG0001579	GpartN1_g3443.t1	CdcalHa5_g3223.t1	CcyanHa1_g1021.t1	CMQ275C	no	non-DEG	non-DEG	non-DEG	non-DEG
OG0001580	GpartN1_g1328.t1	CdcalHa5_g3221.t1	CcyanHa1_g1023.t1	CMQ278C	no	non-DEG	non-DEG	non-DEG	non-DEG
OG0001581	GpartN1_g7670.t1	CdcalHa5_g3220.t1	CcyanHa1_g1024.t1	CMQ279C	no	non-DEG	non-DEG	non-DEG	non-DEG
OG0001582	GpartN1_g7232.t1	CdcalHa5_g3218.t1	CcyanHa1_g1026.t1	CMQ282C	no	non-DEG	non-DEG	non-DEG	non-DEG
OG0001583	GpartN1_g3931.t1	CdcalHa5_g3217.t1	CcyanHa1_g1027.t1	CMQ283C	no	non-DEG	non-DEG	non-DEG	non-DEG
OG0001584	GpartN1_g3908.t1	CdcalHa5_g3216.t1	CcyanHa1_g1028.t1	CMQ284C	no	non-DEG	non-DEG	non-DEG	non-DEG
OG0001585	GpartN1_g3269.t1	CdcalHa5_g3215.t1	CcyanHa1_g1029.t1	CMQ285C	no	non-DEG	non-DEG	non-DEG	non-DEG
OG0001586	GpartN1_g2687.t1	CdcalHa5_g3212.t1	CcyanHa1_g1032.t1	CMQ289C	no	non-DEG	non-DEG	non-DEG	non-DEG
OG0001587	-	CdcalHa5_g3211.t1, CdcalHa5_g3344.t1	CcyanHa1_g1033.t1	CMX163C	no	-	-	-	-
OG0001588	GpartN1_g551.t1	CdcalHa5_g3210.t1	CcyanHa1_g1034.t1	CMQ290C	no	non-DEG	non-DEG	non-DEG	non-DEG
OG0001589	GpartN1_g7313.t1	CdcalHa5_g2904.t1	CcyanHa1_g1043.t1	CMQ301C	no	non-DEG	non-DEG	non-DEG	non-DEG
OG0001590	GpartN1_g3663.t1	CdcalHa5_g3203.t1	CcyanHa1_g1044.t1	CMP205C	no	non-DEG	non-DEG	non-DEG	non-DEG
OG0001591	GpartN1_g2371.t1	CdcalHa5_g3202.t1	CcyanHa1_g1045.t1	CMP206C	no	non-DEG	non-DEG	non-DEG	non-DEG
OG0001592	GpartN1_g3481.t1	CdcalHa5_g3198.t1	CcyanHa1_g1048.t1	CMP210C	no	non-DEG	non-DEG	non-DEG	non-DEG
OG0001593	GpartN1_g3817.t1	CdcalHa5_g3197.t1	CcyanHa1_g1049.t1	CMP212C	no	DEG (2n)	non-DEG	non-DEG	non-DEG
OG0001594	GpartN1_g2373.t1	CdcalHa5_g3196.t1	CcyanHa1_g1050.t1	CMP214C	no	non-DEG	non-DEG	non-DEG	non-DEG
OG0001595	GpartN1_g7725.t1	CdcalHa5_g3195.t1	CcyanHa1_g1051.t1	CMP215C	no	non-DEG	non-DEG	non-DEG	non-DEG
OG0001596	GpartN1_g4885.t1	CdcalHa5_g3186.t1	CcyanHa1_g1059.t1	CMP223C	no	non-DEG	non-DEG	non-DEG	non-DEG
OG0001597	GpartN1_g2374.t1	CdcalHa5_g3184.t1	CcyanHa1_g1060.t1	CMP225C	no	non-DEG	non-DEG	non-DEG	non-DEG
OG0001598	GpartN1_g6065.t1	CdcalHa5_g3183.t1	CcyanHa1_g1061.t1	CMP227C	no	non-DEG	non-DEG	non-DEG	non-DEG
OG0001599	GpartN1_g3770.t1	CdcalHa5_g3181.t1	CcyanHa1_g1062.t1	CMP228C	no	non-DEG	non-DEG	non-DEG	non-DEG
OG0001600	GpartN1_g108.t1	CdcalHa5_g3180.t1	CcyanHa1_g1063.t1	CMP229C	no	non-DEG	non-DEG	non-DEG	non-DEG
OG0001601	GpartN1_g5954.t1	CdcalHa5_g3179.t1	CcyanHa1_g1064.t1	CMP230C	no	non-DEG	non-DEG	non-DEG	non-DEG
OG0001602	GpartN1_g2536.t1	CdcalHa5_g3168.t1	CcyanHa1_g1065.t1	CMP231C	no	non-DEG	non-DEG	non-DEG	non-DEG
OG0001603	GpartN1_g3968.t1	CdcalHa5_g3170.t1	CcyanHa1_g1067.t1	CMP233C	no	non-DEG	non-DEG	non-DEG	non-DEG
OG0001604	GpartN1_g3772.t1	CdcalHa5_g3172.t1	CcyanHa1_g1068.t1	CMP234C	no	non-DEG	non-DEG	non-DEG	non-DEG
OG0001605	GpartN1_g5434.t1	CdcalHa5_g3173.t1	CcyanHa1_g1069.t1	CMP235C	no	non-DEG	non-DEG	non-DEG	non-DEG
OG0001606	GpartN1_g603.t1	CdcalHa5_g3176.t1	CcyanHa1_g1073.t1	CMP244C	no	non-DEG	non-DEG	non-DEG	non-DEG
OG0001607	GpartN1_g1364.t1	CdcalHa5_g3167.t1	CcyanHa1_g1074.t1	CMP246C	no	non-DEG	non-DEG	non-DEG	non-DEG
OG0001608	GpartN1_g4004.t1	CdcalHa5_g3166.t1	CcyanHa1_g1075.t1	CMP247C	no	non-DEG	non-DEG	non-DEG	non-DEG
OG0001609	GpartN1_g3562.t1	CdcalHa5_g3164.t1	CcyanHa1_g1077.t1	CMP251C	no	non-DEG	non-DEG	non-DEG	non-DEG
OG0001610	GpartN1_g3050.t1	CdcalHa5_g1705.t1	CcyanHa1_g1084.t1	CMP261C	no	non-DEG	non-DEG	non-DEG	non-DEG
OG0001611	GpartN1_g3049.t1	CdcalHa5_g2280.t1	CcyanHa1_g1087.t1	CMP265C	no	non-DEG	non-DEG	non-DEG	non-DEG
OG0001612	GpartN1_g7217.t1	CdcalHa5_g2279.t1	CcyanHa1_g1089.t1	CMP269C	no	non-DEG	non-DEG	non-DEG	non-DEG
OG0001613	GpartN1_g7661.t1	CdcalHa5_g2274.t1	CcyanHa1_g1094.t1	CMP275C	no	non-DEG	non-DEG	non-DEG	non-DEG
OG0001614	GpartN1_g3579.t1	CdcalHa5_g2271.t1	CcyanHa1_g1096.t1	CMP278C	no	non-DEG	non-DEG	non-DEG	non-DEG
OG0001615	GpartN1_g6828.t1	CdcalHa5_g2270.t1	CcyanHa1_g1097.t1	CMP280C	no	non-DEG	non-DEG	non-DEG	non-DEG
OG0001616	GpartN1_g5466.t1	CdcalHa5_g2269.t1	CcyanHa1_g1098.t1	CMP281C	no	non-DEG	non-DEG	non-DEG	non-DEG
OG0001617	GpartN1_g895.t1	CdcalHa5_g3158.t1	CcyanHa1_g1104.t1	CMP287C	no	non-DEG	non-DEG	non-DEG	non-DEG
OG0001618	GpartN1_g2059.t1	CdcalHa5_g1707.t1	CcyanHa1_g1105.t1	CMP288C	no	non-DEG	non-DEG	non-DEG	non-DEG
OG0001619	GpartN1_g5681.t1	CdcalHa5_g1710.t1	CcyanHa1_g1109.t1	CMP292C	no	non-DEG	non-DEG	non-DEG	non-DEG
OG0001620	GpartN1_g3578.t1	CdcalHa5_g1711.t1	CcyanHa1_g1110.t1	CMP293C	no	non-DEG	non-DEG	non-DEG	non-DEG
OG0001621	GpartN1_g5740.t1	CdcalHa5_g1712.t1	CcyanHa1_g1111.t1	CMP294C	no	non-DEG	non-DEG	non-DEG	non-DEG
OG0001622	GpartN1_g1760.t1	CdcalHa5_g1713.t1	CcyanHa1_g1112.t1	CMP295C	no	non-DEG	non-DEG	non-DEG	non-DEG
OG0001623	GpartN1_g5282.t1	CdcalHa5_g1714.t1	CcyanHa1_g1113.t1	CMP297C	no	non-DEG	non-DEG	non-DEG	non-DEG
OG0001624	GpartN1_g5290.t1	CdcalHa5_g1715.t1	CcyanHa1_g1115.t1	CMP301C	no	non-DEG	non-DEG	non-DEG	non-DEG
OG0001625	GpartN1_g7697.t1	CdcalHa5_g1717.t1	CcyanHa1_g1117.t1	CMP303C	no	non-DEG	non-DEG	non-DEG	non-DEG
OG0001626	GpartN1_g5283.t1	CdcalHa5_g1718.t1	CcyanHa1_g1118.t1	CMP304C	no	non-DEG	non-DEG	non-DEG	non-DEG
OG0001627	GpartN1_g3863.t1	CdcalHa5_g1719.t1	CcyanHa1_g1120.t1	CMP308C	no	non-DEG	non-DEG	non-DEG	non-DEG
OG0001628	GpartN1_g5737.t1	CdcalHa5_g1723.t1	CcyanHa1_g1123.t1	CMP311C	no	non-DEG	non-DEG	non-DEG	non-DEG
OG0001629	GpartN1_g3046.t1	CdcalHa5_g1732.t1	CcyanHa1_g1125.t1	CMP314C	no	non-DEG	non-DEG	non-DEG	non-DEG
OG0001630	GpartN1_g1060.t1	CdcalHa5_g1731.t1	CcyanHa1_g1126.t1	CMP315C	no	non-DEG	non-DEG	non-DEG	non-DEG
OG0001631	GpartN1_g6790.t1	CdcalHa5_g1726.t1	CcyanHa1_g1127.t1	CMP318C	no	non-DEG	non-DEG	non-DEG	non-DEG
OG0001632	GpartN1_g5738.t1	CdcalHa5_g1728.t1	CcyanHa1_g1129.t1	CMP321C	no	non-DEG	non-DEG	non-DEG	non-DEG
OG0001633	GpartN1_g7173.t1	CdcalHa5_g1747.t1	CcyanHa1_g1130.t1	CMP323C	no	non-DEG	non-DEG	non-DEG	non-DEG
OG0001634	GpartN1_g7502.t1	CdcalHa5_g1744.t1	CcyanHa1_g1133.t1	CMP328C	no	non-DEG	non-DEG	non-DEG	non-DEG
OG0001635	GpartN1_g7368.t1	CdcalHa5_g1740.t1	CcyanHa1_g1137.t1	CMP332C	no	non-DEG	non-DEG	non-DEG	non-DEG
OG0001636	GpartN1_g3867.t1	CdcalHa5_g1738.t1	CcyanHa1_g1139.t1	CMP333C	no	non-DEG	non-DEG	non-DEG	non-DEG
OG0001637	GpartN1_g3053.t1	CdcalHa5_g1737.t1	CcyanHa1_g1140.t1	CMP334C	no	non-DEG	non-DEG	non-DEG	non-DEG
OG0001638	GpartN1_g3052.t1	CdcalHa5_g1736.t1	CcyanHa1_g1141.t1	CMP335C	no	non-DEG	non-DEG	non-DEG	non-DEG
OG0001639	GpartN1_g1748.t1	CdcalHa5_g1756.t1	CcyanHa1_g1142.t1	CMP337C	no	non-DEG	non-DEG	non-DEG	non-DEG
OG0001640	GpartN1_g5279.t1	CdcalHa5_g1755.t1	CcyanHa1_g1143.t1	CMP339C	no	non-DEG	non-DEG	non-DEG	non-DEG
OG0001641	GpartN1_g2036.t1	CdcalHa5_g1754.t1	CcyanHa1_g1144.t1	CMP340C	no	non-DEG	non-DEG	non-DEG	non-DEG
OG0001642	GpartN1_g3793.t1	CdcalHa5_g1734.t1	CcyanHa1_g1147.t1	CMP345C	no	non-DEG	non-DEG	non-DEG	non-DEG
OG0001643	GpartN1_g4888.t1	CdcalHa5_g842.t1	CcyanHa1_g1148.t1	CMP346C	no	non-DEG	non-DEG	non-DEG	non-DEG
OG0001644	GpartN1_g7696.t1	CdcalHa5_g1757.t1	CcyanHa1_g1151.t1	CMP351C	no	non-DEG	non-DEG	non-DEG	non-DEG
OG0001645	GpartN1_g7498.t1	CdcalHa5_g1758.t1	CcyanHa1_g1152.t1	CMP352C	no	non-DEG	non-DEG	non-DEG	non-DEG
OG0001646	GpartN1_g3047.t1	CdcalHa5_g1753.t1	CcyanHa1_g1153.t1	CMP354C	no	non-DEG	non-DEG	non-DEG	non-DEG
OG0001647	GpartN1_g3864.t1	CdcalHa5_g1752.t1	CcyanHa1_g1154.t1	CMP355C	no	non-DEG	non-DEG	non-DEG	non-DEG
OG0001648	GpartN1_g3797.t1	CdcalHa5_g1750.t1	CcyanHa1_g1156.t1	CMP356C	no	non-DEG	non-DEG	DEG (n)	non-DEG
OG0001649	GpartN1_g3370.t1	CdcalHa5_g4037.t1	CcyanHa1_g1158.t1	CME194C	no	non-DEG	non-DEG	non-DEG	non-DEG
OG0001650	GpartN1_g769.t1	CdcalHa5_g4039.t1	CcyanHa1_g1160.t1	CME192C	no	non-DEG	non-DEG	non-DEG	non-DEG
OG0001651	GpartN1_g6313.t1	CdcalHa5_g4041.t1	CcyanHa1_g1162.t1	CME190C	no	non-DEG	non-DEG	non-DEG	non-DEG
OG0001652	GpartN1_g3369.t1	CdcalHa5_g4044.t1	CcyanHa1_g1163.t1	CME188C	no	non-DEG	non-DEG	non-DEG	non-DEG
OG0001653	GpartN1_g7302.t1	CdcalHa5_g4046.t1	CcyanHa1_g1165.t1	CME185C	no	non-DEG	non-DEG	non-DEG	non-DEG
OG0001654	-	CdcalHa5_g4048.t1, CdcalHa5_g4049.t1	CcyanHa1_g1166.t1	CME183C	no	-	-	-	-
OG0001655	GpartN1_g865.t1	CdcalHa5_g4051.t1	CcyanHa1_g1167.t1	CME181C	no	non-DEG	non-DEG	non-DEG	non-DEG
OG0001656	GpartN1_g867.t1	CdcalHa5_g4052.t1	CcyanHa1_g1168.t1	CME180C	no	non-DEG	non-DEG	non-DEG	non-DEG
OG0001657	GpartN1_g3070.t1	CdcalHa5_g4056.t1	CcyanHa1_g1172.t1	CME175C	no	non-DEG	non-DEG	non-DEG	non-DEG
OG0001658	GpartN1_g3610.t1	CdcalHa5_g4059.t1	CcyanHa1_g1176.t1	CME168C	no	non-DEG	non-DEG	non-DEG	non-DEG
OG0001659	GpartN1_g2076.t1	CdcalHa5_g4064.t1	CcyanHa1_g1177.t1	CME167C	no	non-DEG	non-DEG	non-DEG	non-DEG
OG0001660	GpartN1_g6742.t1	CdcalHa5_g4062.t1	CcyanHa1_g1179.t1	CME165C	no	non-DEG	non-DEG	non-DEG	non-DEG
OG0001661	GpartN1_g6325.t1	CdcalHa5_g4074.t1	CcyanHa1_g1189.t1	CMO019C	no	non-DEG	non-DEG	non-DEG	non-DEG
OG0001662	GpartN1_g679.t1	CdcalHa5_g4075.t1	CcyanHa1_g1190.t1	CMO020C	no	non-DEG	non-DEG	non-DEG	non-DEG
OG0001663	GpartN1_g209.t1	CdcalHa5_g4077.t1	CcyanHa1_g1192.t1	CMO024C	no	non-DEG	non-DEG	non-DEG	non-DEG
OG0001664	GpartN1_g1155.t1	CdcalHa5_g4081.t1	CcyanHa1_g1197.t1	CMO029C	no	non-DEG	non-DEG	non-DEG	non-DEG
OG0001665	GpartN1_g3508.t1	CdcalHa5_g4085.t1	CcyanHa1_g1201.t1	CMO036C	no	non-DEG	non-DEG	non-DEG	non-DEG
OG0001666	GpartN1_g3361.t1	CdcalHa5_g4088.t1	CcyanHa1_g1203.t1	CMO032C	no	non-DEG	non-DEG	non-DEG	non-DEG
OG0001667	GpartN1_g4438.t1	CdcalHa5_g4100.t1	CcyanHa1_g1213.t1	CMX133C	no	non-DEG	non-DEG	non-DEG	non-DEG
OG0001668	GpartN1_g2067.t1	CdcalHa5_g4102.t1	CcyanHa1_g1215.t1	CMO055C	no	non-DEG	non-DEG	non-DEG	non-DEG
OG0001669	GpartN1_g210.t1	CdcalHa5_g4105.t1	CcyanHa1_g1218.t1	CMO059C	no	non-DEG	non-DEG	non-DEG	non-DEG
OG0001670	GpartN1_g3469.t1	CdcalHa5_g4107.t1	CcyanHa1_g1221.t1	CMO063C	no	non-DEG	non-DEG	non-DEG	non-DEG
OG0001671	GpartN1_g7663.t1	CdcalHa5_g4108.t1	CcyanHa1_g1222.t1	CMO068C	no	non-DEG	non-DEG	non-DEG	non-DEG
OG0001672	GpartN1_g3065.t1	CdcalHa5_g4110.t1	CcyanHa1_g1224.t1	CMO070C	no	non-DEG	non-DEG	non-DEG	non-DEG
OG0001673	GpartN1_g1112.t1	CdcalHa5_g4111.t1	CcyanHa1_g1225.t1	CMO071C	no	non-DEG	non-DEG	non-DEG	non-DEG
OG0001674	GpartN1_g3604.t1	CdcalHa5_g4117.t1	CcyanHa1_g1229.t1	CMO077C	no	non-DEG	non-DEG	non-DEG	non-DEG
OG0001675	GpartN1_g6324.t1	CdcalHa5_g4118.t1	CcyanHa1_g1230.t1	CMO078C	no	non-DEG	non-DEG	non-DEG	non-DEG
OG0001676	GpartN1_g3599.t1	CdcalHa5_g4120.t1	CcyanHa1_g1232.t1	CMO080C	no	non-DEG	non-DEG	non-DEG	non-DEG
OG0001677	GpartN1_g3957.t1	CdcalHa5_g4121.t1	CcyanHa1_g1233.t1	CMO082C	no	non-DEG	non-DEG	non-DEG	non-DEG
OG0001678	GpartN1_g7292.t1	CdcalHa5_g4134.t1	CcyanHa1_g1238.t1	CMO099C	no	non-DEG	non-DEG	non-DEG	non-DEG
OG0001679	GpartN1_g7366.t1	CdcalHa5_g4133.t1	CcyanHa1_g1239.t1	CMO098C	no	non-DEG	non-DEG	non-DEG	non-DEG
OG0001680	GpartN1_g1036.t1	CdcalHa5_g4132.t1	CcyanHa1_g1240.t1	CMO097C	no	non-DEG	non-DEG	non-DEG	non-DEG
OG0001681	GpartN1_g3924.t1	CdcalHa5_g4131.t1	CcyanHa1_g1241.t1	CMO096C	no	non-DEG	non-DEG	non-DEG	non-DEG
OG0001682	GpartN1_g3921.t1	CdcalHa5_g4130.t1	CcyanHa1_g1243.t1	CMO092C	no	non-DEG	non-DEG	non-DEG	non-DEG
OG0001683	GpartN1_g6162.t1	CdcalHa5_g4128.t1	CcyanHa1_g1245.t1	CMO090C	no	non-DEG	DEG (2n)	non-DEG	DEG (2n)
OG0001684	GpartN1_g771.t1	CdcalHa5_g4126.t1	CcyanHa1_g1247.t1	CMO088C	no	non-DEG	non-DEG	non-DEG	non-DEG
OG0001685	GpartN1_g6171.t1	CdcalHa5_g4136.t1	CcyanHa1_g1250.t1	CMO084C	no	non-DEG	non-DEG	non-DEG	non-DEG
OG0001686	GpartN1_g3958.t1	CdcalHa5_g4138.t1	CcyanHa1_g1251.t1	CMO102C	no	non-DEG	non-DEG	non-DEG	non-DEG
OG0001687	GpartN1_g782.t1	CdcalHa5_g4141.t1	CcyanHa1_g1252.t1	CMO104C	no	non-DEG	non-DEG	non-DEG	non-DEG
OG0001688	GpartN1_g5450.t1	CdcalHa5_g4140.t1	CcyanHa1_g1253.t1	CMO105C	no	non-DEG	non-DEG	non-DEG	non-DEG
OG0001689	GpartN1_g1751.t1	CdcalHa5_g4143.t1	CcyanHa1_g1255.t1	CMO107C	no	non-DEG	non-DEG	non-DEG	non-DEG
OG0001690	GpartN1_g7460.t1	CdcalHa5_g4145.t1	CcyanHa1_g1257.t1	CMO109C	no	non-DEG	non-DEG	non-DEG	non-DEG
OG0001691	GpartN1_g1570.t1	CdcalHa5_g4147.t1	CcyanHa1_g1259.t1	CMO111C	no	non-DEG	non-DEG	non-DEG	non-DEG
OG0001692	GpartN1_g3569.t1	CdcalHa5_g4148.t1	CcyanHa1_g1260.t1	CMO114C	no	non-DEG	DEG (2n)	non-DEG	non-DEG
OG0001693	GpartN1_g701.t1	CdcalHa5_g4150.t1	CcyanHa1_g1262.t1	CMO116C	no	non-DEG	non-DEG	non-DEG	non-DEG
OG0001694	GpartN1_g2173.t1	CdcalHa5_g4151.t1	CcyanHa1_g1263.t1	CMO117C	no	non-DEG	non-DEG	non-DEG	non-DEG
OG0001695	GpartN1_g4392.t1	CdcalHa5_g2858.t1	CcyanHa1_g1277.t1	CMO132C	no	non-DEG	non-DEG	non-DEG	non-DEG
OG0001696	GpartN1_g3577.t1	CdcalHa5_g2859.t1	CcyanHa1_g1278.t1	CMO135C	no	non-DEG	non-DEG	non-DEG	non-DEG
OG0001697	GpartN1_g3576.t1	CdcalHa5_g2860.t1	CcyanHa1_g1279.t1	CMO136C	no	non-DEG	non-DEG	non-DEG	non-DEG
OG0001698	GpartN1_g1118.t1	CdcalHa5_g2861.t1	CcyanHa1_g1280.t1	CMO137C	no	non-DEG	non-DEG	non-DEG	non-DEG
OG0001699	GpartN1_g2144.t1	CdcalHa5_g1023.t1	CcyanHa1_g1282.t1	CMO139C	no	non-DEG	non-DEG	non-DEG	non-DEG
OG0001700	GpartN1_g1076.t1	CdcalHa5_g2862.t1	CcyanHa1_g1286.t1	CMO144C	no	non-DEG	non-DEG	non-DEG	non-DEG
OG0001701	GpartN1_g3975.t1	CdcalHa5_g2866.t1	CcyanHa1_g1290.t1	CMO149C	no	non-DEG	non-DEG	non-DEG	non-DEG
OG0001702	GpartN1_g3129.t1	CdcalHa5_g2869.t1	CcyanHa1_g1291.t1	CMO150C	no	non-DEG	non-DEG	non-DEG	non-DEG
OG0001703	GpartN1_g1731.t1	CdcalHa5_g2871.t1	CcyanHa1_g1294.t1	CMO152C	no	non-DEG	non-DEG	non-DEG	non-DEG
OG0001704	GpartN1_g1477.t1	CdcalHa5_g2875.t1 (intron)	CcyanHa1_g1297.t1 (intron)	CMO159C (intron)	yes	non-DEG	non-DEG	non-DEG	non-DEG
OG0001705	GpartN1_g1478.t1	CdcalHa5_g2876.t1	CcyanHa1_g1298.t1	CMO160C	no	non-DEG	non-DEG	non-DEG	non-DEG
OG0001706	GpartN1_g5556.t1	CdcalHa5_g2877.t1	CcyanHa1_g1299.t1	CMO161C	no	non-DEG	non-DEG	non-DEG	non-DEG
OG0001707	GpartN1_g1742.t1	CdcalHa5_g2878.t1	CcyanHa1_g1300.t1	CMO365C	no	non-DEG	non-DEG	non-DEG	non-DEG
OG0001708	GpartN1_g2186.t1	CdcalHa5_g366.t1	CcyanHa1_g1305.t1	CMO167C	no	non-DEG	non-DEG	non-DEG	non-DEG
OG0001709	GpartN1_g6322.t1	CdcalHa5_g368.t1	CcyanHa1_g1309.t1	CMO173C	no	non-DEG	non-DEG	non-DEG	non-DEG
OG0001710	GpartN1_g393.t1	CdcalHa5_g370.t1	CcyanHa1_g1311.t1	CMO175C	no	non-DEG	non-DEG	non-DEG	non-DEG
OG0001711	GpartN1_g779.t1	CdcalHa5_g371.t1	CcyanHa1_g1312.t1	CMO177C	no	non-DEG	non-DEG	non-DEG	non-DEG
OG0001712	-	CdcalHa5_g372.t1	CcyanHa1_g1313.t1	CMG116C, CMO178C	no	-	-	-	-
OG0001713	GpartN1_g3565.t1	CdcalHa5_g373.t1	CcyanHa1_g1314.t1	CMT294C	no	non-DEG	non-DEG	non-DEG	non-DEG
OG0001714	GpartN1_g5713.t1	CdcalHa5_g375.t1	CcyanHa1_g1316.t1	CMO181C	no	non-DEG	non-DEG	non-DEG	non-DEG
OG0001715	GpartN1_g3868.t1	CdcalHa5_g376.t1	CcyanHa1_g1317.t1	CMO183C	no	non-DEG	non-DEG	non-DEG	non-DEG
OG0001716	GpartN1_g117.t1	CdcalHa5_g379.t1	CcyanHa1_g1320.t1	CMO186C	no	non-DEG	non-DEG	non-DEG	non-DEG
OG0001717	GpartN1_g5496.t1	CdcalHa5_g385.t1	CcyanHa1_g1325.t1	CMO193C	no	non-DEG	non-DEG	non-DEG	non-DEG
OG0001718	GpartN1_g6549.t1	CdcalHa5_g386.t1	CcyanHa1_g1326.t1	CMO369C	no	non-DEG	non-DEG	non-DEG	non-DEG
OG0001719	GpartN1_g1539.t1, GpartN1_g492.t1	CdcalHa5_g394.t1	CcyanHa1_g1335.t1	-	no	-	-	-	-
OG0001720	GpartN1_g6416.t1	CdcalHa5_g403.t1	CcyanHa1_g1339.t1	CMO209C	no	non-DEG	non-DEG	non-DEG	non-DEG
OG0001721	GpartN1_g1543.t1, GpartN1_g496.t1	-	CcyanHa1_g1343.t1	CMO214C	no	-	-	-	-
OG0001722	GpartN1_g5802.t1	CdcalHa5_g1272.t1	CcyanHa1_g1353.t1	CMO226C	no	non-DEG	non-DEG	non-DEG	non-DEG
OG0001723	GpartN1_g5803.t1	CdcalHa5_g1270.t1	CcyanHa1_g1355.t1	CMO229C	no	non-DEG	non-DEG	non-DEG	non-DEG
OG0001724	GpartN1_g5094.t1	CdcalHa5_g1285.t1	CcyanHa1_g1357.t1	CMO233C	no	non-DEG	non-DEG	non-DEG	non-DEG
OG0001725	GpartN1_g7421.t1	CdcalHa5_g1283.t1	CcyanHa1_g1359.t1	CMO235C	no	non-DEG	non-DEG	non-DEG	non-DEG
OG0001726	GpartN1_g7686.t1	CdcalHa5_g1282.t1	CcyanHa1_g1360.t1	CMO236C	no	non-DEG	non-DEG	non-DEG	non-DEG
OG0001727	GpartN1_g5814.t1	CdcalHa5_g1281.t1	CcyanHa1_g1361.t1	CMO238C	no	non-DEG	non-DEG	non-DEG	non-DEG
OG0001728	GpartN1_g35.t1	CdcalHa5_g1005.t1	CcyanHa1_g1365.t1	CMO245C	no	non-DEG	non-DEG	non-DEG	non-DEG
OG0001729	GpartN1_g1759.t1	CdcalHa5_g1000.t1	CcyanHa1_g1371.t1	CMO250C	no	non-DEG	non-DEG	non-DEG	non-DEG
OG0001730	GpartN1_g4404.t1	CdcalHa5_g997.t1	CcyanHa1_g1374.t1	CMF166C	no	non-DEG	non-DEG	non-DEG	non-DEG
OG0001731	GpartN1_g7753.t1	CdcalHa5_g992.t1	CcyanHa1_g1378.t1	CMO258C	no	non-DEG	non-DEG	non-DEG	non-DEG
OG0001732	GpartN1_g1761.t1	CdcalHa5_g990.t1	CcyanHa1_g1380.t1	CMO260C	no	non-DEG	non-DEG	non-DEG	non-DEG
OG0001733	GpartN1_g5657.t1	CdcalHa5_g988.t1	CcyanHa1_g1382.t1	CMO263C	no	non-DEG	non-DEG	non-DEG	non-DEG
OG0001734	GpartN1_g6736.t1	CdcalHa5_g984.t1	CcyanHa1_g1387.t1	CMO269C	no	non-DEG	non-DEG	non-DEG	non-DEG
OG0001735	GpartN1_g578.t1	CdcalHa5_g2475.t1	CcyanHa1_g1392.t1	CMO274C	no	non-DEG	non-DEG	non-DEG	non-DEG
OG0001736	GpartN1_g6273.t1	CdcalHa5_g2476.t1	CcyanHa1_g1393.t1	CMO275C	no	non-DEG	non-DEG	non-DEG	non-DEG
OG0001737	GpartN1_g581.t1	CdcalHa5_g2477.t1	CcyanHa1_g1394.t1	CMO276C	no	non-DEG	non-DEG	non-DEG	non-DEG
OG0001738	GpartN1_g7390.t1	CdcalHa5_g2478.t1	CcyanHa1_g1395.t1	CMO278C	no	non-DEG	non-DEG	non-DEG	non-DEG
OG0001739	GpartN1_g3181.t1	CdcalHa5_g2479.t1	CcyanHa1_g1396.t1	CMO281C	no	non-DEG	non-DEG	non-DEG	non-DEG
OG0001740	GpartN1_g6272.t1	CdcalHa5_g2482.t1	CcyanHa1_g1399.t1	CMO285C	no	non-DEG	non-DEG	non-DEG	non-DEG
OG0001741	GpartN1_g3632.t1	CdcalHa5_g2485.t1	CcyanHa1_g1400.t1	CMO287C	no	non-DEG	non-DEG	non-DEG	non-DEG
OG0001742	GpartN1_g6032.t1	CdcalHa5_g160.t1	CcyanHa1_g1401.t1	CMO288C	no	non-DEG	non-DEG	non-DEG	non-DEG
OG0001743	GpartN1_g6019.t1	CdcalHa5_g157.t1	CcyanHa1_g1404.t1	CMO291C	no	non-DEG	non-DEG	non-DEG	non-DEG
OG0001744	GpartN1_g1069.t1	CdcalHa5_g154.t1	CcyanHa1_g1407.t1	CMO298C	no	non-DEG	non-DEG	non-DEG	non-DEG
OG0001745	GpartN1_g3630.t1	CdcalHa5_g2486.t1	CcyanHa1_g1409.t1	CMO302C	no	non-DEG	non-DEG	non-DEG	non-DEG
OG0001746	GpartN1_g5169.t1	CdcalHa5_g2490.t1	CcyanHa1_g1413.t1	CMO304C	no	non-DEG	non-DEG	non-DEG	non-DEG
OG0001747	GpartN1_g7230.t1	CdcalHa5_g2497.t1	CcyanHa1_g1419.t1	CMO312C	no	non-DEG	non-DEG	non-DEG	non-DEG
OG0001748	GpartN1_g3144.t1	CdcalHa5_g1634.t1	CcyanHa1_g1420.t1	CMO313C	no	non-DEG	non-DEG	non-DEG	non-DEG
OG0001749	GpartN1_g5121.t1	CdcalHa5_g1635.t1	CcyanHa1_g1421.t1	CMO314C	no	non-DEG	non-DEG	non-DEG	non-DEG
OG0001750	GpartN1_g5676.t1	CdcalHa5_g2501.t1	CcyanHa1_g1424.t1	CMO317C	no	non-DEG	non-DEG	non-DEG	non-DEG
OG0001751	GpartN1_g388.t1	CdcalHa5_g3439.t1	CcyanHa1_g1428.t1	CMO322C	no	non-DEG	non-DEG	non-DEG	non-DEG
OG0001752	GpartN1_g4944.t1	CdcalHa5_g3437.t1	CcyanHa1_g1430.t1	CMO324C	no	non-DEG	non-DEG	non-DEG	non-DEG
OG0001753	GpartN1_g7574.t1	CdcalHa5_g2506.t1	CcyanHa1_g1433.t1	CMO328C	no	non-DEG	non-DEG	non-DEG	non-DEG
OG0001754	GpartN1_g111.t1	CdcalHa5_g2629.t1	CcyanHa1_g1434.t1	CMO331C	no	non-DEG	non-DEG	non-DEG	non-DEG
OG0001755	GpartN1_g3822.t1	CdcalHa5_g2627.t1	CcyanHa1_g1436.t1	CMO332C	no	non-DEG	non-DEG	non-DEG	non-DEG
OG0001756	GpartN1_g772.t1	CdcalHa5_g2626.t1	CcyanHa1_g1437.t1	CMO333C	no	non-DEG	non-DEG	non-DEG	non-DEG
OG0001757	GpartN1_g110.t1	CdcalHa5_g2624.t1	CcyanHa1_g1439.t1	CMO337C	no	non-DEG	non-DEG	non-DEG	non-DEG
OG0001758	GpartN1_g281.t1	CdcalHa5_g2636.t1	CcyanHa1_g1441.t1	CMO340C	no	non-DEG	non-DEG	non-DEG	non-DEG
OG0001759	GpartN1_g4456.t1	CdcalHa5_g2602.t1	CcyanHa1_g1445.t1	CMO346C	no	non-DEG	non-DEG	non-DEG	non-DEG
OG0001760	GpartN1_g3773.t1	CdcalHa5_g2601.t1	CcyanHa1_g1446.t1	CMO347C	no	non-DEG	non-DEG	non-DEG	non-DEG
OG0001761	GpartN1_g1709.t1	CdcalHa5_g1759.t1	CcyanHa1_g1447.t1	CMO348C	no	non-DEG	non-DEG	non-DEG	non-DEG
OG0001762	GpartN1_g5953.t1	CdcalHa5_g2605.t1	CcyanHa1_g1449.t1	CMO350C	no	non-DEG	non-DEG	non-DEG	non-DEG
OG0001763	GpartN1_g5959.t1	CdcalHa5_g2608.t1	CcyanHa1_g1452.t1	CMO355C	no	non-DEG	non-DEG	non-DEG	non-DEG
OG0001764	GpartN1_g5932.t1	CdcalHa5_g3610.t1	CcyanHa1_g1458.t1	CMP004C	no	non-DEG	non-DEG	non-DEG	non-DEG
OG0001765	GpartN1_g190.t1	CdcalHa5_g1475.t1	CcyanHa1_g1461.t1	CMP007C	no	non-DEG	non-DEG	non-DEG	non-DEG
OG0001766	GpartN1_g3966.t1	CdcalHa5_g1485.t1	CcyanHa1_g1463.t1	CMP010C	no	non-DEG	non-DEG	non-DEG	non-DEG
OG0001767	GpartN1_g3967.t1	CdcalHa5_g1484.t1	CcyanHa1_g1464.t1	CMP012C	no	non-DEG	non-DEG	non-DEG	non-DEG
OG0001768	GpartN1_g3982.t1	CdcalHa5_g1487.t1	CcyanHa1_g1466.t1	CMP014C	no	non-DEG	non-DEG	non-DEG	non-DEG
OG0001769	GpartN1_g1087.t1	CdcalHa5_g1468.t1	CcyanHa1_g1467.t1	CMP015C	no	non-DEG	non-DEG	non-DEG	non-DEG
OG0001770	GpartN1_g4005.t1	CdcalHa5_g1473.t1	CcyanHa1_g1472.t1	CMX140C	no	non-DEG	non-DEG	non-DEG	non-DEG
OG0001771	GpartN1_g5780.t1	CdcalHa5_g1502.t1	CcyanHa1_g1475.t1	CMP026C	no	non-DEG	non-DEG	non-DEG	non-DEG
OG0001772	GpartN1_g1200.t1	CdcalHa5_g1503.t1	CcyanHa1_g1476.t1	CMP028C	no	non-DEG	non-DEG	non-DEG	non-DEG
OG0001773	GpartN1_g405.t1	CdcalHa5_g1505.t1	CcyanHa1_g1478.t1	CMX141C	no	non-DEG	non-DEG	non-DEG	non-DEG
OG0001774	GpartN1_g1111.t1	CdcalHa5_g1506.t1	CcyanHa1_g1479.t1	CMP031C	no	non-DEG	non-DEG	non-DEG	non-DEG
OG0001775	GpartN1_g6217.t1	CdcalHa5_g1507.t1	CcyanHa1_g1480.t1	CMP032C	no	non-DEG	non-DEG	non-DEG	non-DEG
OG0001776	GpartN1_g605.t1	CdcalHa5_g462.t1	CcyanHa1_g1483.t1	CMP037C	no	non-DEG	non-DEG	non-DEG	non-DEG
OG0001777	GpartN1_g1085.t1	CdcalHa5_g1481.t1	CcyanHa1_g1486.t1	CMP042C	no	non-DEG	non-DEG	non-DEG	non-DEG
OG0001778	GpartN1_g5859.t1	CdcalHa5_g1499.t1	CcyanHa1_g1494.t1	CMP053C	no	non-DEG	non-DEG	non-DEG	non-DEG
OG0001779	GpartN1_g5285.t1	CdcalHa5_g2440.t1	CcyanHa1_g1498.t1	CMP061C	no	non-DEG	non-DEG	non-DEG	non-DEG
OG0001780	GpartN1_g6218.t1	CdcalHa5_g1515.t1	CcyanHa1_g1500.t1	CMP064C	no	non-DEG	non-DEG	non-DEG	non-DEG
OG0001781	GpartN1_g6265.t1	CdcalHa5_g1514.t1	CcyanHa1_g1501.t1	CMP065C	no	non-DEG	non-DEG	non-DEG	non-DEG
OG0001782	GpartN1_g1740.t1	CdcalHa5_g1513.t1	CcyanHa1_g1502.t1	CMP066C	no	non-DEG	non-DEG	non-DEG	non-DEG
OG0001783	GpartN1_g6266.t1	CdcalHa5_g1512.t1	CcyanHa1_g1503.t1	CMP067C	no	non-DEG	non-DEG	non-DEG	non-DEG
OG0001784	GpartN1_g1736.t1	CdcalHa5_g1510.t1	CcyanHa1_g1505.t1	CMP069C	no	non-DEG	non-DEG	non-DEG	non-DEG
OG0001785	GpartN1_g1475.t1	CdcalHa5_g1509.t1	CcyanHa1_g1506.t1	CMP070C	no	non-DEG	non-DEG	non-DEG	non-DEG
OG0001786	GpartN1_g759.t1	CdcalHa5_g1489.t1	CcyanHa1_g1507.t1	CMP072C	no	non-DEG	non-DEG	non-DEG	non-DEG
OG0001787	GpartN1_g7632.t1	CdcalHa5_g1490.t1	CcyanHa1_g1508.t1	CMP074C	no	non-DEG	DEG (n)	DEG (n)	DEG (n)
OG0001788	-	CdcalHa5_g3191.t1, CdcalHa5_g3992.t1	CcyanHa1_g1510.t1	CMP077C	no	-	-	-	-
OG0001789	GpartN1_g1253.t1	CdcalHa5_g1521.t1	CcyanHa1_g1513.t1	CMP081C	no	non-DEG	non-DEG	non-DEG	non-DEG
OG0001790	GpartN1_g2245.t1	CdcalHa5_g1525.t1	CcyanHa1_g1518.t1	CMP087C	no	non-DEG	non-DEG	non-DEG	non-DEG
OG0001791	GpartN1_g7344.t1	CdcalHa5_g1528.t1	CcyanHa1_g1520.t1	CMP089C	no	non-DEG	non-DEG	non-DEG	non-DEG
OG0001792	GpartN1_g6397.t1	CdcalHa5_g1531.t1	CcyanHa1_g1522.t1	CMP091C	no	non-DEG	non-DEG	non-DEG	non-DEG
OG0001793	GpartN1_g4387.t1	CdcalHa5_g1535.t1	CcyanHa1_g1526.t1	CMP098C	no	non-DEG	non-DEG	non-DEG	non-DEG
OG0001794	GpartN1_g3981.t1	CdcalHa5_g1539.t1	CcyanHa1_g1532.t1	CMP106C	no	non-DEG	non-DEG	non-DEG	non-DEG
OG0001795	-	CdcalHa5_g1537.t1, CdcalHa5_g1599.t1	CcyanHa1_g1534.t1	CMP110C	no	-	-	-	-
OG0001796	GpartN1_g293.t1	CdcalHa5_g1536.t1	CcyanHa1_g1535.t1	CMP111C	no	non-DEG	non-DEG	non-DEG	non-DEG
OG0001797	GpartN1_g404.t1	CdcalHa5_g1545.t1	CcyanHa1_g1536.t1	CMP112C	no	non-DEG	non-DEG	non-DEG	non-DEG
OG0001798	GpartN1_g7353.t1	CdcalHa5_g1548.t1	CcyanHa1_g1539.t1	CMP115C	no	non-DEG	non-DEG	non-DEG	non-DEG
OG0001799	GpartN1_g81.t1	CdcalHa5_g1549.t1	CcyanHa1_g1540.t1	CMP117C	no	non-DEG	non-DEG	non-DEG	non-DEG
OG0001800	GpartN1_g4912.t1	CdcalHa5_g1554.t1	CcyanHa1_g1544.t1	CMP123C	no	non-DEG	non-DEG	non-DEG	non-DEG
OG0001801	GpartN1_g7225.t1	CdcalHa5_g1568.t1	CcyanHa1_g1546.t1	CMP126C	no	non-DEG	non-DEG	non-DEG	non-DEG
OG0001802	GpartN1_g4539.t1	CdcalHa5_g1565.t1	CcyanHa1_g1548.t1	CMP128C	no	non-DEG	non-DEG	non-DEG	non-DEG
OG0001803	GpartN1_g2041.t1	CdcalHa5_g1564.t1	CcyanHa1_g1549.t1	CMP129C	no	non-DEG	non-DEG	non-DEG	non-DEG
OG0001804	GpartN1_g7571.t1	CdcalHa5_g1563.t1	CcyanHa1_g1550.t1	CMP130C	no	non-DEG	non-DEG	non-DEG	non-DEG
OG0001805	GpartN1_g7511.t1	CdcalHa5_g1562.t1	CcyanHa1_g1551.t1	CMP133C	no	non-DEG	non-DEG	non-DEG	non-DEG
OG0001806	GpartN1_g7188.t1	CdcalHa5_g1561.t1	CcyanHa1_g1552.t1	CMP134C	no	non-DEG	non-DEG	non-DEG	non-DEG
OG0001807	GpartN1_g395.t1	CdcalHa5_g1559.t1	CcyanHa1_g1554.t1	CMP136C	no	non-DEG	non-DEG	non-DEG	non-DEG
OG0001808	GpartN1_g4437.t1	CdcalHa5_g1557.t1	CcyanHa1_g1556.t1	CMP138C	no	non-DEG	non-DEG	non-DEG	non-DEG
OG0001809	GpartN1_g5837.t1	CdcalHa5_g1569.t1	CcyanHa1_g1559.t1	CMP142C	no	non-DEG	non-DEG	non-DEG	non-DEG
OG0001810	GpartN1_g63.t1	CdcalHa5_g1572.t1	CcyanHa1_g1562.t1	CMP149C	no	non-DEG	non-DEG	non-DEG	non-DEG
OG0001811	GpartN1_g2137.t1	CdcalHa5_g1574.t1	CcyanHa1_g1564.t1	CMP152C	no	non-DEG	non-DEG	non-DEG	non-DEG
OG0001812	GpartN1_g2138.t1	CdcalHa5_g1575.t1	CcyanHa1_g1565.t1	CMP154C	no	non-DEG	non-DEG	non-DEG	non-DEG
OG0001813	GpartN1_g3791.t1	CdcalHa5_g1578.t1	CcyanHa1_g1568.t1	CMP158C	no	non-DEG	non-DEG	non-DEG	non-DEG
OG0001814	GpartN1_g3043.t1	CdcalHa5_g1579.t1	CcyanHa1_g1572.t1	CMP162C	no	non-DEG	non-DEG	non-DEG	non-DEG
OG0001815	GpartN1_g2396.t1	CdcalHa5_g1584.t1	CcyanHa1_g1575.t1	CMP166C	no	non-DEG	non-DEG	non-DEG	non-DEG
OG0001816	GpartN1_g3786.t1	CdcalHa5_g1582.t1	CcyanHa1_g1577.t1	CMP169C	no	non-DEG	non-DEG	non-DEG	non-DEG
OG0001817	GpartN1_g5038.t1	CdcalHa5_g1585.t1	CcyanHa1_g1578.t1	CMP170C	no	non-DEG	non-DEG	DEG (2n)	non-DEG
OG0001818	GpartN1_g406.t1	CdcalHa5_g1586.t1	CcyanHa1_g1580.t1	CMP173C	no	non-DEG	non-DEG	non-DEG	non-DEG
OG0001819	GpartN1_g3038.t1	CdcalHa5_g1589.t1	CcyanHa1_g1582.t1	CMP176C	no	non-DEG	non-DEG	non-DEG	non-DEG
OG0001820	GpartN1_g7573.t1	CdcalHa5_g1594.t1	CcyanHa1_g1585.t1	CMP178C	no	non-DEG	non-DEG	non-DEG	non-DEG
OG0001821	GpartN1_g2558.t1	CdcalHa5_g1600.t1	CcyanHa1_g1587.t1	CMP184C	no	non-DEG	non-DEG	non-DEG	non-DEG
OG0001822	GpartN1_g3167.t1	CdcalHa5_g1601.t1	CcyanHa1_g1588.t1	CMP183C	no	non-DEG	non-DEG	non-DEG	non-DEG
OG0001823	GpartN1_g3788.t1	CdcalHa5_g1593.t1	CcyanHa1_g1591.t1	CMP188C	no	non-DEG	non-DEG	non-DEG	non-DEG
OG0001824	GpartN1_g3166.t1	CdcalHa5_g1602.t1	CcyanHa1_g1593.t1	CMP190C	no	non-DEG	non-DEG	non-DEG	non-DEG
OG0001825	GpartN1_g6207.t1	CdcalHa5_g1612.t1	CcyanHa1_g1601.t1	CMP201C	no	non-DEG	non-DEG	non-DEG	non-DEG
OG0001826	GpartN1_g5567.t1	CdcalHa5_g1613.t1	CcyanHa1_g1602.t1	CMQ306C	no	non-DEG	non-DEG	non-DEG	non-DEG
OG0001827	GpartN1_g7490.t1	CdcalHa5_g1620.t1	CcyanHa1_g1608.t1	CMQ316C	no	non-DEG	non-DEG	non-DEG	non-DEG
OG0001828	GpartN1_g7214.t1	CdcalHa5_g1621.t1	CcyanHa1_g1609.t1	CMQ317C	no	non-DEG	non-DEG	non-DEG	non-DEG
OG0001829	GpartN1_g3602.t1	CdcalHa5_g1622.t1	CcyanHa1_g1610.t1	CMQ318C	no	non-DEG	non-DEG	non-DEG	non-DEG
OG0001830	GpartN1_g67.t1	CdcalHa5_g1626.t1	CcyanHa1_g1614.t1	CMQ323C	no	non-DEG	non-DEG	non-DEG	non-DEG
OG0001831	GpartN1_g3063.t1	CdcalHa5_g1627.t1	CcyanHa1_g1615.t1	CMQ324C	no	non-DEG	non-DEG	non-DEG	non-DEG
OG0001832	GpartN1_g1052.t1	CdcalHa5_g1631.t1	CcyanHa1_g1620.t1	CMQ331C	no	non-DEG	non-DEG	non-DEG	non-DEG
OG0001833	GpartN1_g1454.t1	CdcalHa5_g1633.t1	CcyanHa1_g1622.t1	CMQ334C	no	non-DEG	non-DEG	non-DEG	non-DEG
OG0001834	GpartN1_g6743.t1	CdcalHa5_g1637.t1	CcyanHa1_g1624.t1	CMQ337C	no	non-DEG	non-DEG	non-DEG	non-DEG
OG0001835	GpartN1_g3055.t1	CdcalHa5_g1641.t1	CcyanHa1_g1628.t1	CMQ345C	no	non-DEG	non-DEG	non-DEG	non-DEG
OG0001836	GpartN1_g4948.t1	CdcalHa5_g1642.t1	CcyanHa1_g1629.t1	CMQ347C	no	non-DEG	non-DEG	non-DEG	non-DEG
OG0001837	GpartN1_g3137.t1	CdcalHa5_g1643.t1	CcyanHa1_g1630.t1	CMQ348C	no	non-DEG	non-DEG	non-DEG	non-DEG
OG0001838	GpartN1_g6749.t1	CdcalHa5_g1646.t1	CcyanHa1_g1633.t1	CMQ351C	no	non-DEG	non-DEG	non-DEG	non-DEG
OG0001839	GpartN1_g2022.t1	CdcalHa5_g1647.t1	CcyanHa1_g1634.t1	CMQ352C	no	non-DEG	non-DEG	non-DEG	non-DEG
OG0001840	GpartN1_g6748.t1	CdcalHa5_g1648.t1	CcyanHa1_g1635.t1	CMQ353C	no	non-DEG	non-DEG	non-DEG	non-DEG
OG0001841	GpartN1_g1190.t1	CdcalHa5_g1649.t1	CcyanHa1_g1636.t1	CMQ354C	no	non-DEG	non-DEG	non-DEG	non-DEG
OG0001842	GpartN1_g2025.t1	CdcalHa5_g1653.t1	CcyanHa1_g1639.t1	CMQ358C	no	non-DEG	non-DEG	non-DEG	non-DEG
OG0001843	GpartN1_g4949.t1	CdcalHa5_g1654.t1	CcyanHa1_g1640.t1	CMQ359C	no	non-DEG	non-DEG	non-DEG	non-DEG
OG0001844	GpartN1_g4950.t1	CdcalHa5_g1657.t1	CcyanHa1_g1644.t1	CMQ363C	no	non-DEG	non-DEG	non-DEG	non-DEG
OG0001845	GpartN1_g4954.t1	CdcalHa5_g1656.t1	CcyanHa1_g1645.t1	CMQ364C	no	non-DEG	non-DEG	non-DEG	non-DEG
OG0001846	GpartN1_g6248.t1	CdcalHa5_g1663.t1	CcyanHa1_g1646.t1	CMQ365C	no	non-DEG	non-DEG	non-DEG	non-DEG
OG0001847	GpartN1_g6563.t1	CdcalHa5_g1661.t1	CcyanHa1_g1648.t1	CMQ368C	no	non-DEG	non-DEG	non-DEG	non-DEG
OG0001848	GpartN1_g5083.t1	CdcalHa5_g1664.t1	CcyanHa1_g1650.t1	CMQ371C	no	non-DEG	non-DEG	non-DEG	non-DEG
OG0001849	GpartN1_g1132.t1	CdcalHa5_g1665.t1	CcyanHa1_g1651.t1	CMQ373C	no	non-DEG	non-DEG	non-DEG	non-DEG
OG0001850	GpartN1_g6242.t1	CdcalHa5_g1668.t1	CcyanHa1_g1654.t1	CMQ376C	no	DEG (2n)	DEG (2n)	DEG (2n)	DEG (2n)
OG0001851	GpartN1_g6253.t1	CdcalHa5_g1669.t1	CcyanHa1_g1655.t1	CMQ378C	no	non-DEG	non-DEG	non-DEG	non-DEG
OG0001852	GpartN1_g4462.t1	CdcalHa5_g1671.t1	CcyanHa1_g1657.t1	CMQ380C	no	non-DEG	non-DEG	non-DEG	non-DEG
OG0001853	GpartN1_g6234.t1	CdcalHa5_g1672.t1	CcyanHa1_g1658.t1	CMQ381C	no	non-DEG	non-DEG	non-DEG	non-DEG
OG0001854	GpartN1_g2476.t1	CdcalHa5_g1673.t1 (intron)	CcyanHa1_g1659.t1 (intron)	CMQ382C (intron)	yes	non-DEG	non-DEG	non-DEG	non-DEG
OG0001855	GpartN1_g757.t1	CdcalHa5_g1674.t1	CcyanHa1_g1660.t1	CMQ383C	no	non-DEG	non-DEG	non-DEG	non-DEG
OG0001856	GpartN1_g6211.t1	CdcalHa5_g1676.t1	CcyanHa1_g1662.t1	CMQ386C	no	non-DEG	non-DEG	non-DEG	non-DEG
OG0001857	GpartN1_g72.t1	CdcalHa5_g1677.t1	CcyanHa1_g1663.t1	CMQ388C	no	non-DEG	non-DEG	non-DEG	non-DEG
OG0001858	GpartN1_g7208.t1	CdcalHa5_g1678.t1	CcyanHa1_g1664.t1	CMQ389C	no	non-DEG	non-DEG	non-DEG	non-DEG
OG0001859	GpartN1_g1116.t1	CdcalHa5_g1681.t1	CcyanHa1_g1667.t1	CMQ391C	no	non-DEG	non-DEG	non-DEG	non-DEG
OG0001860	GpartN1_g20.t1	CdcalHa5_g1683.t1	CcyanHa1_g1668.t1	CMQ390C	no	non-DEG	non-DEG	non-DEG	non-DEG
OG0001861	GpartN1_g5724.t1	CdcalHa5_g1684.t1	CcyanHa1_g1669.t1	CMQ392C	no	non-DEG	non-DEG	non-DEG	non-DEG
OG0001862	GpartN1_g5938.t1	CdcalHa5_g1685.t1	CcyanHa1_g1670.t1	CMQ393C	no	non-DEG	non-DEG	non-DEG	non-DEG
OG0001863	GpartN1_g7207.t1	CdcalHa5_g1686.t1	CcyanHa1_g1671.t1	CMQ394C	no	non-DEG	non-DEG	non-DEG	non-DEG
OG0001864	GpartN1_g1114.t1	CdcalHa5_g1687.t1	CcyanHa1_g1672.t1	CMQ395C	no	non-DEG	non-DEG	non-DEG	non-DEG
OG0001865	GpartN1_g7707.t1	CdcalHa5_g1689.t1	CcyanHa1_g1674.t1	CMQ397C	no	non-DEG	non-DEG	non-DEG	non-DEG
OG0001866	GpartN1_g6755.t1	CdcalHa5_g1696.t1	CcyanHa1_g1675.t1	CMQ399C	no	non-DEG	non-DEG	non-DEG	non-DEG
OG0001867	GpartN1_g2469.t1	CdcalHa5_g1695.t1	CcyanHa1_g1676.t1	CMQ405C	no	non-DEG	non-DEG	non-DEG	non-DEG
OG0001868	GpartN1_g753.t1	CdcalHa5_g1694.t1	CcyanHa1_g1677.t1	CMQ406C	no	non-DEG	non-DEG	non-DEG	non-DEG
OG0001869	GpartN1_g5602.t1	CdcalHa5_g1697.t1	CcyanHa1_g1681.t1	CMQ410C	no	non-DEG	non-DEG	non-DEG	non-DEG
OG0001870	GpartN1_g7319.t1	CdcalHa5_g1699.t1	CcyanHa1_g1682.t1	CMQ412C	no	non-DEG	non-DEG	non-DEG	non-DEG
OG0001871	GpartN1_g172.t1	CdcalHa5_g1704.t1	CcyanHa1_g1684.t1	CMQ421C	no	non-DEG	non-DEG	non-DEG	non-DEG
OG0001872	GpartN1_g1029.t1	CdcalHa5_g1702.t1	CcyanHa1_g1686.t1	CMQ424C	no	non-DEG	non-DEG	non-DEG	non-DEG
OG0001873	GpartN1_g7356.t1	CdcalHa5_g1701.t1	CcyanHa1_g1687.t1	CMQ426C	no	non-DEG	non-DEG	non-DEG	non-DEG
OG0001874	GpartN1_g2720.t1	CdcalHa5_g3153.t1	CcyanHa1_g1689.t1	CMQ429C	no	non-DEG	non-DEG	non-DEG	non-DEG
OG0001875	GpartN1_g7700.t1	CdcalHa5_g2296.t1	CcyanHa1_g1694.t1	CMQ436C	no	non-DEG	non-DEG	non-DEG	non-DEG
OG0001876	GpartN1_g752.t1	CdcalHa5_g2295.t1	CcyanHa1_g1695.t1	CMQ438C	no	non-DEG	non-DEG	non-DEG	non-DEG
OG0001877	GpartN1_g6250.t1	CdcalHa5_g2292.t1	CcyanHa1_g1697.t1	CMQ442C	no	non-DEG	non-DEG	non-DEG	non-DEG
OG0001878	GpartN1_g5504.t1	CdcalHa5_g2285.t1	CcyanHa1_g1704.t1	CMQ451C	no	non-DEG	non-DEG	non-DEG	non-DEG
OG0001879	GpartN1_g6245.t1	CdcalHa5_g2284.t1	CcyanHa1_g1707.t1	CMQ456C	no	non-DEG	non-DEG	non-DEG	non-DEG
OG0001880	GpartN1_g3067.t1	CdcalHa5_g2283.t1	CcyanHa1_g1708.t1	CMQ457C	no	DEG (2n)	DEG (2n)	DEG (2n)	non-DEG
OG0001881	GpartN1_g889.t1	CdcalHa5_g2304.t1	CcyanHa1_g1709.t1	CMQ459C	no	non-DEG	non-DEG	non-DEG	non-DEG
OG0001882	GpartN1_g6746.t1	CdcalHa5_g2308.t1	CcyanHa1_g1710.t1	CMQ461C	no	non-DEG	non-DEG	non-DEG	non-DEG
OG0001883	GpartN1_g3138.t1	CdcalHa5_g2307.t1	CcyanHa1_g1711.t1	CMQ462C	no	non-DEG	non-DEG	non-DEG	non-DEG
OG0001884	GpartN1_g5600.t1	CdcalHa5_g2299.t1	CcyanHa1_g1712.t1	CMQ463C	no	non-DEG	non-DEG	non-DEG	non-DEG
OG0001885	GpartN1_g2479.t1	CdcalHa5_g2305.t1	CcyanHa1_g1718.t1	CMQ471C	no	non-DEG	non-DEG	non-DEG	non-DEG
OG0001886	GpartN1_g6701.t1	CdcalHa5_g2604.t1	CcyanHa1_g1719.t1	CMQ472C	no	non-DEG	non-DEG	non-DEG	non-DEG
OG0001887	GpartN1_g5543.t1	CdcalHa5_g30.t1	CcyanHa1_g1725.t1	CMT630C	no	non-DEG	non-DEG	non-DEG	non-DEG
OG0001888	GpartN1_g2069.t1	CdcalHa5_g28.t1	CcyanHa1_g1727.t1	CMT628C	no	non-DEG	non-DEG	non-DEG	non-DEG
OG0001889	GpartN1_g2565.t1	CdcalHa5_g27.t1	CcyanHa1_g1728.t1	CMT627C	no	non-DEG	non-DEG	non-DEG	non-DEG
OG0001890	GpartN1_g6590.t1	CdcalHa5_g26.t1	CcyanHa1_g1729.t1	CMT626C	no	non-DEG	non-DEG	non-DEG	non-DEG
OG0001891	GpartN1_g410.t1	CdcalHa5_g32.t1	CcyanHa1_g1733.t1	CMT620C	no	non-DEG	non-DEG	non-DEG	non-DEG
OG0001892	GpartN1_g2917.t1	CdcalHa5_g4704.t1	CcyanHa1_g1735.t1	CMT617C	no	non-DEG	non-DEG	non-DEG	non-DEG
OG0001893	GpartN1_g1353.t1	CdcalHa5_g24.t1	CcyanHa1_g1742.t1	CMT610C	no	non-DEG	non-DEG	non-DEG	non-DEG
OG0001894	GpartN1_g3809.t1	CdcalHa5_g21.t1	CcyanHa1_g1745.t1	CMT606C	no	non-DEG	non-DEG	non-DEG	non-DEG
OG0001895	GpartN1_g4619.t1	CdcalHa5_g25.t1	CcyanHa1_g1746.t1	CMT605C	no	non-DEG	non-DEG	non-DEG	non-DEG
OG0001896	GpartN1_g5926.t1	CdcalHa5_g824.t1	CcyanHa1_g1750.t1	CMT600C	no	non-DEG	non-DEG	non-DEG	non-DEG
OG0001897	GpartN1_g661.t1	CdcalHa5_g847.t1	CcyanHa1_g1760.t1	CMT588C	no	non-DEG	non-DEG	non-DEG	non-DEG
OG0001898	GpartN1_g5299.t1	CdcalHa5_g848.t1	CcyanHa1_g1761.t1	CMT586C	no	non-DEG	non-DEG	non-DEG	non-DEG
OG0001899	GpartN1_g2089.t1	CdcalHa5_g850.t1	CcyanHa1_g1763.t1	CMT584C	no	non-DEG	non-DEG	non-DEG	non-DEG
OG0001900	GpartN1_g6208.t1	CdcalHa5_g856.t1	CcyanHa1_g1768.t1	CMT578C	no	non-DEG	non-DEG	non-DEG	non-DEG
OG0001901	GpartN1_g179.t1	CdcalHa5_g860.t1	CcyanHa1_g1771.t1	CMT575C	no	non-DEG	non-DEG	non-DEG	non-DEG
OG0001902	GpartN1_g6696.t1	CdcalHa5_g864.t1 (intron)	CcyanHa1_g1775.t1 (intron)	CMT570C (intron)	yes	non-DEG	non-DEG	non-DEG	non-DEG
OG0001903	GpartN1_g783.t1	CdcalHa5_g870.t1	CcyanHa1_g1782.t1	CMT562C	no	non-DEG	non-DEG	non-DEG	non-DEG
OG0001904	GpartN1_g1585.t1	CdcalHa5_g871.t1	CcyanHa1_g1783.t1	CMT561C	no	non-DEG	non-DEG	non-DEG	non-DEG
OG0001905	GpartN1_g1582.t1	CdcalHa5_g872.t1	CcyanHa1_g1784.t1	CMT560C	no	non-DEG	non-DEG	non-DEG	non-DEG
OG0001906	GpartN1_g5436.t1	CdcalHa5_g873.t1 (intron)	CcyanHa1_g1785.t1	CMT559C	yes	non-DEG	non-DEG	non-DEG	non-DEG
OG0001907	GpartN1_g3929.t1	CdcalHa5_g874.t1	CcyanHa1_g1786.t1	CMT558C	no	non-DEG	non-DEG	non-DEG	non-DEG
OG0001908	GpartN1_g6537.t1	CdcalHa5_g876.t1	CcyanHa1_g1788.t1	CML023C	no	non-DEG	non-DEG	non-DEG	non-DEG
OG0001909	GpartN1_g2544.t1	CdcalHa5_g881.t1	CcyanHa1_g1789.t1	CML025C	no	non-DEG	non-DEG	non-DEG	non-DEG
OG0001910	GpartN1_g2417.t1	CdcalHa5_g884.t1	CcyanHa1_g1796.t1	CML035C	no	non-DEG	non-DEG	non-DEG	non-DEG
OG0001911	GpartN1_g5534.t1	CdcalHa5_g3833.t1	CcyanHa1_g1803.t1	CML047C	no	non-DEG	non-DEG	non-DEG	non-DEG
OG0001912	GpartN1_g5592.t1	CdcalHa5_g3834.t1 (intron)	CcyanHa1_g1804.t1 (intron)	CML049C (intron)	yes	non-DEG	DEG (n)	non-DEG	non-DEG
OG0001913	GpartN1_g4518.t1	CdcalHa5_g899.t1	CcyanHa1_g1808.t1	CML057C	no	non-DEG	non-DEG	non-DEG	non-DEG
OG0001914	GpartN1_g4519.t1	CdcalHa5_g894.t1	CcyanHa1_g1815.t1	CML066C	no	non-DEG	non-DEG	non-DEG	non-DEG
OG0001915	GpartN1_g5576.t1	CdcalHa5_g900.t1	CcyanHa1_g1816.t1	CML067C	no	non-DEG	non-DEG	non-DEG	non-DEG
OG0001916	GpartN1_g4465.t1	CdcalHa5_g909.t1	CcyanHa1_g1825.t1	CML077C	no	non-DEG	non-DEG	non-DEG	non-DEG
OG0001917	GpartN1_g382.t1	CdcalHa5_g914.t1	CcyanHa1_g1829.t1	CML083C	no	non-DEG	non-DEG	non-DEG	non-DEG
OG0001918	-	CdcalHa5_g1516.t1, CdcalHa5_g915.t1	CcyanHa1_g1830.t1	CML085C	no	-	-	-	-
OG0001919	GpartN1_g7177.t1	CdcalHa5_g919.t1	CcyanHa1_g1834.t1	CML090C	no	non-DEG	non-DEG	non-DEG	non-DEG
OG0001920	GpartN1_g7159.t1	CdcalHa5_g924.t1	CcyanHa1_g1840.t1	CML100C	no	non-DEG	non-DEG	non-DEG	non-DEG
OG0001921	GpartN1_g6786.t1	CdcalHa5_g930.t1	CcyanHa1_g1846.t1	CML106C	no	non-DEG	non-DEG	non-DEG	non-DEG
OG0001922	GpartN1_g261.t1	CdcalHa5_g931.t1	CcyanHa1_g1847.t1	CML107C	no	non-DEG	non-DEG	non-DEG	non-DEG
OG0001923	-	CdcalHa5_g3649.t1, CdcalHa5_g3650.t1	CcyanHa1_g1856.t1	CML118C	no	-	-	-	-
OG0001924	GpartN1_g6732.t1	CdcalHa5_g3651.t1	CcyanHa1_g1857.t1	CML119C	no	non-DEG	non-DEG	non-DEG	non-DEG
OG0001925	GpartN1_g4406.t1	CdcalHa5_g946.t1	CcyanHa1_g1863.t1	CML126C	no	non-DEG	non-DEG	non-DEG	non-DEG
OG0001926	GpartN1_g4628.t1	CdcalHa5_g947.t1	CcyanHa1_g1864.t1	CML127C	no	non-DEG	non-DEG	non-DEG	non-DEG
OG0001927	GpartN1_g260.t1	CdcalHa5_g948.t1	CcyanHa1_g1865.t1	CML128C	no	non-DEG	non-DEG	non-DEG	non-DEG
OG0001928	GpartN1_g5388.t1	CdcalHa5_g949.t1	CcyanHa1_g1866.t1	CML129C	no	non-DEG	non-DEG	non-DEG	non-DEG
OG0001929	GpartN1_g5389.t1	CdcalHa5_g950.t1	CcyanHa1_g1867.t1	CML130C	no	non-DEG	non-DEG	non-DEG	non-DEG
OG0001930	GpartN1_g4405.t1	CdcalHa5_g951.t1	CcyanHa1_g1868.t1	CML131C	no	non-DEG	non-DEG	non-DEG	non-DEG
OG0001931	GpartN1_g1756.t1	CdcalHa5_g953.t1	CcyanHa1_g1870.t1	CML135C	no	non-DEG	non-DEG	non-DEG	non-DEG
OG0001932	GpartN1_g658.t1	CdcalHa5_g954.t1	CcyanHa1_g1872.t1	CML137C	no	non-DEG	non-DEG	non-DEG	non-DEG
OG0001933	GpartN1_g2070.t1	CdcalHa5_g956.t1	CcyanHa1_g1874.t1	CML138C	no	non-DEG	non-DEG	non-DEG	non-DEG
OG0001934	GpartN1_g5654.t1	CdcalHa5_g957.t1	CcyanHa1_g1875.t1	CML140C	no	non-DEG	non-DEG	non-DEG	non-DEG
OG0001935	GpartN1_g1203.t1	CdcalHa5_g960.t1	CcyanHa1_g1878.t1	CML144C	no	non-DEG	non-DEG	non-DEG	non-DEG
OG0001936	GpartN1_g3944.t1	CdcalHa5_g961.t1	CcyanHa1_g1879.t1	CML145C	no	non-DEG	non-DEG	non-DEG	non-DEG
OG0001937	GpartN1_g5056.t1	CdcalHa5_g962.t1	CcyanHa1_g1880.t1	CML146C	no	non-DEG	non-DEG	non-DEG	non-DEG
OG0001938	-	CdcalHa5_g739.t1, CdcalHa5_g974.t1	CcyanHa1_g1891.t1	CML162C	no	-	-	-	-
OG0001939	GpartN1_g3997.t1	CdcalHa5_g975.t1	CcyanHa1_g1893.t1	CML164C	no	non-DEG	non-DEG	non-DEG	non-DEG
OG0001940	GpartN1_g6968.t1	CdcalHa5_g977.t1	CcyanHa1_g1895.t1	CML166C	no	non-DEG	non-DEG	non-DEG	non-DEG
OG0001941	GpartN1_g6788.t1	CdcalHa5_g978.t1	CcyanHa1_g1896.t1	CML167C	no	non-DEG	non-DEG	non-DEG	non-DEG
OG0001942	GpartN1_g5041.t1	CdcalHa5_g979.t1	CcyanHa1_g1897.t1	CML168C	no	non-DEG	non-DEG	non-DEG	non-DEG
OG0001943	GpartN1_g6969.t1	CdcalHa5_g982.t1	CcyanHa1_g1900.t1	CML171C	no	non-DEG	non-DEG	non-DEG	non-DEG
OG0001944	GpartN1_g5399.t1	CdcalHa5_g2746.t1	CcyanHa1_g1902.t1	CML173C	no	non-DEG	non-DEG	non-DEG	non-DEG
OG0001945	GpartN1_g3160.t1	CdcalHa5_g2754.t1	CcyanHa1_g1910.t1	CML183C	no	non-DEG	non-DEG	non-DEG	non-DEG
OG0001946	GpartN1_g5975.t1	CdcalHa5_g2762.t1	CcyanHa1_g1913.t1	CML185C	no	non-DEG	non-DEG	non-DEG	non-DEG
OG0001947	GpartN1_g4043.t1	CdcalHa5_g2759.t1	CcyanHa1_g1916.t1	CML188C	no	non-DEG	non-DEG	non-DEG	non-DEG
OG0001948	GpartN1_g5970.t1	CdcalHa5_g2766.t1	CcyanHa1_g1919.t1	CML191C	no	non-DEG	non-DEG	non-DEG	non-DEG
OG0001949	GpartN1_g2273.t1	CdcalHa5_g2745.t1	CcyanHa1_g1923.t1	CML194C	no	non-DEG	non-DEG	non-DEG	non-DEG
OG0001950	GpartN1_g3194.t1	CdcalHa5_g2743.t1	CcyanHa1_g1925.t1	CML196C	no	non-DEG	non-DEG	non-DEG	non-DEG
OG0001951	GpartN1_g1048.t1	CdcalHa5_g2742.t1	CcyanHa1_g1926.t1	CML197C	no	non-DEG	non-DEG	non-DEG	non-DEG
OG0001952	GpartN1_g2918.t1	CdcalHa5_g2422.t1	CcyanHa1_g1929.t1	CMR413C	no	non-DEG	non-DEG	non-DEG	non-DEG
OG0001953	GpartN1_g5544.t1	CdcalHa5_g68.t1	CcyanHa1_g1930.t1	CMR415C	no	non-DEG	non-DEG	non-DEG	non-DEG
OG0001954	GpartN1_g4616.t1	CdcalHa5_g62.t1	CcyanHa1_g1935.t1	CMR421C	no	non-DEG	non-DEG	non-DEG	non-DEG
OG0001955	GpartN1_g5541.t1	CdcalHa5_g61.t1	CcyanHa1_g1936.t1	CMR423C	no	non-DEG	non-DEG	non-DEG	non-DEG
OG0001956	GpartN1_g5372.t1	CdcalHa5_g56.t1	CcyanHa1_g1943.t1	CMR435C	no	non-DEG	non-DEG	non-DEG	non-DEG
OG0001957	GpartN1_g1352.t1	CdcalHa5_g55.t1	CcyanHa1_g1944.t1	CMR438C	no	non-DEG	non-DEG	non-DEG	non-DEG
OG0001958	GpartN1_g2453.t1	CdcalHa5_g53.t1	CcyanHa1_g1946.t1	CMR440C	no	non-DEG	non-DEG	non-DEG	non-DEG
OG0001959	GpartN1_g3236.t1	CdcalHa5_g52.t1	CcyanHa1_g1947.t1	CMR441C	no	non-DEG	non-DEG	non-DEG	non-DEG
OG0001960	GpartN1_g1686.t1, GpartN1_g6291.t1	-	CcyanHa1_g1949.t1	CMR443C	no	-	-	-	-
OG0001961	GpartN1_g6262.t1	CdcalHa5_g51.t1	CcyanHa1_g1950.t1	CMX182C	no	non-DEG	non-DEG	non-DEG	non-DEG
OG0001962	GpartN1_g1351.t1	CdcalHa5_g45.t1	CcyanHa1_g1953.t1	CME054C	no	non-DEG	non-DEG	non-DEG	non-DEG
OG0001963	GpartN1_g535.t1	CdcalHa5_g40.t1	CcyanHa1_g1960.t1	CMR459C	no	non-DEG	non-DEG	non-DEG	non-DEG
OG0001964	GpartN1_g6258.t1	CdcalHa5_g39.t1	CcyanHa1_g1961.t1	CMR460C	no	non-DEG	non-DEG	non-DEG	non-DEG
OG0001965	GpartN1_g6259.t1	CdcalHa5_g37.t1	CcyanHa1_g1962.t1	CMR461C	no	non-DEG	non-DEG	non-DEG	non-DEG
OG0001966	GpartN1_g7709.t1	CdcalHa5_g38.t1	CcyanHa1_g1963.t1	CMR462C	no	non-DEG	non-DEG	non-DEG	non-DEG
OG0001967	GpartN1_g7726.t1	CdcalHa5_g5.t1	CcyanHa1_g1964.t1	CMR463C	no	non-DEG	non-DEG	non-DEG	non-DEG
OG0001968	GpartN1_g88.t1	CdcalHa5_g7.t1	CcyanHa1_g1967.t1	CMR469C	no	non-DEG	non-DEG	non-DEG	non-DEG
OG0001969	GpartN1_g1354.t1	CdcalHa5_g8.t1	CcyanHa1_g1968.t1	CMR470C	no	non-DEG	non-DEG	non-DEG	non-DEG
OG0001970	GpartN1_g1232.t1	CdcalHa5_g4.t1	CcyanHa1_g1971.t1	CMR473C	no	non-DEG	non-DEG	non-DEG	non-DEG
OG0001971	GpartN1_g4615.t1	CdcalHa5_g3.t1	CcyanHa1_g1972.t1	CMR474C	no	non-DEG	non-DEG	non-DEG	non-DEG
OG0001972	GpartN1_g4889.t1	CdcalHa5_g12.t1	CcyanHa1_g1974.t1	CMR478C	no	non-DEG	non-DEG	non-DEG	non-DEG
OG0001973	GpartN1_g4618.t1	CdcalHa5_g13.t1	CcyanHa1_g1975.t1	CMR479C	no	non-DEG	non-DEG	non-DEG	non-DEG
OG0001974	GpartN1_g6261.t1	CdcalHa5_g15.t1	CcyanHa1_g1976.t1	CMR484C	no	non-DEG	non-DEG	non-DEG	non-DEG
OG0001975	GpartN1_g7762.t1	CdcalHa5_g17.t1	CcyanHa1_g1978.t1	CMR488C	no	non-DEG	non-DEG	non-DEG	non-DEG
OG0001976	GpartN1_g1084.t1	CdcalHa5_g841.t1	CcyanHa1_g1985.t1	CMR500C	no	non-DEG	non-DEG	non-DEG	non-DEG
OG0001977	GpartN1_g5655.t1	CdcalHa5_g1169.t1	CcyanHa1_g1992.t1	CMF182C	no	non-DEG	non-DEG	non-DEG	non-DEG
OG0001978	GpartN1_g3656.t1	CdcalHa5_g1773.t1	CcyanHa1_g1993.t1	CMF181C	no	non-DEG	non-DEG	non-DEG	non-DEG
OG0001979	GpartN1_g4647.t1	CdcalHa5_g1772.t1	CcyanHa1_g1994.t1	CMF180C	no	non-DEG	non-DEG	non-DEG	non-DEG
OG0001980	GpartN1_g7341.t1	CdcalHa5_g1771.t1	CcyanHa1_g1996.t1	CMF178C	no	non-DEG	non-DEG	non-DEG	non-DEG
OG0001981	GpartN1_g3543.t1	CdcalHa5_g4291.t1	CcyanHa1_g1998.t1	CMF177C	no	non-DEG	non-DEG	non-DEG	non-DEG
OG0001982	GpartN1_g2935.t1	CdcalHa5_g1777.t1	CcyanHa1_g1999.t1	CMF176C	no	non-DEG	non-DEG	non-DEG	non-DEG
OG0001983	GpartN1_g3651.t1	CdcalHa5_g1778.t1	CcyanHa1_g2000.t1	CMF174C	no	non-DEG	non-DEG	non-DEG	non-DEG
OG0001984	GpartN1_g3648.t1	CdcalHa5_g1776.t1	CcyanHa1_g2001.t1	CMF173C	no	non-DEG	non-DEG	non-DEG	non-DEG
OG0001985	GpartN1_g230.t1	CdcalHa5_g1765.t1	CcyanHa1_g2002.t1	CMF161C	no	non-DEG	non-DEG	non-DEG	non-DEG
OG0001986	GpartN1_g694.t1	CdcalHa5_g1764.t1	CcyanHa1_g2003.t1	CMF162C	no	non-DEG	non-DEG	non-DEG	non-DEG
OG0001987	GpartN1_g698.t1	CdcalHa5_g1769.t1	CcyanHa1_g2005.t1	CMF168C	no	non-DEG	non-DEG	non-DEG	non-DEG
OG0001988	GpartN1_g4432.t1	CdcalHa5_g1770.t1	CcyanHa1_g2006.t1	CMF170C	no	non-DEG	non-DEG	non-DEG	non-DEG
OG0001989	GpartN1_g3115.t1	CdcalHa5_g1763.t1	CcyanHa1_g2007.t1	CMX037C	no	non-DEG	non-DEG	non-DEG	non-DEG
OG0001990	GpartN1_g349.t1	CdcalHa5_g1762.t1	CcyanHa1_g2008.t1	CMF159C	no	non-DEG	non-DEG	non-DEG	non-DEG
OG0001991	GpartN1_g1796.t1	CdcalHa5_g1761.t1	CcyanHa1_g2009.t1	CMF158C	no	non-DEG	non-DEG	non-DEG	non-DEG
OG0001992	GpartN1_g352.t1	CdcalHa5_g1783.t1	CcyanHa1_g2010.t1	CMF157C	no	non-DEG	non-DEG	non-DEG	non-DEG
OG0001993	GpartN1_g3646.t1	CdcalHa5_g1784.t1	CcyanHa1_g2011.t1	CMF156C	no	non-DEG	non-DEG	non-DEG	non-DEG
OG0001994	GpartN1_g2152.t1	CdcalHa5_g1785.t1	CcyanHa1_g2012.t1	CMF155C	no	non-DEG	non-DEG	non-DEG	non-DEG
OG0001995	GpartN1_g391.t1	CdcalHa5_g1806.t1	CcyanHa1_g2014.t1	CMF150C	no	non-DEG	non-DEG	non-DEG	non-DEG
OG0001996	GpartN1_g226.t1	CdcalHa5_g1795.t1	CcyanHa1_g2015.t1	CMF148C	no	non-DEG	non-DEG	non-DEG	non-DEG
OG0001997	GpartN1_g1234.t1	CdcalHa5_g1793.t1	CcyanHa1_g2017.t1	CMF146C	no	non-DEG	non-DEG	non-DEG	non-DEG
[truncated: 3,462 more rows]
