# Supplementary material for: Sexual life cycle establishes the unicellular red algae Cyanidiophyceae as a genetically tractable model for eukaryotic evolution
Source: Plant Cell. 2026 Jun 5;38(7):koag148. doi: 10.1093/plcell/koag148 (PMC13353863; doi:10.1093/plcell/koag148)
Supplement: koag148_Supplementary_Data [file koag148_supplementary_data.zip › Supplementary_Dataset_PCR7.xlsx]

## Sheet: Supplementary Data Set 7
					iTAK			SignalP-5.0	dbCAN3	Phobius		Transcriptome (n=3)									Proteome (n=1)			ChIP-Seq (n=2)
Order	ID	Accession	Description	BLAST top-hit Cz. merolae 10D	Transcription factors (TFs)	Transcriptional regulater (TRs)	Protein kinases (PKs)	Secretory proteins (SPs)	Glycosyl transferase (GTs)	Membrane proteins (No. of transmembrane segments)	Other functional categories	TPM 2n_rep1	TPM 2n_rep2	TPM 2n_rep3	TPM n_rep1	TPM n_rep2	TPM n_rep3	edgeR logFC (2n/n)	edgeR logCPM	edgeR FDR	2n	n	logFC (2n/n)	edgeR logFC (2n/n)	edgeR logCPM
1	CcyanHa1_g1.t1	BHE83889.1	similar to hedgehog protein	CMP002C	-	-	-	SP(Sec/SPI)	-	0	KTH variants: Hog	0.469926	0.550093	0.331375	49.8651	72.552	51.2853	-6.69535	5.70959	5.47805e-195	n.d.	504589	n only	0.599382	12.4972
2	CcyanHa1_g2.t1	BHE83890.1	hypothetical protein	CMS489C	-	-	-	-	-	1	-	75.1002	81.7242	78.4874	0.24934	0.12587	0.157747	8.91592	5.4622	0	n.d.	n.d.	n.d.	-2.79753	10.5361
3	CcyanHa1_g3.t1	BHE83891.1	similar to ubiquitin conjugating enzyme E2	CMG003C	-	-	-	-	-	0	-	156.874	174.128	148.75	126.766	137.65	149.02	0.493099	6.04789	4.27684e-08	97211.9	n.d.	2n only	-0.662182	6.63829
4	CcyanHa1_g4.t1	BHE83892.1	mannose-1-phosphate guanylyltransferase	CMO003C	-	-	-	-	-	0	-	64.9035	60.5327	69.0475	110.244	92.5996	101.239	-0.372945	6.67778	7.38117e-06	4160896	9.28126e+06	-1.15743	-0.343795	7.57555
5	CcyanHa1_g5.t1	BHE83893.1	hypothetical protein, conserved	CMO005C	-	-	-	-	-	0	-	313.944	337.583	330.189	621.081	638.086	618.431	-0.661802	9.74791	3.47041e-22	1.19003e+07	9.76789e+07	-3.03704	-0.00817525	7.80884
6	CcyanHa1_g6.t1	BHE83894.1	hypothetical protein	CMO006C	-	-	-	-	-	2	-	100.084	108.034	104.423	111.498	106.013	98.4229	0.253931	6.43846	0.000597812	403634	1350342	-1.74221	0.14663	6.5631
7	CcyanHa1_g7.t1	BHE83895.1	hypothetical protein	CMO007C	-	-	-	-	-	2	-	142.208	138.288	130.01	160.219	172.552	153.625	0.0295567	7.35181	0.683779	1673309	1.32902e+06	0.332345	-0.0805031	6.82113
8	CcyanHa1_g8.t1	BHE83896.1	ribonuclease P protein subunit POP5	CMO008C	-	-	-	-	-	0	-	84.1798	92.6865	100.713	117.937	118.44	120.489	-0.0923826	6.00443	0.316607	1.32278e+06	2349209	-0.828599	-0.700192	6.16617
9	CcyanHa1_g9.t1	BHE83897.1	similar to splicing factor RSp31	CMO009C	-	-	-	-	-	0	-	186.494	180.105	182.847	2.68985	1.96136	1.70175	6.67443	6.43536	0	8179107	n.d.	2n only	-3.78873	9.80123
10	CcyanHa1_g10.t1	BHE83898.1	Rub1-conjugating enzyme E2	CME162C	-	-	-	-	-	0	-	24.3414	21.2098	29.038	23.3352	29.3341	32.9999	0.0799088	3.9034	0.678618	553546	1.18264e+06	-1.09524	-0.652632	7.46707
11	CcyanHa1_g11.t1	BHE83899.1	hypothetical protein, conserved	CME159C	-	-	-	-	-	1	-	61.4737	64.4441	61.3678	86.6404	91.7643	89.1654	-0.240501	6.33822	0.000440268	190627	1198680	-2.65262	-0.167852	6.55258
12	CcyanHa1_g12.t1	BHE83900.1	similar to UGA suppressor tRNA-associated antigenic protein	CME158C	-	-	-	-	-	2	-	26.8233	26.7719	27.6853	33.4413	34.0303	32.4889	-0.0267153	5.44472	0.804982	437164	738946	-0.757296	-0.234759	6.99846
13	CcyanHa1_g13.t1	BHE83901.1	hypothetical protein	CME157C	-	-	-	-	-	1	-	44.6497	37.7053	44.9624	48.5016	51.7753	48.8612	0.0458361	5.83246	0.654206	n.d.	n.d.	n.d.	-0.0435118	6.65075
14	CcyanHa1_g14.t1	BHE83902.1	similar to mitochondrial ribosome small subunit component Rsm22	CME156C	-	-	-	-	-	0	-	39.2594	34.5134	37.7212	45.2624	60.0093	51.7047	-0.217147	5.85272	0.0440813	992837	3313317	-1.73865	-0.0430463	6.86214
15	CcyanHa1_g15.t1	BHE83903.1	hypothetical protein	CME154C	-	-	-	-	-	0	-	147.986	182.323	173.93	304.263	327.495	295.925	-0.608161	7.4189	2.07955e-15	222198	832028	-1.90479	-0.136392	6.32659
16	CcyanHa1_g16.t1	BHE83904.1	phosphatidylinositol-4-phosphate 5-kinase	CME153C	-	-	-	-	-	0	-	29.6646	28.7492	28.196	69.7933	73.8894	72.9615	-1.04602	6.7555	7.12732e-67	854565	4.38809e+06	-2.36033	-0.010944	7.72788
17	CcyanHa1_g17.t1	BHE83905.1	GTP-binding protein of Nug1 family	CME151C	-	-	-	-	-	0	-	67.535	72.3712	66.7075	84.9372	88.5746	75.7934	-0.000193965	6.54395	0.991883	4853535	11762011	-1.27703	-0.0255028	6.73768
18	CcyanHa1_g18.t1	BHE83906.1	hypothetical protein	CME150C	-	-	-	-	-	0	-	77.6684	79.4338	83.7593	87.1591	86.5238	82.0199	0.183636	6.17834	0.0138167	6320853	3628927	0.800576	-0.0392405	6.3397
19	CcyanHa1_g19.t1	BHE83907.1	hypothetical protein	CME149C	-	-	-	-	-	0	-	196	194.333	198.081	207.368	201.946	192.758	0.239077	7.40165	7.16636e-05	1.65576e+07	15048375	0.137886	0.0756725	6.05489
20	CcyanHa1_g20.t1	BHE83908.1	chloroplast peptide chain release factor RF-2	CME148C	-	-	-	-	-	0	-	73.0996	69.8414	70.6933	59.6119	61.4155	66.6185	0.46547	6.62827	2.87965e-12	7475740	10036158	-0.424919	0.0546491	7.05803
21	CcyanHa1_g21.t1	BHE83909.1	hypothetical protein, conserved	CME147C	-	-	-	-	-	10	-	81.8947	83.4385	95.4559	161.918	175.861	146.744	-0.623553	7.11419	6.23147e-16	103454	240020	-1.21417	0.0839679	6.61096
22	CcyanHa1_g22.t1	BHE83910.1	polo-like protein kinase	CME146C	-	-	CAMK_AMPK	-	-	0	-	155.882	167.825	172.869	264.665	292.831	273.439	-0.468895	9.08052	8.51934e-11	337595	2.2654e+06	-2.7464	0.0676805	7.88242
23	CcyanHa1_g23.t1	BHE83911.1	fructose-1,6-biphosphate aldolase	CME145C	-	-	-	-	-	0	-	463.047	443.142	461.156	307.481	268.237	316.568	0.889178	8.64093	1.1079e-28	2.58263e+08	1.89683e+08	0.445255	0.0633005	6.49834
24	CcyanHa1_g24.t1	BHE83912.1	Smt3-activating enzyme E1 C subunit	CME143C	-	-	-	-	-	0	-	43.0256	49.8625	49.9759	63.8545	52.9444	57.6021	-0.017633	6.64149	0.872731	2.46898e+06	8.14418e+06	-1.72186	-0.049768	7.45211
25	CcyanHa1_g25.t1	BHE83913.1	similar to retinoblastoma binding protein 2	CME142C	-	PHD	-	-	-	0	-	50.5832	56.9868	53.3732	69.6414	77.0077	73.8513	-0.180752	7.17905	0.00738779	2.77817e+06	6.45029e+06	-1.21523	0.1083	7.6486
26	CcyanHa1_g26.t1	BHE83914.1	similar to GTP-binding protein	CME141C	-	-	-	-	-	0	-	96.1789	91.4884	100.714	116.369	127.461	122.075	-0.0696134	7.67041	0.301812	7574110	1.42679e+07	-0.913626	0.112223	7.38076
27	CcyanHa1_g27.t1	BHE83915.1	similar to spindle checkpoint protein Xmad1	CME139C	-	-	-	-	-	0	-	57.6865	49.6883	62.8912	116.392	115.297	126.071	-0.797244	6.76962	3.28152e-23	2.93805e+06	4.93234e+06	-0.747411	-0.0640366	6.69463
28	CcyanHa1_g28.t1	BHE83916.1	hypothetical protein	CME138C	-	-	-	-	-	0	-	62.8604	59.1417	67.8839	128.263	126.96	124.942	-0.729268	7.39821	8.8009e-31	545179	305558	0.835283	0.0175048	7.32616
29	CcyanHa1_g29.t1	BHE83917.1	dTDP-glucose 4,6-dehydratase	CME136C	-	-	-	-	-	0	-	172.76	170.525	165.203	159.65	134.813	137.346	0.507866	7.31643	1.49806e-11	91246989	83882697	0.121404	0.0329152	6.45067
30	CcyanHa1_g30.t1	BHE83918.1	probable purple acid phosphatase	CME135C	-	-	-	SP(Sec/SPI)	-	0	-	7.08856	8.44469	8.20123	7.44937	7.91689	7.73906	0.306741	3.69322	0.039864	281064	n.d.	2n only	0.23556	7.57987
31	CcyanHa1_g31.t1	BHE83919.1	hypothetical protein	CME134C	MYB-related	-	-	-	-	0	-	86.7067	87.5847	96.4201	73.4312	81.2534	75.3189	0.506703	6.81877	1.85734e-14	n.d.	n.d.	n.d.	-0.217033	6.98144
32	CcyanHa1_g32.t1	BHE83920.1	hypothetical protein	CME133C	-	-	-	-	-	1	-	211.921	205.8	215.577	332.427	362.689	342.546	-0.438269	8.10367	2.06135e-11	2333475	8.33541e+06	-1.83677	0.0153015	6.48004
33	CcyanHa1_g33.t1	BHE83921.1	porphobilinogen deaminase	CME132C	-	-	-	-	-	0	-	314.368	317.387	330.779	305.263	263.283	315.72	0.395342	8.53876	2.15024e-06	68868064	84872288	-0.301458	0.0843217	6.61325
34	CcyanHa1_g34.t1	BHE83922.1	hypothetical protein	CME130C	-	-	-	-	-	0	-	129.496	123.425	133.095	198.684	204.784	205.868	-0.3845	7.64536	1.8091e-10	3.23404e+07	3.48314e+07	-0.107052	0.0441169	6.56939
35	CcyanHa1_g35.t1	BHE83923.1	20S core proteasome subunit alpha 6	CME128C	-	-	-	-	-	0	-	198.702	214.765	214.191	169.622	160.663	168.473	0.604403	7.2317	6.85377e-22	2.45601e+07	46985833	-0.935909	0.0190858	6.02392
36	CcyanHa1_g36.t1	BHE83924.1	similar to fructose 1,6-bisphosphatase	CME127C	-	-	-	-	-	0	-	122.194	114.54	117.291	150.324	133.381	141.343	0.0100971	7.15918	0.906581	21371683	21537416	-0.0111446	-0.0484568	6.61234
37	CcyanHa1_g37.t1	BHE83925.1	similar to epidermal growth factor receptor substrate 15	CME126C	-	-	-	-	-	0	-	122.446	119.715	122.894	128.704	135.711	129.185	0.165244	8.12419	0.0118702	3.90941e+07	5.61843e+07	-0.523215	-0.035058	7.4384
38	CcyanHa1_g38.t1	BHE83926.1	similar to ribonuclease PH	CMT114C	-	-	-	-	-	2	-	54.949	53.4376	47.0597	79.2545	79.4074	80.6074	-0.343545	5.77772	0.000102331	710597	2.43947e+06	-1.77946	-0.134688	6.38537
39	CcyanHa1_g39.t1	BHE83927.1	hypothetical protein	CMT116C	-	-	-	-	-	0	-	50.027	45.6642	44.8693	54.7482	53.0148	47.0444	0.133603	7.01153	0.0835585	4.90523e+06	1.02403e+07	-1.06187	-0.0482914	7.96305
40	CcyanHa1_g40.t1	BHE83928.1	probable hydroxyacylglutathione hydrolase, cytoplasmic	CMT117C	-	-	-	-	-	0	-	193.23	193.647	184.076	249.292	280.47	260.382	-0.193725	7.83576	0.00349064	2.58833e+06	1.18942e+07	-2.20017	-0.0782976	6.63979
41	CcyanHa1_g41.t1	BHE83929.1	similar to bacterial peptide chain release factor	CMT118C	-	-	-	-	-	0	-	110.933	114.969	110.762	136.018	150.926	149.754	-0.0993727	6.20649	0.19297	341689	391747	-0.197238	0.0333416	5.50875
42	CcyanHa1_g42.t1	BHE83930.1	inorganic pyrophosphatase fused with fructose-1,6-bisphosphatase	CMT119C	-	-	-	-	-	0	-	185.211	181.711	177.973	167.109	172.647	171.571	0.36612	8.48958	2.58177e-08	2.6897e+07	5.4513e+07	-1.01916	-0.0201353	7.59367
43	CcyanHa1_g43.t1	BHE83931.1	ABC transporter, LktB-related	CMT120C	-	-	-	-	-	6	-	59.8687	60.0304	60.4209	114.832	139.503	119.052	-0.775397	8.06506	9.51133e-25	2.14145e+06	1.04424e+07	-2.2858	-0.110781	7.93139
44	CcyanHa1_g44.t1	BHE83932.1	similar to sphingosine kinase	CMT121C	-	-	-	-	-	0	-	50.3139	48.4559	47.0455	91.0383	103.499	92.4549	-0.701338	6.37203	1.80711e-22	1.10876e+06	5.02284e+06	-2.17956	-0.108953	6.61201
45	CcyanHa1_g45.t1	BHE83933.1	hypothetical protein	CMT124C	-	-	-	-	-	1	-	74.5809	88.0946	85.8477	87.0766	90.4715	93.2402	0.148605	6.51388	0.0624196	n.d.	132032	n only	-0.221373	6.67417
46	CcyanHa1_g46.t1	BHE83934.1	ribonuclease P protein subunit p14 isoform X2	CMX210C	-	-	-	-	-	0	-	60.7898	56.0465	55.6509	69.5999	82.8298	80.8332	-0.154667	4.67682	0.196981	169006	485673	-1.52291	-0.119326	4.72443
47	CcyanHa1_g47.t1	BHE83935.1	ATP-dependent Hsl protease ATP-binding subunit HslU, heat shock protein HslU	CMT122C	-	-	-	-	-	0	-	61.2029	68.7352	60.5873	67.2686	65.1926	59.9844	0.256676	6.64359	0.00077597	2.07534e+07	1.41582e+07	0.551709	-0.217566	7.26077
48	CcyanHa1_g48.t1	BHE83936.1	hypothetical protein	CMT126C	-	-	-	-	-	0	-	130.666	122.396	114.821	119.604	118.778	110.664	0.350288	6.55632	1.84541e-06	2.48926e+07	29437871	-0.241956	-0.401079	6.36176
49	CcyanHa1_g49.t1	BHE83937.1	hypothetical protein	CMT127C	-	-	-	-	-	1	-	47.6559	45.9347	46.7472	6.55987	5.84732	5.98219	3.2024	5.9411	2.07269e-258	5409102	443912	3.60704	-2.90881	9.88535
50	CcyanHa1_g50.t1	BHE83938.1	hypothetical protein	CMT128C	-	-	-	-	-	6	-	74.6405	83.1252	75.8126	19.6269	16.8285	19.7176	2.33186	6.04936	1.00254e-140	138267	130001	0.0889331	-4.48751	10.8592
51	CcyanHa1_g51.t1	BHE83939.1	GTP-binding protein of Nug1 family	CMT130C	-	-	-	-	-	0	-	55.4623	56.3618	58.7162	78.0479	76.8426	80.0612	-0.188775	7.13557	0.00190022	5.3679e+06	8957850	-0.738795	-0.391723	7.82131
52	CcyanHa1_g52.t1	BHE83940.1	probable RNA helicase with DEAD box	CMT131C	-	-	-	-	-	0	-	46.3821	46.5819	47.0581	52.2917	52.3988	57.0675	0.0683365	6.6114	0.346277	8.8075e+06	1.0778e+07	-0.291291	-0.162766	7.65347
53	CcyanHa1_g53.t1	BHE83941.1	MYB-related protein	CMT134C	MYB	-	-	-	-	0	-	66.3093	67.1396	66.3498	143.519	161.218	151.249	-0.915852	8.28215	2.85201e-42	300129	2.49573e+06	-3.0558	-0.0996698	7.94776
54	CcyanHa1_g54.t1	BHE83942.1	hypothetical protein	CMT135C	-	-	-	-	-	0	-	335.438	329.913	322.483	368.358	386.199	362.731	0.0964215	8.01254	0.152347	447689	1.03909e+06	-1.21475	-0.0709613	5.76939
55	CcyanHa1_g55.t1	BHE83943.1	hypothetical protein	CMT140C	-	-	-	-	-	12	-	52.4379	49.777	50.4732	59.3949	67.3686	58.2009	-0.00285215	7.35314	0.979481	6.08153e+06	8.49684e+06	-0.482491	-0.103558	8.11746
56	CcyanHa1_g56.t1	BHE83944.1	hypothetical protein	CMT138C	-	-	-	-	-	0	-	50.161	49.0792	52.0667	88.4818	114.026	82.0859	-0.638494	6.5821	1.9944e-10	4792507	6.66534e+06	-0.475897	0.0436842	7.17202
57	CcyanHa1_g57.t1	BHE83945.1	hypothetical protein, conserved	CMT137C	-	-	-	-	-	4	-	1365.89	1265.22	1217.17	910.651	964.041	904.436	0.743981	9.63902	3.21148e-24	1790310	2261000	-0.336752	-0.0896142	5.84803
58	CcyanHa1_g58.t1	BHE83946.1	similar to inorganic polyposphate/ATP-NAD kinase	CMT143C	-	-	-	-	-	0	-	55.7535	51.2829	54.7761	79.817	97.1562	87.2128	-0.431853	7.43907	1.66748e-09	3.27115e+06	9.54514e+06	-1.54497	0.0590711	7.74675
59	CcyanHa1_g59.t1	BHE83947.1	hypothetical protein	No hits	-	-	-	-	-	1	-	133.628	145.403	140.384	198.942	229.345	212.072	-0.33689	7.28675	3.04759e-07	971628	1.4383e+06	-0.565884	0.0233711	6.07536
60	CcyanHa1_g60.t1	BHE83948.1	similar to protein N-methyltransferase	CMT147C	-	-	-	-	-	0	-	67.9954	76.7309	73.6671	56.1183	66.3526	58.9477	0.54015	6.9167	7.21779e-14	4981944	6.69896e+06	-0.427228	0.0567639	7.41377
61	CcyanHa1_g61.t1	BHE83949.1	40S ribosomal protein S6	CMT154C	-	-	-	-	-	0	-	804.84	750.819	792.959	796.011	631.507	733.916	0.391917	9.06827	2.50539e-05	4.71477e+07	6.71938e+07	-0.511141	0.0875873	5.64287
62	CcyanHa1_g62.t1	BHE83950.1	hypothetical protein	CMT155C	-	-	-	-	-	4	-	47.966	53.0119	46.9377	125.611	126.82	129.269	-1.09263	6.01798	7.66985e-45	3240370	6928984	-1.09649	0.0109693	6.10652
63	CcyanHa1_g63.t1	BHE83951.1	hypothetical protein, conserved	CMT156C	-	-	-	-	-	0	-	101.355	120.843	90.1339	128.26	97.3177	121.964	0.119921	6.16481	0.378174	2.82367e+07	1.87929e+07	0.58738	0.0337641	5.88475
64	CcyanHa1_g64.t1	BHE83952.1	small GTP-binding protein of Sar1/Arf family	CMT157C	-	-	-	-	-	0	-	66.6473	73.3731	68.9852	101.41	101.134	96.0016	-0.24378	5.43033	0.00964338	5889246	14160298	-1.2657	0.00406022	5.45616
65	CcyanHa1_g65.t1	BHE83953.1	hypothetical protein	CMT158C	-	-	-	-	-	2	-	111.73	112.648	115.171	136.142	141.364	143.96	-0.0370438	6.51157	0.598179	6377030	5658380	0.172496	-0.0726946	6.18441
66	CcyanHa1_g66.t1	BHE83954.1	40S ribosomal protein S8	CMT159C	-	-	-	-	-	0	-	1201.78	1114.08	1194.92	1024.39	834.738	979.552	0.578844	9.33602	1.14231e-10	1.70183e+08	151213026	0.170505	-0.0813993	5.91598
67	CcyanHa1_g67.t1	BHE83955.1	60S ribosomal protein L24 homolog	CMT160C	-	-	-	-	-	0	-	93.6216	76.715	94.394	56.7478	56.4021	56.1578	0.918615	5.42375	2.90031e-18	1202583	2965775	-1.30227	0.0180134	5.96285
68	CcyanHa1_g68.t1	BHE83956.1	chloroplast signal recognition particle component SRP43	CMT161C	-	-	-	-	-	0	-	197.219	187.122	189.321	174.623	151.257	175.585	0.469551	6.89547	2.33231e-10	19126914	18008698	0.0869102	-0.00558127	5.83076
69	CcyanHa1_g69.t1	BHE83957.1	APS reductase	CMT162C	-	-	-	-	-	0	-	358.737	366.557	352.246	298.061	257.767	327.931	0.560034	8.14998	2.15404e-10	70916660	1.49208e+08	-1.07313	-0.104285	5.94603
70	CcyanHa1_g70.t1	BHE83958.1	hypothetical protein	CMT163C	-	-	-	-	-	2	-	456.447	487.611	458.103	379.539	479.509	377.762	0.455461	7.94929	9.95431e-08	150053	37955	1.98311	-0.0126107	5.37034
71	CcyanHa1_g71.t1	BHE83959.1	3-deoxy-7-phosphoheptulonate synthase	CMT165C	-	-	-	-	-	0	-	114.967	108.319	116.835	133.224	143.483	144.049	-0.0321126	7.72207	0.643157	959058	3.52069e+06	-1.87617	0.0455519	7.13519
72	CcyanHa1_g72.t1	BHE83960.1	hypothetical protein	CMT166C	-	-	-	-	-	1	-	1.20528	1.35211	2.29478	10.1069	9.95064	9.61116	-2.36636	3.48421	9.02658e-41	n.d.	n.d.	n.d.	0.103844	7.87123
73	CcyanHa1_g73.t1	BHE83961.1	hypothetical protein, conserved	CMT167C	-	-	-	-	-	0	-	129.88	135.455	134.89	139.663	162.057	152.276	0.0926243	7.8821	0.191428	31489234	52134678	-0.727385	0.0595918	7.29692
74	CcyanHa1_g74.t1	BHE83962.1	probable alpha-1,3-mannosyltransferase ALG2	CMT168C	-	-	-	-	GT4(264-428)	2	-	35.1213	33.8258	39.3117	62.3469	67.6023	59.6828	-0.539106	6.01332	1.5525e-10	1749721	5439906	-1.63646	-0.14155	6.99254
75	CcyanHa1_g75.t1	BHE83963.1	methionyl aminopeptidase	CMT169C	-	-	-	-	-	0	-	55.9926	51.786	48.3822	36.8324	38.4229	38.9877	0.72955	5.84581	7.66192e-17	3481313	1.17141e+06	1.57139	-0.0134575	6.7562
76	CcyanHa1_g76.t1	BHE83964.1	hypothetical protein	CMT170C	-	-	-	-	-	0	-	63.0156	58.0607	63.9882	86.5629	104.157	94.2036	-0.347744	6.85761	2.0348e-06	806922	1.42325e+06	-0.818684	0.00259816	6.96466
77	CcyanHa1_g77.t1	BHE83965.1	hypothetical protein	CMT171C	-	-	-	-	-	0	-	44.7455	45.4685	46.5873	49.0882	54.8512	49.6624	0.104674	5.85099	0.214733	3346255	2.81598e+06	0.248908	-0.00305227	6.75835
78	CcyanHa1_g78.t1	BHE83966.1	presumed transcriptional regulator for RuBisCO operon	CMT172C	-	-	-	-	-	0	-	1591.57	1598.2	1709.29	903.66	676.045	984.996	1.20519	10.5333	6.87406e-24	1.49921e+09	1.10439e+09	0.440947	-0.0280338	6.74811
79	CcyanHa1_g79.t1	BHE83967.1	ATP-dependent RNA helicase	CMT173C	-	-	-	-	-	0	-	222.783	217.907	228.84	197.185	183.079	190.847	0.502437	8.56179	5.90301e-13	88487563	1.52289e+08	-0.783263	0.105652	7.1369
80	CcyanHa1_g80.t1	BHE83968.1	similar to kynurenine 3-hydroxylase	CMT174C	-	-	-	-	-	2	-	49.7473	52.5032	50.7788	71.1481	70.21	67.4988	-0.176739	6.94353	0.005075	1.8313e+07	3.34932e+07	-0.870998	0.0472395	7.43601
81	CcyanHa1_g81.t1	BHE83969.1	similar to long chain fatty acid elongation enzyme Elo1p	CMT175C	-	-	-	-	-	7	-	178.41	165.734	175.929	171.741	159.895	176.321	0.30908	7.31423	3.38561e-06	7285750	1.30552e+07	-0.841475	-0.0239066	6.73007
82	CcyanHa1_g82.t1	BHE83970.1	hypothetical protein, conserved	CMT210C	-	-	-	-	-	0	-	78.6489	84.8972	82.8848	93.4958	94.1348	97.0789	0.0653233	7.03035	0.316254	n.d.	n.d.	n.d.	0.0754771	7.09264
83	CcyanHa1_g83.t1	BHE83971.1	succinate--CoA ligase (ADP- or GDP-forming), mitochondrial precursor	CMT209C	-	-	-	-	-	0	-	132.658	117.654	124.999	184.066	184.655	185.753	-0.287954	7.6403	9.08722e-06	63532576	8.27762e+07	-0.38172	-0.0237976	6.8423
84	CcyanHa1_g84.t1	BHE83972.1	chaperonin containing TCP1, subunit 1 (alpha)	CMT207C	-	-	-	-	-	0	-	211.178	198.038	216.698	188.51	174.32	185.986	0.462844	8.34695	1.54341e-10	5.23996e+07	9.74489e+07	-0.89509	-0.0629234	7.1847
85	CcyanHa1_g85.t1	BHE83973.1	hypothetical protein, conserved	CMT205C	-	-	-	-	-	0	-	76.1912	79.4616	73.2852	129.37	147.912	130.75	-0.559568	6.61704	1.57077e-15	1684740	2.8147e+06	-0.740454	0.174655	6.36171
86	CcyanHa1_g86.t1	BHE83974.1	4-alpha-glucanotransferase	CMT204C	-	-	-	-	-	0	-	52.464	53.0237	48.3966	63.5488	66.6781	65.0986	-0.0684379	7.31679	0.297307	2.89683e+07	4.53418e+07	-0.646368	0.108239	7.87367
87	CcyanHa1_g87.t1	BHE83975.1	similar to aspartyl protease	CMT203C	-	-	-	-	-	2	-	0.299878	0.702071	0.22838	107.733	107.558	123.319	-7.80439	6.45463	0	n.d.	3.59546e+06	n only	2.68553	9.03145
88	CcyanHa1_g88.t1	BHE83976.1	hypothetical protein, conserved	CMT202C	-	-	-	-	-	0	-	66.3602	70.6431	63.4969	83.5186	73.1556	86.3	-0.000849575	6.04849	0.987908	337742	551435	-0.70727	0.03675	6.37526
89	CcyanHa1_g89.t1	BHE83977.1	hypothetical protein	CMT201C	-	-	-	-	-	0	-	160.419	168.719	159.147	164.201	171.105	166.064	0.23577	7.16851	8.9409e-05	7.80484e+06	1.18893e+07	-0.607222	0.033509	6.14355
90	CcyanHa1_g90.t1	BHE83978.1	hypothetical protein	CMT199C	-	-	-	-	-	0	-	69.5544	62.6636	56.6226	109.249	116.964	116.347	-0.577875	5.60507	9.01546e-10	161698	92719.5	0.802357	-0.00120903	5.76312
91	CcyanHa1_g91.t1	BHE83979.1	NADH dehydrogenase I (Complex I) alpha subcomplex 5 (B13)	CMT198C	-	-	-	-	-	0	-	93.6742	93.0737	97.5652	136.217	115.122	124.264	-0.129862	5.8824	0.179504	16346400	7879170	1.05286	0.0431375	4.78331
92	CcyanHa1_g92.t1	BHE83980.1	40S ribosomal protein S27	CMT197C	-	-	-	-	-	0	-	1378.52	1264.76	1254.01	1327.86	1062.92	1268.77	0.36373	8.29009	9.60934e-05	7992280	2.11252e+07	-1.40228	0.00762713	3.95791
93	CcyanHa1_g93.t1	BHE83981.1	small GTP-binding protein Sar1	CMT196C	-	-	-	-	-	0	-	125.9	129.353	128.073	124.996	120.254	119.192	0.345001	6.14347	1.79277e-06	4.59644e+07	37239556	0.30368	0.11546	5.41144
94	CcyanHa1_g94.t1	BHE83982.1	SWI/SNF related, matrix associated, actin dependent regulator of chromatin, subfamily d	CMT195C	-	SWI/SNF-BAF60b	-	-	-	0	-	107.324	104.347	104.269	126.423	135.379	130.269	-0.036803	7.79488	0.582507	5.01115e+06	1.05269e+07	-1.07086	0.136323	7.36308
95	CcyanHa1_g95.t1	BHE83983.1	nonsense-mediated mRNA decay protein 3	CMT194C	-	-	-	-	-	0	-	52.8	50.9338	53.677	75.5496	77.0478	71.4296	-0.237279	6.71203	0.000189334	1.0223e+07	1.29034e+07	-0.335931	0.00376633	7.2814
96	CcyanHa1_g96.t1	BHE83984.1	hypothetical protein, conserved	CMT193C	-	-	-	-	-	0	-	112.036	97.5536	103.911	116.475	143.019	126.719	-0.0248068	7.00596	0.775962	6.79664e+06	1.12044e+07	-0.721172	0.0184572	6.48929
97	CcyanHa1_g97.t1	BHE83985.1	unknown mitchondrial carrier protein	CMT192C	-	-	-	-	-	0	-	148.84	158.062	135.538	92.8602	83.0262	97.891	0.968654	7.1397	5.76738e-34	7059864	6226706	0.181171	-0.00428306	6.67531
98	CcyanHa1_g98.t1	BHE83986.1	hypothetical protein, conserved	CMT191C	-	-	-	-	-	1	-	115.653	117.819	118.701	121.17	121.023	130.996	0.19162	7.37487	0.0021696	18882761	2.18005e+07	-0.207289	0.10115	6.61747
99	CcyanHa1_g99.t1	BHE83987.1	riboflavin kinase / FMN adenylyltransferase	CMT190C	-	-	-	-	-	0	-	153.308	147.832	136.037	154.155	172.377	146.974	0.159361	7.55377	0.0333781	628533	1.23323e+06	-0.972378	-0.0524548	6.89051
100	CcyanHa1_g100.t1	BHE83988.1	similar to KRR1-interacting protein	CMT188C	-	-	-	-	-	0	-	100.626	89.5096	102.387	117.604	113.917	123.185	-0.00374712	7.64702	0.960489	2152820	4194299	-0.962202	0.142767	7.62251
101	CcyanHa1_g101.t1	BHE83989.1	probable MAP kinase kinase kinase (MAP3K)	CMT185C	-	-	STE_STE11 (MAP3K)	-	-	0	-	44.9457	45.4549	45.455	78.6369	86.3875	80.9421	-0.582481	7.37284	1.51025e-23	766910	4.93726e+06	-2.68658	0.0864111	7.84421
102	CcyanHa1_g102.t1	BHE83990.1	GTP-binding protein	CMT184C	-	-	-	-	-	0	-	218.163	201.808	232.253	202.076	191.983	191.418	0.428309	8.0471	4.07763e-09	3.69104e+07	27937677	0.401817	0.02445	6.60765
103	CcyanHa1_g103.t1	BHE83991.1	hypothetical protein	CMT183C	-	-	-	-	-	1	-	1843.5	1965.26	1864.53	1781.39	1646.09	1822.37	0.385346	9.06758	3.33365e-07	n.d.	n.d.	n.d.	0.107081	4.48829
104	CcyanHa1_g104.t1	BHE83992.1	photosystem II protein M	CMT182C	-	-	-	-	-	2	-	2628.14	2605.26	2558.25	2220.66	1917.54	2140.97	0.584139	9.94974	3.10595e-13	260597	248960	0.0659065	-0.0877939	4.54393
105	CcyanHa1_g105.t1	BHE83993.1	similar to ADP-ribosylation factor	CMT181C	-	-	-	-	-	0	-	76.61	73.0542	82.6805	98.3244	96.6853	94.6042	-0.0466798	6.0146	0.60639	2.52902e+06	2661625	-0.073728	0.0270997	6.11415
106	CcyanHa1_g106.t1	BHE83994.1	manganese transport protein	CMT180C	-	-	-	-	-	11	-	91.5254	90.443	89.9028	105.684	111.526	107.804	0.0168919	7.37764	0.800025	892201	780745	0.192518	0.0522669	7.28297
107	CcyanHa1_g107.t1	BHE83995.1	hypothetical protein	CMT178C	-	-	-	-	-	1	-	57.4182	45.952	49.6778	44.822	41.9997	42.628	0.518188	5.38186	1.72381e-06	3746221	1637946	1.19355	-0.0236756	6.26673
108	CcyanHa1_g108.t1	BHE83996.1	unknown kinase with aarF domain	CMT177C	-	-	-	-	-	0	-	73.0341	70.6564	73.3648	74.6762	84.7214	77.5761	0.147475	7.54449	0.020942	1.67382e+07	1.64357e+07	0.0263183	-0.0443928	7.78941
109	CcyanHa1_g109.t1	BHE83997.1	hypothetical protein, conserved	CMT176C	-	-	-	-	-	0	-	47.0316	56.1405	57.0063	83.7969	85.1048	84.0271	-0.390384	5.70498	3.74204e-05	3.85182e+06	5.22837e+06	-0.440821	-0.0636517	6.05644
110	CcyanHa1_g110.t1	BHE83998.1	similar to U3 snoRNP component Utp11p	CMT211C	-	-	-	-	-	0	-	115.716	107.188	109.839	120.031	103.588	122.092	0.221374	6.33019	0.0101735	3.00265e+06	3.54156e+06	-0.238148	0.129499	6.21549
111	CcyanHa1_g111.t1	BHE83999.1	hypothetical protein	CMT639C	-	-	-	-	-	2	-	270.078	254.497	266.771	324.981	290.307	334.019	0.0120399	7.45012	0.893309	8.0496e+06	7.01398e+06	0.198684	-0.0853876	5.34866
112	CcyanHa1_g112.t1	BHE84000.1	hypothetical protein	CMT213C	-	-	-	-	-	0	-	54.2978	57.7868	57.3297	68.3828	82.3138	67.4409	-0.0918952	7.32374	0.253581	5.51944e+06	9.14352e+06	-0.728227	0.0470863	7.89622
113	CcyanHa1_g113.t1	BHE84001.1	RNA cytosine methyltransferase	CMT214C	-	-	-	-	-	0	-	86.1404	94.3357	90.7158	80.6145	80.8758	80.4095	0.437763	7.43132	5.3956e-13	11156039	1.76045e+07	-0.658123	0.0470242	7.48424
114	CcyanHa1_g114.t1	BHE84002.1	hypothetical protein, conserved	CMT215C	-	-	-	-	-	0	-	56.8367	58.8871	51.9461	52.46	45.7742	57.2567	0.386546	6.31605	3.77409e-05	2.65334e+06	3.42862e+06	-0.36982	0.0113169	6.85951
115	CcyanHa1_g115.t1	BHE84003.1	isocitrate dehydrogenase, cytosolic	CMT216C	-	-	-	-	-	0	-	85.8301	87.528	88.4153	121.958	110.41	111.126	-0.120228	7.0829	0.0809653	35120878	48993631	-0.480265	-0.0765594	6.84655
116	CcyanHa1_g116.t1	BHE84004.1	Rab geranylgeranyltransferase, beta subunit	CMT217C	-	-	-	-	-	0	-	189.112	185.654	178.594	252.639	267.788	268.425	-0.236177	7.90028	0.000256375	193722	1.31796e+06	-2.76624	-0.0443717	6.71604
117	CcyanHa1_g117.t1	BHE84005.1	temperature sensitive supressor Bem46	CMT218C	-	-	-	-	-	0	-	56.5417	49.7709	50.8593	90.0173	90.181	95.4154	-0.530974	6.01777	5.48388e-11	13512010	29025088	-1.10306	-0.168433	6.30933
118	CcyanHa1_g118.t1	BHE84006.1	chlorophyll a synthase	CMT220C	-	-	-	-	-	8	-	89.4704	89.0184	99.7751	83.0241	86.6096	96.6696	0.338965	6.71782	7.62496e-06	25660460	2.65556e+07	-0.0494701	-0.049825	6.66211
119	CcyanHa1_g119.t1	BHE84007.1	unknown ring-finger protein	CMT222C	-	-	-	-	-	0	-	203.849	187.949	192.21	330.489	340.03	325.963	-0.4966	8.87355	4.55129e-13	11100057	1.73074e+07	-0.640822	-0.0571884	7.59906
120	CcyanHa1_g120.t1	BHE84008.1	similar to translation initiation factor IF-3	CMT223C	-	-	-	-	-	0	-	78.0263	74.159	75.4145	70.2425	65.3172	67.9328	0.436109	6.69131	1.96347e-11	1.51262e+06	2.12665e+06	-0.491535	-0.0289151	6.89846
121	CcyanHa1_g121.t1	BHE84009.1	probable ubiquitin-specific protease	CMT224C	-	-	-	-	-	0	-	97.7823	97.2564	98.7868	128.976	130.306	124.221	-0.111475	7.32796	0.0658098	1.95442e+07	3.26439e+07	-0.740073	-0.039049	7.08288
122	CcyanHa1_g122.t1	BHE84010.1	carboxyl-terminal processing protease	CMT227C	-	-	-	-	-	1	-	46.2549	45.6807	53.4188	54.8878	56.2381	55.5395	0.0735575	6.34319	0.36481	4.46683e+06	5.73716e+06	-0.361086	-0.145269	7.10967
123	CcyanHa1_g123.t1	BHE84011.1	similar to acylaminoacyl-peptidase	CMT228C	-	-	-	-	-	0	-	24.9705	23.9817	23.0887	27.6593	26.7293	27.7329	0.0877729	6.16687	0.278897	8793039	1.62319e+07	-0.884396	-0.107762	8.12409
124	CcyanHa1_g124.t1	BHE84012.1	hypothetical protein	CMT231C	-	-	-	-	-	1	-	122.582	131.246	141.455	126.397	130.851	128.971	0.305735	7.6253	3.97061e-06	4492804	31761845	-2.82161	-0.0662517	7.31326
125	CcyanHa1_g125.t1	BHE84013.1	protoheme IX farnesyltransferase (Complex IV)	CMT232C	-	-	-	-	-	7	-	96.6679	100.749	90.8505	147.027	143.375	141.883	-0.31036	7.58681	1.6797e-06	143549	165721	-0.207215	-0.158147	7.21933
126	CcyanHa1_g126.t1	BHE84014.1	hypothetical protein	CMT233C	-	-	-	-	-	0	-	118.718	128.072	134.247	284.583	271.193	284.081	-0.867778	8.43887	2.22611e-33	n.d.	349710	n only	-0.135017	7.43879
127	CcyanHa1_g127.t1	BHE84015.1	cysteine desulfurase IscS, mitochondrial precursor	CMT234C	-	-	-	-	-	0	-	176.042	164.419	175.999	143.803	150.517	148.929	0.494963	7.71869	5.27543e-16	9.21161e+06	1.54024e+07	-0.741629	-0.0466354	6.90098
128	CcyanHa1_g128.t1	BHE84016.1	hypothetical protein	CMT236C	-	-	-	-	-	0	-	83.3639	88.3308	80.9055	113.559	120.532	111.087	-0.176966	7.15376	0.00577416	n.d.	1.17454e+06	n only	-0.0569097	7.03532
129	CcyanHa1_g129.t1	BHE84017.1	hypothetical protein	CMX211C	-	-	-	-	-	0	-	171.714	180.348	169.989	202.706	188.148	197.373	0.101751	6.50448	0.165452	n.d.	1636563	n only	-0.0891693	5.64139
130	CcyanHa1_g130.t1	BHE84018.1	similar to palmitoyl-protein thioesterase precursor	CMT239C	-	-	-	-	-	11	-	69.164	68.6303	75.6326	100.481	106.887	95.544	-0.23451	6.98503	0.000473767	134163	213715	-0.671703	-0.153661	7.31286
131	CcyanHa1_g131.t1	BHE84019.1	indole-3-glycerol phosphate synthase	CMT240C	-	-	-	-	-	0	-	125.661	116.74	119.519	144.139	133.726	148.404	0.0402233	6.90576	0.610508	11606734	1.81473e+07	-0.644793	-0.126818	6.70673
132	CcyanHa1_g132.t1	BHE84020.1	calcium-transporting ATPase, endoplasimc reticulum type	CMT241C	-	-	-	-	-	10	-	118.446	119.895	122.389	153.707	154.384	149.047	-0.0683936	8.60897	0.335715	5.3899e+07	3.43439e+07	0.650207	-0.0250095	8.23698
133	CcyanHa1_g133.t1	BHE84021.1	vesicle-inducing protein in plastids 1VIPP1	CMT244C	-	-	-	-	-	0	-	317.274	287.741	299.869	370.85	329.322	373.485	0.027049	8.19961	0.765466	131196196	120092250	0.127583	-0.111072	6.71553
134	CcyanHa1_g134.t1	BHE84022.1	hypothetical protein, conserved	CMT246C	-	-	-	-	-	2	-	103.068	104.579	107.903	143.799	149.621	143.55	-0.196778	7.54549	0.000916383	6.79516e+06	6.95516e+06	-0.0335757	-0.118403	7.18593
135	CcyanHa1_g135.t1	BHE84023.1	hypothetical protein	CMT247C	-	-	-	-	-	2	-	41.3631	37.7319	39.8749	53.9954	62.1139	52.69	-0.230749	7.20573	0.00130867	3.78346e+06	7.0498e+06	-0.897877	-0.166283	8.38157
136	CcyanHa1_g136.t1	BHE84024.1	similar to S-M checkpoint control protein Rad4p	CMT249C	-	-	-	-	-	0	-	12.138	15.017	15.4528	33.3437	34.3525	34.6603	-0.996272	6.03304	4.8201e-29	370976	5.56834e+06	-3.90785	-0.229045	8.31208
137	CcyanHa1_g137.t1	BHE84025.1	similar to light-inducible protein ATLS1-like	CMT251C	-	-	-	-	-	0	-	647.293	623.439	646.345	611.493	572.184	626.375	0.357276	7.71362	4.52935e-08	165231000	85350400	0.953015	-0.161334	4.5849
138	CcyanHa1_g138.t1	BHE84026.1	phosphoserine aminotransferase	CMT252C	-	-	-	-	-	0	-	317.664	310.328	302.459	257.378	217.735	245.253	0.642252	8.4399	1.16385e-15	2.76032e+07	7.08381e+07	-1.35969	-0.0326985	6.75403
139	CcyanHa1_g139.t1	BHE84027.1	hypothetical protein	CMX212C	-	-	-	-	-	0	-	68.3584	69.9876	72.5215	90.8057	78.803	82.9457	0.0105776	5.27014	0.930003	n.d.	103965	n only	-0.211947	5.6899
140	CcyanHa1_g140.t1	BHE84028.1	hypothetical protein, conserved	CMT254C	-	GNAT	-	-	-	0	-	126.189	135.172	129.314	156.139	152.595	138.118	0.0760345	6.47425	0.317524	8762166	8.99707e+06	-0.038168	-0.205525	6.17636
141	CcyanHa1_g141.t1	BHE84029.1	pyruvate dehydrogenase E1 alpha subunit, mitochondrial precursor	CMT256C	-	-	-	-	-	0	-	159.563	162.183	155.96	196.173	187.473	188.846	0.0124747	7.71105	0.862621	3.71642e+07	5.61023e+07	-0.594147	-0.160602	6.77851
142	CcyanHa1_g142.t1	BHE84030.1	small GTP-binding protein of Ran family	CMT257C	-	-	-	-	-	0	-	355.676	371.704	389.268	339.749	307.797	345.53	0.442304	7.86485	9.1644e-10	5.43421e+07	8.90236e+07	-0.712118	-0.217277	5.92421
143	CcyanHa1_g143.t1	BHE84031.1	unknown zinc-finger protein	CMT287C	-	-	-	-	-	0	-	69.0285	67.6183	71.8898	150.72	172.699	167.119	-0.959505	7.9903	3.39559e-45	n.d.	71892.7	n only	-0.0518846	7.50018
144	CcyanHa1_g144.t1	BHE84032.1	hypothetical protein, conserved	CMT286C	-	MED6	-	-	-	0	-	78.8809	90.8378	88.2755	128.115	119.415	114.921	-0.22191	5.83471	0.0190746	189333	326220	-0.784918	-0.112589	5.95573
145	CcyanHa1_g145.t1	BHE84033.1	phosphoglucomutase	CMT285C	-	-	-	-	-	0	-	396.649	373.428	352.808	246.025	257.446	250.565	0.849044	9.07768	3.73904e-32	6.20316e+07	83421804	-0.427421	-0.177441	7.43124
146	CcyanHa1_g146.t1	BHE84034.1	hypothetical protein	CMT283C	-	-	-	-	-	0	-	194.241	206.544	174.305	240.095	304.888	238.778	-0.170961	7.98128	0.0831408	379264	799675	-1.07621	0.0578854	6.15666
147	CcyanHa1_g147.t1	BHE84035.1	hypothetical protein, conserved	CMT282C	-	-	-	-	-	8	-	83.5502	85.3655	82.0085	111.946	115.772	105.322	-0.135798	7.21912	0.032062	1.11805e+07	6.83297e+06	0.7104	-0.266642	7.41848
148	CcyanHa1_g148.t1	BHE84036.1	hypothetical protein, conserved	CMT281C	-	-	-	-	-	0	-	81.6517	83.9642	86.425	93.1758	105.692	94.1776	0.0551564	7.38674	0.412899	9.16833e+06	1.19317e+07	-0.38007	-0.205752	7.52431
149	CcyanHa1_g149.t1	BHE84037.1	isoleucine--tRNA ligase, cytoplasmic	CMT280C	-	-	-	-	-	0	-	61.0353	60.7028	59.7521	66.5923	65.9293	66.241	0.142926	7.77282	0.0225462	4.8743e+07	7.47849e+07	-0.61755	-0.157593	8.53521
150	CcyanHa1_g150.t1	BHE84038.1	similar to prostatic acid phosphatase precursor	CMT279C	-	-	-	SP(Sec/SPI)	-	1	-	89.675	92.8354	90.8518	73.9185	82.5607	74.5457	0.515548	7.10803	1.26471e-17	9487520	5.91813e+06	0.68089	-0.199177	7.37478
151	CcyanHa1_g151.t1	BHE84039.1	tRNA (5-methylaminomethyl-2-thiouridylate)-methyltransferase	CMT278C	-	-	-	-	-	0	-	91.292	88.849	88.7939	101.823	108.062	100.803	0.0657246	7.46511	0.291954	6.64644e+06	1.28035e+07	-0.945881	-0.220928	7.69755
152	CcyanHa1_g152.t1	BHE84040.1	hypothetical protein	CMT277C	-	-	-	-	-	0	-	72.73	67.7829	68.4527	112.736	107.448	104.584	-0.362202	7.37606	1.17878e-08	1.14981e+07	2.22199e+07	-0.950456	-0.147833	7.80647
153	CcyanHa1_g153.t1	BHE84041.1	valine--tRNA ligase	CMT275C	-	-	-	-	-	0	-	175.793	170.809	188.041	241.383	241.739	245.571	-0.173359	9.22651	0.015975	28514711	43134745	-0.597144	-0.304798	8.46479
154	CcyanHa1_g154.t1	BHE84042.1	similar to alpha/beta hydrolase	CMT274C	-	-	-	-	-	2	-	61.0151	62.2503	67.6004	107.858	110.51	112.063	-0.519588	6.76026	2.53602e-16	1.28607e+07	1.90771e+07	-0.568869	-0.478531	7.2743
155	CcyanHa1_g155.t1	BHE84043.1	Type II DNA topoisomerase VI subunit B	CMT273C	-	-	-	-	-	0	-	46.0941	46.6229	47.4097	50.0897	64.364	55.3895	-0.00311361	6.75331	0.983365	6.28698e+06	9.74499e+06	-0.632295	-1.01172	8.62203
156	CcyanHa1_g156.t1	BHE84044.1	MYB-related protein	CMT266C	MYB-related	-	-	-	-	0	-	256.061	252.281	271.452	1.03434	1.42403	2.02263	7.74197	7.60008	0	2.36627e+06	n.d.	2n only	-4.32282	10.8598
157	CcyanHa1_g157.t1	BHE84045.1	similar to glycosyl transferase	CMT267C	-	-	-	-	GT2(72-329)	5	-	32.6207	31.7781	32.7674	56.2179	62.6401	62.7095	-0.625451	5.96727	1.76528e-15	n.d.	n.d.	n.d.	-2.59664	8.93907
158	CcyanHa1_g158.t1	BHE84046.1	hypothetical protein, conserved	CMT268C	-	-	-	-	-	0	-	104.751	112.747	114.784	152.029	156.71	142.101	-0.17139	6.07194	0.0346164	1.15154e+06	1891508	-0.715975	-1.69317	6.60052
159	CcyanHa1_g159.t1	BHE84047.1	probable MAP kinase kinase (MAP2K)	CMT269C	-	-	STE_STE7 (MAP2K)	-	-	0	-	47.6658	43.7784	44.1933	0	0	0	12.454	5.46671	0	3.61462e+06	n.d.	2n only	-4.22061	11.1073
160	CcyanHa1_g160.t1	BHE84048.1	hypothetical protein	CMT270C	-	-	-	-	-	0	-	196.635	196.796	192.575	259.166	283.074	247.861	-0.158042	7.34292	0.0150348	3.28433e+06	2.78258e+06	0.239174	-1.24218	6.66726
161	CcyanHa1_g161.t1	BHE84049.1	similar to nascent-polypeptide-associated complex alpha polypeptide	CMT271C	-	-	-	-	-	0	-	900.672	819.327	803.028	821.92	668.362	795.45	0.415247	9.10239	1.0677e-05	69281141	4.46489e+07	0.633838	-0.254062	5.96363
162	CcyanHa1_g162.t1	BHE84050.1	eukaryotic translation initiation factor eIF-2B beta subunit	CMT272C	-	-	-	-	-	0	-	76.1801	67.8492	75.6135	110.056	102.987	99.1808	-0.234974	6.72073	0.00138494	1.55959e+06	4286671	-1.45869	-0.291356	7.08647
163	CcyanHa1_g163.t1	BHE84051.1	hypothetical protein	No hits	-	-	-	-	-	0	-	44.8128	40.9573	48.7861	82.7325	88.5315	82.3284	-0.643093	5.22956	6.94094e-11	n.d.	n.d.	n.d.	-0.266909	5.77064
164	CcyanHa1_g164.t1	BHE84052.1	hypothetical protein, conserved	CMT265C	-	-	-	-	-	0	-	48.9484	45.1663	50.798	81.197	83.6618	76.6083	-0.465171	5.97546	7.44696e-09	n.d.	175959	n only	-0.217154	6.32306
165	CcyanHa1_g165.t1	BHE84053.1	probable iron-sulfur cluster assembly protein IscA	CMT264C	-	-	-	-	-	0	-	45.0766	54.2121	53.2966	102.273	88.4502	83.0158	-0.579962	4.53474	8.65939e-06	1.21037e+06	1.03868e+06	0.220698	-0.214861	4.78249
166	CcyanHa1_g166.t1	BHE84054.1	U6 snRNA-associated Sm-like protein LSm3	CMT262C	-	-	-	-	-	0	-	93.2435	84.6789	69.0746	109.505	92.1318	108.117	-0.0449252	4.83752	0.745901	5391210	4113730	0.390162	-0.38641	5.00482
167	CcyanHa1_g167.t1	BHE84055.1	similar to Pfam GTP-CDC domain protein	CMT261C	-	-	-	-	-	0	-	76.2712	85.3572	76.5304	85.8884	80.0764	83.1967	0.208078	6.97927	0.00364239	5.59808e+06	1.10158e+07	-0.976573	-0.238691	7.49188
168	CcyanHa1_g168.t1	BHE84056.1	hypothetical protein, conserved	CMT260C	-	-	-	-	-	0	-	88.5282	94.1595	89.1369	155.83	163.277	154.682	-0.528317	7.30185	2.65657e-19	3.4727e+06	6.11566e+06	-0.81645	-0.141085	7.11291
169	CcyanHa1_g169.t1	BHE84057.1	unknown zinc-finger protein	CMT287C	-	-	-	-	-	0	-	59.4763	57.0694	59.0217	139.456	158.141	151.156	-1.07876	7.82286	7.4515e-63	n.d.	41428	n only	0.0492429	7.56268
170	CcyanHa1_g170.t1	BHE84058.1	hypothetical protein, conserved	CMT288C	-	-	-	-	-	2	-	425.852	415.877	417.448	456.698	517.138	451.977	0.0950558	8.72763	0.208584	3.44289e+07	32537543	0.0815166	-0.17423	6.45893
171	CcyanHa1_g171.t1	BHE84059.1	PGR5	CMT289C	-	-	-	-	-	1	-	337.049	344.079	338.646	339.844	322.309	372.647	0.255069	7.10857	0.000240769	41145.7	42368.7	-0.0422572	-0.135366	5.16407
172	CcyanHa1_g172.t1	BHE84060.1	hypothetical protein	CMX215C	-	-	-	-	-	0	-	204.157	212.221	200.924	322.782	303.823	308.868	-0.326267	7.59337	2.60684e-07	1.59664e+07	2.71517e+07	-0.766003	-0.241803	6.07691
173	CcyanHa1_g173.t1	BHE84061.1	similar to TFIIH subunit SSL1	CMT290C	-	-	-	-	-	0	-	47.6112	52.8043	48.844	75.3235	76.475	74.3422	-0.327022	6.53852	1.3667e-06	2.25459e+06	4.8993e+06	-1.11971	-0.145864	7.24751
174	CcyanHa1_g174.t1	BHE84062.1	hypothetical protein, conserved	CMT291C	-	-	-	-	-	0	-	108.847	107.673	105.203	123.023	115.105	130.391	0.0809437	6.72061	0.2835	4.99021e+06	6.07125e+06	-0.282891	-0.0514623	6.46195
175	CcyanHa1_g175.t1	BHE84063.1	ribose-phosphate pyrophosphokinase	CMT292C	-	-	-	-	-	0	-	285.037	285.513	298.66	388.994	360.775	369.018	-0.0913597	8.65987	0.220908	1.42187e+07	3.05382e+07	-1.10283	-0.0986538	6.92471
176	CcyanHa1_g176.t1	BHE84064.1	hypothetical protein	CMX216C	-	-	-	-	-	2	-	278.268	292.33	277.733	7.8572	9.648	11.0166	5.18075	6.58008	0	308544	n.d.	2n only	-3.75585	8.94361
177	CcyanHa1_g177.t1	BHE84065.1	ribosomal protein S6 kinase RSK-1	CMT297C	-	-	AGC_RSK-2	-	-	0	-	101.246	103.805	97.9269	135.682	127.411	135.585	-0.121681	7.67176	0.0692632	1213132	1.00442e+07	-3.04955	-0.451508	7.68533
178	CcyanHa1_g178.t1	BHE84066.1	large fused protein of putative glutamine amidotransferase and glutamate carboxypeptidase	CMT298C	-	-	-	-	-	0	-	35.577	37.5179	36.1443	60.1101	67.3347	59.2483	-0.499754	7.69017	2.00931e-14	7.55432e+06	1.80359e+07	-1.2555	-0.153468	8.82484
179	CcyanHa1_g179.t1	BHE84067.1	similar to origin recognition complex subunit 4	CMT300C	-	-	-	-	-	0	-	17.8185	15.3935	21.0312	38.6293	39.3329	36.1906	-0.804502	5.40753	2.42049e-13	650220	2.87685e+06	-2.14549	-0.125566	7.33683
180	CcyanHa1_g180.t1	BHE84068.1	hypothetical protein	CMT302C	-	-	-	-	-	0	-	46.4531	44.3334	46.5692	44.2593	44.6851	46.7981	0.293432	5.56639	0.000760795	4018128	4.58157e+06	-0.189319	-0.28606	6.80468
181	CcyanHa1_g181.t1	BHE84069.1	hypothetical protein, conserved	CMT304C	-	-	-	-	-	0	-	121.411	134.018	128.661	83.4311	77.9341	84.937	0.914922	7.08942	1.22173e-43	3.57464e+07	41538649	-0.216658	-0.107644	7.10347
182	CcyanHa1_g182.t1	BHE84070.1	argininosuccinate synthase	CMT305C	-	-	-	-	-	0	-	287.57	279.516	297.983	327.18	275.895	306.339	0.200251	8.52333	0.0163315	6.8834e+07	1.07717e+08	-0.646053	-0.126741	7.02667
183	CcyanHa1_g183.t1	BHE84071.1	hypothetical protein, conserved	CMT308C	-	-	-	-	-	0	-	43.7529	46.8534	46.0724	71.0587	70.2722	71.2658	-0.364634	6.96881	2.32432e-09	9.50759e+06	1.65471e+07	-0.799424	-0.0604805	7.75856
184	CcyanHa1_g184.t1	BHE84072.1	zinc finger protein	CMT309C	-	-	-	-	-	0	-	58.2045	64.9023	62.7823	87.4231	106.653	92.1812	-0.35032	6.6859	8.6993e-06	4.19044e+06	9.23486e+06	-1.13999	-0.122116	7.0953
185	CcyanHa1_g185.t1	BHE84073.1	hypothetical protein	CMT311C	-	-	-	-	-	1	-	65.4923	67.2319	58.5808	82.1718	81.2366	75.5465	-0.0468387	7.21758	0.545898	2098629	3278129	-0.643425	-0.125809	7.65149
186	CcyanHa1_g186.t1	BHE84074.1	membrane-associated calcium-independent phospholipase A2	CMT312C	-	-	-	-	-	0	-	29.5387	25.1035	31.6444	69.4908	70.0103	63.633	-0.963836	6.33304	1.00503e-30	566162	2517102	-2.15248	-0.0777682	7.46053
187	CcyanHa1_g187.t1	BHE84075.1	O-acetylserine (thiol)-lyase 1	CMT313C	-	-	-	-	-	0	-	567.256	549.405	558.76	635.688	579.957	623	0.139067	9.33245	0.0686164	5.32671e+07	1.22972e+08	-1.20702	-0.070309	6.62465
188	CcyanHa1_g188.t1	BHE84076.1	phosphomannomutase	CMT314C	-	-	-	-	-	0	-	150.018	159.588	148.274	172.787	170.003	156.041	0.147865	6.90735	0.0301133	13529200	15477946	-0.194137	-0.116715	6.14242
189	CcyanHa1_g189.t1	BHE84077.1	probable oligoribonuclease, mitochondrial precursor	CMT315C	-	-	-	-	-	0	-	55.2308	42.6621	55.5587	59.4116	63.5395	71.3115	-0.0607306	4.97102	0.6449	4.67211e+06	2756399	0.761291	-0.269479	5.65972
190	CcyanHa1_g190.t1	BHE84078.1	apospory-associated protein C	CMT316C	-	-	-	-	-	0	-	339.114	335.151	349.959	319.622	278.345	328.065	0.418522	8.52591	2.09173e-07	9.65022e+06	1.60636e+07	-0.735158	-0.00977507	6.7507
191	CcyanHa1_g191.t1	BHE84079.1	hypothetical protein	CMT317C	-	-	-	-	-	0	-	199.71	209.162	193.888	209.489	195.417	203.786	0.259485	8.16285	0.000326927	71697407	9.51108e+07	-0.407688	-0.178707	7.23417
192	CcyanHa1_g192.t1	BHE84080.1	chaperonin containing TCP1, subunit 8 (theta)	CMT318C	-	-	-	-	-	0	-	189.915	186.35	202.218	169.022	145.496	166.533	0.53881	8.21406	1.67826e-11	1.44726e+08	1.75636e+08	-0.279263	-0.0695319	7.26885
193	CcyanHa1_g193.t1	BHE84081.1	probable eukaryotic translation initiation factor eIF-1	CMT321C	-	-	-	-	-	0	-	616.052	559.272	575.987	1334.2	1170.16	1267	-0.833055	8.18969	1.03539e-26	4.40561e+07	3.85145e+07	0.193939	-0.0494553	5.05095
194	CcyanHa1_g194.t1	BHE84082.1	chaperonin containing TCP1, subunit 2 (beta)	CMT322C	-	-	-	-	-	0	-	208.15	201.864	200.54	193.864	185.235	189.454	0.376588	8.2552	2.74859e-08	5.01672e+07	74323780	-0.567078	-0.116406	7.23812
195	CcyanHa1_g195.t1	BHE84083.1	hypothetical protein	CMT323C	-	-	-	-	-	0	-	52.7093	58.1876	59.7486	76.5027	80.0105	69.3577	-0.136047	6.51224	0.0934326	n.d.	425517	n only	-0.15158	7.19745
196	CcyanHa1_g196.t1	BHE84084.1	serine/threonine kinase 11	CMT325C	-	-	CAMK_CAMKL-LKB	-	-	0	-	99.8317	94.6416	94.9368	132.832	135.304	134.958	-0.202805	7.52647	0.000665418	8048985	11610824	-0.528592	-0.0690209	7.39287
197	CcyanHa1_g197.t1	BHE84085.1	serine/threonine kinase KIN82	CMT328C	-	-	AGC_RSK-2	-	-	0	-	228.676	222.632	223.857	300.037	320.829	322.562	-0.20799	8.54329	0.00221959	2.44098e+07	41122847	-0.752481	-0.00164008	7.23443
198	CcyanHa1_g198.t1	BHE84086.1	unknown hydrolase	CMT329C	-	-	-	-	-	0	-	41.3773	52.4097	42.6215	122.597	124.008	123.634	-1.16787	6.4957	3.3468e-46	6859926	8.57168e+06	-0.321384	-0.0214836	6.68239
199	CcyanHa1_g199.t1	BHE84087.1	mitochondrial ribosomal protein S2, mitochondrial precursor	CMT330C	-	-	-	-	-	0	-	94.3384	101.798	91.8756	120.926	119.709	129.678	-0.0859797	6.01785	0.317729	5549713	6.62938e+06	-0.256461	0.00321506	5.75374
200	CcyanHa1_g200.t1	BHE84088.1	hypothetical protein	CMT331C	-	-	-	-	-	0	-	101.342	97.4764	92.9632	122.898	116.545	110.93	0.00952705	7.09333	0.903755	3.86598e+06	3.51448e+06	0.13752	-0.0685797	6.81036
201	CcyanHa1_g201.t1	BHE84089.1	hypothetical protein	No hits	-	-	-	-	-	2	-	67.8358	74.0017	82.4396	62.0634	61.9319	47.9396	0.642193	4.57817	4.13226e-07	194265	272609	-0.488807	0.0213034	5.25225
202	CcyanHa1_g202.t1	BHE84090.1	hypothetical protein	CMT283C	-	-	-	-	-	0	-	175.54	171.009	164.787	211.184	286.416	200.339	-0.173257	7.81323	0.114736	379264	799675	-1.07621	0.0407828	6.17364
203	CcyanHa1_g203.t1	BHE84091.1	hypothetical protein	CMT336C	-	-	-	-	-	1	-	58.3218	65.367	60.5539	81.0884	79.9694	81.2454	-0.122013	7.46366	0.0686841	4.36751e+07	5.48e+07	-0.327366	-0.0618338	7.75915
204	CcyanHa1_g204.t1	BHE84092.1	hypothetical protein	CMT338C	-	-	-	-	-	2	-	31.5749	32.5624	32.4022	42.3848	52.1143	41.6059	-0.223335	6.50052	0.00918357	7.34511e+06	1.30656e+07	-0.830916	-0.0977803	7.83963
205	CcyanHa1_g205.t1	BHE84093.1	hypothetical protein	CMT339C	-	-	-	-	-	0	-	37.6228	36.2243	48.7881	48.6579	50.7705	49.4601	-0.0122283	4.82266	0.963245	2068239	7092846	-1.77796	-0.249161	5.63323
206	CcyanHa1_g206.t1	BHE84094.1	hypothetical protein	CMT340C	-	-	-	-	-	0	-	290.972	313.916	317.301	454.29	456.839	503.137	-0.342693	7.07912	3.3131e-07	2076749	1.60224e+06	0.374236	-0.177596	4.94353
207	CcyanHa1_g207.t1	BHE84095.1	similar to RNA binding protein	CMT341C	-	-	-	-	-	0	-	59.7232	61.1426	57.8316	57.0816	55.1702	57.4562	0.349898	5.86261	1.52751e-05	3.71818e+06	3.97427e+06	-0.0960941	-0.12086	6.38957
208	CcyanHa1_g208.t1	BHE84096.1	hypothetical protein	CMT342C	-	-	-	-	-	0	-	152.691	149.266	151.668	88.8718	92.6352	89.2315	1.0183	7.2108	2.81217e-72	640760	536306	0.256729	-0.0179216	6.54135
209	CcyanHa1_g209.t1	BHE84097.1	unknown methyl transferase	CMT343C	-	-	-	-	-	0	-	65.0553	71.0586	62.803	63.2809	78.9227	88.9467	0.0628225	5.99033	0.627459	2209707	2.75619e+06	-0.318819	-0.14339	6.18788
210	CcyanHa1_g210.t1	BHE84098.1	hypothetical protein, conserved	CMT344C	-	-	-	-	-	0	-	36.1862	39.3052	38.4437	39.2778	32.9272	34.6276	0.362435	5.06471	0.000923062	4.35481e+06	5208459	-0.258248	-0.239069	6.37457
211	CcyanHa1_g211.t1	BHE84099.1	hypothetical protein	CMT347C	-	-	-	-	-	2	SEC	117.769	121.285	127.957	2.25446	1.93643	2.08622	6.13929	8.00876	0	5.79438e+06	n.d.	2n only	-2.64848	10.2946
212	CcyanHa1_g212.t1	BHE84100.1	hypothetical protein	CMX218C	-	-	-	-	-	1	-	671.583	615.48	604.089	778.583	777.971	798.157	-0.0403479	7.56794	0.560799	n.d.	n.d.	n.d.	-0.295137	4.58414
213	CcyanHa1_g213.t1	BHE84101.1	DNA polymerase delta, subunit D	CMT350C	-	-	-	-	-	0	-	93.8595	89.0902	84.7092	136.024	125.923	135.195	-0.291897	6.08552	0.000317119	1845392	1.98495e+06	-0.105175	-0.25197	5.54451
214	CcyanHa1_g214.t1	BHE84102.1	eukaryotic translation initiation factor eIF-6	CMT351C	-	-	-	-	-	0	-	184.372	193.792	187.507	221.913	244.743	250.116	-0.0659223	7.24404	0.327644	8368692	12657591	-0.596929	-0.145764	5.82335
215	CcyanHa1_g215.t1	BHE84103.1	unknown snf2 family helicase	CMT353C	-	SNF2	-	-	-	0	-	28.7445	28.8115	28.0539	37.9822	48.1528	39.2729	-0.275982	7.48204	0.000584142	7.43572e+06	1.83704e+07	-1.30484	-0.0610691	8.74918
216	CcyanHa1_g216.t1	BHE84104.1	probable GTPase activating protein	CMT354C	-	-	-	-	-	0	-	19.4886	21.2431	18.2271	24.2625	27.9811	23.8359	-0.0949737	4.86271	0.452724	299650	1.05972e+06	-1.82234	-0.0346748	6.60119
217	CcyanHa1_g217.t1	BHE84105.1	dynein light chain	CMT356C	-	-	-	-	-	0	-	100.205	90.0523	81.1205	93.6965	71.6953	77.9969	0.432683	4.50226	0.00181937	1075070	1845880	-0.779878	-0.0232958	4.48831
218	CcyanHa1_g218.t1	BHE84106.1	similar to splicing factor 3b subunit 2, 145kD	CMT357C	-	-	-	-	-	0	-	31.5353	39.3052	27.069	64.0924	66.1407	67.8199	-0.739193	5.43617	8.53653e-10	637348	2131001	-1.74138	-0.0757417	6.19562
219	CcyanHa1_g219.t1	BHE84107.1	similar to N-terminal acetyltransferase complex ARD1 subunit	CMT358C	-	GNAT	-	-	-	0	-	113.815	111.064	121.43	141.038	135.176	143.826	-0.00480144	6.039	0.963049	919504	2527408	-1.45873	-0.34371	5.7734
220	CcyanHa1_g220.t1	BHE84108.1	hypothetical protein	CMT359C	-	-	-	-	-	0	-	53.4798	50.7493	53.5019	50.1578	50.1612	52.6542	0.320277	6.39087	2.71534e-06	1.54364e+06	4.85978e+06	-1.65455	-0.0927071	7.16463
221	CcyanHa1_g221.t1	BHE84109.1	mitochondrial phosphate carrier protein	CMT361C	-	-	-	-	-	0	-	380.194	370.09	373.928	380.52	378.045	375.546	0.261095	8.71158	9.59578e-05	40565438	14558497	1.47839	-0.104794	6.57336
222	CcyanHa1_g222.t1	BHE84110.1	sedoheptulose-1,7-bisphosphatase	CMT362C	-	-	-	-	-	0	-	64.6668	73.4837	74.4523	90.7129	79.2245	83.2684	0.0174579	6.14724	0.855206	7.11223e+06	9.6075e+06	-0.433859	-0.241879	6.26566
223	CcyanHa1_g223.t1	BHE84111.1	similar to glycogenin-interacting protein	CMT363C	-	Others	-	-	-	0	-	39.0728	40.8449	45.35	0	0.211034	0	9.2188	5.38896	0	1.23544e+06	n.d.	2n only	-3.44346	10.1052
224	CcyanHa1_g224.t1	BHE84112.1	hypothetical protein	CMT366C	-	-	-	-	-	0	BAR	141.901	138.447	138.585	149.356	153.393	147.774	0.169145	6.93097	0.00488982	3.02371e+07	2.89509e+07	0.0627147	-0.228267	6.34041
225	CcyanHa1_g225.t1	BHE84113.1	ankyrin-repeat protein	CMT367C	-	-	-	-	-	0	-	74.4471	55.6402	66.6313	85.1859	75.4054	66.4232	0.0650996	5.24614	0.647114	1045556	4475063	-2.09764	-0.302673	5.75037
226	CcyanHa1_g226.t1	BHE84114.1	similar to oxygen-evolving complex component psbP	CMT368C	-	-	-	-	-	0	-	123.937	102.895	110.389	75.3007	91.9687	89.8104	0.670284	6.27251	2.37964e-13	19609325	1.94448e+07	0.0121581	-0.0748311	6.21653
227	CcyanHa1_g227.t1	BHE84115.1	similar to O-demethylpuromycin-O-methyltransferase	CMT369C	-	-	-	-	-	0	-	113.697	120.531	118.676	121.214	125.367	117.807	0.225808	7.27412	0.000155558	1.95521e+07	43458578	-1.15232	-0.164505	6.85977
228	CcyanHa1_g228.t1	BHE84116.1	small GTP-binding protein of Ras family	CMT371C	-	-	-	-	-	0	-	85.104	82.9973	83.3392	79.4789	83.5526	74.4738	0.353792	6.26115	5.29066e-07	9.18805e+06	8973347	0.0341129	-0.0496415	6.46713
229	CcyanHa1_g229.t1	BHE84117.1	hypothetical protein	CMT372C	-	-	-	-	-	0	-	183.5	184.68	192.12	229.921	222.403	208.316	0.0339005	7.57197	0.622493	2996003	3345674	-0.159258	-0.0258508	6.32292
230	CcyanHa1_g230.t1	BHE84118.1	GTP binding protein HflX	CMT373C	-	-	-	-	-	0	-	100.741	102.697	97.3107	91.729	99.287	97.4107	0.335747	7.3711	2.14103e-08	2029196	5.01368e+06	-1.30496	0.0100349	7.12971
231	CcyanHa1_g231.t1	BHE84119.1	zinc-finger protein	CMT374C	-	-	-	-	-	0	-	56.2267	56.5825	53.8664	78.6629	94.1146	76.331	-0.30551	7.50552	6.14669e-05	8.73335e+06	1.33489e+07	-0.612117	-0.0709936	7.96769
232	CcyanHa1_g232.t1	BHE84120.1	hypothetical protein, conserved	CMT375C	-	-	-	-	-	0	-	211.735	203.634	203.254	271.407	295.645	277.606	-0.174741	8.56415	0.0114645	2.33538e+07	2.90368e+07	-0.314226	0.100888	7.12974
233	CcyanHa1_g233.t1	BHE84121.1	exosome complex exonuclease Rrp4	CMT376C	-	-	-	-	-	0	-	130.187	134.32	135.201	199.51	200.434	209.299	-0.333865	7.22537	1.68896e-08	1.70577e+06	4461063	-1.38697	-0.106619	6.3523
234	CcyanHa1_g234.t1	BHE84122.1	hypothetical protein	CMT377C	-	-	-	-	-	1	-	109.805	104.967	104.361	114.354	120.791	115.182	0.140243	7.40403	0.0203039	1.80973e+07	17018176	0.0887015	-0.0305337	7.19419
235	CcyanHa1_g235.t1	BHE84123.1	mitochondrial ribosomal protein L11 precursor	CMT378C	-	-	-	-	-	0	-	136.008	139.223	136.925	157.643	162.098	163.563	0.045051	6.28948	0.54953	9601318	7216762	0.411881	0.174191	5.25584
236	CcyanHa1_g236.t1	BHE84124.1	20S core proteasome subunit alpha 4	CMT379C	-	-	-	-	-	0	-	186.937	174.181	184.408	206.073	179.555	189.706	0.196221	7.24838	0.00685349	1.49212e+07	1.33106e+07	0.164783	-0.0360176	5.93419
237	CcyanHa1_g237.t1	BHE84125.1	tRNA (5-methylaminomethyl-2-thiouridylate)-methyltransferase	CMT380C	-	-	-	-	-	0	-	89.1346	84.2824	80.7232	92.8841	90.8668	88.8622	0.173932	6.76623	0.010548	732555	1706055	-1.21966	-0.0404237	6.89276
238	CcyanHa1_g238.t1	BHE84126.1	enoyl-[acyl-carrier-protein] reductase [NADH]	CMT381C	-	-	-	-	-	0	-	294.696	281.403	280.608	248.02	227.211	255.022	0.504787	8.02771	2.81608e-12	2.24832e+08	2.62931e+08	-0.225833	0.0807241	6.40555
239	CcyanHa1_g239.t1	BHE84127.1	hypothetical protein	CMT382C	-	-	-	-	-	2	-	44.1267	46.7413	41.3234	67.4955	59.9847	68.3582	-0.290356	5.6027	0.003238	687601	1746800	-1.34507	0.0510481	6.18903
240	CcyanHa1_g240.t1	BHE84128.1	hypothetical protein	CMT383C	bZIP	-	-	-	-	0	-	61.2316	67.3458	57.5918	106.166	126.979	109.389	-0.604755	6.63887	6.46436e-14	1617594	4742272	-1.55173	0.00697144	6.72437
241	CcyanHa1_g241.t1	BHE84129.1	adenylate kinase	CMT384C	-	-	-	-	-	0	-	105.758	78.8524	90.4949	119.637	121.805	139.457	-0.193906	7.85989	0.0583324	2.31168e+07	4.3371e+07	-0.90779	0.00702331	7.56108
242	CcyanHa1_g242.t1	BHE84130.1	hypothetical protein, conserved	CMT386C	-	-	-	-	-	0	-	62.6344	55.7139	63.1904	93.1677	98.9895	95.4532	-0.38925	6.3647	5.31727e-08	5.00157e+06	9.13927e+06	-0.869698	-0.120379	6.61472
243	CcyanHa1_g243.t1	BHE84131.1	hypothetical protein	CMT387C	-	-	-	-	-	0	-	28.4814	28.7221	31.9988	64.1081	61.3248	62.2453	-0.802942	5.57364	2.33899e-19	566159	922851	-0.704891	0.0526268	6.73644
244	CcyanHa1_g244.t1	BHE84132.1	unknown phosphatase CbbY	CMT388C	-	-	-	-	-	0	-	154.554	124.816	150.409	124.903	110.845	148.827	0.436013	6.98787	4.90978e-05	15752804	2.0893e+07	-0.407411	0.0745812	6.25596
245	CcyanHa1_g245.t1	BHE84133.1	cystathionine gamma-lyase	CMT389C	-	-	-	-	-	0	-	81.7066	75.6336	83.6799	97.3128	94.8193	98.7267	0.00328803	6.68116	0.978618	976754	7007403	-2.84281	-0.0250635	6.45588
246	CcyanHa1_g246.t1	BHE84134.1	hypothetical protein, conserved	CMT390C	-	-	-	SP(Sec/SPI)	-	0	-	39.8333	47.9727	43.1611	60.5016	70.6698	64.8189	-0.309198	5.95567	0.000975792	1257083	3.55099e+06	-1.49814	-0.0556414	6.53956
247	CcyanHa1_g247.t1	BHE84135.1	hypothetical protein	CMT391C	-	-	-	-	-	0	-	180.926	185.866	178.483	268.492	273.886	279.677	-0.317475	7.60836	8.05876e-08	105076	138368	-0.397072	-0.0179329	6.03426
248	CcyanHa1_g248.t1	BHE84136.1	hypothetical protein, conserved	CMT392C	-	-	-	-	-	0	-	87.0701	83.5658	89.0192	97.077	104.345	103.584	0.0428564	6.25294	0.58537	7489879	10470939	-0.483377	-0.114617	5.85453
249	CcyanHa1_g249.t1	BHE84137.1	hypothetical protein, conserved	CMT393C	-	-	-	-	-	0	-	138.628	128.355	125.591	178.183	207.903	183.339	-0.260309	5.95387	0.00274569	37513.8	364982	-3.28233	-0.0953319	5.30793
250	CcyanHa1_g250.t1	BHE84138.1	similar to Sm-like protein LSm1	CMT394C	-	-	-	-	-	0	-	87.2016	77.4727	102.032	113.619	106.826	108.721	-0.0336997	5.15301	0.807531	1854146	2.19434e+06	-0.243033	-0.0102139	4.88301
251	CcyanHa1_g251.t1	BHE84139.1	methionyl aminopeptidase	CMT395C	-	-	-	-	-	0	-	62.3723	59.3607	59.4314	73.431	57.6746	74.0572	0.0959771	6.24658	0.383326	4953565	9562181	-0.948873	-0.136178	6.76019
252	CcyanHa1_g252.t1	BHE84140.1	similar to class 2 transcription repressor NC2 alpha subunit	CMT396C	NF-YC	-	-	-	-	0	-	95.641	98.2899	112.261	112.356	110.409	128.758	0.0751748	6.12176	0.452722	12568520	10058657	0.321377	-0.138606	5.77217
253	CcyanHa1_g253.t1	BHE84141.1	hypothetical protein, conserved	CMT397C	-	-	-	-	-	0	-	75.6422	80.3142	74.6762	89.8371	103.473	88.4417	-0.0168346	5.66322	0.889945	2.80119e+06	3075466	-0.134766	-0.0580748	5.52562
254	CcyanHa1_g254.t1	BHE84142.1	hypothetical protein	CMT398C	-	-	-	-	-	1	-	103.284	105.898	104.964	126.554	132.424	124.785	-0.0155614	7.69904	0.824785	46089684	54018114	-0.228999	-0.183397	7.33415
255	CcyanHa1_g255.t1	BHE84143.1	similar to Golgi transport protein SFT2	CMT399C	-	-	-	-	-	4	-	79.1445	73.6042	76.2366	60.024	70.6688	66.0534	0.495327	5.55177	4.78952e-08	n.d.	n.d.	n.d.	-0.55454	5.93959
256	CcyanHa1_g256.t1	BHE84144.1	hypothetical protein	CMX219C	-	-	-	SP(Sec/SPI)	-	0	-	841.158	842.209	751.389	2.82434	6.51776	2.55263	7.8991	7.1427	0	n.d.	n.d.	n.d.	-4.55092	8.77309
257	CcyanHa1_g257.t1	BHE84145.1	40S ribosomal protein S17	CMT402C	-	-	-	-	-	0	-	1219.91	1217.41	1173.42	925.078	722.972	873.798	0.79022	8.64777	2.18876e-17	47994774	6.85789e+07	-0.514888	-0.362012	4.87452
258	CcyanHa1_g258.t1	BHE84146.1	unknown hydrolase	CMT405C	-	-	-	-	-	2	-	48.118	46.9595	54.4167	63.1954	68.8864	57.415	-0.0723477	6.75457	0.412681	3.67041e+06	4.69874e+06	-0.356332	-0.0631671	7.50919
259	CcyanHa1_g259.t1	BHE84147.1	hypothetical protein	CMT406C	-	-	-	-	-	0	-	64.464	71.3344	62.6463	89.0799	81.0386	70.8942	-0.0125763	4.89621	0.963245	n.d.	n.d.	n.d.	-0.202622	5.27413
260	CcyanHa1_g260.t1	BHE84148.1	hypothetical protein, conserved	CMT407C	-	-	-	-	-	0	-	38.6644	39.3439	42.5009	67.7584	57.7262	68.3486	-0.412435	5.3796	0.00010946	834955	1.93204e+06	-1.21036	-0.245383	6.28033
261	CcyanHa1_g261.t1	BHE84149.1	hypothetical protein	CMT409C	-	-	-	-	-	0	-	70.5966	65.6592	65.4961	108.28	118.039	105.105	-0.441328	7.00876	9.52448e-12	483760	1231563	-1.34813	-0.131522	7.17728
262	CcyanHa1_g262.t1	BHE84150.1	40S ribosomal protein SA (P40)	CMT410C	-	-	-	-	-	0	-	872.186	851.412	885.618	704.518	589.075	717.364	0.648321	9.39967	1.62403e-13	147852867	1.11215e+08	0.410812	-0.484063	6.30656
263	CcyanHa1_g263.t1	BHE84151.1	hypothetical protein	CMT411C	-	-	-	-	-	0	-	171.626	187.196	178.246	0.351313	0	1.77808	8.38275	6.74345	0	522077	n.d.	2n only	-3.79182	9.58041
264	CcyanHa1_g264.t1	BHE84152.1	isocitrate dehydrogenase (NAD+) subunit 1, mitochondrial	CMT412C	-	-	-	-	-	0	-	147.551	145.823	147.372	140.923	119.928	145.382	0.39209	7.39045	4.27885e-07	5.77148e+07	7.12726e+07	-0.304405	-0.513043	7.27115
265	CcyanHa1_g265.t1	BHE84153.1	monodehydroascorbate reductase	CMT414C	-	-	-	-	-	0	-	352.319	358.13	353.954	361.002	362.749	367.361	0.238092	8.99224	0.000401245	66082963	9.20829e+07	-0.478655	-0.0875664	6.97869
266	CcyanHa1_g266.t1	BHE84154.1	similar to psbB mRNA maturation factor Mbb1	CMT415C	-	-	-	-	-	0	-	73.7849	76.3063	75.9918	101.19	105.781	96.6674	-0.153065	7.59012	0.0145493	2.17142e+06	6.10093e+06	-1.49039	-0.145614	7.66794
267	CcyanHa1_g267.t1	BHE84155.1	hypothetical protein	CMX221C	-	-	-	SP(Sec/SPI)	-	0	-	5414.28	5890.01	5490.52	157.32	122.026	162.456	5.52438	9.97861	0	n.d.	n.d.	n.d.	-4.4854	8.47849
268	CcyanHa1_g268.t1	BHE84156.1	similar to carbonic anhydrase precursor	CMT416C	-	-	-	-	-	0	-	176.582	143.07	172.183	70.5548	61.5236	89.1742	1.42766	7.64028	2.51352e-34	271170314	1.91985e+08	0.498208	-1.61467	8.18173
269	CcyanHa1_g269.t1	BHE84157.1	similar to bifunctional aspartokinase/homoserine dehydrogenase	CMT418C	-	-	-	-	-	1	-	32.8702	31.3542	36.0049	0.598955	0.665189	0.303146	6.20788	5.30464	2.17584e-286	221403	n.d.	2n only	-3.61657	10.6223
270	CcyanHa1_g270.t1	BHE84158.1	mitochondrial ribosome releasing factor RRF	CMT419C	-	-	-	-	-	0	-	77.3606	83.4285	85.8575	99.9417	86.1848	102.888	0.0447373	6.12939	0.661025	9689487	12924852	-0.415656	-0.425967	6.39161
271	CcyanHa1_g271.t1	BHE84159.1	malonyl-CoA:Acyl carrier protein transacylase (MCT)	CMT420C	-	-	-	-	-	0	-	217.397	215.024	227.507	209.614	186.473	218.136	0.377113	7.99215	8.34853e-07	94695672	121498955	-0.359574	-0.0813389	6.82283
272	CcyanHa1_g272.t1	BHE84160.1	hypothetical protein	CMT421C	-	-	-	-	-	1	-	202.095	204.454	189.827	212.05	191.006	214.137	0.226309	6.8493	0.0020551	2892380	1744860	0.729146	-0.0536526	5.74631
273	CcyanHa1_g273.t1	BHE84161.1	chloroplast molecular chaperone GrpE	CMT423C	-	-	-	-	-	0	-	303.33	303.789	298.522	219.44	156.896	196.943	0.931425	8.02422	4.64613e-19	116687391	90138620	0.372431	-0.106239	6.56876
274	CcyanHa1_g274.t1	BHE84162.1	hypothetical protein	CMT424C	-	-	-	-	-	0	-	39.2538	41.7555	41.7209	34.6513	32.8534	37.9814	0.49433	6.5717	1.54232e-11	4.40518e+06	7.16218e+06	-0.701199	-0.104145	7.84134
275	CcyanHa1_g275.t1	BHE84163.1	similar to Bax inhibitor-1 (suppressor of BAX induced cell death)	CMT426C	-	-	-	-	-	7	-	176.373	176.894	190.161	173.922	185.249	177.376	0.290717	6.9961	1.78269e-06	n.d.	n.d.	n.d.	0.132082	5.94721
276	CcyanHa1_g276.t1	BHE84164.1	RuvB-like DNA/RNA helicase reptin	CMT427C	-	-	-	-	-	0	-	96.8333	100.386	94.8827	105.179	98.0441	105.818	0.193451	7.1231	0.00324381	1.84496e+07	35137289	-0.929417	-0.101418	6.98893
277	CcyanHa1_g277.t1	BHE84165.1	zinc finger protein	CMT430C	-	-	-	-	-	0	-	694.971	662.259	651.298	811.953	904.153	860.611	-0.0844319	8.74259	0.254577	2039871	2.08162e+06	-0.02923	0.0430335	5.77412
278	CcyanHa1_g278.t1	BHE84166.1	26S proteasome regulatory subunit RPN8	CMT431C	-	-	-	-	-	0	-	256.791	236.792	255.793	262.359	254.332	254.17	0.232685	7.89697	0.000473238	23992933	23433273	0.0340511	-0.0583492	6.40127
279	CcyanHa1_g279.t1	BHE84167.1	similar to charged amino acid rich leucine zipper factor-1	CMT432C	-	-	-	-	-	0	-	118.044	112.597	110.677	100.812	104.517	102.178	0.425213	7.91312	1.7412e-11	3.98449e+06	5.9144e+06	-0.569838	-0.0503272	7.69001
280	CcyanHa1_g280.t1	BHE84168.1	transcription factor E2F	CMT433C	E2F-DP	-	-	-	-	0	-	96.7563	95.6581	106.568	224.403	234.04	227.782	-0.925582	8.34254	9.34118e-42	5.34723e+06	12546682	-1.23044	0.0217482	7.50711
281	CcyanHa1_g281.t1	BHE84169.1	mitochondrial F-type ATPase F1 subunit alpha, precursor	CMT434C	-	-	-	-	-	0	-	575.944	556.277	558.033	612.715	525.343	599.546	0.23288	9.85826	0.00553046	299706987	3.00911e+08	-0.00578634	0.706423	7.54371
282	CcyanHa1_g282.t1	BHE84170.1	2C-methyl-D-erythritol 2,4-cyclodiphosphate synthase	CMT435C	-	-	-	-	-	0	-	3.48283	5.09623	4.91193	2.66053	5.49436	5.8147	0.230605	2.32197	0.378283	63132106	8.51367e+07	-0.431407	-0.00517387	6.66792
283	CcyanHa1_g283.t1	BHE84171.1	hypothetical protein	CMT436C	-	-	-	-	-	2	-	5.14686	5.13028	4.80068	16.786	20.8646	17.0212	-1.58243	7.17529	1.14947e-85	1.87144e+06	1.91285e+07	-3.3535	-0.0566596	10.1296
284	CcyanHa1_g284.t1	BHE84172.1	probable histidinol-phosphate aminotransferase	CMT439C	-	-	-	-	-	0	-	81.7436	86.8254	85.7485	98.8729	85.4443	100.921	0.108386	6.95977	0.183341	10511723	3.14553e+07	-1.5813	-0.124884	6.81771
285	CcyanHa1_g285.t1	BHE84173.1	hypothetical protein	CMT440C	-	-	-	-	-	0	-	62.6435	70.9476	65.1605	76.044	55.9406	58.3039	0.33019	4.88871	0.0147163	7.32179e+06	9023615	-0.301509	-0.14111	5.24802
286	CcyanHa1_g286.t1	BHE84174.1	hypothetical protein, conserved	CMT441C	-	-	-	-	-	0	-	24.7463	23.2008	25.5164	36.6669	37.9488	33.3185	-0.284744	5.75208	0.00142378	1.27718e+06	3.08879e+06	-1.27408	-0.0685511	7.42463
287	CcyanHa1_g287.t1	BHE84175.1	hypothetical protein, conserved	CMT442C	-	-	-	-	-	2	-	70.0248	71.58	68.5393	100.272	108.497	105.946	-0.307242	6.74074	7.23037e-07	874391	1.43956e+06	-0.719281	-0.0867467	6.85377
288	CcyanHa1_g288.t1	BHE84176.1	RING zinc finger protein	CMT443C	-	-	-	-	-	0	-	50.7611	53.3617	52.5589	72.5331	85.3789	70.9512	-0.27536	6.15618	0.00114561	128694	315537	-1.29386	0.0951068	6.4412
289	CcyanHa1_g289.t1	BHE84177.1	hypothetical protein, conserved	CMT444C	-	-	-	-	-	0	-	66.3863	62.4504	70.9516	58.9036	60.5734	62.1479	0.41147	7.48601	1.53544e-10	9752356	1.21681e+07	-0.319283	0.0303751	8.0078
290	CcyanHa1_g290.t1	BHE84178.1	acetoacetyl-CoA synthetase	CMT445C	-	-	-	-	-	0	-	50.2136	56.5865	54.8176	80.5092	96.181	89.9413	-0.448464	7.24999	6.97182e-10	2.65847e+06	6.11723e+06	-1.20228	-0.0611387	7.55609
291	CcyanHa1_g291.t1	BHE84179.1	hypothetical protein	CMT447C	-	-	-	-	-	0	-	1311.37	1336.57	1215.03	2773.33	2888.45	2736.21	-0.845765	8.75366	1.18586e-33	10911206	33956720	-1.63789	0.0969923	4.37173
292	CcyanHa1_g293.t1	BHE84180.1	hypothetical protein	CMT448C	-	-	-	-	-	0	-	118.899	124.392	142.578	246.71	227.397	244.017	0.344736	6.13234	0.00010688	41407	108078	-1.38413	-0.00202028	6.17805
293	CcyanHa1_g292.t1	BHE84181.1	similar to nuclear transport factor 2	CMT450C	-	-	-	-	-	0	-	197.016	182.188	180.268	181.868	160.708	191.696	-0.625332	7.17744	8.42009e-17	n.d.	n.d.	n.d.	-0.205469	5.21128
294	CcyanHa1_g294.t1	BHE84182.1	RNA polymerase I, II, III common subunit	CMT451C	-	-	-	-	-	0	-	95.4353	85.5077	93.2915	87.6343	79.6298	96.5771	0.335008	5.3497	0.0017252	3278268	7.71023e+06	-1.23384	-0.21451	5.43289
295	CcyanHa1_g295.t1	BHE84183.1	mitochondrial DNA helicase Twinkle	CMT452C	-	-	-	-	-	0	-	68.3614	67.4617	68.7215	92.6292	100.264	92.9677	-0.209252	7.54219	0.000478839	5.62369e+06	1.2653e+07	-1.16989	-0.0279432	7.67126
296	CcyanHa1_g296.t1	BHE84184.1	similar to nucleolar RNA-associated protein NRAP	CMT453C	-	-	-	-	-	0	-	52.7813	45.312	53.8468	59.6737	60.6778	61.1699	0.0174904	7.37038	0.833582	1.00094e+07	1.72731e+07	-0.787175	-0.0216797	8.22361
297	CcyanHa1_g297.t1	BHE84185.1	similar to chondroitin 4-sulfotransferase	CMT454C	-	-	-	SP(Sec/SPI)	-	0	-	38.3672	40.57	32.1522	83.3332	78.6508	97.5636	-0.944566	5.8457	2.50635e-17	273536	2.73474e+06	-3.3216	1.30955	7.41199
298	CcyanHa1_g298.t1	BHE84186.1	hypothetical protein, conserved	CMT456C	-	-	-	-	-	0	-	80.3752	87.6925	75.5243	57.3071	52.1958	63.2546	0.773756	6.20969	1.35035e-17	2942611	1.63959e+06	0.843766	-0.470416	7.68373
299	CcyanHa1_g299.t1	BHE84187.1	long-chain-fatty-acid CoA ligase	CMT459C	-	-	-	-	-	3	-	160.381	150.031	150.864	145.975	147.926	144.983	0.345976	8.47212	3.06721e-07	1.57256e+07	2.03209e+07	-0.369843	-0.0994002	7.71464
300	CcyanHa1_g300.t1	BHE84188.1	similar to RAB geranylgeranyl transferase alpha subunit	CMT460C	-	-	-	-	-	0	-	26.6047	28.2809	28.8031	43.1599	45.5502	37.1291	-0.322073	5.17435	0.00304798	2701886	4715384	-0.803408	-0.187971	6.66267
301	CcyanHa1_g301.t1	BHE84189.1	probable retinoblastoma-binding protein 2	CMT461C	-	ARID	-	-	-	0	-	43.0444	45.121	45.067	84.0026	94.6832	87.1215	-0.723209	7.34549	5.66129e-32	1.29811e+06	3.1134e+06	-1.26208	-0.00143107	7.81529
302	CcyanHa1_g302.t1	BHE84190.1	bacterial DNA polymerase I	CMT462C	-	-	-	-	-	0	-	38.125	37.7069	37.8246	65.3257	80.8144	74.4121	-0.680852	7.73443	1.26868e-20	6.59892e+06	1.68695e+07	-1.35412	-0.0445185	8.35801
303	CcyanHa1_g303.t1	BHE84191.1	hypothetical protein, conserved	CMT463C	-	-	-	-	-	0	-	48.2716	48.1005	53.0423	42.0762	51.166	50.1634	0.334449	6.64759	2.0226e-05	7153121	7.65418e+06	-0.0976757	-0.107808	7.49287
304	CcyanHa1_g304.t1	BHE84192.1	similar to dual-specificity phosphatase laforin	CMT465C	-	-	-	-	-	0	-	129.405	125.445	127.809	119.095	120.037	115.386	0.383498	7.28554	2.3066e-11	55678558	81249811	-0.545243	0.0508109	6.69574
305	CcyanHa1_g305.t1	BHE84193.1	similar to transmembrane calcium/manganese transporter Ccc1p	CMT466C	-	-	-	-	-	4	-	117.333	112.577	114.16	111.25	102.379	106.179	0.379576	6.59613	1.66248e-08	11093130	11770816	-0.0855478	0.106036	6.24473
306	CcyanHa1_g306.t1	BHE84194.1	probable GDP-fucose transporter	CMT467C	-	-	-	-	-	9	-	58.4555	55.7782	54.9947	68.0532	76.2412	80.5742	-0.130531	6.01209	0.130857	1.56475e+06	1.14577e+06	0.449613	0.00401216	6.5998
307	CcyanHa1_g307.t1	BHE84195.1	probable tyrosyl-DNA phosphodiesterase	CMT469C	-	-	-	-	-	0	-	63.147	59.012	68.1591	75.1202	85.5456	83.0764	-0.0827409	6.96147	0.272063	1.14268e+06	2994802	-1.39004	-0.148933	7.22979
308	CcyanHa1_g308.t1	BHE84196.1	hypothetical protein, conserved	CMT470C	-	mTERF	-	-	-	0	-	35.5055	35.9719	32.1451	39.0409	38.0683	38.9626	0.11285	5.89472	0.207734	3.15347e+06	4.74725e+06	-0.590149	-0.119848	7.30044
309	CcyanHa1_g309.t1	BHE84197.1	UDP-glucose dehydrogenase	CMT471C	-	-	-	-	-	0	-	381.217	394.976	398.297	126.7	132.353	122.72	1.89414	8.53771	2.30208e-173	3.63926e+07	11121361	1.71031	-0.00423429	6.91214
310	CcyanHa1_g310.t1	BHE84198.1	similar to FKBP-type peptidyl-prolyl cis-trans isomerase	CMT472C	-	-	-	-	-	0	-	74.4982	72.549	83.0922	105.805	85.4183	92.0085	-0.0296355	5.77772	0.815998	34787480	1.47347e+07	1.23935	0.0194339	5.71814
311	CcyanHa1_g311.t1	BHE84199.1	20S core proteasome subunit beta 6	CMT477C	-	-	-	-	-	0	-	213.033	234.037	239.463	249.74	240.051	252.487	0.159767	7.42775	0.017739	20069084	16791166	0.257272	-0.108173	6.37407
312	CcyanHa1_g312.t1	BHE84200.1	probable phosphate transporter Pht2	CMT476C	-	-	-	-	-	10	-	154.032	159.309	171.883	218.253	236.174	213.233	-0.187852	8.0101	0.00872656	n.d.	n.d.	n.d.	-0.0550019	6.90393
313	CcyanHa1_g313.t1	BHE84201.1	hypothetical protein	CMT473C	-	-	-	-	-	2	-	112.054	102.381	102.538	116.453	94.7579	104.072	0.281762	6.05396	0.00338577	743835	1810747	-1.28353	-0.0494887	5.81068
314	CcyanHa1_g314.t1	BHE84202.1	hypothetical protein	CMX222C	-	-	-	-	-	0	-	102.739	96.6846	110.27	104.504	111.229	113.909	0.184725	5.43587	0.0571404	1343133	1.38088e+06	-0.039986	0.0497642	5.11902
315	CcyanHa1_g315.t1	BHE84203.1	hypothetical protein, conserved	CMT478C	-	-	-	-	-	0	-	72.8203	73.5067	78.3648	103.277	96.6593	97.7694	-0.134564	6.86659	0.0472993	4306359	7993007	-0.89227	-0.00113403	6.88526
316	CcyanHa1_g316.t1	BHE84204.1	similar to transcription initiation factor TFIID, subunit TAF7	CMT479C	-	-	-	-	-	0	-	98.798	98.8241	97.2369	107.941	121.765	112.01	0.0614908	6.80492	0.366018	2.08915e+06	2982531	-0.513621	-0.103837	6.46969
317	CcyanHa1_g317.t1	BHE84205.1	hypothetical protein, conserved	CMT480C	-	-	-	-	-	0	-	71.4192	66.8823	70.2768	120.054	113.998	113.822	-0.464147	6.0944	7.70322e-10	2677912	3.57037e+06	-0.414964	-0.0995317	6.00577
318	CcyanHa1_g318.t1	BHE84206.1	similar to p53-related protein kinase	CMT481C	-	-	TKL-Pl-3	-	-	0	-	53.3285	53.7192	49.8765	98.5889	110.518	111.206	-0.750897	5.81483	1.00509e-18	7.44822e+06	7.58094e+06	-0.0254825	-0.00906967	6.01715
319	CcyanHa1_g319.t1	BHE84207.1	hypothetical protein	CMT482C	-	-	-	-	-	0	-	80.2674	86.6831	78.0342	144.891	141.577	137.226	-0.517264	6.33395	8.52836e-13	1.97141e+06	3.23167e+06	-0.71305	-0.0554099	5.87907
320	CcyanHa1_g320.t1	BHE84208.1	hypothetical protein	CMT646C	-	-	-	-	-	0	-	105.067	114.509	88.4784	98.9097	89.0705	106.356	0.343294	6.15341	0.00143591	n.d.	n.d.	n.d.	0.0557642	5.72294
321	CcyanHa1_g321.t1	BHE84209.1	probable flavin-linked sulfhydryl oxidase ERV1	CMT484C	-	-	-	-	-	1	-	65.3753	72.8995	72.0714	49.8423	46.7656	53.4836	0.761856	5.47113	3.47281e-15	5036294	2059221	1.29026	-0.0349063	6.07181
322	CcyanHa1_g322.t1	BHE84210.1	mitochondrial ribosomal protein S7, precursor	CMT485C	-	-	-	-	-	0	-	89.8657	88.8579	115.62	131.311	114.342	107.668	0.0026865	5.48791	0.976736	6744693	6998845	-0.0533641	0.0117672	5.31493
323	CcyanHa1_g323.t1	BHE84211.1	similar to ribosome binding factor A	CMT486C	-	-	-	-	-	0	-	196.343	199.643	192.016	198.773	200.494	210.952	0.222521	7.07077	0.000289697	4811481	7193420	-0.580197	-0.015831	5.69434
324	CcyanHa1_g324.t1	BHE84212.1	similar to DNA cross-link repair protein SNM1	CMT487C	-	-	-	-	-	0	-	31.3949	40.1792	34.5013	64.4221	65.6256	62.8219	-0.591317	6.59418	1.25889e-12	220320	848265	-1.94492	-0.114872	7.42656
325	CcyanHa1_g325.t1	BHE84213.1	glutamine-dependent NAD synthetase	CMT488C	-	-	-	-	-	0	-	33.9658	36.3673	35.1798	43.1937	43.7808	42.5481	-0.0236977	6.45548	0.764644	8583270	2.2806e+07	-1.40982	-0.0549551	7.6444
326	CcyanHa1_g326.t1	BHE84214.1	2-methylthioadenine synthetase	CMT489C	-	-	-	-	-	0	-	122.129	118.085	121.585	118.039	121.272	124.423	0.266948	7.93918	2.64156e-05	3453567	5.60739e+06	-0.699241	0.0159245	7.55761
327	CcyanHa1_g327.t1	BHE84215.1	similar to thylakoidal sec-independent protein transporter Tha4	CMT491C	-	-	-	-	-	0	-	482.021	456.399	475.2	478.657	464.545	496.534	0.248295	7.75649	0.000128232	48403600	21399200	1.17756	-0.0212783	5.17968
328	CcyanHa1_g328.t1	BHE84216.1	similar to 3-methyladenine DNA glycosylase alkA	CMT492C	-	-	-	-	-	0	-	34.2896	34.7304	37.6587	25.8392	21.9444	25.0017	0.823927	4.68652	7.8047e-13	865458	792821	0.126468	-0.0186548	6.09801
329	CcyanHa1_g329.t1	BHE84217.1	mitochondrial division protein FtsZ1-2	CMT493C	-	-	-	-	-	0	Organelle division: ftsZ	2.24121	2.27835	1.79669	223.756	218.093	234.799	-6.45342	7.48631	0	162449	2.77213e+07	-7.41487	1.22987	8.06998
330	CcyanHa1_g330.t1	BHE84218.1	similar to pheromone shutdown protein TraB	CMT494C	-	-	-	-	-	0	-	69.1851	75.2877	72.7509	83.9464	90.5153	83.4344	0.0236662	6.30995	0.75808	4.66852e+06	2.82952e+06	0.722405	0.00520231	6.36574
331	CcyanHa1_g331.t1	BHE84219.1	hypothetical protein	CMX223C	-	-	-	-	-	1	-	170.617	196.655	167.564	190.339	199.087	224.631	0.0780694	6.35225	0.424014	15317670	9430950	0.699722	-0.1417	5.16279
332	CcyanHa1_g332.t1	BHE84220.1	similar to 5'-AMP-activated protein kinase, gamma-1 subunit	CMT495C	-	-	-	-	-	0	-	60.2753	66.3184	66.4101	97.4961	105.29	105.36	-0.402005	7.01402	3.93205e-10	2.72752e+06	9.07061e+06	-1.73361	-0.00435425	7.17728
333	CcyanHa1_g333.t1	BHE84221.1	glucose-6-phosphate isomerase	CMT497C	-	-	-	-	-	0	-	150.899	164.086	157.03	109.492	100.433	104.418	0.859234	7.79122	6.3852e-37	82581091	92430441	-0.162557	-0.387169	7.32307
334	CcyanHa1_g334.t1	BHE84222.1	hypothetical protein, conserved	CMT498C	-	-	-	-	-	0	-	316.835	327.529	311.139	7.04899	5.71102	5.61578	5.96363	8.02179	0	4.65056e+07	979338	5.56945	-3.03284	9.40941
335	CcyanHa1_g335.t1	BHE84223.1	hypothetical protein, conserved	CMT499C	-	-	-	-	-	0	-	101.121	95.3495	103.389	126.403	131.573	134.613	-0.113173	6.06839	0.144204	n.d.	n.d.	n.d.	-0.233168	5.73963
336	CcyanHa1_g336.t1	BHE84224.1	DUF202 domain-containing protein	CMX224C	-	-	-	-	-	3	-	29.3099	31.2417	32.9684	57.7867	53.5309	58.0423	-0.585372	4.21002	4.77376e-06	n.d.	n.d.	n.d.	-0.0360567	5.59235
337	CcyanHa1_g337.t1	BHE84225.1	hypothetical protein	CMT500C	-	-	-	-	-	0	-	33.4057	32.103	35.1328	61.3243	62.5567	63.0014	-0.619322	6.22924	6.43014e-19	1.51583e+06	7167309	-2.24132	-0.00324385	6.97035
338	CcyanHa1_g338.t1	BHE84226.1	probable transcription elongation factor S-II (TFIIS)	CMT501C	-	IWS1	-	-	-	0	-	53.0089	56.0538	53.0673	82.6434	88.7607	89.6516	-0.412029	7.28183	1.0083e-11	1.44557e+07	4.07738e+07	-1.49601	-0.0404059	7.74826
339	CcyanHa1_g339.t1	BHE84227.1	hypothetical protein	CMT502C	-	-	-	-	-	7	-	29.4389	31.0972	27.64	45.4203	47.4691	41.0073	-0.330487	5.86873	0.000236344	1860159	4.09496e+06	-1.13842	-0.0656375	7.15006
340	CcyanHa1_g340.t1	BHE84228.1	hypothetical protein	CMT503C	-	-	-	-	-	0	-	74.1915	77.4391	76.8487	107.848	119.979	104.999	-0.270312	7.34569	2.90912e-05	1.22541e+06	8.97498e+06	-2.87264	0.0557839	7.33845
341	CcyanHa1_g341.t1	BHE84229.1	alpha-tubulin	CMT504C	-	-	-	-	-	0	-	1358.05	1378.58	1446.95	3500.9	3748.37	3470.55	-1.08343	11.5899	2.88666e-56	6918995	1.14504e+08	-4.0487	0.0549259	6.89057
342	CcyanHa1_g342.t1	BHE84230.1	hypothetical protein, conserved	CME031C	-	-	-	-	-	0	-	78.9959	80.0397	79.802	146.617	173.368	153.392	-0.712818	7.24644	5.98245e-27	5250782	1.19993e+07	-1.19235	0.158408	6.4244
343	CcyanHa1_g343.t1	BHE84231.1	unknown RING finger protein	CME030C	-	-	-	-	-	0	-	38.5781	37.1665	36.6169	199.721	235.466	197.092	-2.21643	6.12595	3.81724e-128	n.d.	n.d.	n.d.	0.134751	4.92079
344	CcyanHa1_g344.t1	BHE84232.1	chromosome assembly complex Condensin, core subunit C	CME029C	-	-	-	-	-	0	-	112.318	113.973	113.338	248.633	288.578	261.254	-0.95851	9.49774	4.05516e-40	4.44589e+06	30454662	-2.77612	-0.00128305	8.40928
345	CcyanHa1_g345.t1	BHE84233.1	threonine--tRNA ligase, cytoplasmic	CMS208C	-	-	-	-	-	0	-	96.6513	94.9594	100.858	96.4573	95.9677	93.931	0.303243	7.65979	4.91076e-07	57526795	9.81723e+07	-0.771083	0.00475845	7.70339
346	CcyanHa1_g346.t1	BHE84234.1	mitochondrial inner membrane insertion complex subunit Tim22	CMS209C	-	-	-	-	-	2	-	99.5699	97.3558	99.4412	128.806	129.802	117.504	-0.0728048	5.88246	0.41794	355980	315103	0.175973	-0.0484772	5.37011
347	CcyanHa1_g347.t1	BHE84235.1	similar to D-aminoacid oxidoreductase, DadA	CMS211C	-	-	-	-	-	1	-	83.2933	82.051	79.9199	107.471	113.316	93.4474	-0.0855687	7.06387	0.275918	5.1385e+06	1.0726e+07	-1.06169	0.0218306	6.73731
348	CcyanHa1_g348.t1	BHE84236.1	hypothetical protein	CMS213C	-	-	-	-	-	3	-	30.8744	31.443	23.9051	45.1544	44.4199	31.7413	-0.22418	3.53995	0.212765	32357.8	23354.2	0.470431	0.0918456	4.61477
349	CcyanHa1_g349.t1	BHE84237.1	hypothetical protein	CMS519C	-	-	-	-	-	0	-	347.995	347.85	333.649	950.19	1078.74	983.718	-1.27401	8.34714	1.09654e-74	10829088	26426460	-1.28707	0.317753	5.24348
350	CcyanHa1_g350.t1	BHE84238.1	similar to CDK7/cyclin H assembly factor MAT1/TFIIH subunit:	CMS215C	-	-	-	-	-	0	-	129.821	132.872	133.461	166.563	170.761	171.509	-0.087202	6.79842	0.164911	789087	1356648	-0.78179	0.0999191	5.95293
351	CcyanHa1_g351.t1	BHE84239.1	hypothetical protein, conserved	CMS217C	-	-	-	-	-	0	-	126.031	113.742	124.536	142.465	124.851	136.965	0.12404	6.59043	0.126275	9.27261e+06	1.39296e+07	-0.587101	0.0682994	5.7677
352	CcyanHa1_g352.t1	BHE84240.1	similar to mitochondrial distribution and morphology; Mdm38p	CMS218C	-	-	-	-	-	1	-	67.8285	58.3273	67.2848	55.8201	61.2523	65.7534	0.35973	6.01705	8.48427e-05	1.12705e+07	1.82895e+07	-0.698461	-0.124066	6.57273
353	CcyanHa1_g353.t1	BHE84241.1	similar to dsRNA-specific ribonuclease	CMS219C	-	-	-	-	-	0	-	65.9466	63.2363	66.2871	75.8996	81.7156	81.3082	-0.0142588	7.07414	0.830416	1.53375e+06	2.70867e+06	-0.820526	0.0305542	7.32391
354	CcyanHa1_g354.t1	BHE84242.1	probable phosphate transporter	CMS220C	-	-	-	-	-	13	-	54.6774	45.0205	48.5959	71.5334	82.8941	80.4348	-0.385268	6.78818	1.50936e-06	n.d.	n.d.	n.d.	0.0304042	7.24482
355	CcyanHa1_g355.t1	BHE84243.1	similar to nuclear receptor binding factor 1	CMS221C	-	-	-	-	-	0	-	720.329	723.962	676.528	497.11	554.779	489.422	0.734972	9.26068	1.44537e-23	2.97257e+08	2.28893e+08	0.377041	-0.0490052	6.33379
356	CcyanHa1_g356.t1	BHE84244.1	NADH dehydrogenase I (Complex I) iron-sulfur protein 23kDa subunit (TYKY)	CMS223C	-	-	-	-	-	0	-	116.682	128.71	110.487	171.803	180.322	166.435	-0.269436	6.67949	0.00021591	9993029	8948946	0.159204	-0.024529	5.57559
357	CcyanHa1_g357.t1	BHE84245.1	hypothetical protein, conserved	CMS224C	-	-	-	-	-	2	-	78.0203	82.7216	83.1332	99.8248	103.396	108.681	-0.0803267	6.35003	0.280898	2172109	4395292	-1.01686	-0.0779501	6.30092
358	CcyanHa1_g358.t1	BHE84246.1	hypothetical protein, conserved	CMF120C	-	GNAT	-	-	-	0	-	63.9803	57.2	53.2474	64.7429	56.0489	65.4247	0.184289	5.71556	0.0978084	600203	1.11077e+06	-0.888032	-0.0300729	5.9369
359	CcyanHa1_g359.t1	BHE84247.1	similar to serine/threonine protein kinase AKT	CMF118C	-	-	AGC_PKA-PKG	-	-	1	-	49.227	47.4247	50.597	75.8071	84.3103	81.1872	-0.438083	7.01482	9.52395e-13	2.15576e+06	4564084	-1.08213	-0.0298009	7.51534
360	CcyanHa1_g360.t1	BHE84248.1	phosphoribulokinase	CMF117C	-	-	-	-	-	0	-	471.533	493.861	504.097	529.177	394.568	520.412	0.296676	9.27282	0.00701397	305072160	2.62737e+08	0.215534	0.0368017	6.92241
361	CcyanHa1_g361.t1	BHE84249.1	unknown iron-sulfur protein	CMF116C	-	-	-	-	-	0	-	63.2248	63.4376	73.135	98.7577	106.652	102.956	-0.355122	6.35499	2.77912e-06	2.58657e+06	5.7603e+06	-1.15511	0.0109185	6.52148
362	CcyanHa1_g362.t1	BHE84250.1	hypothetical protein	CMF115C	-	-	-	-	-	0	-	53.4534	60.2886	58.2734	77.385	80.7557	85.5737	-0.228552	5.74711	0.0112024	5.86646e+06	8.11386e+06	-0.4679	0.0219125	5.96563
363	CcyanHa1_g363.t1	BHE84251.1	probable calcium/calmodulin-dependent protein kinase kinase	CMF114C	-	-	CAMK_OST1L	-	-	0	-	39.2403	39.4665	42.7941	48.6034	56.8191	53.7302	-0.115971	6.52969	0.128788	4811530	1.36918e+07	-1.50874	0.00926962	7.59897
364	CcyanHa1_g364.t1	BHE84252.1	hypothetical protein	CMX034C	-	-	-	-	-	3	-	47.0942	42.4285	46.6318	61.9506	47.9214	53.8179	0.00719459	4.37863	0.984918	118675	320074	-1.43139	-0.00747209	5.63557
365	CcyanHa1_g365.t1	BHE84253.1	replication factor C subunit 2	CMF110C	-	-	-	-	-	0	-	56.1904	52.6709	55.4878	81.4346	79.796	89.3802	-0.330899	6.02636	4.70792e-05	8.0254e+06	1.85643e+07	-1.20988	0.10652	6.34723
366	CcyanHa1_g366.t1	BHE84254.1	similar to putative vesicle transport protein	CMF111C	-	-	-	-	-	1	SNARE: SEC22	124.269	130.625	127.437	119.162	118.802	120.81	0.365459	6.41005	3.46804e-08	1.08444e+07	8.59742e+06	0.334969	-0.089851	5.97387
367	CcyanHa1_g367.t1	BHE84255.1	similar to cleavage stimulation factor subunit 2	CMF108C	-	-	-	-	-	0	-	121.964	118.885	125.397	140.497	145.922	147.141	0.0311356	6.87533	0.645619	7337107	6236838	0.234397	-0.100856	5.88047
368	CcyanHa1_g368.t1	BHE84256.1	hypothetical protein	CMF107C	-	-	-	-	-	1	-	60.2026	58.345	58.9993	69.444	70.3949	72.8988	0.0151903	6.88125	0.841786	1438547	4.96084e+06	-1.78597	0.0198076	7.32978
369	CcyanHa1_g369.t1	BHE84257.1	similar to MtN3-like protein	CMF105C	-	-	-	-	-	7	-	101.975	109.062	105.942	166.177	182.017	171.629	-0.440074	7.66223	9.67028e-13	1187553	1.7978e+06	-0.598242	-0.0683784	6.99617
370	CcyanHa1_g370.t1	BHE84258.1	similar to Tsi1-interacting protein TSIP1	CMF104C	-	-	-	-	-	0	-	213.834	203.125	230.418	373.08	378.018	355.525	-0.502366	6.77358	2.38992e-14	355971	539900	-0.600933	0.0297058	5.00743
371	CcyanHa1_g371.t1	BHE84259.1	clathrin heavy chain	CMF103C	-	-	-	-	-	0	-	152.806	157.996	155.85	125.854	141.559	127.121	0.516547	9.48558	3.6873e-13	1.2541e+08	1.41975e+08	-0.178982	0.0563881	8.76132
372	CcyanHa1_g372.t1	BHE84260.1	similar to cell division cycle protein cdc16	CMF102C	-	-	-	-	-	0	-	42.6951	41.8215	43.8736	61.1815	60.8629	58.8694	-0.222561	6.5544	0.000609737	9.7075e+06	16551972	-0.769832	0.0398324	7.37493
373	CcyanHa1_g373.t1	BHE84261.1	similar to Muconate cycloisomerase related protein	CMF101C	-	-	-	-	-	0	-	158.787	168.5	172.542	1034.21	1227.04	1080.34	-2.46647	10.1536	5.7096e-205	1.20455e+06	3.72813e+07	-4.95188	2.27119	8.92522
374	CcyanHa1_g374.t1	BHE84262.1	casein kinase-related protein	CMF099C	-	-	CK1_CK1-Pl	-	-	0	-	120.637	125.272	122.522	120.207	124.917	119.066	0.290248	8.10391	8.09158e-06	2.68954e+06	4.21848e+06	-0.649365	0.099308	7.76939
375	CcyanHa1_g375.t1	BHE84263.1	similar to glycine cleavage system H protein	CMF098C	-	-	-	-	-	0	-	607.068	575.326	595.178	510.158	387.457	558.831	0.560171	8.17126	7.48168e-07	127322422	1.0694e+07	3.57361	0.026026	5.68656
376	CcyanHa1_g376.t1	BHE84264.1	D-ribulokinase, ribitol kinase	CMF097C	-	-	-	-	-	0	-	22.2372	21.6472	22.1227	36.1186	36.3494	34.5136	-0.42383	5.96824	2.25859e-08	1.7129e+06	4.75019e+06	-1.47154	-0.027383	7.61188
377	CcyanHa1_g377.t1	BHE84265.1	TATA-box binding protein	CMF095C	-	-	-	-	-	0	-	220.162	224.823	217.853	364.999	371.452	333.261	-0.417674	7.71977	1.19602e-10	10910476	24066926	-1.14134	0.0706033	6.27007
378	CcyanHa1_g378.t1	BHE84266.1	hypothetical protein, conserved	CMF094C	-	-	-	-	-	7	-	74.6363	73.6394	79.1717	100.627	111.688	108.268	-0.221379	6.4316	0.00149265	563995	1734819	-1.62103	0.0771493	6.49804
379	CcyanHa1_g379.t1	BHE84267.1	hypothetical protein	CMF092C	-	-	-	-	-	0	-	141.047	151.508	142.42	245.983	278.906	267.039	-0.589738	7.96724	3.85489e-18	2.48244e+06	6.28397e+06	-1.33992	-0.00117491	6.92742
380	CcyanHa1_g380.t1	BHE84268.1	probable phosphatidylethanolamine methyltransferase	CMF090C	-	-	-	-	-	12	-	85.0644	84.8138	84.4636	119.536	124.034	120.853	-0.244733	7.8001	5.20996e-05	967339	1.00796e+06	-0.0593504	0.102783	7.51992
381	CcyanHa1_g381.t1	BHE84269.1	1-deoxyxylulose-5-phosphate synthase	CMF089C	-	-	-	-	-	0	-	224.18	229.453	233.603	300.528	306.72	292.47	-0.115159	9.18448	0.101004	15938552	35459330	-1.15364	0.0741591	7.75604
382	CcyanHa1_g382.t1	BHE84270.1	hypothetical protein	CMF088C	-	-	-	-	-	0	-	138.116	144.605	144.567	144.325	139.03	155.155	0.237359	7.4073	0.000315138	2.21667e+06	2279449	-0.0402909	-0.0163388	6.72682
383	CcyanHa1_g383.t1	BHE84271.1	hypothetical protein	CMF087C	-	-	-	-	-	0	-	118.114	120.302	116.631	136.716	136.68	142.229	0.0485178	6.19437	0.547306	2777985	2539553	0.129464	0.0731207	5.81883
384	CcyanHa1_g384.t1	BHE84272.1	probable myo-inositol dehydrogenase	CMF086C	-	-	-	-	-	0	-	320.128	301.087	320.499	348.764	358.06	345.827	0.113092	8.67717	0.105934	57299949	1.1436e+08	-0.99698	-0.00373153	6.9507
385	CcyanHa1_g385.t1	BHE84273.1	Sm protein D1	CMF084C	-	-	-	-	-	0	-	20.4278	26.4748	25.3116	30.399	32.8399	25.3864	-0.0403674	3.51213	0.902476	2.6617e+06	4476666	-0.750078	-0.0766009	5.70168
386	CcyanHa1_g386.t1	BHE84274.1	adaptor-related protein complex 1, gamma subunit	CMF083C	-	-	-	-	-	1	-	56.9138	60.8736	56.4408	69.0343	74.1464	65.7052	0.011054	7.43298	0.87405	7227005	1.21786e+07	-0.752878	0.00936482	7.93873
387	CcyanHa1_g387.t1	BHE84275.1	similar to oxygen regulated protein precursor	CMF082C	-	-	-	-	-	0	-	49.296	48.6564	52.4138	36.856	39.8089	42.2105	0.615185	6.8997	9.2183e-21	2.53232e+07	9.82738e+06	1.36558	0.129995	7.85418
388	CcyanHa1_g388.t1	BHE84276.1	hypothetical protein	CMF081C	-	-	-	-	-	0	-	60.4468	55.2308	60.795	76.2546	78.7927	76.7615	-0.119276	6.43743	0.0915329	163005	520837	-1.67592	0.0110418	6.73306
389	CcyanHa1_g389.t1	BHE84277.1	hypothetical protein, conserved	CMF080C	-	-	-	-	-	0	-	143.392	127.477	133.386	141.041	127.888	133.799	0.279248	7.85205	0.000148637	21346970	42706679	-1.00043	-0.0243054	7.202
390	CcyanHa1_g390.t1	BHE84278.1	hypothetical protein	No hits	-	-	-	-	-	0	-	107.078	101.934	99.1188	145.086	147.616	141.816	-0.220528	6.79537	0.000476225	511877	1556831	-1.60474	0.00964087	6.14617
391	CcyanHa1_g391.t1	BHE84279.1	hypothetical protein, conserved	CMF079C	-	-	-	-	-	0	-	51.3746	48.7792	54.1963	66.5025	64.837	61.9361	-0.0537705	5.68849	0.585195	1.09295e+06	2143149	-0.971511	0.0296343	6.3152
392	CcyanHa1_g392.t1	BHE84280.1	26S proteasome ATP-dependent regulatory subunit	CMF078C	-	-	-	-	-	0	-	308.881	292.437	301.927	333.829	321.638	321.962	0.159645	8.54733	0.0228821	1.43648e+07	1.79599e+07	-0.322246	-0.0381038	6.83478
393	CcyanHa1_g393.t1	BHE84281.1	similar to dnaJ protein	CMF076C	-	-	-	SP(Sec/SPI)	-	0	-	209.579	221.236	215.164	158.361	169.649	142.907	0.726333	7.12854	6.27065e-28	8339477	4407734	0.91992	-0.0238472	6.0261
394	CcyanHa1_g394.t1	BHE84282.1	hypothetical protein, conserved	CMF075C	-	-	-	-	-	4	-	58.7847	61.5996	54.5025	84.119	101.963	68.9983	-0.271874	6.20956	0.0223328	1685129	1.28073e+06	0.395892	-0.091007	6.69422
395	CcyanHa1_g395.t1	BHE84283.1	glutamate decarboxylase	CMF072C	-	-	-	-	-	0	-	402.396	399.623	406.808	456.879	493.944	465.979	0.0451328	9.45377	0.541892	2.71657e+07	3.58025e+07	-0.398277	-0.0046944	7.4544
396	CcyanHa1_g396.t1	BHE84284.1	probable mannosyl-oligosaccharide glucosidase	CMF070C	-	-	-	-	-	1	-	58.6936	61.0627	57.6876	34.9217	33.7594	34.7979	1.05239	7.04787	3.53682e-68	11707210	5.62555e+06	1.05733	4.14265e-05	7.86111
397	CcyanHa1_g397.t1	BHE84285.1	chromosome assembly complex Condensin I, subunit H	CMF069C	-	-	-	-	-	0	-	73.6411	80.3941	80.1729	214.595	263.129	218.66	-1.29774	8.47648	1.47338e-55	231942	5412896	-4.54456	0.0464637	7.55782
398	CcyanHa1_g398.t1	BHE84286.1	2-oxoglutarate dehydrogenase, E1 component	CMF068C	-	-	-	-	-	0	-	132.031	123.314	123.626	119.192	128.547	124.459	0.300775	8.57763	1.38321e-05	4.34977e+07	8.60489e+07	-0.984218	-0.00264644	8.05086
399	CcyanHa1_g399.t1	BHE84287.1	flavin-dependent tRNA:m5U methyltransferase trmFO	CMF066C	-	-	-	-	-	0	-	120.672	116.485	118.487	109.281	108.196	115.663	0.369116	7.96788	1.45794e-08	9.18399e+06	2.5772e+07	-1.48861	-0.021625	7.46251
400	CcyanHa1_g400.t1	BHE84288.1	mitochondrial ribosomal protein L3 precursor	CMF065C	-	-	-	-	-	0	-	56.5969	65.1354	62.0175	71.0121	74.2368	68.0599	0.0543856	5.99024	0.538586	2.50949e+06	7447007	-1.56926	0.11952	6.18723
401	CcyanHa1_g401.t1	BHE84289.1	hypothetical protein	CMF063C	-	-	-	-	-	1	-	125.871	125	129.271	187.708	197.769	178.607	-0.297764	6.88929	1.76076e-06	1.31185e+06	3.39131e+06	-1.37024	0.00595151	6.0079
402	CcyanHa1_g402.t1	BHE84290.1	mitochondrial general import pore subunit Tom40	CMF062C	-	-	-	-	-	0	-	270.181	267.121	270.149	306.564	274.773	299.245	0.148196	8.16644	0.0492072	21159370	23140297	-0.129111	0.0111952	6.37695
403	CcyanHa1_g403.t1	BHE84291.1	hypothetical protein	CMF193C	-	-	-	-	-	0	-	81.6296	88.369	77.4983	154.924	164.581	155.09	-0.66469	6.17456	1.61856e-18	338659	1.10617e+06	-1.70767	-0.0501346	5.5155
404	CcyanHa1_g404.t1	BHE84292.1	similar to dishevelled associated activator of morphogenesis	CMF060C	-	-	-	-	-	2	actin related: Formin	53.9931	53.2711	50.9636	1.92581	1.97425	2.36178	4.94426	7.00651	0	2.35351e+06	25532.9	6.52631	-2.27167	10.0409
405	CcyanHa1_g405.t1	BHE84293.1	hypothetical protein, conserved	CMF059C	-	-	-	-	-	0	-	125.169	153.609	133.539	125.171	96.4335	122.926	0.532184	6.31396	1.83207e-06	4.03751e+06	4185646	-0.051984	-0.0940063	5.87128
406	CcyanHa1_g406.t1	BHE84294.1	hypothetical protein	No hits	-	-	-	-	-	0	-	24.3645	22.0001	23.789	47.311	42.7071	44.4651	-0.664435	6.02859	9.39729e-16	n.d.	249675	n only	-0.0463355	7.33246
407	CcyanHa1_g407.t1	BHE84295.1	probable zinc transporter	CMF058C	-	-	-	-	-	6	-	65.6609	71.3586	72.848	80.76	89.4145	87.9549	-0.0257134	6.60718	0.74995	2105399	1771732	0.248933	-0.0595118	6.88721
408	CcyanHa1_g408.t1	BHE84296.1	hypothetical protein, conserved	CMF057C	-	-	-	-	-	0	-	192.22	184.977	200.781	211.812	240.53	194.68	0.110288	7.99119	0.173811	3.00713e+06	7.11173e+06	-1.24181	-0.0773268	6.98798
409	CcyanHa1_g409.t1	BHE84297.1	NADH dehydrogenase type II	CMF056C	-	-	-	-	-	0	-	516.58	515.739	482.486	445.475	527.146	443.819	0.371951	9.76982	4.56425e-06	101076756	1.12772e+08	-0.157957	-0.103322	7.35697
410	CcyanHa1_g410.t1	BHE84298.1	GTP cyclohydrolase I	CMF055C	-	-	-	-	-	0	-	208.673	201.105	206.359	168.809	141.818	177.34	0.611473	7.2549	3.11636e-14	105802	2.25568e+06	-4.41413	0.013159	6.19297
411	CcyanHa1_g411.t1	BHE84299.1	similar to hormone-sensitive lipase	CMF053C	-	-	-	-	-	0	-	40.0067	36.0183	38.8846	44.9704	57.6123	52.5981	-0.157086	7.07868	0.0591226	4678332	1.07133e+07	-1.19533	-0.0387739	7.93777
412	CcyanHa1_g412.t1	BHE84300.1	hypothetical protein, conserved	CMF052C	-	-	-	-	-	2	-	72.424	75.5489	71.2162	80.39	83.6369	86.8679	0.0806492	7.44869	0.215107	6.83731e+06	7.72245e+06	-0.175629	-0.91899	8.23641
413	CcyanHa1_g413.t1	BHE84301.1	hypothetical protein	CMX033C	-	-	-	-	-	0	-	109.223	109.777	106.908	0.995124	0.803759	1.00731	7.10087	5.26771	0	585869	117690	2.31559	-3.97827	9.51905
414	CcyanHa1_g414.t1	BHE84302.1	probable calcium/calmodulin-dependent protein kinase	CMF051C	-	-	CAMK_CDPK	-	-	1	-	112.227	120.522	115.661	190.048	193.548	193.869	-0.455412	7.54139	1.83159e-14	36265867	8.25077e+07	-1.18592	-0.415936	6.92788
415	CcyanHa1_g415.t1	BHE84303.1	similar to ribulose-1,5 bisphosphate carboxylase/oxygenase large subunit N-methyltransferase	CMF050C	-	SET	-	-	-	0	-	61.3888	45.4045	51.5998	36.6436	36.4313	43.1801	0.725629	5.99703	3.43763e-10	13651553	9.98776e+06	0.450831	-0.440548	7.29077
416	CcyanHa1_g416.t1	BHE84304.1	similar to E3 ubiquitin protein ligase Itch	CMF048C	-	-	-	-	-	0	BAR	3696.22	3589.35	3371.91	0.73766	0.620631	0.155562	12.9397	10.9803	0	2.77614e+08	n.d.	2n only	-4.61525	10.6509
417	CcyanHa1_g417.t1	BHE84305.1	probable mercaptopyruvate sulfurtransferase	CMF047C	-	-	-	-	-	0	-	94.0051	95.0002	102.152	101.305	102.849	100.906	0.204227	6.49281	0.00219852	6373043	9770506	-0.616451	-0.503459	6.53409
418	CcyanHa1_g418.t1	BHE84306.1	hypothetical protein	No hits	-	-	-	-	-	0	-	46.0504	44.2188	43.3727	46.3848	54.5801	46.6574	0.130208	5.17021	0.225799	n.d.	70257	n only	-0.199661	6.19157
419	CcyanHa1_g419.t1	BHE84307.1	similar to beta-tubulin folding cofactor D	CMF046C	-	-	-	-	-	0	-	11.9089	11.3151	11.4271	43.7508	48.3178	41.169	-1.66871	6.42534	1.17882e-107	713668	7.10447e+06	-3.3154	-0.0651305	8.11286
420	CcyanHa1_g420.t1	BHE84308.1	hypothetical protein	CMX032C	-	-	-	-	-	0	-	148.08	137.688	141.822	134.41	129.544	132.809	0.383365	6.39181	2.72869e-08	19418.9	34416.7	-0.825647	-0.0591515	5.72039
421	CcyanHa1_g421.t1	BHE84309.1	probable alpha-1,2-mannosidase, endoplasmic reticulum	CMF045C	-	-	-	-	-	1	-	94.1322	106.893	97.69	6.44477	7.1105	6.22107	4.18409	6.78743	0	745628	n.d.	2n only	-1.44226	8.39128
422	CcyanHa1_g422.t1	BHE84310.1	probable glutathione synthetase	CMF043C	-	-	-	-	-	0	-	100.139	102.937	99.8634	131.768	134.429	146.068	-0.169038	7.614	0.00947838	2.91842e+07	65917050	-1.17547	-0.125011	7.2465
423	CcyanHa1_g423.t1	BHE84311.1	similar to programed cell death protein 5 (TFAR19)	CMF042C	-	-	-	-	-	0	-	86.9017	93.2978	82.8854	166.357	149.783	167.688	-0.60292	5.64567	1.67747e-10	25893446	13709981	0.91736	0.0985501	5.07618
424	CcyanHa1_g424.t1	BHE84312.1	hypothetical protein	CMF040C	-	-	-	-	-	0	-	1.26805	1.36068	2.01192	157.584	172.57	161.119	-6.46282	6.18893	0	n.d.	1.42628e+07	n only	0.720809	6.93568
425	CcyanHa1_g425.t1	BHE84313.1	hypothetical protein, conserved	CMF039C	-	-	-	-	-	0	-	144.111	148.75	147.2	152.11	195.886	175.428	0.025033	7.21112	0.775791	6.9951e+06	9.80353e+06	-0.486957	0.0874568	6.28438
426	CcyanHa1_g426.t1	BHE84314.1	similar to sedlin	CMF038C	-	-	-	-	-	0	-	65.0581	64.7082	57.7505	92.7516	90.6924	81.0421	-0.223043	5.1693	0.0385501	36219.7	150576	-2.05565	0.0824674	5.89325
427	CcyanHa1_g427.t1	BHE84315.1	hypothetical protein, conserved	CMF035C	-	-	-	-	-	0	-	29.5333	29.3283	33.0029	42.2886	45.7287	46.3662	-0.27545	6.70132	6.98136e-05	1.50208e+07	2.19377e+07	-0.546445	-0.00960092	7.80892
428	CcyanHa1_g428.t1	BHE84316.1	nucleolar RNA helicase II/Gu	CMF033C	-	-	-	-	-	0	-	522.769	522.686	529.934	427.408	427.27	431.456	0.566341	9.99808	2.58999e-17	1.33249e+08	1.65365e+08	-0.311526	-0.0539051	7.56206
429	CcyanHa1_g429.t1	BHE84317.1	hypothetical protein	CMF032C	-	-	-	-	-	0	-	85.8111	86.0337	84.0092	97.0924	114.523	107.645	-0.0441413	8.07292	0.572084	1.07849e+06	1.74875e+06	-0.697308	-0.126532	7.99275
430	CcyanHa1_g430.t1	BHE84318.1	hypothetical protein	CMF031C	-	-	-	-	-	1	-	83.776	84.0107	84.373	0.236392	0.179	0	9.34069	6.63743	0	4972072	n.d.	2n only	-3.81946	10.5851
431	CcyanHa1_g431.t1	BHE84319.1	hypothetical protein	CMF030C	-	-	-	-	-	1	-	50.7696	54.5474	50.7831	47.9379	52.8262	52.6339	0.30076	6.80007	5.62784e-06	4.886e+06	8.0946e+06	-0.728307	-0.130037	7.73393
432	CcyanHa1_g432.t1	BHE84320.1	similar to triacylglycerol lipase	CMT151C	-	-	-	-	-	8	-	152.814	151.117	129.684	128.083	180.493	128.277	0.265947	8.65287	0.0279367	5565391	5.78477e+06	-0.0557754	-0.127293	8.07534
433	CcyanHa1_g433.t1	BHE84321.1	hypothetical protein	CMF026C	-	-	-	-	-	0	-	67.0553	65.7321	64.2939	82.9761	92.6633	80.269	-0.103797	6.30907	0.185424	6.07613e+06	7862530	-0.37184	-0.102767	6.61745
434	CcyanHa1_g434.t1	BHE84322.1	hypothetical protein	CMF025C	-	-	-	-	-	0	-	355.202	300.041	298.894	362.947	319.592	365.258	0.139572	7.85622	0.127004	6.08812e+06	4.84176e+06	0.330464	0.0353227	5.79381
435	CcyanHa1_g435.t1	BHE84323.1	hypothetical protein, conserved	CMF024C	-	-	-	-	-	0	-	68.0928	61.7745	61.2725	98.1888	105.272	96.5452	-0.374099	6.08099	1.7384e-06	733555	2227547	-1.60248	-0.0681619	6.00172
436	CcyanHa1_g436.t1	BHE84324.1	tRNA pseudouridine 55 synthase	CMF022C	-	-	-	-	-	0	-	69.2896	63.7293	68.0101	76.1228	82.5583	74.5367	0.0589456	6.09877	0.478612	5983609	1.07623e+07	-0.846902	-0.144645	6.29391
437	CcyanHa1_g437.t1	BHE84325.1	hypothetical protein, conserved	CMF021C	-	-	-	-	-	3	-	99.2567	91.2252	98.629	190.434	211.736	167.576	-0.706143	6.97025	9.52874e-19	2079966	2.98356e+06	-0.520474	0.00379816	6.21368
438	CcyanHa1_g438.t1	BHE84326.1	probable NADPH-dependent FMN and FAD containing oxidoreductase	CMF020C	-	-	-	-	-	0	-	33.2089	32.7705	36.3214	54.6247	63.8458	53.507	-0.478783	6.20419	1.0731e-08	2419073	4.42742e+06	-0.872013	0.0706141	7.36542
439	CcyanHa1_g439.t1	BHE84327.1	probable nicotinamide mononucleotide adenylyl transferase	CMF018C	-	-	-	-	-	0	-	72.8874	78.2255	74.9284	112.219	121.86	123.501	-0.386481	6.07889	3.98631e-07	589111	2.0742e+06	-1.81594	0.111086	5.89594
440	CcyanHa1_g440.t1	BHE84328.1	similar to glutaredoxin	CMF017C	-	-	-	-	-	0	-	190.92	211.823	212.289	278.754	253.921	291.134	-0.148422	6.28056	0.0826529	280866	778577	-1.47096	0.127522	4.99012
441	CcyanHa1_g441.t1	BHE84329.1	hypothetical protein	CMF016C	-	-	-	-	-	0	-	137.041	140.834	122.394	136.021	138.136	131.304	0.256244	6.75066	0.000372191	444577	726442	-0.708415	0.264234	6.08788
442	CcyanHa1_g442.t1	BHE84330.1	small GTP-binding protein of Sar1/Arf family	CMF015C	-	-	-	-	-	0	-	184.661	168.148	194.673	206.105	182.307	189.757	0.193265	6.88475	0.0130433	3.19793e+06	9890807	-1.62895	0.209679	5.97371
443	CcyanHa1_g443.t1	BHE84331.1	hypothetical protein	CMF014C	-	-	-	-	-	0	-	43.4026	41.1986	38.9896	73.9191	80.359	71.5987	-0.594362	6.54602	2.7412e-17	274144	1.47605e+06	-2.42873	0.455977	7.47212
444	CcyanHa1_g444.t1	BHE84332.1	phosphoenolpyruvate synthase	CMF012C	-	-	-	-	-	0	-	83.2605	83.3849	79.4868	82.8844	114.152	92.3093	0.0425615	7.67287	0.67479	5668004	6.24755e+06	-0.14045	0.978804	10.2672
445	CcyanHa1_g445.t1	BHE84333.1	hypothetical protein	CMX031C	-	-	-	-	-	0	-	543.053	480.634	497.47	2777.89	2615.04	2677.57	-2.13258	8.3931	7.47296e-181	2.3269e+06	1.88331e+07	-3.01679	0.987368	5.09921
446	CcyanHa1_g446.t1	BHE84334.1	hypothetical protein, conserved	CMF007C	-	-	-	-	-	4	-	82.6032	81.2476	76.438	226.743	233.709	226.015	-1.23891	7.69344	3.88637e-93	753232	3.46856e+06	-2.20317	1.31004	9.01541
447	CcyanHa1_g447.t1	BHE84335.1	FAD-dependent oxidoreductase	No hits	-	-	-	-	-	0	-	1.32422	1.06571	0.735358	1.24147	1.77567	1.04723	-0.0950081	0.798861	0.920633	n.d.	n.d.	n.d.	0.953044	12.0607
448	CcyanHa1_g448.t1	BHE84336.1	hypothetical protein, conserved	CMR006C	-	-	-	-	-	7	-	122.922	128.117	125.979	162.59	138.274	149.383	0.0161909	6.90069	0.851031	916854	1.97352e+06	-1.10601	1.25282	8.54919
449	CcyanHa1_g449.t1	BHE84337.1	hypothetical protein	CMR008C	-	-	-	-	-	1	-	134.497	138.241	130.792	186.455	204.809	180.071	-0.228994	6.40852	0.00158507	1.05626e+06	1.19393e+06	-0.176754	0.646366	6.59716
450	CcyanHa1_g450.t1	BHE84338.1	probable anion transporter	CMR009C	-	-	-	-	-	12	-	115.07	112.813	127.122	160.623	164.239	160.136	-0.177286	8.14776	0.0133695	1080359	3.7484e+06	-1.79476	0.370561	8.55523
451	CcyanHa1_g451.t1	BHE84339.1	probable ubiquitin conjugating enzyme E2	CMR010C	-	-	-	-	-	0	-	171.179	172.856	176.388	183.409	179.832	193.391	0.178418	6.28414	0.0135253	6020997	6235788	-0.0505695	0.396491	5.86852
452	CcyanHa1_g452.t1	BHE84340.1	probable choline kinase	CMR011C	-	-	-	-	-	0	-	117.801	107.289	119.48	144.043	144.039	160.492	-0.104676	7.18534	0.147904	4709756	4.45329e+06	0.0807819	0.191507	7.27643
453	CcyanHa1_g453.t1	BHE84341.1	UDP-sulfoquinovose synthase, chloroplast precursor	CMR012C	-	-	-	-	-	0	-	259.539	247.42	257.323	346.793	340.377	353.794	-0.171912	8.76624	0.0138486	2.76712e+07	7.91776e+07	-1.51671	0.174436	7.3483
454	CcyanHa1_g454.t1	BHE84342.1	glucose-6-phosphate 1-dehydrogenase	CMR014C	-	-	-	-	-	0	-	116.959	110.426	116.865	100.368	95.1105	100.387	0.492666	7.56553	2.77734e-15	8.50967e+07	9.79847e+07	-0.203453	0.0951816	7.51417
455	CcyanHa1_g455.t1	BHE84343.1	sulfoquinovosyldiacylglycerol biosynthesis protein	CMR015C	-	-	-	-	GT4(316-461)	3	-	42.2009	36.4167	38.8005	81.0721	77.6699	86.7504	-0.785646	6.46938	2.49995e-24	360044	1.74539e+06	-2.2773	0.22002	7.11846
456	CcyanHa1_g456.t1	BHE84344.1	hypothetical protein	CMR017C	-	-	-	-	-	0	-	380.572	359.182	356.502	351.655	332.92	329.191	0.386343	8.63477	5.92379e-08	7.07744e+07	1.2613e+08	-0.833617	0.0827506	6.69674
457	CcyanHa1_g457.t1	BHE84345.1	phosphatidylinositol 3-kinase	CMR018C	-	-	-	-	-	0	-	18.1656	17.7569	19.5583	24.9215	31.9348	24.5822	-0.280136	7.42766	0.00168055	1.19737e+07	2.06095e+07	-0.78344	0.100169	9.36983
458	CcyanHa1_g458.t1	BHE84346.1	similar to ribosomal processing, RNA binding, nucleolar protein Nop77	CMR019C	-	-	-	-	-	0	-	81.6869	85.1043	86.8229	93.4147	104.19	99.1739	0.0469204	7.59036	0.486401	1.11703e+07	1.46155e+07	-0.387834	0.0635556	7.59774
459	CcyanHa1_g459.t1	BHE84347.1	adaptor-related protein complex 2, beta subunit	CMR021C	-	-	-	-	-	0	-	52.6162	57.657	55.3269	77.4806	86.616	83.0418	-0.303755	7.51389	2.13308e-06	2.10056e+07	3.20575e+07	-0.609888	0.0059963	7.92585
460	CcyanHa1_g460.t1	BHE84348.1	transcription antiterminator protein, probably for organellar transcription	CMR024C	-	-	-	-	-	0	-	147.356	148.786	147.473	220.663	242.876	233.463	-0.377272	7.83515	1.12861e-09	1.40894e+07	1.81206e+07	-0.363021	-0.0268607	6.75857
461	CcyanHa1_g461.t1	BHE84349.1	probable DNA (cytosine-5)-methyltransferase 3	CMR026C	-	-	-	-	-	0	Dnmt3	62.7047	63.6785	65.1886	4.20752	6.09794	4.80862	3.93184	6.13105	0	986468	n.d.	2n only	-3.16835	9.84233
462	CcyanHa1_g462.t1	BHE84350.1	hypothetical protein	CMR027C	-	-	-	-	-	5	-	3.20497	3.13187	2.54696	73.9941	92.0109	78.4181	-4.49637	7.14573	0	n.d.	5.59623e+06	n only	2.23365	9.82737
463	CcyanHa1_g463.t1	BHE84351.1	replication factor C subunit 1	CMR028C	-	-	-	-	-	0	-	67.7184	67.8004	69.0355	103.84	109.646	101.649	-0.35024	7.77387	1.10089e-08	14669519	3.64999e+07	-1.31507	0.253489	7.96225
464	CcyanHa1_g464.t1	BHE84352.1	probable membrane-associated zinc metalloprotease	CMR030C	-	-	-	-	-	4	-	117.193	112.577	117.762	131.285	126.699	129.071	0.118385	7.23475	0.0558328	1.1848e+07	11694004	0.018878	0.0620138	6.71193
465	CcyanHa1_g465.t1	BHE84353.1	hypothetical protein	CMR031C	-	-	-	-	-	0	-	35.4052	34.5181	38.5743	43.3796	45.3159	47.1154	-0.0496389	5.36547	0.636758	4093517	6.53423e+06	-0.674676	0.0463117	6.54038
466	CcyanHa1_g466.t1	BHE84354.1	hypothetical protein	CMR032C	-	-	-	-	-	0	-	77.0934	85.7951	72.3773	121.838	134.717	126.746	-0.429019	7.08422	1.84104e-09	4.14448e+06	9.11102e+06	-1.13642	0.0376031	6.75216
467	CcyanHa1_g467.t1	BHE84355.1	hypothetical protein	CMR033C	-	-	-	-	-	0	-	59.7004	61.135	55.0541	84.3391	94.7083	93.9593	-0.356303	6.25517	3.22675e-06	353755	557803	-0.657005	-0.0108444	6.60571
468	CcyanHa1_g468.t1	BHE84356.1	myo-inositol 1-phosphate synthase	CMR036C	-	-	-	-	-	0	-	281.158	292.902	309.676	509.351	557.367	536.206	-0.585172	9.26132	1.29269e-16	9982500	2.22481e+07	-1.15621	0.0417549	7.20813
469	CcyanHa1_g469.t1	BHE84357.1	probable serine rich pumilio family rna binding domain pr otein	CMR037C	-	-	-	-	-	0	-	97.3084	97.206	95.1355	101.312	110.192	117.236	0.0930681	7.98001	0.208807	1.33318e+07	1.75026e+07	-0.392696	0.0382259	7.89801
470	CcyanHa1_g470.t1	BHE84358.1	hypothetical protein	CMR041C	-	-	-	-	-	0	-	100.391	93.2199	97.0034	111.588	100.953	106.954	0.137251	7.44462	0.0470317	5.66299e+06	11071037	-0.967155	0.0244118	7.42983
471	CcyanHa1_g471.t1	BHE84359.1	similar to carbonyl reductase	CMR042C	-	-	-	-	-	0	-	225.199	251.41	241.408	134.699	137.562	129.595	1.10883	7.30203	1.84918e-68	6.59532e+07	45831476	0.525103	-0.0866119	6.32483
472	CcyanHa1_g472.t1	BHE84360.1	hypothetical protein, conserved	CMR044C	-	-	-	-	-	0	-	106.864	93.8061	102.785	100.605	94.8761	100.394	0.310831	7.68869	8.87888e-06	5.80513e+07	1.44758e+08	-1.31825	0.0310047	7.59262
473	CcyanHa1_g473.t1	BHE84361.1	similar to protein phosphatase 1, regulatory (inhibitor) subunit 11	CMR045C	-	-	-	-	-	0	-	146.653	164.895	130.792	216.124	219.177	210.592	-0.270884	5.56935	0.00772817	1479830	1.04183e+06	0.506305	0.147346	4.4114
474	CcyanHa1_g474.t1	BHE84362.1	similar to COP9 signalosome subunit Csn12	CMR046C	-	-	-	-	-	0	-	29.8529	29.0525	33.1836	45.045	38.6789	43.166	-0.190827	5.38553	0.0765968	3.61466e+06	6.11201e+06	-0.757788	0.0738311	6.64853
475	CcyanHa1_g475.t1	BHE84363.1	hypothetical protein	CMR047C	-	-	-	-	-	0	-	128.376	134.45	125.578	337.371	393.718	341.543	-1.19095	7.55857	8.27109e-67	2983202	1.17729e+07	-1.98054	0.155526	6.13956
476	CcyanHa1_g476.t1	BHE84364.1	similar to nucleolar complex Nop3	CMR049C	-	-	-	-	-	0	-	47.5491	50.0019	51.6789	48.1332	49.1748	52.994	0.264387	6.93606	6.33831e-05	1.65209e+06	3.08139e+06	-0.899292	0.0835559	7.90014
477	CcyanHa1_g477.t1	BHE84365.1	chitobiosyldiphosphodolichol beta-mannosyltransferase	CMR050C	-	-	-	-	GT33(20-378)	2	-	70.5763	69.7234	75.4182	88.5839	99.1298	91.4569	-0.0995135	6.84671	0.145381	567642	1.2656e+06	-1.15677	0.0523343	6.76484
478	CcyanHa1_g478.t1	BHE84366.1	ferredoxin-NADP+ reductase	CMR052C	-	-	-	-	-	0	-	1226.96	1181.81	1121.94	867.465	798.734	832.543	0.772139	9.97782	1.37539e-24	2.16858e+08	3.05413e+08	-0.494009	0.0865826	6.43809
479	CcyanHa1_g479.t1	BHE84367.1	DNA repair protein RAD51	CMR053C	-	-	-	-	-	0	-	250.069	278.398	262.243	352	368.263	365.026	-0.183059	8.26975	0.0104098	1133194	2.90438e+06	-1.35784	0.0219584	6.66571
480	CcyanHa1_g480.t1	BHE84368.1	similar to phosphatidic acid phosphatase type 2B	CMR054C	-	-	-	-	-	6	-	80.3101	83.4079	76.7978	95.5583	101.66	107.922	-0.0652431	6.25318	0.41381	1103260	2559461	-1.21407	-0.067118	6.29397
481	CcyanHa1_g481.t1	BHE84369.1	similar to cationic amino acid transporter	CMR055C	-	-	-	-	-	12	-	72.602	77.2844	71.7767	104.945	119.918	108.084	-0.312977	7.0044	2.66366e-06	389272	582828	-0.582292	0.0988345	6.99323
482	CcyanHa1_g482.t1	BHE84370.1	ubiquitin-specific protease	CMR057C	-	-	-	-	-	0	-	127.176	124.886	126.173	108.945	99.8776	108.03	0.529428	7.72556	3.56355e-16	3.56953e+06	3817667	-0.0969571	0.0754242	7.46495
483	CcyanHa1_g483.t1	BHE84371.1	hypothetical protein	CMR059C	-	-	-	-	-	1	-	121.481	107.932	115.381	131.173	145.572	128.928	0.0396349	7.09534	0.594517	12984276	18044547	-0.474797	0.169861	6.65449
484	CcyanHa1_g484.t1	BHE84372.1	hypothetical protein	CMR061C	-	-	-	SP(Sec/SPI)	-	0	-	5.66501	5.95561	5.31277	163.007	164.484	169.329	-4.59729	7.79098	0	n.d.	4.62792e+06	n only	2.46736	9.56671
485	CcyanHa1_g485.t1	BHE84373.1	hypothetical protein, conserved	CMR062C	-	-	-	-	-	1	-	110.337	110.43	102.684	131.013	157.514	131.793	-0.102872	8.12201	0.218527	1.62857e+07	3.38281e+07	-1.05461	0.00572462	7.76162
486	CcyanHa1_g486.t1	BHE84374.1	hypothetical protein, conserved	CMR064C	-	-	-	-	-	0	-	68.6296	73.4103	73.0964	96.6132	93.8087	98.5044	-0.152328	6.87643	0.0190156	2.47105e+06	3.75419e+06	-0.603378	-0.0231814	6.84504
487	CcyanHa1_g487.t1	BHE84375.1	hypothetical protein	CMR065C	-	-	-	-	-	0	-	37.7131	45.0082	42.4984	50.5915	50.1496	54.121	-0.0340622	4.69179	0.809909	1797260	1605927	0.162393	0.117325	5.88644
488	CcyanHa1_g488.t1	BHE84376.1	succinate-semialdehyde dehydrogenase (NADP+)	CMR066C	-	-	-	-	-	0	-	133.622	130.45	139.533	173.018	182.966	162.66	-0.0891641	7.88709	0.206249	8435610	1.89431e+07	-1.16711	0.00423121	7.02665
489	CcyanHa1_g489.t1	BHE84377.1	similar to vegetatible incompatibility protein HET-E-1	CMR067C	-	-	-	-	-	0	-	34.4242	37.554	36.0307	60.0403	66.6457	61.4315	-0.528508	5.77599	2.82859e-10	1.23472e+07	2.29985e+07	-0.897356	0.0972791	6.60653
490	CcyanHa1_g490.t1	BHE84378.1	hypothetical protein, conserved	CMR069C	-	-	-	-	-	0	-	36.5159	33.6218	37.3115	51.5391	48.3919	49.3854	-0.201551	6.48799	0.00553245	1.55798e+07	2.34672e+07	-0.590974	0.539288	7.96138
491	CcyanHa1_g491.t1	BHE84379.1	SWI/SNF related, matrix associated, actin dependent regulator of chromatin, subfamily a-like	CMR070C	-	SNF2	-	-	-	1	-	28.9919	29.4028	31.6117	59.1235	66.7308	62.622	-0.793881	6.75363	9.30311e-34	298183	2.14477e+06	-2.84655	0.283064	7.86952
492	CcyanHa1_g492.t1	BHE84380.1	hypothetical protein	CMR072C	-	-	-	-	-	0	-	78.5521	72.8265	80.5622	146.894	132.843	112.813	-0.491359	5.0623	4.27816e-05	4.92205e+06	2861994	0.782238	-0.0941324	4.90815
493	CcyanHa1_g493.t1	BHE84381.1	probable mitochondrial carrier proteins; Pet8p	CMR073C	-	-	-	-	-	3	-	100.729	101.105	98.7517	111.861	95.0974	122.878	0.142383	6.5877	0.134366	6674270	1.21135e+07	-0.85993	0.0125393	6.43044
494	CcyanHa1_g494.t1	BHE84382.1	probable nucleotide sugar epimerase	CMR075C	-	-	-	-	-	0	-	107.766	115.185	112.101	115.082	102.116	105.261	0.32691	6.97695	2.92875e-06	5776182	9092078	-0.654494	-0.0438075	6.77125
495	CcyanHa1_g495.t1	BHE84383.1	probable phosphotyrosyl phosphatase activator protein	CMR076C	-	-	-	-	-	0	-	44.6388	44.77	42.0238	49.3774	57.0566	50.0183	0.0227818	5.4222	0.837028	7.41631e+06	11674557	-0.654594	0.0227337	6.27807
496	CcyanHa1_g496.t1	BHE84384.1	ubiquitin-protein ligase E3	CMR077C	-	-	-	-	-	0	-	57.7045	58.4435	55.4022	70.3907	85.3194	71.6122	-0.131123	8.29002	0.112541	16796006	3.6247e+07	-1.10974	0.0731041	8.62296
497	CcyanHa1_g497.t1	BHE84385.1	hypothetical protein	CMR078C	-	-	-	-	-	2	-	37.9695	38.5887	39.9775	49.8921	55.2008	46.9837	-0.110784	8.20637	0.150321	1.70215e+07	5.5591e+07	-1.70749	0.0491822	9.04749
498	CcyanHa1_g498.t1	BHE84386.1	similar to thylakoid lumen rotamase	CMR079C	-	-	-	-	-	1	-	79.7042	70.3744	78.2357	62.908	61.6627	70.9841	0.500227	7.11875	1.73597e-11	23315119	2.49592e+07	-0.0983048	0.0545705	7.38905
499	CcyanHa1_g499.t1	BHE84387.1	similar to meiotic check point regulator	CMR081C	-	-	-	-	-	4	-	15.6383	15.0502	17.2018	19.3176	20.9362	19.4599	-0.046459	6.9997	0.534144	1.23139e+07	3.57425e+07	-1.53736	-0.00639631	9.17109
500	CcyanHa1_g500.t1	BHE84388.1	similar to NADH:ubiquinone oxidoreductase b17.2 subunit	CMR083C	-	-	-	-	-	0	-	180.733	186.021	167.906	149.175	154.033	156.969	0.492621	7.1149	1.00325e-14	1830476	3.18596e+06	-0.79951	-0.0598373	6.18979
501	CcyanHa1_g501.t1	BHE84389.1	hypothetical protein	CMR084C	-	-	-	-	-	0	-	34.0053	36.8795	29.6744	42.351	42.9162	40.5364	-0.047717	4.94561	0.707738	3.06847e+06	4059051	-0.403624	0.099822	5.97346
502	CcyanHa1_g502.t1	BHE84390.1	similar to nuclear RNA binding protein	CMR085C	-	-	-	-	-	0	-	760.566	719.344	734.679	700.777	599.778	711.228	0.411406	9.52251	1.52428e-06	7.48587e+07	50682478	0.562683	0.0647422	6.40583
503	CcyanHa1_g503.t1	BHE84391.1	hypothetical protein	CMR086C	-	-	-	-	-	4	-	74.6661	72.1233	80.027	95.2919	93.0787	81.1397	0.0195233	6.01189	0.829372	587082	1202258	-1.03411	-0.0436786	6.19256
504	CcyanHa1_g504.t1	BHE84392.1	hypothetical protein, conserved	CMR087C	-	-	-	-	-	0	-	28.7836	27.3385	26.7995	33.1792	26.864	30.3961	0.149989	5.10403	0.209066	486658	1.50037e+06	-1.62434	-0.0401308	6.69477
505	CcyanHa1_g505.t1	BHE84393.1	hypothetical protein, conserved	CMR088C	-	-	-	-	-	0	-	71.1323	73.3374	76.2908	75.2837	80.4431	86.0575	0.144725	6.01903	0.0856505	4.1435e+06	3.86762e+06	0.099402	-0.112788	5.7454
506	CcyanHa1_g506.t1	BHE84394.1	similar to Raf/ATN-like protein kinase	CMR089C	-	-	TKL-Pl-4	-	-	0	-	54.2385	52.7819	52.532	49.4198	43.9849	45.4775	0.473389	5.56146	1.70517e-07	1.72083e+07	1.80004e+07	-0.0649246	-0.0377731	6.4023
507	CcyanHa1_g507.t1	BHE84395.1	hypothetical protein	CMR090C	-	-	-	-	-	0	-	111.482	104.342	108.886	102.887	104.66	110.745	0.306092	6.4673	8.02679e-06	1.00467e+07	1.59123e+07	-0.663421	0.0125518	6.1245
508	CcyanHa1_g508.t1	BHE84396.1	probable signal recognition particle targeting component SRP19	CMR091C	-	-	-	-	-	0	-	90.5287	92.3613	93.8236	138.079	127.616	130.05	-0.24428	5.76813	0.00453247	14623431	12453257	0.231759	-0.0700229	5.14933
509	CcyanHa1_g509.t1	BHE84397.1	hypothetical protein, conserved	CMR092C	-	-	-	-	-	0	-	245.234	236.282	249.32	246.487	226.08	245.405	0.299009	8.18789	3.56283e-05	5.15354e+07	4.03454e+07	0.353159	-0.0440553	6.65684
510	CcyanHa1_g510.t1	BHE84398.1	cytochrome P450	CMR093C	-	-	-	-	-	2	-	57.0958	58.0197	57.2669	137.989	153.801	133.984	-1.03144	7.09475	1.68161e-58	1242177	2.0659e+06	-0.733898	-0.0898855	7.05197
511	CcyanHa1_g511.t1	BHE84399.1	similar to proline transport helper PTH1	CMR095C	-	-	-	-	-	0	-	84.7552	77.7623	82.7439	72.1813	82.2713	87.2559	0.299806	6.44442	0.000165615	1522460	1.83847e+06	-0.2721	-0.313047	6.82944
512	CcyanHa1_g512.t1	BHE84400.1	hypothetical protein, conserved	CMR096C	-	-	-	-	-	1	-	32.1009	31.3143	48.7711	22.4953	39.8989	23.8478	0.629212	2.8563	0.00311548	707433	822249	-0.216982	-0.686014	5.00961
513	CcyanHa1_g513.t1	BHE84401.1	cell division control protein 5	CMR098C	MYB	-	-	-	-	0	-	142.427	141.351	140.95	214.33	228.947	210.816	-0.34918	7.80003	1.65684e-08	936204	1.5726e+06	-0.748256	-1.63343	8.00892
514	CcyanHa1_g514.t1	BHE84402.1	probable pirin	CMR099C	-	-	-	-	-	0	-	84.0191	102.97	86.8858	143.01	146.539	149.248	-0.406427	6.8015	2.42691e-07	2228120	9567368	-2.1023	-0.246084	6.49
515	CcyanHa1_g515.t1	BHE84403.1	similar to mannose-P-dolichol utilization defect 1 protein	CMR100C	-	-	-	-	-	7	-	49.3827	54.0021	49.1928	66.2613	72.7367	58.9261	-0.105759	5.56956	0.330498	n.d.	48415.2	n only	-0.120531	6.18867
516	CcyanHa1_g516.t1	BHE84404.1	DNA polymerase zeta, catalytic subunit	CMR103C	-	-	-	-	-	0	-	11.2727	11.3047	11.2781	32.4455	36.4503	32.7066	-1.31168	6.94001	2.73102e-94	364957	3.34797e+06	-3.19749	-0.124576	8.98366
517	CcyanHa1_g517.t1	BHE84405.1	hypothetical protein, conserved	CMR105C	-	-	-	-	-	10	-	88.3027	78.6271	90.6216	91.7431	81.084	84.2367	0.275073	6.83664	0.000415509	293069	413227	-0.495694	-0.336939	7.03354
518	CcyanHa1_g518.t1	BHE84406.1	hypothetical protein	CMR106C	-	-	-	-	-	0	-	72.986	78.2445	73.4775	0.713193	1.32933	1.04124	6.45381	6.59266	0	1.48422e+07	n.d.	2n only	-2.9592	10.0841
519	CcyanHa1_g519.t1	BHE84407.1	hypothetical protein, conserved	CMR108C	-	-	-	-	-	0	-	46.907	38.6612	41.2917	18.9768	18.221	29.402	1.21152	5.77703	5.8584e-15	1.37001e+07	2.07351e+07	-0.597887	-0.117533	7.32807
520	CcyanHa1_g520.t1	BHE84408.1	GTP-binding protein of TypA (tyrosine phosphorylated protein A) family	CMR109C	-	-	-	-	-	0	-	56.2515	54.2488	47.9491	52.3817	41.4228	51.2603	0.402794	6.65643	4.90419e-05	7.34292e+06	1.53733e+07	-1.066	-0.0822947	7.5925
521	CcyanHa1_g521.t1	BHE84409.1	similar to glutathione S-transferase	CMR110C	-	-	-	-	-	0	-	1593.7	1526.81	1489.88	998.101	1038.19	974.427	0.888848	9.67342	7.64707e-38	1.24075e+08	6.23443e+07	0.992885	-0.141523	5.70121
522	CcyanHa1_g522.t1	BHE84410.1	hypothetical protein, conserved	CMR112C	-	-	-	-	-	0	-	78.1683	80.5515	78.5554	120.342	134.37	131.701	-0.428656	7.79495	2.13248e-11	1.72231e+07	4.99594e+07	-1.53641	-0.161862	7.77108
523	CcyanHa1_g523.t1	BHE84411.1	hypothetical protein, conserved	CMR113C	-	-	-	-	-	0	-	69.6455	62.6991	66.2523	66.7635	73.5337	68.1573	0.205429	5.51892	0.0273277	4.35684e+06	6.04535e+06	-0.472543	-0.211419	6.00615
524	CcyanHa1_g524.t1	BHE84412.1	hypothetical protein, conserved	CMR114C	-	-	-	SP(Sec/SPI)	-	0	-	10.5417	9.99319	10.9179	0.889268	0.163241	0.716037	4.41937	3.27299	3.03194e-79	1056586	n.d.	2n only	-0.654802	10.8729
525	CcyanHa1_g525.t1	BHE84413.1	similar to polynucleotide phosphorylase	CMR118C	-	-	-	-	-	0	-	677.455	632.274	663.393	691.251	576.887	717.26	0.263571	9.77385	0.00496476	1.42555e+08	148810375	-0.0619541	-0.604442	7.23576
526	CcyanHa1_g526.t1	BHE84414.1	hypothetical protein	CMR119C	-	-	-	-	-	0	-	531.818	565.763	560.356	0	0.551502	1.03676	10.3556	8.14444	0	744726	n.d.	2n only	-4.10021	9.69264
527	CcyanHa1_g527.t1	BHE84415.1	ketol-acid reductoisomerase	CMR121C	-	-	-	-	-	0	-	635.555	621.11	592.342	442.504	410.114	437.559	0.792665	9.77234	5.71293e-27	356250321	3.65211e+08	-0.0358385	-0.185912	7.30757
528	CcyanHa1_g528.t1	BHE84416.1	60S ribosomal protein L13A	CMR122C	-	-	-	-	-	0	-	1530.39	1466.71	1467.77	1179.84	1000.31	1137.19	0.701314	9.59329	2.64631e-17	95607707	83364892	0.197687	-0.185747	5.42283
529	CcyanHa1_g529.t1	BHE84417.1	similar to histidinol-phosphate aminotransferase	CMR123C	-	-	-	-	-	0	-	150.693	167.96	158.372	171.483	147.1	170.206	0.23798	7.49318	0.00263888	26933022	59080452	-1.1333	-0.0650614	6.44456
530	CcyanHa1_g530.t1	BHE84418.1	MYB-related protein	CMR124C	MYB-related	-	-	-	-	0	-	123.36	123.432	113.408	127.782	167.815	132.093	0.0279811	8.15708	0.789129	3270282	4.12961e+06	-0.33659	-0.0159316	7.72342
531	CcyanHa1_g531.t1	BHE84419.1	similar to nucleoporin complex subunit	CMR125C	-	-	-	-	-	1	-	67.3868	63.6023	61.0509	92.758	98.3795	93.1267	-0.290736	8.01996	1.97197e-05	2.54174e+07	5.67445e+07	-1.15867	0.0439642	8.17755
532	CcyanHa1_g532.t1	BHE84420.1	probable sulfite oxidase	CMR126C	-	-	-	-	-	0	-	126.579	121.478	124.759	104.912	101.095	115.055	0.491889	7.36664	9.33028e-14	7104398	9.13592e+06	-0.362838	-0.0887786	6.78732
533	CcyanHa1_g533.t1	BHE84421.1	similar to putative v-snare binding protein	CMR127C	-	-	-	-	-	0	-	88.8185	89.6473	91.9366	100.1	111.128	97.8009	0.0786026	6.49186	0.271774	11291751	1.88299e+07	-0.737753	-0.0361598	6.1335
534	CcyanHa1_g534.t1	BHE84422.1	probable rRNA (adenosine-N6,N6)-dimethyltransferase	CMR129C	-	-	-	-	-	0	-	54.7643	50.6444	42.9816	78.2685	84.7811	85.8968	-0.465898	6.18371	2.68427e-07	2.19221e+06	3.48242e+06	-0.667705	-0.0304804	6.64291
535	CcyanHa1_g535.t1	BHE84423.1	similar to 1-acylglycerol-3-phosphate O-acyltransferase	CMR130C	-	-	-	-	-	3	-	52.0357	59.0807	52.7643	98.3018	89.1254	96.9998	-0.521912	6.25411	1.62503e-10	4568793	8609140	-0.914056	-0.0179367	6.43126
536	CcyanHa1_g536.t1	BHE84424.1	hypothetical protein, conserved	CMR131C	-	-	-	-	-	0	-	182.981	197.032	189.65	192.678	221.295	201.44	0.162095	7.37586	0.0141232	2092217	2334036	-0.157794	0.0401413	6.11673
537	CcyanHa1_g537.t1	BHE84425.1	hypothetical protein	CMR132C	-	-	-	-	-	1	-	192.225	183.284	176.759	183.533	171.709	184.584	0.309021	7.00238	3.75832e-06	25265140	1.15541e+07	1.12874	0.0708308	6.21596
538	CcyanHa1_g538.t1	BHE84426.1	hypothetical protein	CMR135C	-	-	-	-	-	2	-	156.029	161.548	153.669	115.164	114.765	108.623	0.750159	8.01213	1.26716e-30	291292	2.33291e+06	-3.00159	0.0644646	7.32717
539	CcyanHa1_g539.t1	BHE84427.1	hypothetical protein, conserved	CMR136C	-	-	-	-	-	0	-	60.7949	58.6189	48.6808	186.114	201.432	184.897	-1.48761	6.16678	5.34384e-68	212589	1.46387e+06	-2.78365	0.125622	5.72425
540	CcyanHa1_g540.t1	BHE84428.1	similar to developmental gene, multi-sex-combs	CMR137C	-	-	-	-	-	0	-	159.37	154.082	159.876	175.168	156.834	175.306	0.173593	7.94729	0.018866	2.93132e+07	4.02645e+07	-0.457957	0.0985722	7.03332
541	CcyanHa1_g541.t1	BHE84429.1	hypothetical protein	CMR139C	-	-	-	-	-	0	-	53.009	57.1891	53.4335	67.0239	75.8477	70.7886	-0.110833	6.84242	0.109848	1.7961e+06	7046920	-1.97212	0.00081535	7.37203
542	CcyanHa1_g542.t1	BHE84430.1	similar to selenocysteine-specific elongation factor	CMR140C	-	-	-	-	-	0	-	53.8638	52.9597	48.633	49.1659	52.5122	57.307	0.246596	6.78948	0.0010776	268778	386745	-0.524964	0.00554567	7.506
543	CcyanHa1_g543.t1	BHE84431.1	hypothetical protein, conserved	CMR141C	-	-	-	-	-	0	-	56.3955	56.4249	60.2454	58.8692	60.4603	58.2593	0.234281	6.33977	0.000607645	315231	782850	-1.31233	-0.055547	6.87752
544	CcyanHa1_g544.t1	BHE84432.1	ribonuclease P protein subunit POP1	CMR143C	-	-	-	-	-	0	-	38.5739	45.1544	43.5495	56.188	64.5238	61.9563	-0.24824	7.02606	0.000907734	155228	1.04562e+06	-2.7519	0.0539263	7.74217
545	CcyanHa1_g545.t1	BHE84433.1	adaptor-related protein complex 1, sigma subunit	CMR144C	-	-	-	-	-	0	-	106.886	102.175	101.401	128.756	126.26	104.418	0.0586898	5.94611	0.555681	1.48981e+06	3355034	-1.1712	0.012076	5.75274
546	CcyanHa1_g546.t1	BHE84434.1	hypothetical protein	CMR145C	-	-	-	-	-	0	-	79.2575	75.8852	66.8735	90.7695	111.59	90.2147	-0.122094	5.25246	0.310691	735785	668593	0.138156	-0.163007	5.50378
547	CcyanHa1_g547.t1	BHE84435.1	hypothetical protein, conserved	CMR147C	-	-	-	-	-	0	-	41.1054	39.331	40.2276	36.489	44.8848	44.2855	0.219561	6.13841	0.0121545	4.03346e+06	8697846	-1.10864	-0.0164404	7.23647
548	CcyanHa1_g548.t1	BHE84436.1	40S ribosomal protein S19	CMR148C	-	-	-	-	-	0	-	1018.92	1002.42	1097.91	900.499	737.589	915.519	0.561038	8.70605	1.14618e-09	3.5925e+08	1.95681e+08	0.876487	0.0195507	4.69267
549	CcyanHa1_g549.t1	BHE84437.1	60S ribosomal protein L21	CMR150C	-	-	-	-	-	0	-	1205.66	1134.68	1160.13	980.5	791.727	958.472	0.630837	8.94596	3.38577e-12	7.8491e+06	1.55458e+07	-0.985927	-0.0811269	4.94351
550	CcyanHa1_g550.t1	BHE84438.1	cytochrome b5	CMR151C	-	-	-	-	-	0	-	96.722	93.4442	96.9717	113.252	115.578	113.865	0.0189833	5.44908	0.858639	5659449	15630617	-1.46564	-0.0108917	5.05567
551	CcyanHa1_g551.t1	BHE84439.1	homeobox protein	CMR152C	HB-other	-	-	-	-	0	-	9.08122	9.67129	10.4001	23.6422	23.525	21.7071	-0.974275	4.5738	3.69584e-17	n.d.	n.d.	n.d.	-0.0242672	7.04311
552	CcyanHa1_g552.t1	BHE84440.1	Homeobox protein; KNOX-Red1	CMR153C	HB-other	-	-	-	-	0	-	2.08856	1.22243	2.2895	45.2132	90.2182	50.3017	-4.76355	4.99189	1.50756e-64	n.d.	n.d.	n.d.	0.0268205	6.43928
553	CcyanHa1_g553.t1	BHE84441.1	similar to TATA element modulatory factor	CMR155C	-	-	-	-	-	0	-	99.0505	99.6337	103.963	148.426	156.205	160.513	-0.345828	7.85696	4.84183e-08	6487413	7.92905e+06	-0.289504	0.0194987	7.33654
554	CcyanHa1_g554.t1	BHE84442.1	mitochondrial Mn superoxide dismutase	CMR158C	-	-	-	-	-	0	-	241.358	247.352	236.644	230.557	242.173	234.517	0.310748	7.52268	1.06166e-07	n.d.	n.d.	n.d.	-0.0311141	6.17986
555	CcyanHa1_g555.t1	BHE84443.1	similar to COP9 signalosome subunit Csn2	CMR159C	-	-	-	-	-	0	-	61.9458	67.2076	60.6302	75.1816	84.2655	75.7349	-0.0358116	6.9488	0.643257	2.35092e+06	4.46883e+06	-0.926668	0.00797572	7.2436
556	CcyanHa1_g556.t1	BHE84444.1	similar to polyadenylation factor I complex subunit FIP1	CMR160C	-	-	-	-	-	0	-	114.933	119.249	111.944	151.12	155.893	148.783	-0.123297	7.26713	0.0449967	3988550	7.55825e+06	-0.922188	0.024059	6.66555
557	CcyanHa1_g557.t1	BHE84445.1	WD-repeat protein	CMR161C	-	-	-	-	-	0	-	46.5324	48.2576	47.2158	70.9206	76.6844	70.6314	-0.347116	7.04075	6.86485e-09	1.82951e+06	5.15455e+06	-1.49439	0.0481035	7.52238
558	CcyanHa1_g558.t1	BHE84446.1	similar to mitochondrial carrier protein	CMR162C	-	-	-	-	-	2	-	34.4911	34.4376	37.5987	30.941	36.4878	37.5455	0.297853	5.15667	0.00523254	427929	245928	0.799137	0.0567101	6.25805
559	CcyanHa1_g559.t1	BHE84447.1	sigma subunit for chloroplast RNA polymerase	CMR165C	-	-	-	-	-	0	-	247.441	237.556	251.247	305.602	346.01	321.497	-0.127964	9.03214	0.0811705	251534	1.18324e+06	-2.23391	0.0450391	7.24095
560	CcyanHa1_g560.t1	BHE84448.1	methylenetetrahydrofolate dehydrogenase (NADP+) / methenyltetrahydrofolate cyclohydrolase	CMR167C	-	-	-	-	-	0	-	214.557	202.67	197.566	147.045	132.052	149.045	0.797038	7.65593	2.25011e-29	4.01306e+07	4.04194e+07	-0.0103465	-0.0257309	6.58208
561	CcyanHa1_g561.t1	BHE84449.1	hypothetical protein	CMR168C	-	-	-	-	-	0	-	205.602	194.523	182.364	162.048	153.447	152.148	0.591759	6.45678	9.62815e-16	7969047	1544822	2.36697	0.143164	5.44613
562	CcyanHa1_g562.t1	BHE84450.1	hypothetical protein	CMR169C	-	-	-	-	-	0	-	128.401	139.801	135.856	197.543	198.873	185.014	-0.252503	7.99893	0.000251458	1.26335e+07	1.76521e+07	-0.482593	-0.0116853	7.14608
563	CcyanHa1_g563.t1	BHE84451.1	hypothetical protein, conserved	CMR172C	-	-	-	-	-	0	-	55.9455	51.618	54.4606	59.4153	73.441	63.9613	-0.00554636	7.10513	0.952062	164526	707586	-2.10459	-0.00165616	7.45867
564	CcyanHa1_g564.t1	BHE84452.1	hypothetical protein	CMR173C	-	-	-	-	-	0	-	103.135	102.985	109.892	134.532	159.298	144.959	-0.199483	7.76291	0.0050544	3.21427e+06	4.15893e+06	-0.371722	-0.059878	7.17544
565	CcyanHa1_g565.t1	BHE84453.1	Homeobox protein; BELL-related	CMR176C	HB-other	-	-	-	-	0	-	22.5229	24.9836	28.4633	48.4397	51.5124	49.4686	-0.708969	5.24944	5.84275e-12	n.d.	n.d.	n.d.	-0.0156161	6.38036
566	CcyanHa1_g566.t1	BHE84454.1	hypothetical protein	CMR174C	-	-	-	-	-	1	-	57.3551	54.6068	52.139	80.0251	80.3815	80.8672	-0.278696	5.96244	0.000398349	10198777	11250215	-0.141556	-0.00278854	6.14271
567	CcyanHa1_g567.t1	BHE84455.1	similar to ferredoxin	CMR177C	-	-	-	-	-	0	-	254.578	239.306	243.222	243.418	205.339	222.605	0.408129	7.04357	4.84813e-08	4551999	4647235	-0.0298724	0.0299921	5.42744
568	CcyanHa1_g568.t1	BHE84456.1	cytochrome c reductase (Complex III) ubiquinone-binding protein	CMR178C	-	-	-	-	-	1	-	204.272	184.063	177.927	161.967	132.101	158.992	0.6001	5.25945	1.15472e-07	6064800	2567630	1.24002	0.201325	4.26126
569	CcyanHa1_g569.t1	BHE84457.1	mitochondrial ribosomal protein L12 precursor	CMR179C	-	-	-	-	-	0	-	205.932	200.366	218.575	202.68	194.548	188.363	0.364941	7.12903	6.96047e-09	11289080	5427750	1.0565	0.0198149	5.60359
570	CcyanHa1_g570.t1	BHE84458.1	ATP-binding subunit of unknown ABC transporter	CMR180C	-	-	-	-	-	0	-	32.744	32.9862	30.9746	61.5015	68.9925	59.0102	-0.696864	6.3959	1.09137e-20	3.61513e+06	7.25416e+06	-1.00476	0.123364	7.33093
571	CcyanHa1_g571.t1	BHE84459.1	similar to small conductance mechanosensitive ion channel	CMR181C	-	-	-	-	-	5	-	205.636	211.883	204.022	302.726	298.637	308.634	-0.276052	8.43695	4.15425e-05	1.57636e+07	21971703	-0.479048	0.0375114	6.86409
572	CcyanHa1_g572.t1	BHE84460.1	hypothetical protein	CMR182C	-	-	-	-	-	0	-	567.46	558.336	549.976	587.381	605.326	631.154	0.152459	8.56221	0.0291969	6.02375e+08	483212506	0.318005	0.220422	5.83275
573	CcyanHa1_g573.t1	BHE84461.1	WNK-like protein kinase	CMR183C	-	-	WNK_NRBP	-	-	0	-	98.3645	92.1554	97.2745	120.178	127.116	128.833	-0.11159	8.37316	0.112445	6.29503e+06	1.37061e+07	-1.12253	0.126056	7.96817
574	CcyanHa1_g574.t1	BHE84462.1	mitochondrial division protein Mda1	CMR185C	-	-	-	-	-	0	Organelle division: Mda1	0.500078	0.638606	0.0577042	458.203	533.354	487.444	-9.92549	8.97232	0	112410	3.00826e+07	-8.06401	3.54972	10.1698
575	CcyanHa1_g575.t1	BHE84463.1	hypothetical protein	CMX170C	-	-	-	-	-	0	-	101.885	108.966	95.0325	95.519	105.984	94.4916	0.321098	6.06124	0.000124865	2313498	3652625	-0.658858	0.222994	5.90748
576	CcyanHa1_g576.t1	BHE84464.1	NADH dehydrogenase I (Complex I) flavoprotein 24kDa subunit	CMR188C	-	-	-	-	-	0	-	178.659	179.663	183.679	238.357	233.688	232.014	-0.104587	7.21348	0.0871404	28685410	27265040	0.0732649	-0.0197949	6.17374
577	CcyanHa1_g577.t1	BHE84465.1	probable ER lumen protein retaining receptor	CMR190C	-	-	-	-	-	7	-	92.9117	105.072	99.1894	158.865	186.986	167.948	-0.517518	6.34649	4.88134e-11	509554	739058	-0.536453	0.00571347	5.99425
578	CcyanHa1_g578.t1	BHE84466.1	hypothetical protein, conserved	CMR191C	-	-	-	-	-	0	-	72.2065	73.4692	83.3815	98.4784	100.558	100.403	-0.114855	7.21731	0.0999723	1.65056e+06	4.79269e+06	-1.53788	-0.00453581	7.21581
579	CcyanHa1_g579.t1	BHE84467.1	hypothetical protein	CMR509C	-	-	-	-	-	0	-	314.234	334.731	311.649	223.543	254.934	220.189	0.733249	8.16028	1.19754e-23	34657.3	n.d.	2n only	-1.03744	7.2337
580	CcyanHa1_g580.t1	BHE84468.1	similar to ribosomal protein S6 kinase	CMR193C	-	-	AGC-Pl	-	-	0	-	159.452	153.74	148.766	1.34493	1.35787	1.3614	7.09152	6.91901	0	1.42143e+07	n.d.	2n only	-3.89228	9.99326
581	CcyanHa1_g581.t1	BHE84469.1	hypothetical protein, conserved	CMR194C	-	-	-	-	-	0	-	96.3252	102.88	97.506	152.873	185.6	166.913	-0.49379	6.9284	9.34581e-12	n.d.	n.d.	n.d.	-0.278258	6.42482
582	CcyanHa1_g582.t1	BHE84470.1	predicted protein	CMX171C	-	-	-	-	-	0	-	85.0761	93.566	91.2225	124.142	130.316	134.29	-0.252777	6.01021	0.00152853	96898.6	257816	-1.41179	-0.329527	5.79783
583	CcyanHa1_g583.t1	BHE84471.1	hypothetical protein	CMR196C	-	-	-	-	-	0	-	142.022	138.769	132.984	119.809	114.595	119.68	0.500991	6.09032	3.1183e-11	68871.6	67939.9	0.0196501	-0.0440999	5.49244
584	CcyanHa1_g584.t1	BHE84472.1	RNA polymerase I, III common subunit	CMR197C	-	-	-	-	-	0	-	103.743	97.737	102.105	80.4434	101.172	92.5726	0.423393	5.16421	5.58719e-05	348151	886785	-1.34887	0.145423	5.02722
585	CcyanHa1_g585.t1	BHE84473.1	3'(2'), 5'-bisphosphate nucleotidase	CMR198C	-	-	-	-	-	0	-	128.804	134.288	128.465	142.675	141.248	124.829	0.208981	7.14246	0.0020551	2.07952e+07	26234772	-0.33523	-0.116172	6.5281
586	CcyanHa1_g586.t1	BHE84474.1	similar to transitional endoplasmic reticulum ATPase	CMR199C	-	-	-	-	-	0	-	73.8374	69.1331	68.0862	81.1104	84.3431	85.2145	0.0287666	7.05219	0.693712	1.73195e+06	2.50193e+06	-0.530645	-0.0827535	7.35032
587	CcyanHa1_g587.t1	BHE84475.1	similar to Golgi associated retrograde protein complex component VPS53	CMR200C	-	-	-	-	-	0	-	39.0391	38.0243	36.4751	41.9878	47.0662	46.8655	0.0182595	6.63169	0.833887	1.11228e+07	1.19162e+07	-0.0994027	-0.0108151	7.78407
588	CcyanHa1_g588.t1	BHE84476.1	probable mitochondrial ribosomal protein S21	CMR201C	-	-	-	-	-	0	-	58.1	61.5342	69.6489	74.3552	90.2011	94.8118	-0.179453	4.04371	0.223478	4361480	5179270	-0.247931	-0.0726923	4.80788
589	CcyanHa1_g589.t1	BHE84477.1	vesicle coat complex COPII, subunit Sec31	CMR203C	-	-	-	-	-	0	-	71.6773	74.7087	74.1367	85.8155	94.8393	89.2202	-0.0173105	8.21968	0.824785	4.40927e+07	67295126	-0.609962	-0.0311875	8.28341
590	CcyanHa1_g590.t1	BHE84478.1	hypothetical protein, conserved	CMR204C	-	-	-	-	-	3	-	57.9184	56.3693	63.9387	57.1425	60.773	60.7206	0.269365	4.78521	0.0149121	1218757	408828	1.57585	0.0934861	5.43259
591	CcyanHa1_g591.t1	BHE84479.1	asparagine--tRNA ligase, chloroplast precursor	CMR205C	-	-	-	-	-	0	-	142.212	144.803	140.574	140.808	130.362	138.196	0.336551	7.82208	3.19124e-07	20354376	3.71152e+07	-0.86667	-0.787348	7.66887
592	CcyanHa1_g592.t1	BHE84480.1	similar to kinetoplast-associated protein	CMJ046C	-	-	-	-	-	1	-	108.361	103.097	111.204	84.2587	88.1378	85.5958	0.59641	7.89788	1.29438e-21	130026697	6.4875e+07	1.00307	0.0801554	7.71156
593	CcyanHa1_g593.t1	BHE84481.1	histidine--tRNA ligase	CMJ047C	-	-	-	-	-	0	-	105.226	105.267	111.111	107.809	89.2118	102.82	0.37371	7.3634	1.55705e-06	5.5594e+07	8.81477e+07	-0.664994	-0.10651	6.95256
594	CcyanHa1_g594.t1	BHE84482.1	hypothetical protein, conserved	CMJ049C	-	-	-	-	-	1	-	94.2398	95.2734	94.8985	118.795	143.012	114.551	-0.13003	7.97547	0.117365	2.46751e+06	4.63351e+06	-0.909049	-0.037792	7.72915
595	CcyanHa1_g595.t1	BHE84483.1	lactation elevated 1	CMJ050C	-	-	-	-	-	0	-	52.5356	57.6727	54.0006	79.2602	85.4951	82.7954	-0.318635	6.77702	8.11603e-07	347237	1.70071e+06	-2.29214	-0.0701034	7.13673
596	CcyanHa1_g596.t1	BHE84484.1	NADP-dependent malic enzyme	CMJ051C	-	-	-	-	-	2	-	160.295	164.693	158.615	176.012	172.305	170.76	0.171413	8.20233	0.0121579	2.91363e+07	4.66502e+07	-0.679064	-0.0302116	7.25013
597	CcyanHa1_g597.t1	BHE84485.1	hypothetical protein, conserved	CMJ052C	-	-	-	-	-	0	-	50.7645	46.4761	49.1412	70.1232	73.3531	67.0925	-0.250931	6.92279	9.43783e-05	88480.9	578175	-2.70807	-0.0612686	7.84867
598	CcyanHa1_g598.t1	BHE84486.1	hypothetical protein	CMJ053C	-	-	-	-	-	0	-	83.284	81.3227	80.6492	72.1216	72.7584	75.7127	0.428503	7.4614	3.17781e-13	1.56298e+06	3.47443e+06	-1.15247	0.0338687	7.70988
599	CcyanHa1_g599.t1	BHE84487.1	glutamyl-tRNA reductase	CMJ054C	-	-	-	-	-	0	-	360.415	358.615	364.532	282.29	258.205	310.245	0.622634	8.95834	1.21876e-14	1.77353e+07	25018902	-0.496392	-0.0482708	7.19087
600	CcyanHa1_g600.t1	BHE84488.1	60S ribosomal protein L19	CMJ057C	-	-	-	-	-	0	-	1249.79	1170.36	1214.14	1300.01	1085.61	1243.38	0.27461	9.58294	0.0016745	1.98792e+07	1.16533e+07	0.770522	-0.095851	5.47512
601	CcyanHa1_g601.t1	BHE84489.1	similar to vesicle transport v-SNARE protein	CMJ056C	-	-	-	-	-	1	SNARE: VTI1	86.6163	88.6557	87.2264	123.663	137.139	128.393	-0.29438	6.2545	2.94138e-05	4226929	5.53236e+06	-0.388286	-0.254488	5.92601
602	CcyanHa1_g602.t1	BHE84490.1	2-oxoglutarate dehydrogenase E2 component	CMJ055C	-	-	-	-	-	0	-	249.867	251.968	251.475	278.383	281.341	281.723	0.114226	8.5164	0.0917111	30476213	26787985	0.186098	-0.103919	6.95251
603	CcyanHa1_g603.t1	BHE84491.1	hypothetical protein, conserved	CMJ060C	-	-	-	-	-	0	-	67.1323	55.1839	61.3517	73.8466	80.2054	84.4726	-0.0945119	4.58803	0.460084	386615	719699	-0.896496	-0.16138	4.8394
604	CcyanHa1_g604.t1	BHE84492.1	hypothetical protein	CMJ061C	-	-	-	-	-	0	-	25.6039	25.6901	24.8079	57.5911	59.8238	55.6318	-0.911359	6.79416	8.37149e-51	1.12575e+06	3.73618e+06	-1.73068	-0.138291	8.18327
605	CcyanHa1_g605.t1	BHE84493.1	similar to acetyltransferase, GNAT family	CMJ062C	-	GNAT	-	-	-	0	-	90.3458	98.0767	83.4408	142.815	143.302	135.112	-0.357705	6.62968	1.10301e-06	n.d.	846595	n only	-0.0973553	6.50681
606	CcyanHa1_g606.t1	BHE84494.1	hypothetical protein	CMJ070C	-	-	-	-	-	0	-	250.46	253.66	241.364	316.397	342.77	294.828	-0.0819311	8.28952	0.292624	4184890	5865878	-0.487157	-0.118711	6.51497
607	CcyanHa1_g607.t1	BHE84495.1	mitochondrial Rho GTP-binding protein Miro	CMJ069C	-	-	-	-	-	1	-	118.762	119.555	126.513	174.99	157.238	170.926	-0.191073	8.09015	0.0107363	74652787	119966352	-0.684362	-0.0650203	7.76004
608	CcyanHa1_g608.t1	BHE84496.1	hypothetical protein	CMJ068C	-	-	-	-	-	1	-	176.048	166.25	120.804	240.405	214.713	199.672	-0.222829	5.26457	0.118668	n.d.	n.d.	n.d.	0.0217397	4.70388
609	CcyanHa1_g609.t1	BHE84497.1	hypothetical protein	CMJ067C	-	-	-	-	-	0	-	52.1919	45.8216	48.8889	47.3623	41.4845	52.5859	0.334974	5.30029	0.00349942	2.89473e+07	2.22106e+07	0.382182	0.00216573	6.47273
610	CcyanHa1_g610.t1	BHE84498.1	phenylalanine hydroxylase	CMJ066C	-	-	-	-	-	0	-	63.6697	60.547	65.8215	125.139	161.887	134.905	-0.876047	7.23652	7.43805e-27	1617517	2.66584e+06	-0.720807	-0.178507	7.2809
611	CcyanHa1_g611.t1	BHE84499.1	hypothetical protein	CMJ065C	-	-	-	-	-	0	-	203.525	199.813	213.738	431.941	497.124	423.768	-0.858317	8.76763	4.83279e-30	201596	1.61017e+06	-2.99767	-0.175345	7.02434
612	CcyanHa1_g612.t1	BHE84500.1	hypothetical protein	CMJ064C	-	-	-	-	-	0	-	69.9077	73.1151	74.2279	85.3169	90.8625	85.0781	0.00660759	7.68067	0.918007	13051095	2.30527e+07	-0.820767	-0.15322	7.93446
613	CcyanHa1_g613.t1	BHE84501.1	similar to ubiquinone/menaquinone biosynthesis methyl transferase	CMJ072C	-	-	-	-	-	0	-	30.0779	40.3713	38.8954	55.4075	59.651	57.5885	-0.390596	5.38303	0.000755502	n.d.	n.d.	n.d.	-0.0492313	6.23496
614	CcyanHa1_g614.t1	BHE84502.1	hypothetical protein	CMJ073C	-	-	-	-	-	0	-	107.611	108.272	112.983	174.671	187.522	168.159	-0.417705	7.17137	1.27378e-11	58337.3	386025	-2.7262	-0.159193	6.84751
615	CcyanHa1_g615.t1	BHE84503.1	probable carbon catabolite repressor Ccr4p	CMJ074C	-	-	-	-	-	0	-	85.2133	97.52	96.1428	110.992	121.314	108.663	-0.0182516	7.50196	0.83282	7422696	9.62843e+06	-0.375357	-0.0791819	7.44388
616	CcyanHa1_g616.t1	BHE84504.1	similar to coenzyme F420-reducing hydrogenase, beta subunit	CMJ076C	-	-	-	-	-	0	-	115.016	112.331	116.234	149.598	139.619	154.596	-0.0949229	7.59605	0.162571	1.39486e+07	1.73735e+07	-0.316769	-0.0285389	7.18033
617	CcyanHa1_g617.t1	BHE84505.1	hypothetical protein, conserved	CMJ077C	-	-	-	-	-	0	-	110.801	111.833	114.199	139.242	157.175	140.278	-0.100812	8.04663	0.159509	1.33087e+07	2.03936e+07	-0.615751	-0.0223421	7.70526
618	CcyanHa1_g618.t1	BHE84506.1	probable prohibitin	CMJ078C	-	-	-	-	-	0	-	239.071	258.417	248.264	254.771	253.764	251.429	0.245791	7.68528	7.60249e-05	84673596	7.38171e+07	0.197957	-0.0343452	6.4581
619	CcyanHa1_g619.t1	BHE84507.1	hypothetical protein	CMJ079C	-	-	-	-	-	0	-	82.2134	81.4582	81.6989	52.9268	57.27	45.4968	0.924222	6.20405	5.88768e-31	3354300	2.67845e+06	0.324612	-0.0124877	6.71346
620	CcyanHa1_g620.t1	BHE84508.1	similar to tRNA modification enzyme Trm5	CMJ080C	-	-	-	-	-	0	-	87.992	84.0287	80.0696	136.919	160.287	126.078	-0.473192	7.32549	4.43572e-09	4.49553e+06	5.85687e+06	-0.381637	-0.204746	7.34269
621	CcyanHa1_g621.t1	BHE84509.1	indole-3-glycerol phosphate synthase	CMJ081C	-	-	-	-	-	0	-	300.978	265.787	270.517	205.298	169.013	187.193	0.84936	8.06007	1.04341e-22	262039392	1.59883e+08	0.712766	-0.000341352	6.61507
622	CcyanHa1_g622.t1	BHE84510.1	putative Pentatricopeptide repeat domain containing protein	CMX075C	-	-	-	-	-	0	-	39.828	53.1278	38.4049	72.5558	89.2295	60.5527	-0.491203	4.27737	0.00256669	n.d.	n.d.	n.d.	-0.262456	4.8743
623	CcyanHa1_g623.t1	BHE84511.1	hypothetical protein	CMJ082C	-	-	-	-	-	0	-	70.0316	70.8953	66.927	105.6	116.711	104.311	-0.378089	6.77465	8.17983e-09	612233	2.42922e+06	-1.98834	-0.160972	6.74383
624	CcyanHa1_g624.t1	BHE84512.1	similar to midasin Mdn1p	CMJ083C	-	-	-	-	-	0	-	10.2958	9.9852	9.70646	10.1278	10.9281	10.065	0.220864	7.25958	0.000309543	1.40674e+07	3.15441e+07	-1.16502	0.0102884	10.2148
625	CcyanHa1_g625.t1	BHE84513.1	phosphoribosylamine--glycine ligase (GARS)	CMJ084C	-	-	-	-	-	0	-	70.4115	70.4926	73.8997	69.1135	70.1148	66.4832	0.333693	6.75394	5.34262e-08	11719900	29294956	-1.32169	-0.0972291	7.09702
626	CcyanHa1_g626.t1	BHE84514.1	hypothetical protein	CMJ085C	-	-	-	-	-	0	-	102.932	86.9218	85.1505	110.956	107.284	124.465	-0.0369355	5.93681	0.721192	798050	1.68531e+06	-1.07846	-0.112041	5.87568
627	CcyanHa1_g627.t1	BHE84515.1	probable gamma hydroxybutyrate dehydrogenase	CMJ086C	-	-	-	-	-	0	-	170.806	137.701	158.063	93.7204	72.9787	93.2328	1.1179	7.20607	6.94582e-28	5.52696e+07	61761088	-0.160212	0.000687772	6.69346
628	CcyanHa1_g628.t1	BHE84516.1	probable beta-amylase	CMJ087C	-	-	-	-	-	0	-	148.459	150.695	149.257	200.197	187.886	199.672	-0.116739	7.97702	0.0902917	2.78504e+07	6.68346e+07	-1.2629	-0.0920764	7.18597
629	CcyanHa1_g629.t1	BHE84517.1	hypothetical protein	CMJ088C	-	-	-	-	-	0	-	61.5071	62.9736	51.2124	69.4878	74.23	67.5028	0.0108671	5.20002	0.944162	13126941	11424910	0.200348	0.0143963	5.53073
630	CcyanHa1_g630.t1	BHE84518.1	probable ATP-dependent DNA helicase	CMJ089C	-	-	-	-	-	0	-	18.0382	20.7145	17.2443	43.1457	46.5386	45.6846	-0.998032	6.36749	9.21088e-39	3.1051e+06	1.00785e+07	-1.69857	0.0218	7.97687
631	CcyanHa1_g631.t1	BHE84519.1	hypothetical protein	CMJ090C	-	-	-	-	-	1	-	65.3712	54.8416	65.9735	124.576	128.767	133.603	-0.78024	7.20442	3.26774e-27	n.d.	525810	n only	-0.302433	7.31502
632	CcyanHa1_g632.t1	BHE84520.1	Small GTP-binding protein of Rho family	CMJ091C	-	-	-	-	-	0	-	150.977	169.745	164.315	5.30234	5.94817	5.46669	5.1232	5.88638	0	2336090	n.d.	2n only	-3.388	8.56569
633	CcyanHa1_g633.t1	BHE84521.1	similar to Na+/H+ antiporter	CMJ093C	-	-	-	-	-	12	-	105.377	113.665	112.515	111.856	117.171	114.497	0.221931	7.58121	0.000303206	1949901	1761730	0.146408	-0.0812444	7.29814
634	CcyanHa1_g634.t1	BHE84522.1	hypothetical protein, conserved	CMJ095C	-	-	-	-	-	0	-	94.3359	102.137	101.757	140.059	124.071	122.427	-0.103814	7.06219	0.184139	6575306	1.53269e+07	-1.22094	0.000395536	6.7905
635	CcyanHa1_g635.t1	BHE84523.1	similar to thioredoxin h	CMJ096C	-	-	-	-	-	0	-	758.345	736.756	701.089	733.987	681.866	677.072	0.343018	7.77409	5.86772e-07	179713746	42926501	2.06576	-0.374385	4.589
636	CcyanHa1_g636.t1	BHE84524.1	hypothetical protein, conserved	CMJ097C	-	-	-	-	-	0	-	86.0202	86.1479	85.8321	105.308	93.4891	93.1708	0.0929	5.85757	0.314784	5928774	1.12479e+07	-0.923851	0.0401054	5.86013
637	CcyanHa1_g637.t1	BHE84525.1	proline--tRNA ligase	CMJ098C	-	-	-	-	-	0	-	81.2827	77.7735	75.6643	68.6519	62.4187	70.3381	0.497172	6.97984	8.2734e-13	8.73585e+06	1.44884e+07	-0.729879	0.00103781	7.18207
638	CcyanHa1_g638.t1	BHE84526.1	formate--tetrahydrofolate ligase	CMJ099C	-	-	-	-	-	0	-	114.803	104.277	113.361	85.6001	77.636	95.5683	0.636849	7.46882	9.83219e-16	5.021e+07	69584809	-0.470797	0.173528	7.4106
639	CcyanHa1_g639.t1	BHE84527.1	small heat shock protein, hsp20 family	CMJ100C	-	-	-	-	-	0	-	122.114	122.526	101.075	511.041	441.102	487.242	-1.78101	7.12941	1.60871e-98	4965693	1.07519e+07	-1.11452	1.48574	8.56478
640	CcyanHa1_g640.t1	BHE84528.1	small heat shock protein, hsp20 family	CMJ101C	-	-	-	-	-	0	-	80.401	85.7014	80.8226	345.89	358.662	361.777	-1.8361	7.16753	4.08042e-205	9.8407e+06	1.9755e+07	-1.00539	1.56346	8.92864
641	CcyanHa1_g641.t1	BHE84529.1	adaptor-related protein complex 1, mu subunit	CMJ102C	-	-	-	-	-	0	-	67.9791	74.6259	73.1199	118.686	126.172	114.966	-0.467262	6.90936	3.29269e-13	15728085	1.73011e+07	-0.137523	0.186132	7.06586
642	CcyanHa1_g642.t1	BHE84530.1	hypothetical protein	No hits	-	-	-	-	-	0	-	107.386	122.508	136.777	179.082	191.146	174.56	-0.301622	6.94096	0.000237259	3873073	8.83305e+06	-1.18943	0.185777	6.53673
643	CcyanHa1_g643.t1	BHE84531.1	hypothetical protein, conserved	CMJ330C	-	-	-	-	-	0	-	171.072	152.554	171.306	214.095	236.014	214.74	-0.15209	6.59726	0.0374174	2.85508e+06	1368065	1.0614	-0.00670755	5.56453
644	CcyanHa1_g644.t1	BHE84532.1	hypothetical protein, conserved	CMJ331C	-	-	-	-	-	2	-	209.223	178.871	187.573	201.039	166.962	233.35	0.210981	7.94816	0.0634572	95728444	143266410	-0.581681	0.0375108	6.78699
645	CcyanHa1_g645.t1	BHE84533.1	similar to chloroplast inner membrane protein Tic22	CMJ105C	-	-	-	-	-	0	-	138.864	140.932	142.003	218.204	190.833	249.153	-0.367684	7.55706	3.70187e-05	1.5935e+07	1.73565e+07	-0.123273	0.0123637	6.61523
646	CcyanHa1_g646.t1	BHE84534.1	Proteasome assembly chaperone 2	CMX076C	-	-	-	-	-	0	-	136.594	140.145	151.775	205.957	220.715	205.602	-0.290231	6.92008	6.48894e-06	6134759	6.72981e+06	-0.133559	-0.0274432	5.95152
647	CcyanHa1_g647.t1	BHE84535.1	hypothetical protein	CMJ107C	-	-	-	-	-	0	-	286.073	317.327	294.867	243.047	283.652	230.336	0.520242	7.97881	5.94163e-11	1273940	n.d.	2n only	-0.0897714	6.31242
648	CcyanHa1_g648.t1	BHE84536.1	hypothetical protein, conserved	CMJ108C	-	-	-	-	-	0	-	158.416	155.932	161.969	272.371	289.339	267.499	-0.526291	8.04026	3.50546e-16	1.71081e+06	4.75849e+06	-1.47583	-0.0525901	6.51485
649	CcyanHa1_g649.t1	BHE84537.1	sulfite reductase, ferredoxin dependent	CMJ117C	-	-	-	-	-	0	-	280.455	264.499	271.799	241.113	215.654	237.043	0.508543	9.08217	2.37535e-11	3.83577e+07	5.65375e+07	-0.559693	0.00624847	7.62005
650	CcyanHa1_g650.t1	BHE84538.1	hypothetical protein	CMJ116C	-	-	-	-	-	0	-	131.777	143.505	134.304	265.191	266.405	253.408	-0.666554	6.80821	6.06562e-26	1.10065e+06	1.59639e+06	-0.536457	-0.0162775	6.32444
651	CcyanHa1_g651.t1	BHE84539.1	hypothetical protein, conserved	CMJ115C	-	-	-	-	-	0	-	301.169	288.363	286.355	281.024	269.254	293.71	0.329113	7.54667	3.25632e-07	9525636	1.37874e+07	-0.533468	0.118667	5.6068
652	CcyanHa1_g652.t1	BHE84540.1	hypothetical protein, conserved	CMJ114C	-	-	-	-	-	3	-	62.1347	62.58	64.7837	93.5564	101.076	84.5557	-0.290433	5.29158	0.0041	500043	716907	-0.519734	-0.0988561	6.01619
653	CcyanHa1_g653.t1	BHE84541.1	vesicle coat complex COPII, subunit Sec13	CMJ112C	-	-	-	-	-	0	-	151.001	147.201	149.835	151.13	154.58	162.503	0.211058	8.25443	0.00205601	9.3781e+06	1.6371e+07	-0.803778	0.128457	7.29507
654	CcyanHa1_g654.t1	BHE84542.1	similar to ethylene-responsive transcription coactivator	CMJ111C	-	MBF1	-	-	-	0	-	237.633	208.11	211.171	215.889	254.774	247.495	0.149965	6.5266	0.0746065	4.4658e+07	1.73431e+07	1.36456	-0.0680336	5.21906
655	CcyanHa1_g655.t1	BHE84543.1	60S ribosomal protein L15	CMJ110C	-	-	-	-	-	0	-	920.214	865.349	884.275	890.452	671.491	825.465	0.433204	8.97376	2.01456e-05	4317247	6674128	-0.628468	-0.1752	5.33269
656	CcyanHa1_g656.t1	BHE84544.1	60S ribosomal protein L10	CMJ109C	-	-	-	-	-	0	-	1056.91	1023.41	1032.14	988.802	755.093	941.883	0.484677	9.23488	1.28431e-06	89885853	65560842	0.45526	-0.027398	5.37754
657	CcyanHa1_g657.t1	BHE84545.1	putative nin one binding protein	CMJ120C	-	-	-	-	-	0	-	62.2219	64.5894	65.077	59.9034	59.0712	62.0052	0.358657	6.51474	4.11041e-08	6.09874e+06	8.35631e+06	-0.454356	0.0217861	6.92353
658	CcyanHa1_g658.t1	BHE84546.1	hypothetical protein	CMJ121C	-	-	-	-	-	0	-	2361.12	2380.64	2285.29	1690.19	1378.04	1851.43	0.786917	9.84679	1.16579e-14	219202208	56876800	1.94635	-0.116082	4.88284
659	CcyanHa1_g659.t1	BHE84547.1	hypothetical protein	CMJ123C	-	-	-	-	-	2	-	30.0299	30.2953	32.725	45.1499	55.7486	46.604	-0.391475	7.3528	3.47364e-07	16839146	3.05349e+07	-0.858638	-0.0147277	8.56831
660	CcyanHa1_g660.t1	BHE84548.1	40S ribosomal protein S9	CMJ125C	-	-	-	-	-	0	-	833	843.957	838.993	679.076	547.002	666.91	0.682992	8.6929	2.47272e-14	3.10461e+07	4.4974e+07	-0.534677	0.12854	5.3826
661	CcyanHa1_g661.t1	BHE84549.1	hypothetical protein	CMJ126C	-	-	-	-	-	0	-	117.405	127.274	127.389	134.331	127.259	150.752	0.127305	6.39801	0.137456	38149028	19767209	0.948537	-0.115441	5.76304
662	CcyanHa1_g662.t1	BHE84550.1	phenylalanine--tRNA ligase beta-subunit	CMJ128C	-	-	-	-	-	0	-	61.5279	57.9497	58.6085	72.2539	71.5243	68.3893	0.0211833	6.8713	0.767043	14495097	37543804	-1.37301	-0.107171	7.42365
663	CcyanHa1_g663.t1	BHE84551.1	hypothetical protein	CMX077C	-	-	-	-	-	0	-	90.7694	80.3427	78.6315	110.492	118.117	119.13	-0.197934	6.08162	0.0170402	885125	1889214	-1.09383	-0.0572414	6.00884
664	CcyanHa1_g664.t1	BHE84552.1	hypothetical protein	No hits	-	-	-	-	-	0	-	29.9914	29.1253	38.58	52.4521	46.6766	42.1183	-0.268136	4.90702	0.0530322	n.d.	212667	n only	0.126531	6.29783
665	CcyanHa1_g665.t1	BHE84553.1	histone deacetylase	CMJ129C	-	-	-	-	-	0	-	202.307	195.451	200.638	283.757	291.42	294.861	-0.265654	8.20794	5.76696e-05	5.18745e+06	12905298	-1.31487	-0.0962866	7.08581
666	CcyanHa1_g666.t1	BHE84554.1	probable cryptochrome DASH	CMJ130C	-	-	-	-	-	0	-	67.3708	61.8807	67.2991	67.0684	69.9109	65.7538	0.228636	7.01056	0.000267317	7.50727e+06	1.75575e+07	-1.22573	0.118855	7.30944
667	CcyanHa1_g667.t1	BHE84555.1	hypothetical protein	CMJ131C	-	-	-	-	-	1	-	331.92	320.568	314.16	256.13	272.471	254.34	0.578281	8.03861	7.81591e-19	n.d.	n.d.	n.d.	0.0794536	6.10491
668	CcyanHa1_g668.t1	BHE84556.1	similar to guanylate kinase (GMP kinase)	CMS484C	-	-	-	-	-	4	-	173.708	163.932	171.29	166.567	201.375	185.701	0.154138	6.99541	0.032666	407267	268893	0.598943	0.0274336	5.89847
669	CcyanHa1_g669.t1	BHE84557.1	hypothetical protein, conserved	CMJ132C	-	-	-	-	-	2	-	51.6531	47.0594	52.9126	93.6166	99.7784	93.8994	-0.648405	7.24527	1.28518e-25	8467703	1.94626e+07	-1.20066	-0.0607997	7.57246
670	CcyanHa1_g670.t1	BHE84558.1	similar to epsin	CMJ133C	-	-	-	-	-	0	-	181.904	186.908	184.748	195.707	218.346	202.079	0.119636	8.13399	0.0849744	9460962	1.39798e+07	-0.563281	0.031235	6.88681
671	CcyanHa1_g671.t1	BHE84559.1	CDP-diacylglycerol--glycerol-3-phosphate 3-phosphatidyltransferase	CMJ134C	-	-	-	-	-	5	-	37.4712	34.8033	39.765	40.6968	52.407	46.2476	-0.0406744	5.11728	0.764802	n.d.	n.d.	n.d.	0.0267114	6.26339
672	CcyanHa1_g672.t1	BHE84560.1	hypothetical protein, conserved	CMJ135C	-	-	-	-	-	0	-	27.5861	28.1977	29.57	42.2377	48.2244	38.5171	-0.326416	5.76995	0.000808095	3.02551e+06	6.52987e+06	-1.10988	0.0490426	7.19151
673	CcyanHa1_g673.t1	BHE84561.1	similar to poly(A)-binding protein dependent poly(A)-ribonuclease subunit	CMJ136C	-	-	-	-	-	0	-	95.5777	94.3921	97.5029	134.484	157.759	130.922	-0.283478	8.60385	0.000312099	1.03123e+07	18671372	-0.856465	0.0208351	8.11463
674	CcyanHa1_g674.t1	BHE84562.1	hypothetical protein, conserved	CMJ137C	-	-	-	-	-	0	-	52.7392	39.6181	43.2221	57.3599	55.0293	73.235	-0.16716	4.70996	0.252837	1598023	2097914	-0.392667	-0.0410265	5.28027
675	CcyanHa1_g675.t1	BHE84563.1	similar to metal ion transporter	CMJ138C	-	-	-	-	-	10	-	120.324	119.031	122.494	78.7174	84.2669	79.7908	0.849325	7.73343	5.5924e-47	504744	295302	0.773362	0.0967175	7.51229
676	CcyanHa1_g676.t1	BHE84564.1	tyrosine--tRNA ligase	CMJ139C	-	-	-	-	-	0	-	186.089	203.686	184.743	141.751	131.886	135.549	0.762799	7.66496	2.34403e-29	3.30575e+07	3.65578e+07	-0.145202	-0.116005	6.81951
677	CcyanHa1_g677.t1	BHE84565.1	ATP-dependent Clp protease proteolytic subunit	CMJ141C	-	-	-	-	-	0	-	215.086	211.489	199.889	157.754	136.715	156.057	0.750629	7.27101	2.53216e-25	380112	1.7703e+06	-2.2195	-0.127273	6.22051
678	CcyanHa1_g678.t1	BHE84566.1	hypothetical protein	CMJ333C	-	-	-	-	-	0	-	35.3484	36.4132	38.6858	33.3851	38.0683	39.0123	0.275374	4.59205	0.0191487	1.31781e+06	3.14386e+06	-1.2544	-0.0366459	5.73616
679	CcyanHa1_g679.t1	BHE84567.1	hypothetical protein	CMJ142C	-	-	-	-	-	0	-	59.9388	65.2402	63.2037	68.5842	77.2067	70.1483	0.0752238	6.79169	0.280036	534386	1.30215e+06	-1.28494	0.0204961	7.45117
680	CcyanHa1_g680.t1	BHE84568.1	hypothetical protein	CMJ143C	-	-	-	-	-	1	-	196.776	192.741	205.36	167.613	155.931	164.359	0.55922	7.16256	3.74032e-19	11613759	8916279	0.381321	0.022508	6.22678
681	CcyanHa1_g681.t1	BHE84569.1	hypothetical protein, conserved	CMJ144C	-	-	-	-	-	0	-	27.0518	30.0834	40.5603	59.1767	77.0298	67.9242	-0.796361	4.88551	4.50436e-08	635770	1615474	-1.34538	0.046001	5.74093
682	CcyanHa1_g682.t1	BHE84570.1	hypothetical protein	CMJ145C	-	-	-	-	-	0	-	65.167	72.5409	68.8601	112.748	110.772	104.991	-0.399048	6.34252	5.07274e-08	2399125	3.319e+06	-0.468241	0.0974987	6.44108
683	CcyanHa1_g683.t1	BHE84571.1	hypothetical protein, conserved	CMJ146C	-	-	-	-	-	1	-	394.602	400.082	383.252	418.206	404.926	418.444	0.198106	8.15485	0.00382911	59913240	3.1152e+07	0.943548	0.00270923	5.78407
684	CcyanHa1_g684.t1	BHE84572.1	hypothetical protein	CMJ148C	-	-	-	-	-	1	-	2031.34	2061.22	2024.96	3510.36	3249.83	3526.04	-0.476441	9.82413	6.02023e-11	15488200	20313900	-0.391298	0.219069	4.99571
685	CcyanHa1_g685.t1	BHE84573.1	hypothetical protein, conserved	CMJ149C	-	-	-	-	-	2	-	113.298	115.776	116.524	164.095	163.656	159.164	-0.221606	7.77025	0.000327893	3.83353e+06	1.11366e+07	-1.53856	0.123778	7.15027
686	CcyanHa1_g686.t1	BHE84574.1	similar to thylakoid lumenal 17.4 kD protein, chloroplast precursor	CMJ151C	-	-	-	-	-	0	-	195.213	199.5	196.934	167.146	158.609	178.01	0.507774	7.13366	2.2156e-15	18827220	1.77784e+07	0.0826967	0.0881919	6.01399
687	CcyanHa1_g687.t1	BHE84575.1	4-hydroxy-3-methylbut-2-enyl diphosphate reductase	CMJ152C	-	-	-	-	-	0	-	350.447	357.792	341.071	468.094	508.064	481.284	-0.199532	9.12032	0.00429539	16555576	4.30211e+07	-1.37773	0.112093	6.86716
688	CcyanHa1_g688.t1	BHE84576.1	hypothetical protein	CMJ153C	-	-	-	-	-	0	-	21.7318	22.5728	28.4906	33.2869	36.44	38.4068	-0.300489	4.89585	0.0160479	1356999	2527769	-0.897445	0.00562131	6.43803
689	CcyanHa1_g689.t1	BHE84577.1	geranylgeranyl hydrogenase	CMJ154C	-	-	-	-	-	0	-	1007.8	947.5	1004.86	790.164	677.623	781.795	0.668591	10.1793	1.26342e-15	61133214	7.8204e+07	-0.355286	0.0428599	7.02295
690	CcyanHa1_g690.t1	BHE84578.1	similar to microtubule-associated protein, RP/EB family	CMJ156C	-	-	-	-	-	0	-	385.503	413.235	409.307	521.404	553.797	518.344	-0.125906	8.91946	0.0784398	2.83575e+06	7.76224e+06	-1.45274	0.199224	7.51356
691	CcyanHa1_g691.t1	BHE84579.1	hypothetical protein	CMJ159C	-	-	-	-	-	0	-	77.7069	73.3275	76.379	145.592	137.32	125.136	-0.571588	6.90635	9.67232e-16	160502	929252	-2.53348	0.0293536	6.90369
692	CcyanHa1_g692.t1	BHE84580.1	hypothetical protein	CMJ160C	-	-	-	SP(Sec/SPI)	-	3	-	393.358	393.711	371.461	636.419	662.91	589.827	-0.431624	7.88324	1.67258e-10	3064332	6191049	-1.01461	0.252697	5.27773
693	CcyanHa1_g693.t1	BHE84581.1	hypothetical protein, conserved	CMJ161C	-	-	-	-	-	0	-	43.4447	42.8533	43.9473	53.4796	70.1367	70.4588	-0.295399	4.63052	0.0198811	n.d.	155842	n only	-0.040071	5.06996
694	CcyanHa1_g694.t1	BHE84582.1	similar to diacylglycerol acyltransferase type 2B	CMJ162C	-	-	-	-	-	1	-	37.1039	44.2354	40.5748	92.4755	98.5523	96.967	-0.968611	5.88392	2.63021e-30	595826	940063	-0.657866	-0.00789801	6.29334
695	CcyanHa1_g695.t1	BHE84583.1	hypothetical protein, conserved	CMJ163C	-	-	-	-	-	0	-	70.7835	71.6688	75.1116	113.232	108.003	97.1961	-0.281676	5.31132	0.00556527	1866650	1981570	-0.0861925	-0.0911312	5.39945
696	CcyanHa1_g696.t1	BHE84584.1	cell differentiation protein rcd1	CMJ164C	-	Rcd1-like	-	-	-	0	-	60.5004	60.0182	64.7532	111.036	125.37	110.288	-0.632932	6.10735	5.86066e-16	1741311	1010498	0.785107	0.00277317	6.12343
697	CcyanHa1_g697.t1	BHE84585.1	hypothetical protein, conserved	CMJ165C	-	-	-	-	-	0	-	124.123	131.214	135.201	95.0007	103.321	92.1266	0.696683	6.32728	7.99316e-23	1.10481e+07	8.69979e+06	0.344752	0.0425278	6.04933
698	CcyanHa1_g698.t1	BHE84586.1	hypothetical protein, conserved	CMJ167C	-	-	-	-	-	0	-	109.041	112.127	94.9411	140.446	158.327	158.24	-0.25315	6.36205	0.00222617	588969	2.46137e+06	-2.0632	-0.133964	5.86163
699	CcyanHa1_g699.t1	BHE84587.1	hypothetical protein	CMJ168C	-	-	-	-	-	0	-	128.656	125.57	123.195	161.251	145.069	168.04	-0.0550866	7.71141	0.479991	3.07162e+07	3.82232e+07	-0.315445	-0.0279925	7.29494
700	CcyanHa1_g700.t1	BHE84588.1	probable heat shock protein hslV, proteasome-related peptidase subunit	CMJ169C	-	-	-	-	-	0	-	81.6273	78.1542	74.4129	83.8992	67.5865	86.9419	0.251057	6.09585	0.0171001	14311350	8.63083e+06	0.729588	0.0583554	6.12539
701	CcyanHa1_g701.t1	BHE84589.1	60S ribosomal protein L38	CMJ170C	-	-	-	-	-	0	-	903.226	789.689	838.135	785.355	590.175	673.208	0.577037	7.51003	2.99065e-09	48311900	33868900	0.512417	-0.103531	4.29575
702	CcyanHa1_g702.t1	BHE84590.1	hypothetical protein, conserved	CMJ171C	-	-	-	-	-	0	-	133.523	136.19	126.708	175.42	182.814	168.187	-0.1352	8.00866	0.0524171	4068523	5.95517e+06	-0.549636	0.0358701	7.29674
703	CcyanHa1_g703.t1	BHE84591.1	hypothetical protein, conserved	CMJ172C	-	-	-	-	-	6	-	136.333	143.001	131.332	190.801	217.253	204.787	-0.302508	8.39616	3.08532e-05	1.66983e+06	2.16295e+06	-0.3733	0.0640047	7.56236
704	CcyanHa1_g704.t1	BHE84592.1	glycerol kinase	CMJ173C	-	-	-	-	-	0	-	79.1504	69.471	76.5487	102.224	102.399	103.699	-0.17814	7.12865	0.00672361	1.4613e+07	2.68671e+07	-0.878588	-0.0694313	7.12136
705	CcyanHa1_g705.t1	BHE84593.1	hypothetical protein, conserved	CMJ174C	-	-	-	-	-	0	-	166.959	166.25	181.945	210.972	218.212	201.907	-0.0222568	6.87401	0.778347	2.96803e+07	2.43435e+07	0.285972	-0.12823	5.63235
706	CcyanHa1_g706.t1	BHE84594.1	hypothetical protein	CMJ175C	-	-	-	-	-	0	-	43.1943	38.8682	38.2292	93.234	95.3671	94.0352	-0.954809	7.07836	3.48204e-53	30600.6	720751	-4.55787	0.0809336	7.42426
707	CcyanHa1_g707.t1	BHE84595.1	hypothetical protein, conserved	CMJ177C	-	-	-	-	-	0	-	70.279	49.2752	56.2175	111.643	99.7822	106.526	-0.572325	4.50378	2.42331e-05	61832.4	271849	-2.13637	-0.0116254	4.74783
708	CcyanHa1_g708.t1	BHE84596.1	similar to ribulose-1,5 bisphosphate carboxylase/oxygenase large subunit N-methyltransferase	CMJ178C	-	-	-	-	-	0	-	126.234	119.677	131.816	137.709	139.919	142.614	0.120041	7.59131	0.0614006	16779887	2.16857e+07	-0.370013	-0.0307219	6.99443
709	CcyanHa1_g709.t1	BHE84597.1	similar to Nedd4 binding protein 1	CMJ179C	-	-	-	-	-	0	-	93.0267	87.6731	80.8192	102.12	92.3431	105.146	0.0816792	6.46371	0.36891	695003	1.6759e+06	-1.26985	-0.0864211	6.52063
710	CcyanHa1_g710.t1	BHE84598.1	hypothetical protein	CMJ180C	-	-	-	-	-	0	-	56.7714	56.6962	59.2173	102.818	109.127	99.4244	-0.579221	6.42485	4.11126e-18	n.d.	53568.8	n only	-0.0446807	6.58018
711	CcyanHa1_g711.t1	BHE84599.1	probable diphthine synthase	CMJ181C	-	-	-	-	-	1	-	35.5055	27.4805	31.873	35.9148	35.0812	32.1429	0.153706	4.86257	0.22261	2.99241e+06	2856979	0.0668187	-0.0667033	6.68105
712	CcyanHa1_g712.t1	BHE84600.1	hypothetical protein, conserved	CMJ182C	-	-	-	-	-	0	-	54.5171	46.8468	49.4745	53.1722	49.411	47.0956	0.28465	5.89041	0.0021855	197624	213099	-0.108766	-0.00255381	6.75393
713	CcyanHa1_g713.t1	BHE84601.1	hypothetical protein, conserved	CMJ184C	-	-	-	SP(Sec/SPI)	-	9	-	60.2071	56.2095	57.6669	66.2564	81.6362	64.775	-0.0148147	7.14576	0.879028	691858	1.69726e+06	-1.29466	0.0288613	7.57875
714	CcyanHa1_g714.t1	BHE84602.1	NADH dehydrogenase I (Complex I) flavoprotein 51kDa subunit	CMJ185C	-	-	-	-	-	1	-	145.76	150.265	147.608	169.804	173.433	174.385	0.0515165	7.82203	0.435354	16475679	1.70977e+07	-0.0534624	0.0323438	6.84764
715	CcyanHa1_g715.t1	BHE84603.1	26S proteasome ATP-dependent regulatory subunit	CMJ186C	-	-	-	-	-	0	-	230.229	232.601	244.332	242.512	236.808	238.985	0.25051	8.25202	0.00022416	1.2723e+07	1.18435e+07	0.103342	-0.0425111	6.80234
716	CcyanHa1_g716.t1	BHE84604.1	unknown hydrolase, cbbY homolog	CMJ188C	-	-	-	-	-	0	-	91.6272	73.7401	77.3407	56.8383	52.9042	67.3893	0.734602	5.99037	4.44661e-11	26640171	3.72402e+07	-0.483257	0.0988939	6.30571
717	CcyanHa1_g717.t1	BHE84605.1	probable mRNA cap binding protein 80	CMJ189C	-	-	-	-	-	0	-	25.601	22.7872	27.3186	32.73	36.6349	32.2528	-0.152685	6.44547	0.0680313	6.44075e+06	1.65028e+07	-1.35741	0.0317596	8.03061
718	CcyanHa1_g718.t1	BHE84606.1	tryptophan synthase beta chain	CMJ191C	-	-	-	-	-	0	-	348.021	343.872	339.788	265.625	240.957	273.69	0.676547	8.86683	2.78091e-19	7.96861e+07	9.29818e+07	-0.22262	0.0633439	6.90285
719	CcyanHa1_g719.t1	BHE84607.1	similar to outward rectifying potassium channel KCO	CMJ195C	-	-	-	-	-	4	-	88.498	81.8112	87.8843	105.085	123.17	110.914	-0.118891	7.4111	0.0894403	3.30878e+06	4947145	-0.580299	-0.0108233	7.2167
720	CcyanHa1_g720.t1	BHE84608.1	hypothetical protein	CMJ196C	-	-	-	-	-	0	-	43.0517	39.5241	37.3307	30.5357	29.3643	31.3688	0.671878	6.23979	4.07122e-17	6016590	7.96673e+06	-0.405042	-0.112427	7.62792
721	CcyanHa1_g721.t1	BHE84609.1	similar to smooth muscle caldesmon	CMJ197C	-	-	-	-	-	0	-	61.9324	72.7082	65.4897	94.8326	100.85	98.8092	-0.28445	6.52705	0.00013821	662558	2544245	-1.94112	0.000515115	6.7487
722	CcyanHa1_g722.t1	BHE84610.1	similar to protoporphyrinogen oxidase HemK	CMJ198C	-	-	-	-	-	0	-	35.1372	34.1469	43.01	41.2518	38.4879	37.8657	0.201807	5.73342	0.0591226	1.16711e+06	1120441	0.0588789	-0.0363648	6.90358
723	CcyanHa1_g723.t1	BHE84611.1	similar to UMP/CMP kinase	CMJ199C	-	-	-	SP(Sec/SPI)	-	0	-	55.8159	62.1678	61.6806	78.7978	77.4674	85.9024	-0.156613	5.56176	0.105878	4.75526e+06	8.04554e+06	-0.758665	0.133037	5.83612
724	CcyanHa1_g724.t1	BHE84612.1	SWI/SNF related, matrix associated, actin dependent regulator of chromatin, subfamily a	CMJ200C	-	SNF2	-	-	-	0	-	101.529	108.706	108.805	101.129	99.2212	102.421	0.34876	7.97307	1.04411e-07	1.1889e+06	2.85225e+06	-1.26247	0.00470803	7.83876
725	CcyanHa1_g725.t1	BHE84613.1	delta 9 acyl-lipid fatty acid desaturase	CMJ201C	-	-	-	-	-	4	-	85.8122	94.6425	86.9847	113.042	133.565	120.976	-0.184733	6.96257	0.0121143	583373	1.1982e+06	-1.03838	-0.128844	6.64706
726	CcyanHa1_g726.t1	BHE84614.1	similar to chloroplast import-associated channel Toc75	CMJ202C	-	-	-	-	-	0	-	64.3222	62.4916	67.2267	80.4039	80.9121	82.1075	-0.0534842	7.45442	0.404268	1.38788e+07	2.30613e+07	-0.732589	0.0200206	7.64789
727	CcyanHa1_g727.t1	BHE84615.1	probable iron-sulfur cluster scaffold protein	CMJ205C	-	-	-	-	-	0	-	90.7747	94.5582	98.1555	98.963	93.6796	87.2354	0.287239	6.38862	0.000107662	4210080	2365720	0.831568	-0.00420964	6.41208
728	CcyanHa1_g728.t1	BHE84616.1	hypothetical protein, conserved	CMJ206C	-	-	-	-	-	0	-	76.6044	76.72	78.8672	75.6175	72.125	74.9091	0.334049	6.99828	3.42481e-08	5.30748e+06	7.50485e+06	-0.499796	-0.0284266	7.15656
729	CcyanHa1_g729.t1	BHE84617.1	similar to calcium-binding protein MO25	CMJ207C	-	-	-	-	-	0	-	78.631	85.3077	88.3847	96.9728	91.1537	86.4163	0.147426	6.78742	0.0448873	1.60712e+07	2.4143e+07	-0.587127	-0.00743328	6.9457
730	CcyanHa1_g730.t1	BHE84618.1	hypothetical protein, conserved	CMJ208C	-	-	-	-	-	2	-	151.175	143.899	156.432	127.033	107.344	121.051	0.618518	6.46343	6.47777e-15	130638	64360.5	1.02133	-0.0817585	5.67165
731	CcyanHa1_g731.t1	BHE84619.1	similar to tRNA dihydrouridine synthase Dus1p	CMJ210C	-	-	-	-	-	0	-	12.9468	14.5813	14.6903	19.3714	18.4437	18.9261	-0.157744	4.10169	0.267797	1.03142e+06	3025546	-1.55256	-0.0384939	6.60746
732	CcyanHa1_g732.t1	BHE84620.1	NADH dehydrogenase I (Complex I) iron-sulfur protein 49kDa subunit	CMJ211C	-	-	-	-	-	0	-	132.127	132.438	125.042	158.886	156.834	165.827	-0.0302878	7.65898	0.657576	11538924	25827267	-1.16239	0.0839557	6.97191
733	CcyanHa1_g733.t1	BHE84621.1	hypothetical protein	CMX078C	-	-	-	-	-	0	-	194.57	178.719	164.945	156.67	137.565	168.473	0.498211	5.60287	3.87934e-06	467321	353919	0.400995	0.0274674	4.47797
734	CcyanHa1_g734.t1	BHE84622.1	similar to cytochrome c	CMJ212C	-	-	-	-	-	0	-	627.584	612.206	585.87	566.577	492.502	593.451	0.418849	7.54125	8.08154e-08	1799660	521172	1.78789	-0.127232	4.50319
735	CcyanHa1_g735.t1	BHE84623.1	hypothetical protein	CMJ214C	-	-	-	-	-	0	-	127.651	117.902	128.303	129.525	127.418	128.17	0.231218	6.74285	0.000364646	9877020	1.23039e+07	-0.316968	0.148211	6.10596
736	CcyanHa1_g736.t1	BHE84624.1	unknown homeobox protein	CMJ215C	HB-other	-	-	-	-	0	-	55.4609	55.073	52.0003	117.895	142.601	121.443	-0.957092	7.66369	1.07629e-38	536030	3.90859e+06	-2.86626	0.17849	7.7201
737	CcyanHa1_g737.t1	BHE84625.1	ATP-binding subunit of unknown ABC transporter	CMJ216C	-	-	-	-	-	0	-	245.62	231.669	246.891	218.463	190.357	225.303	0.464702	8.77735	1.94186e-08	61297041	8.35421e+07	-0.446687	0.0368896	7.44888
738	CcyanHa1_g738.t1	BHE84626.1	hypothetical protein	CMJ217C	-	-	-	-	-	0	-	106.517	97.5469	91.4371	98.6041	85.4081	105.82	0.305022	6.86883	0.000730599	9.93598e+06	1.92183e+07	-0.951746	-0.0774837	6.92624
739	CcyanHa1_g739.t1	BHE84627.1	aspartate--tRNA ligase, cytoplasmic	CMJ218C	-	-	-	-	-	0	-	125.562	135.023	131.359	141.977	138.965	138.848	0.173871	7.77267	0.00718212	37375832	4.75602e+07	-0.34765	-0.0355464	7.24754
740	CcyanHa1_g740.t1	BHE84628.1	similar to component of oligomeric golgi complex 4	CMJ219C	-	-	-	-	-	0	-	29.143	28.3334	27.6727	38.9877	45.8765	41.5202	-0.293994	6.31742	0.000104762	4.07321e+06	5.58487e+06	-0.45536	0.00605092	7.6962
741	CcyanHa1_g741.t1	BHE84629.1	hypothetical protein, conserved	CMJ221C	-	-	-	-	-	0	-	34.0726	36.1576	30.3141	26.8684	31.3466	35.256	0.390673	4.39373	0.00376091	1.2721e+06	2989629	-1.23276	-0.112753	5.99937
742	CcyanHa1_g742.t1	BHE84630.1	hypothetical protein, conserved	CMJ222C	-	-	-	-	-	0	-	83.5201	91.556	96.068	113.089	99.8249	109.917	0.0193556	6.31385	0.836364	1709686	2641453	-0.6276	0.0382956	6.26802
743	CcyanHa1_g743.t1	BHE84631.1	similar to actin-related protein	CMJ223C	-	-	-	-	-	0	actin related: ACT	85.8239	88.0227	90.5645	123.536	139.281	119.291	-0.260315	6.58454	0.000318639	5.33239e+06	1.21894e+07	-1.19277	-0.00294652	6.32814
744	CcyanHa1_g744.t1	BHE84632.1	probable dipeptidyl aminopeptidase	CMJ225C	-	-	-	-	-	0	-	51.202	48.8641	50.2871	54.0216	53.5033	53.4475	0.175767	7.27093	0.00311232	11026397	7.21319e+06	0.612252	0.0663777	7.91546
745	CcyanHa1_g745.t1	BHE84633.1	mRNA-decapping enzyme complex component DCP2	CMJ226C	-	-	-	-	-	0	-	78.4808	84.715	83.4847	113.745	124.634	118.76	-0.261293	6.70554	5.18339e-05	2.24787e+06	5.57852e+06	-1.31132	0.0755507	6.53111
746	CcyanHa1_g746.t1	BHE84634.1	similar to mitochondrial carrier protein	CMJ228C	-	-	-	-	-	2	-	53.9998	54.0211	54.8112	65.2107	52.8467	58.3654	0.156458	6.04949	0.101457	56436.4	56882	-0.0113462	0.0709336	6.51381
747	CcyanHa1_g747.t1	BHE84635.1	riboflavin kinase	CMJ229C	-	-	-	-	-	0	-	68.078	64.6931	80.1408	54.6098	69.3574	80.33	0.337522	5.52728	0.0130965	3188940	2.53445e+06	0.331407	-0.0548331	5.62784
748	CcyanHa1_g748.t1	BHE84636.1	similar to GTPase activating protein	CMJ230C	-	-	-	-	-	0	-	120.365	123.222	123.233	77.2551	88.2247	74.6828	0.882513	7.16247	1.80392e-42	7.47257e+06	4155140	0.846707	0.121378	7.07102
749	CcyanHa1_g749.t1	BHE84637.1	similar to 2-hydroxy-6-oxohepta-2,4-dienoate hydrolase	CMJ231C	-	-	-	-	-	0	-	91.4673	92.8301	98.5983	134.387	149.1	127.709	-0.268604	7.01282	9.84339e-05	5858596	8.77424e+06	-0.58272	0.0506324	6.68916
750	CcyanHa1_g750.t1	BHE84638.1	hypothetical protein	CMJ232C	-	-	-	-	-	0	-	51.7272	59.2921	60.7196	70.5569	65.0731	70.1645	0.00983137	6.26974	0.914363	2.08371e+06	3.7613e+06	-0.852079	0.152374	6.78263
751	CcyanHa1_g751.t1	BHE84639.1	hypothetical protein, conserved	CMJ233C	-	-	-	-	-	0	-	53.7009	61.0199	52.807	74.1348	70.1313	76.6919	-0.124135	6.0576	0.166216	2334076	2.01441e+06	0.212491	0.250439	6.40261
752	CcyanHa1_g752.t1	BHE84640.1	vitamine B12-independent methionine synthase	CMJ234C	-	-	-	-	-	0	-	389.591	359.903	386.908	257.061	194.68	263.043	0.940758	9.44668	4.66047e-18	5.07268e+08	5.46048e+08	-0.106282	0.140477	7.64484
753	CcyanHa1_g753.t1	BHE84641.1	mitochondrial ribosomal protein L1 precursor	CMJ235C	-	-	-	-	-	0	-	145.998	134.637	159.735	186.098	183.391	178.881	-0.0447911	6.92808	0.571392	717214	4085668	-2.5101	0.00603024	5.60392
754	CcyanHa1_g754.t1	BHE84642.1	hypothetical protein, conserved	CMJ237C	-	-	-	-	-	0	-	318.477	312.876	305.796	223.888	210.655	237.666	0.753379	8.94622	1.66774e-24	4.88924e+07	3.59599e+07	0.443219	0.1383	7.10554
755	CcyanHa1_g755.t1	BHE84643.1	mitochondrial ribosomal protein L28 precursor	CMJ238C	-	-	-	-	-	0	-	138.043	128.629	131.316	123.965	131.725	139.91	0.288249	5.47166	0.00208629	1032957	1747427	-0.758452	-0.0976665	4.7873
756	CcyanHa1_g756.t1	BHE84644.1	glucose-1-phosphate adenylyltransferase	CMJ239C	-	-	-	-	-	0	-	93.4486	86.4444	91.8552	82.1385	73.5935	76.827	0.498203	6.13791	2.7001e-10	860856	2608433	-1.59934	0.0353748	6.03555
757	CcyanHa1_g757.t1	BHE84645.1	serine palmitoyltransferase	CMJ240C	-	-	-	-	-	1	-	307.91	324.429	313.11	309.7	375.326	316.912	0.191239	9.4012	0.0208058	1.07483e+07	2.20782e+07	-1.03852	0.226358	7.51743
758	CcyanHa1_g758.t1	BHE84646.1	hypothetical protein	CMJ241C	-	-	-	-	-	5	-	0.0704475	0.494793	0.178837	231.335	218.269	241.122	-9.57301	7.24598	0	31576	4383717	-7.11718	2.88919	9.14726
759	CcyanHa1_g759.t1	BHE84647.1	hypothetical protein	CMJ242C	-	-	-	-	-	4	-	0.959609	1.76521	0.696015	280.004	393.944	312.879	-7.87045	6.80583	0	n.d.	4745600	n only	3.31059	8.41298
760	CcyanHa1_g760.t1	BHE84648.1	hypothetical protein, conserved	CMJ244C	DDT	-	-	-	-	0	-	68.6657	70.158	73.0048	89.1259	91.3496	96.9635	-0.115087	7.83353	0.0866964	2.05324e+07	3.40252e+07	-0.728702	0.222713	7.92091
761	CcyanHa1_g761.t1	BHE84649.1	hypothetical protein, conserved	CMJ245C	-	-	-	-	-	0	-	147.049	147.86	161.523	159.463	167.739	161.019	0.173928	5.67892	0.0449618	4.82592e+06	3.47968e+06	0.471848	-0.0410449	4.71872
762	CcyanHa1_g762.t1	BHE84650.1	trans-prenyltransferase	CMJ246C	-	-	-	-	-	0	-	102.061	99.7668	104.049	97.5178	103.455	104.037	0.279054	7.20225	2.30402e-06	2.46247e+06	2.88922e+06	-0.230576	0.129363	6.82816
763	CcyanHa1_g763.t1	BHE84651.1	hypothetical protein	CMJ247C	-	-	-	-	-	0	-	26.3225	26.71	27.0491	68.6549	68.6078	71.5693	-1.10851	7.07393	2.84298e-79	598769	2.71364e+06	-2.18015	0.0660703	7.9915
764	CcyanHa1_g764.t1	BHE84652.1	similar to cytochrome c-type biogenesis protein ccmH	CMJ248C	-	-	-	-	-	1	-	54.8722	49.1194	55.8216	58.5043	56.7758	71.7926	0.0542544	4.86877	0.716215	3046750	2591675	0.233386	-0.0866677	5.37072
765	CcyanHa1_g765.t1	BHE84653.1	probable rRNA methyltransferase pmt2	CMJ252C	-	-	-	-	-	0	-	107.077	106.406	106.288	102.301	99.6918	114.158	0.291491	7.97316	5.48638e-05	1.81115e+06	5.59691e+06	-1.62772	0.121591	7.60139
766	CcyanHa1_g766.t1	BHE84654.1	similar to mitochondrial presequence translocase subunit Tim44	CMJ253C	-	-	-	-	-	0	-	168.801	176.265	172.992	194.962	205.044	189.719	0.0860544	7.77723	0.18605	1.88444e+07	2.89819e+07	-0.621019	0.0833971	6.30514
767	CcyanHa1_g767.t1	BHE84655.1	similar to gamma-tubulin complex protein 2	CMJ255C	-	-	-	-	-	0	-	47.85	47.4463	54.8153	185.824	207.149	189.652	-1.68381	8.19595	2.35473e-111	411636	4.74367e+06	-3.52656	0.136149	7.65883
768	CcyanHa1_g768.t1	BHE84656.1	hypothetical protein, conserved	CMJ256C	-	-	-	-	-	0	-	101.675	95.9954	101.529	121.043	114.952	127.631	-0.00529999	6.79538	0.934454	2.55151e+06	6.50279e+06	-1.34971	0.0929224	6.70385
769	CcyanHa1_g769.t1	BHE84657.1	single subunit mitochondrial RNA polymerase	CMJ257C	-	-	-	-	-	0	-	44.5106	42.1315	40.0595	48.2776	48.1288	44.7182	0.118574	7.31375	0.0832448	6.35933e+06	1.26331e+07	-0.990258	0.109369	8.22393
770	CcyanHa1_g770.t1	BHE84658.1	hypothetical protein	CMJ259C	-	-	-	-	-	0	-	291.241	275.399	306.74	281.489	282.987	281.548	0.319064	7.51977	2.39573e-07	70688811	80365316	-0.185091	0.0326898	5.71731
771	CcyanHa1_g771.t1	BHE84659.1	similar to prenylated rab acceptor PRA1	CMJ260C	-	-	-	-	-	4	-	192.572	210.983	191.153	253.883	312.528	282.93	-0.238946	7.33008	0.00186661	3246170	3800256	-0.227358	0.181089	6.02587
772	CcyanHa1_g772.t1	BHE84660.1	DNA replication licensing factor MCM6	CMJ261C	-	-	-	-	-	0	-	82.6985	90.1545	91.2082	257.58	256.549	250.192	-1.26057	8.69653	3.36417e-73	8.0111e+06	24059655	-1.58654	0.109691	7.9173
773	CcyanHa1_g773.t1	BHE84661.1	hypothetical protein, conserved	CMJ262C	-	-	-	SP(Sec/SPI)	-	5	Organelle division: MDR1	58.7382	57.8211	56.542	94.1314	110.717	98.7354	-0.535381	7.29315	4.6144e-16	122558	1.06082e+06	-3.11365	0.133624	7.55408
774	CcyanHa1_g774.t1	BHE84662.1	acyl-Coenzyme A thioesterase, mitochondrial precursor	CMJ263C	-	-	-	-	-	1	-	39.9093	35.8437	38.6039	94.614	93.2664	102.738	-1.06804	6.59034	4.26406e-51	7012317	13049400	-0.89602	0.128384	6.94968
775	CcyanHa1_g775.t1	BHE84663.1	hypothetical protein	CMJ265C	-	-	-	SP(Sec/SPI)	-	1	-	1.10462	0.73889	3.20476	41.0292	57.9537	46.1742	-4.60916	3.91824	1.04943e-89	n.d.	2297462	n only	0.586631	5.80739
776	CcyanHa1_g776.t1	BHE84664.1	Yos1-like protein	CMX079C	-	-	-	-	-	1	-	97.6402	110.66	110.414	138.141	130.508	135.481	-0.072851	4.78833	0.562899	138318	24331	2.50712	-0.15661	4.65029
777	CcyanHa1_g777.t1	BHE84665.1	hypothetical protein	CMJ266C	-	-	-	-	-	0	-	551.499	509.641	520.73	533.172	481.556	575.065	0.266834	8.44503	0.00136023	15594370	17050552	-0.128793	-0.0807099	5.88217
778	CcyanHa1_g778.t1	BHE84666.1	cytochrome P450, family 710	CMJ270C	-	-	-	-	-	2	-	75.8128	74.021	72.0213	119.283	127.771	125.793	-0.472868	7.19397	8.39726e-16	11270097	2.11028e+07	-0.904931	0.307223	6.94402
779	CcyanHa1_g779.t1	BHE84667.1	MYB-related protein	CMJ282C	MYB	-	-	-	-	0	-	124.982	130.886	120.466	155.806	144.367	154.622	0.000962518	7.69275	0.99885	n.d.	n.d.	n.d.	0.140997	6.88141
780	CcyanHa1_g780.t1	BHE84668.1	hypothetical protein	CMJ281C	-	-	-	-	-	1	-	168.576	170.136	178.353	314.827	346.798	328.833	-0.664059	7.95332	3.53508e-25	433987	1196131	-1.46265	0.255655	6.36343
781	CcyanHa1_g781.t1	BHE84669.1	phosphoglucomutase	CMJ272C	-	-	-	-	-	0	-	73.1434	74.0696	72.1323	91.9264	77.478	86.6681	0.0498933	7.34302	0.545972	1.6789e+07	3.07582e+07	-0.87346	0.0581054	7.64268
782	CcyanHa1_g782.t1	BHE84670.1	hypothetical protein, conserved	CMJ276C	-	-	-	-	-	0	-	123.202	105.837	113.529	69.6054	67.5817	82.5489	0.922038	5.65971	5.53188e-19	14042698	4958821	1.50175	-0.0684588	5.44812
783	CcyanHa1_g783.t1	BHE84671.1	hypothetical protein, conserved	CMJ277C	-	-	-	-	-	0	-	106.12	103.79	107.254	118.891	120.66	126.747	0.0679744	6.86717	0.304214	1.10371e+06	3938868	-1.83542	0.033644	6.83211
784	CcyanHa1_g784.t1	BHE84672.1	hypothetical protein, conserved	CMJ279C	-	-	-	-	-	0	-	102.775	102.787	97.3108	116.517	116.274	118.76	0.0606628	7.05896	0.358995	26732686	4.05161e+07	-0.599891	0.0361759	6.84075
785	CcyanHa1_g785.t1	BHE84673.1	hypothetical protein	CMX080C	-	-	-	-	-	0	-	151.284	140.274	143.284	244.345	237.199	251.184	-0.475841	6.65588	2.68508e-13	n.d.	357178	n only	-0.0206122	5.81978
786	CcyanHa1_g786.t1	BHE84674.1	similar to calcineurin B subunit	CMJ269C	-	-	-	-	-	0	-	93.69	80.9491	84.2351	119.67	114.018	105.553	-0.116088	5.76752	0.240765	18623679	13374454	0.477658	-0.0352553	5.74509
787	CcyanHa1_g787.t1	BHE84675.1	cytochrome P450, family 710	CMJ270C	-	-	-	-	-	2	-	74.7307	79.246	72.4505	123.51	143.305	120.445	-0.500451	7.23868	4.02638e-12	11270097	2.11028e+07	-0.904931	0.201087	6.9221
788	CcyanHa1_g788.t1	BHE84676.1	40S ribosomal protein S10	CMJ285C	-	-	-	-	-	0	-	1219.36	1101.41	1154.52	969.435	766.294	940.169	0.649442	9.05525	1.50751e-11	2.49601e+08	1.51855e+08	0.716931	0.0467714	5.11175
789	CcyanHa1_g789.t1	BHE84677.1	polyadenylate-binding protein	CMJ286C	-	-	-	-	-	0	-	268.751	258.369	268.807	196.558	174.073	211.117	0.725409	9.3735	6.38409e-18	9.28519e+07	1.35517e+08	-0.545475	0.160544	8.08796
790	CcyanHa1_g790.t1	BHE84678.1	similar to DNA photolyase	CMJ288C	-	-	-	-	-	0	-	99.5799	102.794	87.3947	132.762	158.811	136.859	-0.288415	7.87023	0.000548225	1.69569e+06	4680110	-1.46467	0.00155655	7.45937
791	CcyanHa1_g791.t1	BHE84679.1	60S ribosomal protein L32	CMJ289C	-	-	-	-	-	0	-	1297.42	1318.75	1294.74	1110.9	923.482	1055.6	0.612518	8.81965	1.90707e-13	14868620	37414600	-1.33133	-0.0947931	4.58798
792	CcyanHa1_g792.t1	BHE84680.1	citrate synthase	CMJ293C	-	-	-	-	-	0	-	44.9879	43.3987	43.8	52.8491	64.425	58.6386	-0.136385	6.18673	0.105797	3.47543e+06	5.3101e+06	-0.61155	0.0383836	7.09073
793	CcyanHa1_g793.t1	BHE84681.1	hypothetical protein, conserved	CMJ294C	-	-	-	-	-	0	-	97.6904	109.425	95.2262	162.736	146.58	160.541	-0.361566	6.01058	5.20631e-05	29839607	2.54291e+07	0.23075	0.159626	5.85468
794	CcyanHa1_g794.t1	BHE84682.1	hypothetical protein	CMJ296C	-	-	-	-	-	1	-	0.159935	1.12331	0.812017	113.156	110.813	117.628	-7.09405	5.06724	1.8131e-279	n.d.	438016	n only	2.01054	7.25596
795	CcyanHa1_g795.t1	BHE84683.1	hypothetical protein	CMJ295C	-	-	-	-	-	0	-	81.4985	87.8583	82.2753	123.671	126.934	122.908	-0.296925	6.37446	1.45202e-05	n.d.	518198	n only	0.301028	6.25098
796	CcyanHa1_g796.t1	BHE84684.1	hypothetical protein	CMJ298C	-	-	-	-	-	0	-	96.6081	106.202	105.855	206.559	219.228	194.756	-0.736721	7.21683	1.68613e-29	3210299	1.39494e+07	-2.11942	0.214092	6.64346
797	CcyanHa1_g797.t1	BHE84685.1	hypothetical protein	CMJ300C	-	-	-	-	-	0	-	49.8271	47.762	47.9073	73.1939	81.7116	72.6748	-0.371333	6.38756	1.50214e-07	2101600	4.88099e+06	-1.21568	0.0302979	7.04644
798	CcyanHa1_g798.t1	BHE84686.1	2-hydroxyhepta-2,4-diene-1,7-dioate isomerase	CMJ301C	-	-	-	-	-	0	-	48.8012	50.9363	48.3271	84.0435	106.78	107.536	-0.732605	5.61166	6.50111e-12	1.61224e+06	5715493	-1.82581	0.057851	5.7632
799	CcyanHa1_g799.t1	BHE84687.1	hypothetical protein	CMJ302C	-	-	-	-	-	0	-	37.8975	38.4126	38.046	94.2779	95.9397	87.7243	-1.00939	6.43023	2.96067e-50	1779746	7.74342e+06	-2.1213	0.126335	6.92467
800	CcyanHa1_g800.t1	BHE84688.1	hypothetical protein	CMJ303C	-	-	-	-	GT92(177-374)	0	-	67.0469	72.331	70.7726	78.3158	89.0753	80.1475	0.0356513	6.49111	0.639422	807871	1.57314e+06	-0.961446	0.111961	6.6574
801	CcyanHa1_g801.t1	BHE84689.1	phosphoglycerate kinase	CMJ305C	-	-	-	-	-	0	-	817.806	832.286	825.23	581.025	459.995	567.287	0.894201	9.91203	2.55596e-21	3.13946e+08	2.68329e+08	0.226516	0.200869	6.8203
802	CcyanHa1_g802.t1	BHE84690.1	similar to ribonuclease PH	CMJ306C	-	-	-	-	-	0	-	76.2739	83.0384	83.8302	87.0046	92.3321	92.1503	0.113745	6.87953	0.0857058	4.22316e+06	7.66992e+06	-0.86089	0.14066	7.00735
803	CcyanHa1_g803.t1	BHE84691.1	similar to GTP-binding protein	CMB003C	-	-	-	-	-	0	-	29.8706	26.641	30.9011	46.0238	49.7807	43.5244	-0.400901	6.11634	1.36661e-06	n.d.	n.d.	n.d.	0.296276	7.57623
804	CcyanHa1_g804.t1	BHE84692.1	probable splicing factor 3b subunit 1	CMB002C	-	-	-	-	-	3	-	42.6735	46.3014	46.9526	71.9127	84.182	70.9021	-0.467671	7.34606	1.2131e-10	249284	696626	-1.48259	0.339335	7.98102
805	CcyanHa1_g805.t1	BHE84693.1	hypothetical protein, conserved	CMH005C	-	-	-	-	-	10	-	37.0181	37.4622	40.0146	25.0771	30.8443	25.3088	0.764529	5.41716	9.71655e-15	n.d.	n.d.	n.d.	1.85208	8.43211
806	CcyanHa1_g806.t1	BHE84694.1	similar to trefoil factor	CMA142C	-	-	-	SP(Sec/SPI)	-	0	KTH variants: K+T	165.835	173.935	185.297	28.8924	32.7492	31.5196	2.76897	8.17366	3.47813e-297	793319	n.d.	2n only	1.18927	11.2158
807	CcyanHa1_g807.t1	BHE84695.1	similar to hedgehog protein	CMP358C	-	-	-	-	-	1	KTH variants: K+Hog	0.0900014	0.105355	0.0571191	175.168	166.687	186.338	-10.636	7.50366	0	91679.1	3885362	-5.40531	3.08496	11.9217
808	CcyanHa1_g808.t1	BHE84696.1	hypothetical protein, conserved	CMQ012C	-	-	-	-	-	0	-	63.2199	61.497	54.9563	58.9912	64.1943	71.6496	0.164288	5.84015	0.112962	1.51672e+07	18324960	-0.272854	0.969813	7.19793
809	CcyanHa1_g809.t1	BHE84697.1	hypothetical protein, conserved	CMQ013C	-	-	-	-	-	5	-	191.561	201.414	192.214	171.331	171.841	166.512	0.472776	8.38018	1.11423e-12	21270408	2.67766e+07	-0.332125	0.893845	8.5263
810	CcyanHa1_g810.t1	BHE84698.1	hypothetical protein	CMQ014C	-	-	-	-	-	0	-	120.682	116.833	109.888	116.606	143.25	122.486	0.13724	7.05557	0.0813734	1809551	2.91426e+06	-0.687497	1.16719	8.04431
811	CcyanHa1_g811.t1	BHE84699.1	hypothetical protein, conserved	CMQ016C	-	-	-	-	-	0	-	41.636	43.1324	38.2583	66.7335	73.0976	67.0661	-0.474571	6.42956	4.53328e-11	1.69416e+06	4.14529e+06	-1.2909	0.696093	7.97255
812	CcyanHa1_g812.t1	BHE84700.1	hypothetical protein	CMQ017C	-	-	-	-	-	0	-	32.2304	30.5838	37.603	54.9897	46.6884	52.6258	-0.348937	5.84083	0.00100382	1795301	5.52835e+06	-1.62262	0.609292	7.31479
813	CcyanHa1_g813.t1	BHE84701.1	hypothetical protein	CMQ018C	-	-	-	-	-	0	-	32.4918	30.6483	31.0209	51.1518	61.3903	53.4765	-0.542855	6.52269	6.1079e-13	2489836	6.19064e+06	-1.31404	0.204894	7.80889
814	CcyanHa1_g814.t1	BHE84702.1	hypothetical protein, conserved	CMQ019C	-	-	-	-	-	0	-	182.662	183.387	170.977	171.931	193.164	170.201	0.278808	7.38759	2.32946e-05	6641782	8225940	-0.30861	0.113456	6.59447
815	CcyanHa1_g815.t1	BHE84703.1	hypothetical protein, conserved	CMQ020C	-	-	-	-	-	4	-	326.249	311.85	280.322	324.355	333.958	337.653	0.159995	7.18725	0.0259544	2853210	3.952e+06	-0.469995	0.166873	5.57025
816	CcyanHa1_g816.t1	BHE84704.1	glutamate 5-kinase	CMQ021C	-	-	-	-	-	0	-	139.372	122.74	124.717	100.862	89.308	104.906	0.665935	7.57777	3.70852e-17	1.72623e+07	2.3428e+07	-0.440615	0.18451	7.19209
817	CcyanHa1_g817.t1	BHE84705.1	probable peptidyl-tRNA hydrolase	CMQ022C	-	-	-	-	-	0	-	46.52	57.1865	55.9225	57.6649	68.0321	64.151	0.0210413	5.51363	0.856388	4.57485e+06	8503399	-0.894317	0.0209231	5.99282
818	CcyanHa1_g818.t1	BHE84706.1	similar to lipoate-protein ligase A	CMQ023C	-	-	-	-	-	0	-	53.884	53.9215	57.0782	82.5085	91.8892	89.3082	-0.403599	6.51561	1.69687e-09	n.d.	106189	n only	0.0995508	6.80133
819	CcyanHa1_g819.t1	BHE84707.1	glutamate-5-semialdehyde dehydrogenase	CMQ024C	-	-	-	-	-	0	-	86.3228	81.5666	82.9983	63.9848	67.4011	65.7514	0.623275	6.70778	1.28538e-24	30836301	37679057	-0.289133	0.035377	6.96413
820	CcyanHa1_g820.t1	BHE84708.1	ubiquitin carboxy-terminal hydrolase (UCH) L3	CMQ026C	-	-	-	-	-	0	-	85.6666	73.7515	79.9699	98.9636	87.1403	96.0656	0.0388333	5.87316	0.727521	281940	493986	-0.809084	0.265222	5.80677
821	CcyanHa1_g821.t1	BHE84709.1	hypothetical protein	CMX150C	-	-	-	-	-	0	-	1579.81	1678.15	1623.62	1216.46	1236.6	1269.29	0.66504	9.6025	4.3301e-22	54893975	174027189	-1.66459	0.190562	5.58045
822	CcyanHa1_g822.t1	BHE84710.1	adaptor-related protein complex 3, delta subunit	CMQ028C	-	-	-	-	-	0	-	39.0356	43.1482	38.8149	50.437	58.4338	52.0027	-0.137238	6.85329	0.0682271	3.96607e+06	6.06179e+06	-0.612035	0.0234124	7.74888
823	CcyanHa1_g823.t1	BHE84711.1	arginine decarboxylase	CMQ029C	-	-	-	-	-	0	-	17.2856	11.6406	14.9941	26.1957	22.5732	25.0177	-0.469914	4.88967	0.00070071	31738.6	632521	-4.3168	0.128243	6.70183
824	CcyanHa1_g824.t1	BHE84712.1	galactose-1-phosphate uridylyltransferase	CMQ030C	-	-	-	-	-	0	-	116.689	108.315	125.145	167.382	160.845	165.843	-0.223961	7.17826	0.00101222	9.36002e+06	1.14297e+07	-0.288202	0.169128	6.41602
825	CcyanHa1_g825.t1	BHE84713.1	hypothetical protein	CMQ031C	-	-	-	-	-	0	-	1720.45	1608.31	1603.01	1688.78	1566.92	1788.87	0.240975	9.56133	0.00275764	7.8497e+07	43823405	0.840935	0.0417466	5.10863
826	CcyanHa1_g826.t1	BHE84714.1	hypothetical protein	CMQ032C	-	-	-	SP(Sec/SPI)	-	0	-	213.033	212.234	185.062	75.3087	69.8362	72.5869	1.76233	6.29015	1.80326e-94	55480823	401942	7.10886	0.0636889	5.50226
827	CcyanHa1_g827.t1	BHE84715.1	folylpolyglutamate synthase / dihydrofolate synthase	CMQ033C	-	-	-	-	-	0	-	111.747	107.183	98.8294	139.962	140.1	143.657	-0.138785	7.40438	0.0371086	2.4702e+06	5.28285e+06	-1.09669	0.0998381	6.76281
828	CcyanHa1_g828.t1	BHE84716.1	similar to exosome complex exonuclease RRP45	CMQ035C	-	-	-	-	-	0	-	75.5274	83.8572	79.8153	78.1689	76.5533	79.4561	0.303824	6.86162	3.72714e-06	3298547	6.02391e+06	-0.868869	-0.0595555	6.64059
829	CcyanHa1_g829.t1	BHE84717.1	hypothetical protein	CMX151C	-	-	-	-	-	3	-	179.432	185.837	176.469	224.463	248.084	213.012	-0.0669529	7.25015	0.353819	14123159	20634585	-0.547002	0.0663529	5.83152
830	CcyanHa1_g830.t1	BHE84718.1	similar to ubiquitin conjugating enzyme E2	CMQ038C	-	-	-	-	-	0	-	166.842	171.698	156.859	179.685	211.214	188.374	0.0494112	6.72328	0.531867	1.72152e+06	2.62134e+06	-0.60662	0.0937901	5.76435
831	CcyanHa1_g831.t1	BHE84719.1	MAP kinase	CMQ039C	-	-	CMGC_MAPK (MAPK)	-	-	0	-	74.7558	70.0557	77.0187	97.6069	102.134	98.1664	-0.152054	6.97847	0.0159935	6107451	14792129	-1.27619	0.00219031	7.24784
832	CcyanHa1_g832.t1	BHE84720.1	hypothetical protein	CMQ040C	-	-	-	-	-	1	-	33.6264	32.1271	33.3295	47.3496	51.0505	45.6771	-0.267535	6.36781	0.000141283	5.56282e+06	8.43199e+06	-0.600056	0.0778162	7.58879
833	CcyanHa1_g833.t1	BHE84721.1	pseudouridylate synthase I	CMQ041C	-	-	-	-	-	0	-	70.4798	67.5781	72.9388	106.585	104.258	105.033	-0.308997	6.63932	1.22851e-06	9.18095e+06	1.45562e+07	-0.664915	0.0370891	6.70952
834	CcyanHa1_g834.t1	BHE84722.1	UDP-GlcNAc:dolichol phosphate N-acetylglucosamine-1-phosphate transferase	CMQ042C	-	-	-	-	-	12	-	95.9475	95.304	101.767	139.857	160.377	135.432	-0.30014	7.20718	1.90382e-05	376975	472300	-0.325233	-0.00263004	6.75198
835	CcyanHa1_g835.t1	BHE84723.1	aurora kinase	CMQ044C	-	-	Aur	-	-	0	-	99.7971	103.032	103.928	167.99	178.82	172.803	-0.487008	7.37274	1.959e-17	126581	381103	-1.59012	0.143792	6.80342
836	CcyanHa1_g836.t1	BHE84724.1	ATP-dependent Clp protease proteolytic subunit	CMQ045C	-	-	-	-	-	0	-	76.6597	65.4926	74.0873	71.2811	78.0773	80.4077	0.190512	5.82081	0.0457965	1.43647e+06	3593038	-1.32268	0.221595	5.71576
837	CcyanHa1_g837.t1	BHE84725.1	hypothetical protein	CMQ048C	-	-	-	-	-	3	-	146.407	150.977	164.657	395.432	454.709	417.293	-1.18191	9.04041	1.34259e-55	1.07745e+06	7.18347e+06	-2.73706	0.122701	7.30792
838	CcyanHa1_g838.t1	BHE84726.1	hypothetical protein, conserved	CMQ050C	-	-	-	-	-	0	-	89.3108	88.8298	92.7849	107.165	115.099	114.361	-0.03879	6.68861	0.569128	1772707	3.15634e+06	-0.832298	0.0348401	6.59647
839	CcyanHa1_g839.t1	BHE84727.1	40S ribosomal protein S21	CMQ051C	-	-	-	-	-	0	-	983.429	1008.76	972.695	743.408	569.922	687.933	0.839475	7.86479	2.50429e-20	1826079	1897070	-0.0550237	-0.0595448	4.05873
840	CcyanHa1_g840.t1	BHE84728.1	hypothetical protein	CMX152C	-	-	-	-	-	0	-	100.272	108.397	110.969	133.817	139.383	134.327	-0.0798594	6.1046	0.330498	3.8836e+06	2893431	0.424615	-0.151741	5.58043
841	CcyanHa1_g841.t1	BHE84729.1	5-amino-6-(5-phosphoribosylamino)uracil reductase	CMQ053C	-	-	-	-	-	0	-	67.6824	63.6427	63.0233	96.5667	96.0955	102.225	-0.323057	5.88667	6.98383e-05	326210	798691	-1.29184	-0.0409904	5.87383
842	CcyanHa1_g842.t1	BHE84730.1	hypothetical protein, conserved	CMQ054C	-	-	-	-	-	0	-	178.402	167.785	260.071	305.284	259.827	324.851	-0.282763	8.83922	0.0533022	1.01751e+08	2.0321e+08	-0.997925	0.0763557	7.30113
843	CcyanHa1_g843.t1	BHE84731.1	RNA polymerase I, II, III common subunit	CMQ056C	-	-	-	-	-	0	-	185.812	210.122	173.758	297.363	275.828	295.764	-0.333816	5.93436	0.000347238	853700	510872	0.740767	0.0411762	4.96858
844	CcyanHa1_g844.t1	BHE84732.1	hypothetical protein, conserved	CMQ057C	-	-	-	-	-	0	-	127.371	121.057	133.3	151.997	144.551	156.802	0.026195	7.04523	0.729163	9.49715e+06	1.62846e+07	-0.777945	-0.0902384	6.46073
845	CcyanHa1_g845.t1	BHE84733.1	hypothetical protein, conserved	CMQ058C	-	-	-	-	-	0	-	66.4766	69.4045	63.2023	117.534	117.585	111.91	-0.527889	6.73152	3.11238e-16	1967832	3.74241e+06	-0.92736	0.0307648	6.64286
846	CcyanHa1_g846.t1	BHE84734.1	hypothetical protein, conserved	CMQ059C	-	-	-	-	-	0	-	25.7719	24.3419	26.254	22.3987	24.0101	33.4147	0.221762	4.59075	0.144896	1.80607e+06	3.40368e+06	-0.914244	0.0018768	6.39892
847	CcyanHa1_g847.t1	BHE84735.1	hypothetical protein	CMX153C	-	-	-	-	-	0	-	12.6805	16.3282	20.1192	15.0584	12.0026	15.0423	0.476713	1.42594	0.118776	n.d.	n.d.	n.d.	-0.269591	4.24717
848	CcyanHa1_g848.t1	BHE84736.1	hypothetical protein, conserved	CMQ062C	-	-	-	-	-	0	-	208.045	192.184	214.906	189.084	164.61	179.844	0.478292	7.07064	6.47697e-11	79848820	5.16883e+07	0.627433	0.105698	5.70309
849	CcyanHa1_g849.t1	BHE84737.1	hypothetical protein, conserved	CMQ063C	-	-	-	-	-	0	-	0.471834	0.82849	0.598896	101.446	100.04	102.987	-7.03077	5.33951	0	n.d.	2.56182e+06	n only	2.17415	7.69875
850	CcyanHa1_g850.t1	BHE84738.1	acetylornithine transaminase	CMQ064C	-	-	-	-	-	0	-	144.31	121.577	121.24	120.691	127.908	127.493	0.318305	7.46465	3.15754e-05	7.14657e+07	1.11375e+08	-0.640098	0.066708	6.87432
851	CcyanHa1_g851.t1	BHE84739.1	hypothetical protein, conserved	CMQ065C	-	-	-	-	-	0	-	65.627	63.1956	71.6638	79.4884	80.2532	80.7843	0.00960707	5.68286	0.925674	2659002	2.43469e+06	0.127144	-0.0189234	6.05297
852	CcyanHa1_g852.t1	BHE84740.1	hypothetical protein	CMQ066C	-	-	-	-	-	0	-	41.9115	44.9131	41.7799	57.5866	61.0649	63.0562	-0.22255	6.25721	0.00248671	894312	2.62386e+06	-1.55284	0.090121	6.98246
853	CcyanHa1_g853.t1	BHE84741.1	phosphomannomutase	CMQ067C	-	-	-	SP(Sec/SPI)	-	0	-	81.2302	76.7823	78.7918	104.332	110.854	104.347	-0.157923	7.62053	0.00962602	1.67544e+07	22163166	-0.403628	0.0152667	7.50023
854	CcyanHa1_g854.t1	BHE84742.1	probable ubiquinone biosynthesis monooxgenase COQ6	CMQ068C	-	-	-	-	-	0	-	39.9162	37.8624	41.7079	44.6582	47.5928	45.4611	0.0681111	5.8926	0.429769	3.83937e+06	5.20116e+06	-0.437962	0.00369501	6.78076
855	CcyanHa1_g855.t1	BHE84743.1	hypothetical protein	CMQ070C	-	-	-	-	-	0	-	62.2869	61.5918	61.9778	90.1177	100.715	84.825	-0.296522	6.83802	2.35798e-05	117274	1.67412e+06	-3.83544	0.0489649	7.13949
856	CcyanHa1_g856.t1	BHE84744.1	probable U3 snoRNP component Imp4p	CMQ071C	-	-	-	-	-	0	-	74.7485	74.0106	68.7864	97.8492	99.0527	101.806	-0.179967	6.3871	0.0105638	3.04518e+06	2.96806e+06	0.0370079	-0.0174276	6.51419
857	CcyanHa1_g857.t1	BHE84745.1	hypothetical protein	CMQ072C	-	-	-	-	-	0	-	60.8977	61.9302	65.9096	110.718	119.744	110.854	-0.582676	7.33751	4.76862e-22	3733500	8.17292e+06	-1.13032	0.0772281	7.0797
858	CcyanHa1_g858.t1	BHE84746.1	hypothetical protein, conserved	CMQ073C	-	-	-	-	-	0	-	80.0499	75.1031	79.1109	114.316	126.675	116.801	-0.336614	7.38851	3.92893e-08	6408119	12569903	-0.972001	0.0994525	7.26385
859	CcyanHa1_g859.t1	BHE84747.1	small GTP-binding protein Arf1	CMQ074C	-	-	-	-	-	0	-	701.917	729.857	743.605	582.826	561.843	579.474	0.608605	8.42727	1.4278e-19	14129687	2.33667e+07	-0.725724	-0.05943	5.58077
860	CcyanHa1_g860.t1	BHE84748.1	FAD:protein FMN transferase	CMX154C	-	-	-	-	-	0	-	11.6735	13.4217	12.1791	55.6839	59.9793	58.1849	-1.94903	6.6114	1.81463e-184	831855	1.51893e+07	-4.19058	1.0995	9.22141
861	CcyanHa1_g861.t1	BHE84749.1	cleavage and polyadenylation specific factor 2, 100kD subunit	CMQ077C	-	-	-	-	-	0	-	72.9882	74.2533	77.1157	125.424	131.102	123	-0.485481	7.92986	1.29757e-14	8.50988e+06	1.42127e+07	-0.739968	0.0751749	7.81545
862	CcyanHa1_g862.t1	BHE84750.1	60S ribosomal protein L6	CMQ078C	-	-	-	-	-	0	-	904.473	850.421	870.841	667.077	541.771	663.969	0.760157	8.99095	5.70246e-17	42670555	71121034	-0.737035	-0.0364063	5.80991
863	CcyanHa1_g863.t1	BHE84751.1	unknown zinc-finger protein Mpe1p	CMQ079C	-	-	-	-	-	0	-	70.2296	72.1876	69.9939	103.97	118.735	103.825	-0.346175	8.04956	9.67184e-07	1.52629e+07	3.23157e+07	-1.08221	0.0403857	7.84932
864	CcyanHa1_g864.t1	BHE84752.1	hypothetical protein	CMQ081C	-	-	-	-	-	0	-	66.6027	60.3913	64.8783	115.871	116.084	100.255	-0.520271	6.19811	3.25437e-10	1.83586e+06	2.32468e+06	-0.340579	0.0262098	6.26523
865	CcyanHa1_g865.t1	BHE84753.1	histidinol dehydrogenase	CMQ082C	-	-	-	-	-	0	-	189.662	193.52	190.251	182.493	173.661	179.136	0.372828	7.98353	8.28029e-09	5.47794e+07	7.50723e+07	-0.454648	0.00602395	7.09176
866	CcyanHa1_g866.t1	BHE84754.1	hypothetical protein	CMX155C	-	-	-	-	-	4	-	238.058	250.878	254.112	237.153	238.624	249.327	0.309199	6.87232	6.66815e-07	900246	831344	0.114874	0.0613702	5.28879
867	CcyanHa1_g867.t1	BHE84755.1	hypothetical protein	CMX156C	-	-	-	-	-	0	-	57.0502	61.7386	61.2561	76.0536	88.314	82.601	-0.183302	5.38465	0.0635985	5.3853e+06	8055080	-0.580873	0.0709529	5.61215
868	CcyanHa1_g868.t1	BHE84756.1	retromer component VPS26	CMQ086C	-	-	-	-	-	0	-	70.3675	59.7698	68.4854	89.7037	99.637	94.6708	-0.239994	6.2405	0.00305725	470615	847575	-0.848793	0.106482	6.22776
869	CcyanHa1_g869.t1	BHE84757.1	chloroplast F-type ATPase CF1 subunit gamma, precursor	CMQ087C	-	-	-	-	-	0	-	865.849	808.478	880.472	713.525	593.451	685.74	0.630773	9.65417	4.49886e-13	245470736	1.65734e+08	0.566685	0.00698506	6.95677
870	CcyanHa1_g870.t1	BHE84758.1	hypothetical protein, conserved	CMQ088C	-	-	-	-	-	0	-	150.71	136.479	156.136	141.332	132.84	129.84	0.405694	6.84983	1.11892e-08	2.6626e+07	22990314	0.21181	0.00656571	5.9442
871	CcyanHa1_g871.t1	BHE84759.1	probable protease	CMQ089C	-	-	-	-	-	0	-	91.6999	93.9954	98.2373	96.9161	96.3837	89.6904	0.277146	8.1448	5.84603e-05	6.12836e+07	9.2776e+07	-0.598249	-0.0429593	7.99862
872	CcyanHa1_g872.t1	BHE84760.1	hypothetical protein	CMQ091C	-	-	-	-	-	0	-	51.966	47.6138	47.657	20.2357	20.6021	27.1106	1.40456	4.80943	1.35645e-30	23858492	3974902	2.58551	-0.398847	6.15671
873	CcyanHa1_g873.t1	BHE84761.1	thioredoxin	CMQ093C	-	-	-	-	-	0	-	706.234	650.192	682.22	750.932	640.725	709.395	0.229397	8.43181	0.00536574	3012817	2.55187e+06	0.239556	-0.067221	5.37116
874	CcyanHa1_g874.t1	BHE84762.1	hypothetical protein, conserved	CMQ095C	-	-	-	-	-	0	-	146.242	128.992	141.858	150.629	148.503	141.586	0.19391	7.91882	0.00673295	2.76298e+07	3.49898e+07	-0.340708	0.0156097	7.48204
875	CcyanHa1_g875.t1	BHE84763.1	phosphopantothenatecysteine ligase	CMQ096C	-	-	-	-	-	0	-	71.2431	68.5918	67.895	81.368	83.1759	74.51	0.0695387	6.03261	0.404184	2.4643e+06	3.14481e+06	-0.351791	-0.0176073	6.20937
876	CcyanHa1_g876.t1	BHE84764.1	probable ATP-dependent protease Lon	CMQ097C	-	-	-	-	-	0	-	14.4303	14.1764	13.2755	14.2535	20.0973	18.0974	-0.045755	5.34527	0.730514	2.41518e+07	4.49691e+07	-0.896806	-0.0132634	7.94476
877	CcyanHa1_g877.t1	BHE84765.1	DNA polymerase epsilon, catalytic subunit	CMQ098C	-	-	-	-	-	0	-	34.3655	35.1416	34.4136	64.9526	71.9789	63.8406	-0.676015	8.25209	1.12586e-22	1.38678e+06	1.43274e+07	-3.36896	-0.0685127	9.15757
878	CcyanHa1_g878.t1	BHE84766.1	gamma-glutamyltransferase	CMQ101C	-	-	-	-	-	1	-	34.9146	37.2392	36.7536	36.4417	38.3461	39.4896	0.205258	6.26972	0.00443943	6053276	4.93705e+06	0.294067	-0.0712229	7.69536
879	CcyanHa1_g879.t1	BHE84767.1	similar to DNA repair and recombination protein (Rad51-like) Trad	CMQ100C	-	-	-	-	-	0	-	93.677	88.3397	87.3068	137.242	135.752	136.975	-0.329722	6.44082	8.5452e-07	843675	1943772	-1.2041	-0.239494	6.20875
880	CcyanHa1_g880.t1	BHE84768.1	hypothetical protein, conserved	CMQ102C	-	-	-	-	-	0	-	103.878	101.14	90.1339	145.652	156.348	140.829	-0.309538	6.81439	1.72533e-05	n.d.	85501.4	n only	-0.0961511	6.3865
881	CcyanHa1_g881.t1	BHE84769.1	hypothetical protein	CMX157C	-	-	-	-	-	0	-	118.707	119.693	107.542	212.389	234.241	214.508	-0.658439	6.7756	1.08817e-22	2316486	3440508	-0.570684	-0.283187	5.76429
882	CcyanHa1_g882.t1	BHE84770.1	probable pantothenate kinase	CMQ103C	-	-	-	-	-	1	-	69.9255	68.0251	70.5995	97.5458	102.03	97.8721	-0.238626	7.05476	4.61174e-05	7.41671e+06	11274297	-0.604187	-0.0920097	7.31371
883	CcyanHa1_g883.t1	BHE84771.1	hypothetical protein, conserved	CMQ106C	-	-	-	-	-	0	-	153.807	146.265	141.529	202.649	237.395	215.789	-0.294278	6.92715	2.24505e-05	37810104	22852347	0.726429	0.0174729	5.80613
884	CcyanHa1_g884.t1	BHE84772.1	hypothetical protein	CMQ105C	-	-	-	-	-	0	-	137.68	143.525	153.357	246.818	248.226	240.388	-0.489107	6.25469	6.33231e-12	646000	694736	-0.10493	-0.362219	5.20355
885	CcyanHa1_g885.t1	BHE84773.1	hypothetical protein	CMQ107C	-	-	-	-	-	0	-	3472.26	3521.9	3338.13	3383.6	3203.88	3148.08	0.359243	10.5566	8.57823e-07	532370270	195045257	1.44862	-0.117411	4.60295
886	CcyanHa1_g886.t1	BHE84774.1	similar to nuclear LIM interactor-interacting factor	CMQ110C	-	-	-	-	-	0	-	236.424	248.744	232.491	401.617	477.54	408.567	-0.568446	9.11417	4.9016e-13	n.d.	527592	n only	-0.10994	7.48794
887	CcyanHa1_g887.t1	BHE84775.1	DNA topoisomerase VI subunit A	CMQ111C	-	-	-	-	-	0	-	19.0934	22.3506	19.3881	52.1013	51.167	50.5034	-1.06575	5.44138	3.32584e-29	3893318	8.60842e+06	-1.14475	-1.66493	8.29134
888	CcyanHa1_g888.t1	BHE84776.1	hypothetical protein	CMQ114C	-	-	-	-	-	0	BAR	161.556	159.808	159.31	1031.86	1070.66	1064.78	-2.44575	9.06572	3.57794e-280	6.51642e+06	1.18112e+08	-4.17993	0.153265	6.50532
889	CcyanHa1_g889.t1	BHE84777.1	similar to translationally controlled tumor protein p23	CMQ113C	-	-	-	-	-	0	-	727.758	725.255	706.938	510.005	420.521	521.37	0.846475	8.22109	3.29877e-22	29403855	53926534	-0.87499	0.0338054	5.79217
890	CcyanHa1_g890.t1	BHE84778.1	similar to phytoene synthase	CMQ116C	-	-	-	-	-	0	-	62.6119	63.0142	63.7237	79.9363	87.4509	67.3289	-0.0403917	6.23384	0.707314	1.92362e+06	4.44226e+06	-1.20747	-0.0134715	6.87896
891	CcyanHa1_g891.t1	BHE84779.1	eukaryotic translation initiation factor eIF-1A	CMQ117C	-	-	-	-	-	0	-	621.912	580.023	572.953	1205.11	1107.4	1151.06	-0.690718	8.58077	4.51225e-21	23692490	26349724	-0.153358	-0.178038	6.18499
892	CcyanHa1_g892.t1	BHE84780.1	60S ribosomal protein L39	CMQ118C	-	-	-	-	-	0	-	90.8122	101.509	89.2672	116.077	105.992	83.1567	0.144813	3.89666	0.347866	1277670	1.03478e+06	0.30419	-0.223905	3.80153
893	CcyanHa1_g893.t1	BHE84781.1	hypothetical protein	CMQ477C	-	-	-	-	-	0	-	101.955	114.874	104.687	179.842	191.841	184.268	-0.516924	6.88748	1.6171e-15	986059	4254163	-2.10913	0.0822775	6.58047
894	CcyanHa1_g894.t1	BHE84782.1	3-deoxy-7-phosphoheptulonate synthase	CMQ120C	-	-	-	-	-	0	-	477.07	464.28	470.878	356.557	306.554	356.223	0.743269	9.22166	5.16624e-20	1.30582e+08	1.51973e+08	-0.218859	-0.10919	7.24668
895	CcyanHa1_g895.t1	BHE84783.1	hypothetical protein, conserved	CMQ121C	-	-	-	-	-	0	-	38.5113	34.9653	42.6825	67.6305	62.117	72.5	-0.524922	4.82403	7.32309e-06	1228000	2952928	-1.26584	-0.235326	5.52442
896	CcyanHa1_g896.t1	BHE84784.1	small GTP-binding protein of Rab family, Rab6	CMQ122C	-	-	-	-	-	0	-	149.258	151.083	152.288	170.589	154.391	155.964	0.184135	6.56177	0.00969413	50252783	30963715	0.698625	-0.0556235	5.95634
897	CcyanHa1_g897.t1	BHE84785.1	hypothetical protein	CMQ123C	-	-	-	-	-	0	-	454.817	479.693	438.139	452.485	409.188	469.534	0.318384	8.05778	4.62846e-05	53804980	62731252	-0.221445	-0.0400065	5.74758
898	CcyanHa1_g898.t1	BHE84786.1	hypothetical protein, conserved	CMQ124C	-	-	-	-	-	0	-	196.785	171.886	176.449	238.785	220.359	244.891	-0.0942702	7.93536	0.242779	1.48893e+07	15685662	-0.0751687	-0.0954196	6.89841
899	CcyanHa1_g899.t1	BHE84787.1	probable transcriptional regulator, SIN3	CMQ125C	-	Others	-	-	-	0	-	56.0495	58.521	58.0908	77.8319	88.3641	82.2527	-0.250729	8.28554	0.000352599	1.5623e+07	33824283	-1.11439	-0.076447	8.89767
900	CcyanHa1_g900.t1	BHE84788.1	hypothetical protein, conserved	CMQ127C	-	-	-	-	-	3	-	54.5106	67.259	63.0189	73.4798	82.7397	74.3333	-0.0497082	5.57601	0.680151	59757.2	423380	-2.82477	-0.130398	6.1157
901	CcyanHa1_g901.t1	BHE84789.1	conserved unknown protein	CMQ128C	-	-	-	-	-	0	-	138.344	138.729	143.423	186.427	190.743	173.786	-0.117666	7.67612	0.070461	477412	1.02112e+06	-1.09685	-0.0451488	6.94541
902	CcyanHa1_g902.t1	BHE84790.1	unknown metyltransferase	CMQ129C	-	-	-	-	-	0	-	82.4281	85.1813	81.8531	174.394	186.839	185.737	-0.857248	6.70804	8.84484e-45	2401218	4.55674e+06	-0.924234	-0.191808	6.29816
903	CcyanHa1_g903.t1	BHE84791.1	hypothetical protein, conserved	CMQ132C	-	-	-	-	-	0	-	41.0533	48.2929	42.6344	74.0129	69.7604	64.9324	-0.391317	5.8231	4.95596e-05	57455.6	760228	-3.72591	-0.167831	6.59444
904	CcyanHa1_g904.t1	BHE84792.1	probable CLC-type chloride channel	CMQ133C	-	-	-	-	-	10	-	58.2172	60.9507	55.2007	88.3312	99.0066	81.4915	-0.351167	7.22407	2.67339e-06	3366884	1.70259e+06	0.983687	-0.0486281	7.76933
905	CcyanHa1_g905.t1	BHE84793.1	similar to ubiquinone/menaquinone biosynthesis methyltransferase	CMQ134C	-	-	-	-	-	0	-	162.908	167.755	172.315	249.225	260.139	252.075	-0.325745	7.0407	2.3784e-08	2.94789e+06	7085919	-1.26527	-0.160482	6.11941
906	CcyanHa1_g906.t1	BHE84794.1	hypothetical protein, conserved	CMQ136C	-	-	-	-	-	0	-	300.735	306.071	319.964	335.138	357.527	330.295	0.131303	9.54399	0.0681819	4.58858e+06	8.00811e+06	-0.803414	-0.120032	7.90676
907	CcyanHa1_g907.t1	BHE84795.1	hypothetical protein, conserved	CMQ138C	-	-	-	-	-	0	-	184.103	178.052	205.305	226.296	225.707	221.165	0.0240248	5.58563	0.809909	86342.3	166833	-0.950265	-0.0571323	4.77689
908	CcyanHa1_g908.t1	BHE84796.1	hypothetical protein	CMQ144C	-	-	-	-	-	2	-	131.551	133.212	130.618	214.766	213.871	225.583	-0.452236	8.18149	1.34524e-11	426366	2.6612e+06	-2.64191	0.0336822	7.84789
909	CcyanHa1_g909.t1	BHE84797.1	hypothetical protein	CMQ146C	-	-	-	SP(Sec/SPI)	GT69(39-267)	0	-	84.261	85.4275	90.0025	64.3094	70.0231	61.5607	0.676211	6.25031	4.82896e-21	2.71495e+06	4.89121e+06	-0.849268	-0.19822	7.08655
910	CcyanHa1_g910.t1	BHE84798.1	similar to chloroplast outer membrane protein Toc34	CMQ137C	-	-	-	-	-	1	-	108.421	116.493	113.378	176.97	178.744	165.373	-0.350611	8.00201	2.11699e-07	5.47287e+06	1.25347e+07	-1.19556	-0.113634	7.60842
911	CcyanHa1_g911.t1	BHE84799.1	hypothetical protein	CMX158C	-	-	-	-	-	0	-	39.6167	40.4688	49.5737	45.7841	60.375	58.8179	-0.0743259	4.73742	0.62002	1166497	2256872	-0.952142	-0.110564	5.3588
912	CcyanHa1_g912.t1	BHE84800.1	hypothetical protein, conserved	CMQ139C	-	-	-	-	-	0	-	33.1645	35.4728	38.6288	94.2384	101.765	94.4877	-1.16698	7.22604	2.57791e-72	2.42567e+06	5.98252e+06	-1.30237	-0.101602	7.84634
913	CcyanHa1_g913.t1	BHE84801.1	hypothetical protein, conserved	CMQ141C	-	-	-	-	-	1	-	116.154	124.787	122.003	158.298	179.878	165.131	-0.198348	7.42636	0.00220002	194650	483573	-1.31285	-0.0965935	7.05014
914	CcyanHa1_g914.t1	BHE84802.1	similar to light harvesting protein	CMQ142C	-	-	-	-	-	2	-	4766	5053.43	4716.94	4083.61	3556	4029.25	0.589799	11.4153	6.20284e-13	177162151	5.11925e+07	1.79107	-0.276981	5.7058
915	CcyanHa1_g915.t1	BHE84803.1	trehalose-phosphatase	CMQ148C	-	-	-	-	-	0	-	67.7363	69.809	70.0069	96.4135	95.601	100.73	-0.221562	6.60695	0.00061348	1.2704e+07	27355209	-1.10653	-0.0788181	7.02274
916	CcyanHa1_g916.t1	BHE84804.1	hypothetical protein	No hits	-	-	-	-	-	1	-	83.2027	87.9825	87.6905	85.0755	85.3002	78.2149	0.330135	7.66265	2.21703e-07	2.0714e+06	4.51023e+06	-1.12259	-0.154099	8.06782
917	CcyanHa1_g917.t1	BHE84805.1	RNA helicase	CMQ149C	-	-	-	-	-	0	-	26.1387	26.0498	25.6096	43.9498	43.3289	41.9206	-0.4583	7.48627	5.38203e-15	955826	1.66946e+06	-0.804559	-0.101201	9.13296
918	CcyanHa1_g918.t1	BHE84806.1	hypothetical protein	CMQ150C	-	-	-	-	-	0	-	103.51	107.929	110.305	154.981	168.578	159.189	-0.31327	6.55624	1.60469e-06	877214	7.26952e+06	-3.05086	-0.168467	6.18116
919	CcyanHa1_g919.t1	BHE84807.1	hypothetical protein, conserved	CMQ151C	-	-	-	-	-	0	-	115.955	115.218	115.234	173.598	157.401	147.858	-0.196596	5.95278	0.0291293	1.48737e+06	1735144	-0.222291	-0.171273	5.45612
920	CcyanHa1_g920.t1	BHE84808.1	hypothetical protein, conserved	CMQ152C	-	-	-	-	-	0	-	91.5867	84.7407	87.586	130.011	155.488	139.501	-0.411537	6.51922	3.79689e-08	269286	1.39778e+06	-2.37593	-0.207167	6.39591
921	CcyanHa1_g921.t1	BHE84809.1	hypothetical protein, conserved	CMQ153C	-	-	-	-	-	4	-	81.3015	78.578	80.9648	99.4987	108.455	108.435	-0.117762	7.10488	0.0568645	6.12243e+06	4248091	0.52729	-0.164264	7.16266
922	CcyanHa1_g922.t1	BHE84810.1	fumarylacetoacetase	CMQ154C	-	-	-	-	-	0	-	119.78	126.038	119.516	153.949	144.721	152.317	-0.0300133	7.38647	0.666134	17380751	3.35658e+07	-0.9495	-0.0413055	7.23895
923	CcyanHa1_g923.t1	BHE84811.1	hypothetical protein	CMQ155C	-	-	-	-	-	0	-	1.46775	1.47269	1.15329	2.79575	2.02878	2.21094	-0.499607	1.54319	0.0985885	n.d.	n.d.	n.d.	0.0526998	9.72507
924	CcyanHa1_g924.t1	BHE84812.1	hypothetical protein	CMQ131C	-	-	-	-	-	0	-	102.605	90.1697	89.752	100.801	116.961	111.364	0.0596933	5.11484	0.633814	7504860	4.4029e+06	0.769372	0.00410237	4.96318
925	CcyanHa1_g925.t1	BHE84813.1	similar to Polycomb-group developmental gene, enhancer of zeste	CMQ156C	-	SET	-	-	-	0	-	26.1875	24.9169	25.3361	44.3825	48.3208	46.3092	-0.586881	6.34146	2.7194e-18	1.23381e+06	3.36785e+06	-1.44871	-0.139231	8.09518
926	CcyanHa1_g926.t1	BHE84814.1	unknown deacetylase	CMQ158C	-	-	-	-	-	0	-	44.5259	39.7653	42.6309	75.9301	77.3874	76.7995	-0.582029	5.95268	7.05896e-14	2270081	2.59037e+06	-0.190414	-0.0399221	6.63613
927	CcyanHa1_g927.t1	BHE84815.1	hypothetical protein, conserved	CMQ159C	-	-	-	-	-	0	-	39.7632	45.9235	40.2418	52.5558	62.4647	50.9869	-0.126854	6.01864	0.214418	2481699	4.32676e+06	-0.801958	-0.0642159	7.06154
928	CcyanHa1_g928.t1	BHE84816.1	cytochrome c reductase (Complex III) subunit 10(XI)	CMQ160C	-	-	-	-	-	1	-	39.8829	42.7013	35.8066	62.014	45.4234	57.6963	-0.200144	3.32585	0.257665	2574431	1.17673e+06	1.12947	-0.250734	4.55403
929	CcyanHa1_g929.t1	BHE84817.1	hypothetical protein	CMQ161C	-	-	-	-	-	1	-	25.1108	26.5919	28.1668	94.3859	85.0498	86.6381	-1.46657	6.58689	1.99305e-85	117415	3071061	-4.70905	-0.1308	7.51429
930	CcyanHa1_g930.t1	BHE84818.1	hypothetical protein, conserved	CMQ162C	-	-	-	-	-	11	-	71.5025	72.9862	68.3801	68.0328	66.5166	65.1935	0.365512	6.84543	6.59567e-09	5.10031e+06	2.20449e+06	1.21014	-0.0855025	7.40607
931	CcyanHa1_g931.t1	BHE84819.1	hypothetical protein	CMX159C	-	-	-	-	-	1	-	155.283	121.182	138.459	204.267	151.165	173.21	-0.0753707	5.22805	0.609317	1166479	523654	1.15547	-0.092766	4.92962
932	CcyanHa1_g932.t1	BHE84820.1	sulfate binding protein of chloroplast sulfate ABC transporter (SbpA)	CMQ167C	-	-	-	-	-	0	-	116.787	120.394	114.623	122.969	122.486	128.327	0.187748	7.39364	0.00225266	4.38917e+06	7868471	-0.842135	-0.0660502	7.18263
933	CcyanHa1_g933.t1	BHE84821.1	similar to glutathione-S-transferase	CMQ168C	-	-	-	-	-	0	-	112.547	115.775	112.907	105.255	103.985	110.766	0.367931	7.22876	1.00615e-09	2.13684e+07	2.58574e+07	-0.275097	-0.187115	7.11167
934	CcyanHa1_g934.t1	BHE84822.1	hypothetical protein	CMQ169C	-	-	-	-	-	0	-	25.3014	26.16	28.7823	55.3104	61.1142	51.2971	-0.793235	7.09941	1.45536e-27	781705	3.69293e+06	-2.24007	-0.17346	8.53128
935	CcyanHa1_g935.t1	BHE84823.1	hypothetical protein	CMQ170C	-	-	-	-	-	0	-	62.3158	63.8283	69.7848	94.879	92.4769	97.5598	-0.267996	6.47575	0.000185875	7.55489e+06	1.24439e+07	-0.719959	-0.0410714	6.66152
936	CcyanHa1_g936.t1	BHE84824.1	Sm protein F	CMQ171C	-	-	-	-	-	0	-	29.2628	37.452	44.0765	64.8668	61.5516	49.9866	-0.420785	3.64623	0.0142356	n.d.	n.d.	n.d.	0.243143	5.00579
937	CcyanHa1_g937.t1	BHE84825.1	triose-phosphate isomerase	CMQ172C	-	-	-	-	-	0	-	425.354	410.483	463.481	297.912	205.465	275.154	1.00997	8.25357	9.00888e-18	4.52659e+07	68163982	-0.590585	0.00576296	6.43217
938	CcyanHa1_g938.t1	BHE84826.1	tousled-like kinase	CMQ173C	-	-	TLK	-	-	0	-	36.0548	40.4144	40.2864	75.9653	89.8172	73.8428	-0.76541	7.22817	3.45165e-23	87559.3	1.5781e+06	-4.17179	0.012618	8.0379
939	CcyanHa1_g939.t1	BHE84827.1	hypothetical protein	CMQ174C	-	-	-	-	-	0	-	51.1047	47.1497	42.8505	59.3708	52.0085	66.1005	-0.050367	5.5342	0.674147	6.23099e+06	1.03095e+07	-0.726439	-0.0274941	6.37306
940	CcyanHa1_g940.t1	BHE84828.1	mitochondrial ribosomal protein S9 precursor	CMQ175C	-	-	-	-	-	0	-	99.4391	100.109	100.016	115.454	118.053	136.756	-0.0277836	6.58277	0.728917	8450530	9458095	-0.162508	-0.0200284	6.22648
941	CcyanHa1_g941.t1	BHE84829.1	ATP-binding cassette, sub-family B, member 7, mitochondrial precursor	CMQ176C	-	-	-	-	-	6	-	59.8927	63.1473	61.4444	105.18	108.79	109.131	-0.53458	7.52568	3.23527e-20	3.93076e+06	7.22724e+06	-0.878634	-0.0354932	7.83219
942	CcyanHa1_g942.t1	BHE84830.1	similar to ribosome biogenesis protein SSF1	CMQ177C	-	-	-	-	-	0	-	44.134	41.9109	48.7176	55.9121	57.8269	56.0009	-0.0616042	5.69859	0.532816	2599489	4.41345e+06	-0.76368	-0.0402933	6.35532
943	CcyanHa1_g943.t1	BHE84831.1	hypothetical protein	CMQ178C	-	-	-	-	-	1	-	157.33	150.042	159.226	148.868	149.339	155.916	0.313445	7.95027	1.36122e-06	32678992	4.43418e+07	-0.440303	-0.0648131	7.27073
944	CcyanHa1_g944.t1	BHE84832.1	hypothetical protein, conserved	CMQ180C	-	-	-	-	-	0	-	169.884	190.784	167.123	153.181	141.897	129.475	0.583691	6.06014	6.65967e-11	5715933	1.88257e+06	1.60228	0.0261858	5.45164
945	CcyanHa1_g945.t1	BHE84833.1	hypothetical protein, conserved	CMQ181C	-	-	-	-	-	0	-	60.1922	58.3718	54.8044	108.19	112.831	115.116	-0.676766	6.42367	2.28707e-23	936283	3.082e+06	-1.71885	-0.154873	6.52565
946	CcyanHa1_g946.t1	BHE84834.1	hypothetical protein	CMQ182C	-	-	-	-	-	0	-	77.1439	78.4021	87.0612	101.878	121.597	99.5524	-0.143377	5.88589	0.156079	22646.7	440411	-4.28148	0.0852956	5.80707
947	CcyanHa1_g947.t1	BHE84835.1	similar to replication factor C	CMQ183C	-	-	-	-	-	0	-	19.7036	19.4682	25.0716	63.8304	63.0289	61.8661	-1.28687	6.40094	5.21259e-52	952151	6.98429e+06	-2.87485	0.0501427	7.50427
948	CcyanHa1_g948.t1	BHE84836.1	similar to vacuolar sorting protein VPS20	CMQ184C	-	-	-	-	-	0	ESCRT3	39.101	36.433	46.0653	47.332	60.6915	42.4738	-0.0388843	5.36162	0.818652	814809	4611743	-2.50078	-0.0443907	6.40796
949	CcyanHa1_g949.t1	BHE84837.1	box C/D snoRNP component Nop56	CMQ185C	-	-	-	-	-	0	-	157.293	152.471	154.1	161.782	157.877	161.63	0.220852	7.98153	0.000616644	4.83131e+07	7.38226e+07	-0.61165	-0.0297432	7.28829
950	CcyanHa1_g950.t1	BHE84838.1	Thioredoxin domain-containing protein	CMX161C	-	-	-	-	-	0	-	38.0296	48.0629	42.9311	79.0893	73.4792	73.9899	-0.543604	5.1418	9.51617e-07	263294	971358	-1.88333	-0.102546	5.58798
951	CcyanHa1_g951.t1	BHE84839.1	DNA repair protein RAD50	CMQ187C	-	-	-	-	-	0	-	17.0674	15.1337	20.2648	37.7302	38.8395	39.4507	-0.873347	6.68854	4.45034e-25	4.52321e+06	1.4299e+07	-1.6605	-0.0283145	8.42128
952	CcyanHa1_g952.t1	BHE84840.1	small GTP-binding protein of Rab family	CMQ189C	-	-	-	-	-	0	-	147.145	123.861	147.757	129.173	138.887	128.52	0.352048	6.30469	2.1557e-05	5599922	8187228	-0.547968	-0.127032	5.65325
953	CcyanHa1_g953.t1	BHE84841.1	hsp90 co-chaperone p23	CMQ190C	-	-	-	-	-	0	-	519.05	472.658	507.256	396.06	319.695	404.437	0.693302	8.15065	9.38793e-14	85229678	100259625	-0.234313	-0.200873	5.6348
954	CcyanHa1_g954.t1	BHE84842.1	citrate synthase, mitochondrial precursor	CMQ191C	-	-	-	-	-	0	-	243.981	227.949	232.519	172.66	160.869	159.869	0.786869	8.14152	1.66878e-29	4.79395e+07	6.39568e+07	-0.415884	-0.0778507	7.01964
955	CcyanHa1_g955.t1	BHE84843.1	hypothetical protein, conserved	CMQ192C	-	-	-	-	-	0	-	53.4593	61.4813	61.7332	105.178	115.829	118.249	-0.669026	5.99513	5.12869e-15	2306050	2704934	-0.23017	-1.18279e-05	5.87839
956	CcyanHa1_g956.t1	BHE84844.1	similar to signal recognition particle targeting component SRP72	CMQ194C	-	-	-	-	-	0	-	57.9975	58.4755	63.1458	73.2024	74.8766	67.8269	0.00472885	7.02865	0.932971	1.96797e+07	2.87048e+07	-0.544585	-0.00396278	7.42973
957	CcyanHa1_g957.t1	BHE84845.1	cyclin dependent kinase, C-type	CMQ195C	-	-	CMGC_CDK-CRK7-CDK9	-	-	0	-	45.0886	48.0189	46.1171	61.1876	71.4343	76.44	-0.309125	6.40104	0.000243511	10261365	1.35903e+07	-0.405356	0.0112114	7.09938
958	CcyanHa1_g958.t1	BHE84846.1	hypothetical protein	CMQ196C	-	-	-	-	-	0	-	17.2794	15.1842	15.9237	24.2625	22.584	26.3567	-0.317305	5.43076	0.00181198	4.75068e+06	5.84247e+06	-0.298445	-0.124569	7.56925
959	CcyanHa1_g959.t1	BHE84847.1	similar to mitochondrial division protein Fis1p	CMQ197C	-	-	-	-	-	1	-	70.3121	76.089	69.3747	93.8324	108.319	91.0906	-0.170519	5.94073	0.0654555	5.01473e+06	7280108	-0.537787	-0.08274	5.89352
960	CcyanHa1_g960.t1	BHE84848.1	similar to prenylated Rab receptor 2	CMQ198C	-	-	-	-	-	2	-	152.583	157.512	156.925	206.208	236.686	192.952	-0.174037	6.67193	0.0259047	662297	1406395	-1.08645	-0.0768361	5.33076
961	CcyanHa1_g961.t1	BHE84849.1	diacyl-glycerol acyltransferase	CMQ199C	-	-	-	-	-	10	-	38.0878	41.3359	35.3161	66.009	79.761	58.9146	-0.561532	6.3656	3.69719e-08	2559718	3336980	-0.382558	-0.0320285	7.07738
962	CcyanHa1_g962.t1	BHE84850.1	NADH dehydrogenase I (Complex I) iron-sulfur protein 30kDa subunit (NADH-coenzyme Q reductase)	CMQ200C	-	-	-	-	-	0	-	88.0624	89.3153	88.4901	111.294	117.949	120.509	-0.119715	6.58631	0.0692944	32290530	3.41331e+07	-0.08006	0.060043	6.40491
963	CcyanHa1_g963.t1	BHE84851.1	hypothetical protein	CMQ478C	-	-	-	-	-	0	-	52.6803	52.7748	55.338	71.2185	65.8597	68.9565	-0.0851689	5.23354	0.419442	4810730	8394141	-0.803127	0.20614	5.45489
964	CcyanHa1_g964.t1	BHE84852.1	similar to myo-inositol monophosphatase	CMQ201C	-	-	-	-	-	0	-	134.077	124.542	132.837	111.577	93.066	100.534	0.631795	6.59878	1.14542e-15	1.22038e+07	2.0972e+07	-0.78113	-0.0744327	6.03505
965	CcyanHa1_g965.t1	BHE84853.1	hypothetical protein	CMQ203C	-	-	-	-	-	0	-	214.685	220.459	209.526	163.166	186.446	161.399	0.609277	8.17651	2.64965e-17	3.60239e+07	4.07612e+07	-0.178244	-0.0234057	6.98504
966	CcyanHa1_g966.t1	BHE84854.1	Ste20/SPS1-like serine/threonine kinase	CMQ204C	-	-	STE_STE20-Fray (MAP4k)	-	-	0	-	62.1347	62.1393	66.0036	69.2385	72.3745	71.4685	0.110103	7.61218	0.073561	9.57773e+06	2.1339e+07	-1.15574	0.0712276	7.89363
967	CcyanHa1_g967.t1	BHE84855.1	hypothetical protein	CMQ206C	-	-	-	-	-	0	-	132.543	135.314	137.316	192.181	191.42	182.013	-0.208376	8.14732	0.0019495	392400	2.92443e+06	-2.89776	0.0362425	7.37082
968	CcyanHa1_g968.t1	BHE84856.1	similar to endoplasmic reticulum translocon component SEC63	CMQ208C	-	-	-	-	-	4	-	126.57	127.752	136.541	79.2131	88.8732	87.1414	0.889257	8.05406	6.20133e-39	1.11168e+07	7.39481e+06	0.588162	-0.00615397	7.69539
969	CcyanHa1_g969.t1	BHE84857.1	MAP kinase	CMQ209C	-	-	CMGC_MAPK (MAPK)	-	-	0	-	50.2943	45.507	45.5422	103.819	123.955	111.329	-0.985313	6.98117	3.78015e-42	9.089e+06	1.94025e+07	-1.09405	-0.00976283	7.33586
970	CcyanHa1_g970.t1	BHE84858.1	chorismate mutase	CMQ210C	-	-	-	-	-	0	-	82.7335	76.7918	84.9834	70.8712	72.2643	73.8074	0.447469	6.13535	1.87168e-09	2.60918e+06	2637529	-0.0155903	-0.165579	6.5794
971	CcyanHa1_g971.t1	BHE84859.1	adenylosuccinate lyase	CMQ211C	-	-	-	-	-	0	-	93.3712	86.067	94.1417	100.284	83.7638	93.4604	0.252319	7.18782	0.00145509	2.72592e+07	3.64613e+07	-0.419621	-0.0654493	7.35601
972	CcyanHa1_g972.t1	BHE84860.1	sigma subunit for chloroplast RNA polymerase	CMQ213C	-	-	-	-	-	0	-	457.782	482.724	443.109	512.091	575.984	533.56	0.0457388	9.35913	0.570036	1.09641e+06	3.05962e+06	-1.48057	-0.0498727	6.79776
973	CcyanHa1_g973.t1	BHE84861.1	similar to aspartyl beta-hydroxylase	CMQ214C	-	-	-	-	-	0	-	92.9009	83.3704	80.1633	70.9597	62.6541	84.3195	0.514018	6.28373	1.2145e-06	1.32782e+07	1.38849e+07	-0.0644615	-0.037318	6.39933
974	CcyanHa1_g974.t1	BHE84862.1	chromodomain helicase DNA binding protein CHD	CMQ215C	-	SNF2	-	-	-	0	-	55.8229	54.6106	58.5249	101.702	115.672	104.748	-0.656748	8.80705	2.4895e-20	2.72218e+07	6.36671e+07	-1.22578	-0.007822	8.97356
975	CcyanHa1_g975.t1	BHE84863.1	probable tRNA/rRNA cytosine-C5-methylase NOL1	CMQ219C	-	-	-	-	-	0	-	58.6349	62.5418	59.8317	69.3213	67.6838	67.9242	0.0937497	6.59753	0.167067	711459	878688	-0.30457	-0.165847	7.17404
976	CcyanHa1_g976.t1	BHE84864.1	probable polyadenylation factor I subunit 2 Pfs2p	CMQ221C	-	-	-	-	-	0	-	85.5259	79.4656	78.8908	89.9747	99.389	93.2431	0.0634721	6.9056	0.364632	4.79006e+06	7896678	-0.721201	0.0158713	6.84353
977	CcyanHa1_g977.t1	BHE84865.1	presequence protease	CMQ222C	-	-	-	-	-	0	-	178.961	167.538	176.29	169.112	161.819	170.635	0.333389	9.03474	2.60962e-06	1.15954e+08	1.24709e+08	-0.105005	0.128544	8.19559
978	CcyanHa1_g978.t1	BHE84866.1	heat shock protein of Hsp90 family	CMQ224C	-	-	-	-	-	0	-	413.997	377.595	389.516	280.628	192.821	280.153	0.919541	9.38652	3.93452e-13	1.27603e+09	1.70684e+09	-0.419665	-0.0175158	7.80718
979	CcyanHa1_g979.t1	BHE84867.1	20S core proteasome subunit alpha 5	CMQ225C	-	-	-	-	-	0	-	162.908	156.471	169.498	123.684	127.18	127.594	0.643316	6.8412	4.5657e-26	36706680	28188664	0.380928	-0.0721289	5.81738
980	CcyanHa1_g980.t1	BHE84868.1	similar to sodium-dependent transporter	CMQ226C	-	-	-	-	-	10	-	102.812	104.991	95.2284	158.233	159.269	153.823	-0.362577	7.38952	6.26205e-09	370627	515433	-0.475817	-0.0590939	6.84418
981	CcyanHa1_g981.t1	BHE84869.1	hypothetical protein	CMQ227C	-	-	-	-	-	0	-	54.4528	51.9773	56.4644	65.2866	68.5139	67.3633	-0.0306113	6.2236	0.70169	1910379	4.04871e+06	-1.0836	-0.995161	7.25298
982	CcyanHa1_g982.t1	BHE84870.1	unknown coiled-coil protein	CMQ228C	-	-	-	-	-	0	Organelle division: ZED	56.247	56.8162	59.6341	188.663	199.606	204.305	-1.505	7.69312	1.60133e-131	3.64629e+06	9.17582e+06	-1.33141	-0.250176	7.4954
983	CcyanHa1_g983.t1	BHE84871.1	diaminopimelate epimerase	CMQ230C	-	-	-	-	-	0	-	160.339	168.892	160.434	191.854	203.56	187.421	0.0220007	7.70671	0.748198	32997319	5.86059e+07	-0.828697	0.0886816	6.5829
984	CcyanHa1_g984.t1	BHE84872.1	similar to GTP-binding protein	CMQ232C	-	-	-	-	-	0	-	83.7549	79.3758	76.3803	85.3576	68.9775	82.4581	0.291231	6.89933	0.000857179	2.27488e+07	3.1624e+07	-0.475231	-0.00663108	7.16966
985	CcyanHa1_g985.t1	BHE84873.1	hypothetical protein, conserved	CMQ233C	-	-	-	-	-	2	-	148.561	137.774	140.377	105.551	80.746	113.316	0.78418	7.48391	3.80207e-14	1.80756e+07	3.23256e+07	-0.838629	-0.0196284	7.10536
986	CcyanHa1_g986.t1	BHE84874.1	dihydrolipoamide dehydrogenase	CMQ234C	-	-	-	-	-	0	-	159.549	154.634	148.533	183.169	147.441	171.633	0.154739	7.99093	0.0881684	3.95852e+07	5.28522e+07	-0.417005	-0.0235533	7.14838
987	CcyanHa1_g987.t1	BHE84875.1	chromosome assembly complex Condensin II, subunit D3	CMQ236C	-	-	-	-	-	1	-	31.8753	31.0683	33.4631	57.9408	70.7343	55.4926	-0.660079	7.71255	7.5151e-16	1.1333e+06	8.68187e+06	-2.93748	-0.0728063	8.76548
988	CcyanHa1_g988.t1	BHE84876.1	V-type ATPase V1 subunit F	CMQ237C	-	-	-	-	-	0	-	33.2864	31.8214	33.8002	29.126	34.6574	31.5887	0.326316	3.60737	0.0333861	1.37745e+07	8160351	0.755299	-0.193761	5.07022
989	CcyanHa1_g989.t1	BHE84877.1	hypothetical protein	CMQ238C	-	-	-	-	-	0	-	47.4045	45.969	50.4928	50.3241	48.6746	48.1857	0.239136	7.27987	0.000131528	15356209	2.89277e+07	-0.913628	-0.0460564	8.17466
990	CcyanHa1_g990.t1	BHE84878.1	hypothetical protein	CMQ239C	-	-	-	-	-	0	-	40.2396	33.4348	39.2583	80.2831	74.6826	73.8787	-0.744469	5.17151	1.12752e-12	n.d.	159488	n only	-0.220021	5.87893
991	CcyanHa1_g991.t1	BHE84879.1	similar to DnaJ (Hsp40) homolog	CMQ240C	-	-	-	-	-	0	-	83.2452	85.9271	84.5638	116.691	124.191	112.736	-0.207337	6.26406	0.00379962	19958714	3.44263e+07	-0.786492	-0.0710268	5.98262
992	CcyanHa1_g992.t1	BHE84880.1	probable plastid-specific ribosomal protein PSRP-1 precursor	CMQ241C	-	-	-	-	-	0	-	876.042	829.013	855.665	771.838	671.54	725.891	0.512098	9.40814	7.9497e-11	5.30733e+07	1.17263e+08	-1.14369	-0.217237	6.09802
993	CcyanHa1_g993.t1	BHE84881.1	WD-repeat cell cycle regulatory protein	CMQ242C	-	-	-	-	-	0	-	53.1505	53.5518	54.5091	71.4254	81.3194	82.702	-0.270887	7.52943	4.73276e-05	2.1321e+06	5.68886e+06	-1.41587	-0.0865946	7.74809
994	CcyanHa1_g994.t1	BHE84882.1	N-ethylmaleimide sensitive fusion protein	CMQ243C	-	-	-	-	-	0	-	157.369	161.238	151.139	197.015	225.748	192.291	-0.114265	8.56732	0.150358	3.75353e+07	3.46956e+07	0.113495	-0.162395	7.77641
995	CcyanHa1_g995.t1	BHE84883.1	hypothetical protein	CMQ244C	-	-	-	-	-	0	-	79.905	79.0263	66.6671	1.75079	0.9722	0.996884	6.16385	5.93282	0	3.18811e+06	n.d.	2n only	-3.64963	9.981
996	CcyanHa1_g996.t1	BHE84884.1	hypothetical protein	CMQ245C	-	-	-	-	-	1	-	95.0427	96.4073	104.05	2.54981	2.41344	4.94027	5.21639	6.47091	0	775446	n.d.	2n only	-3.72017	10.087
997	CcyanHa1_g997.t1	BHE84885.1	hypothetical protein	CMQ246C	-	-	-	-	-	1	-	142.022	124.35	145.46	130.261	123.5	137.883	0.348874	5.57593	0.000384002	4245285	3903178	0.121212	-1.01113	5.13386
998	CcyanHa1_g998.t1	BHE84886.1	plasma membrane H+-ATPase	CMQ247C	-	-	-	-	-	10	-	1176.19	1117.17	1113.29	932.685	1015.24	962.284	0.501641	11.506	4.22901e-13	3.38218e+08	4.79065e+08	-0.50227	-0.0974747	8.13568
999	CcyanHa1_g999.t1	BHE84887.1	hypothetical protein, conserved	CMQ249C	-	-	-	-	-	0	-	78.8648	78.5284	80.9959	90.8104	67.5241	83.0721	0.254178	6.64447	0.0114371	1.58618e+07	1.73893e+07	-0.132647	-0.125573	6.77952
1000	CcyanHa1_g1000.t1	BHE84888.1	probable phosphoserine phosphatase	CMQ250C	-	-	-	-	-	0	-	39.5105	42.5543	38.2238	57.0908	51.808	61.8832	-0.228664	5.98859	0.014985	2.11337e+06	5.4291e+06	-1.36117	-0.0369536	6.99914
1001	CcyanHa1_g1001.t1	BHE84889.1	hypothetical protein	CMQ251C	-	-	-	-	-	4	-	453.649	476.596	465.195	205.957	222.567	221.614	1.37661	7.94045	6.2718e-103	777938	410233	0.923211	-0.108607	6.05618
1002	CcyanHa1_g1002.t1	BHE84890.1	nitrilase	CMQ252C	-	-	-	-	-	0	-	90.5158	98.0275	101.252	170.96	205.181	164.04	-0.627126	6.88095	1.52357e-14	13649530	2.76802e+07	-1.02	-0.108437	6.24382
1003	CcyanHa1_g1003.t1	BHE84891.1	hypothetical protein	CMX162C	-	-	-	-	-	4	-	55.3945	57.7737	64.1409	80.6621	93.7097	100.199	-0.355911	5.68011	0.000539711	167684	445285	-1.40899	0.0347213	5.93968
1004	CcyanHa1_g1004.t1	BHE84892.1	MYB-related protein	CMQ253C	MYB	-	-	-	-	0	-	203.793	210.417	218.928	250.681	240.244	257.243	0.0324467	8.09237	0.672908	413944	1.2329e+06	-1.57455	0.00359113	6.58477
1005	CcyanHa1_g1005.t1	BHE84893.1	hypothetical protein, conserved	CMQ254C	-	-	-	-	-	0	-	8.34283	9.53895	10.7126	13.1571	15.1202	16.2643	-0.36732	4.65963	0.00427513	632041	2.31177e+06	-1.87091	-0.0381251	7.47199
1006	CcyanHa1_g1006.t1	BHE84894.1	CAD complex (carbamoyl-phosphate synthase II / aspartate carbamoyltransferase catalytic chain / dihydroorotase)	CMQ255C	-	-	-	-	-	0	-	53.4809	43.1439	48.0675	47.6829	41.2062	52.9044	0.302872	8.31462	0.00394333	1.15715e+08	2.82416e+08	-1.28725	-0.0166523	9.18672
1007	CcyanHa1_g1007.t1	BHE84895.1	hypothetical protein, conserved	CMQ256C	-	-	-	-	-	0	-	34.4721	34.8227	33.6363	54.8092	59.3424	55.107	-0.443492	5.94595	7.80834e-09	784164	6.90515e+06	-3.13845	-0.0191553	6.85535
1008	CcyanHa1_g1008.t1	BHE84896.1	hypothetical protein, conserved	CMQ257C	-	-	-	-	-	0	-	70.1623	74.5146	69.6653	108.127	107.293	102.247	-0.295043	6.97788	2.98206e-06	2.3154e+06	4.2362e+06	-0.871512	-0.111985	6.87221
1009	CcyanHa1_g1009.t1	BHE84897.1	similar to mitochondrial carrier protein	CMQ258C	-	-	-	-	-	4	-	81.8374	77.8106	71.6638	94.4402	91.0883	97.2174	-0.0112777	6.22456	0.884277	202931	n.d.	2n only	-0.126453	6.23228
1010	CcyanHa1_g1010.t1	BHE84898.1	hypothetical protein	CMQ259C	-	-	-	-	-	0	-	90.1088	91.9415	101.742	95.1535	80.1141	96.1489	0.337663	5.14459	0.00267749	313560	613467	-0.968245	-0.0129754	5.18497
1011	CcyanHa1_g1011.t1	BHE84899.1	unknown kinase with aarF domain	CMQ260C	-	-	-	-	-	5	-	77.0723	79.7825	75.123	100.484	115.628	106.095	-0.199132	8.43082	0.00633753	1.1387e+07	19167429	-0.751272	-0.00224683	8.32337
1012	CcyanHa1_g1012.t1	BHE84900.1	hypothetical protein, conserved	CMQ261C	-	-	-	-	-	0	-	24.1075	26.2462	30.1239	48.208	47.0166	41.9825	-0.501319	6.85879	2.75334e-09	585460	3.15136e+06	-2.42833	-0.0757672	8.12677
1013	CcyanHa1_g1013.t1	BHE84901.1	glycerol-3-phosphate transporter	CMQ264C	-	-	-	-	-	12	-	112.22	116.231	110.586	116.036	128.79	131.862	0.12352	7.99586	0.087699	1.54253e+07	15532765	-0.010017	0.00435214	7.45524
1014	CcyanHa1_g1014.t1	BHE84902.1	hypothetical protein, conserved	CMQ266C	-	-	-	-	-	1	-	184.31	188.355	178.242	164.398	176.889	173.942	0.372119	7.09971	4.18243e-10	14712600	6243870	1.23654	-0.135188	6.00914
1015	CcyanHa1_g1015.t1	BHE84903.1	hypothetical protein	CMQ267C	-	-	-	-	-	10	-	27.8716	25.4293	28.8416	70.2564	75.3292	70.258	-1.12022	7.56986	6.53974e-70	526738	3.1038e+06	-2.55888	-0.0259919	8.44036
1016	CcyanHa1_g1016.t1	BHE84904.1	hypothetical protein, conserved	CMQ268C	-	-	-	-	-	1	-	38.2603	38.7858	44.5813	55.4782	49.9279	59.3045	-0.164403	5.97581	0.0997166	1.55576e+06	1731324	-0.154256	0.00868636	7.08247
1017	CcyanHa1_g1017.t1	BHE84905.1	mitochondrial chaperonin hsp60, precursor	CMQ270C	-	-	-	-	-	0	-	663.521	637.554	706.693	904.551	755.23	880.126	-0.0670584	10.2971	0.489846	6.66212e+08	8.69828e+08	-0.384749	-0.0224053	7.57611
1018	CcyanHa1_g1018.t1	BHE84906.1	similar to endonuclease	CMQ271C	-	-	-	-	-	0	-	57.1125	58.1056	61.0776	68.7637	68.0988	66.8721	0.0624642	5.78807	0.474987	n.d.	76887.5	n only	0.00471668	6.25835
1019	CcyanHa1_g1019.t1	BHE84907.1	hypothetical protein, conserved	CMQ272C	-	-	-	-	-	0	-	25.6884	24.5084	26.4523	25.1159	25.5098	23.1193	0.326456	6.73644	5.83843e-07	7.92082e+06	1.3639e+07	-0.784015	-0.0164657	8.50112
1020	CcyanHa1_g1020.t1	BHE84908.1	similar to oxidoreductase	CMQ274C	-	-	-	-	-	2	-	48.7786	49.8168	48.2259	65.9516	73.4961	58.1259	-0.157839	6.13086	0.0867619	5.59408e+06	8.44714e+06	-0.594563	0.0117183	6.73192
1021	CcyanHa1_g1021.t1	BHE84909.1	tyrosine--tRNA ligase, mitochondrial or chloroplast	CMQ275C	-	-	-	-	-	0	-	99.429	103.037	99.0445	97.3716	94.1342	95.4469	0.345015	7.21944	7.83414e-09	9998416	2.28077e+07	-1.18975	0.069134	7.1347
1022	CcyanHa1_g1022.t1	BHE84910.1	hypothetical protein	CMQ277C	-	-	-	-	-	0	-	77.0559	87.6687	90.9416	148.419	161.411	151.163	-0.578866	7.54512	1.00024e-16	1337753	5516726	-2.044	-0.0211203	6.95631
1023	CcyanHa1_g1023.t1	BHE84911.1	7,8-dihydropteroate synthase / 2-amino-4-hydroxy-6-hydroxymethyldihydropteridine (fusion)	CMQ278C	-	-	-	-	-	0	-	62.3319	61.8821	59.8161	109.208	120.85	97.9074	-0.560899	6.89169	8.06276e-14	8396625	1.48074e+07	-0.818432	0.0117328	6.86392
1024	CcyanHa1_g1024.t1	BHE84912.1	probable cytosolic purine 5' nucleotidase	CMQ279C	-	-	-	-	-	0	-	57.0555	55.4674	61.0505	73.998	70.9417	70.6335	-0.0411408	6.66233	0.581721	14178692	1.96346e+07	-0.469671	-0.13636	7.24613
1025	CcyanHa1_g1025.t1	BHE84913.1	hypothetical protein	CMQ281C	-	-	-	SP(Sec/SPI)	-	1	-	344.675	346.128	349.454	167.102	166.138	171.542	1.31733	8.13026	2.141e-93	5843873	15919930	-1.44584	-0.0764968	6.51285
1026	CcyanHa1_g1026.t1	BHE84914.1	similar to nuclear cap-binding protein; CBP20	CMQ282C	-	-	-	-	-	0	-	28.6017	31.1719	29.4187	54.5535	57.879	56.9377	-0.651381	4.13687	3.80033e-07	2238565	1380186	0.697712	0.0871151	5.44456
1027	CcyanHa1_g1027.t1	BHE84915.1	26S proteasome regulatory subunit RPN2	CMQ283C	-	-	-	-	-	1	-	151.089	149.091	161.157	157.552	162.409	150.731	0.244259	8.90485	0.000519234	2.73985e+07	4.96157e+07	-0.856701	-0.0353886	8.10052
1028	CcyanHa1_g1028.t1	BHE84916.1	probable calcium/proton antiporter	CMQ284C	-	-	-	-	-	11	-	50.7037	47.6191	50.7311	68.9587	73.948	72.6266	-0.256741	6.56354	7.55943e-05	310564	1059679	-1.77066	0.0155132	7.07147
1029	CcyanHa1_g1029.t1	BHE84917.1	probable eukaryotic translation initiation factor eIF-3 subunit J	CMQ285C	-	-	-	-	-	0	-	93.1062	83.1252	95.4836	77.2703	79.7868	85.0447	0.443035	6.10944	6.09147e-08	2.96787e+07	1.86997e+07	0.666409	-0.115922	6.08444
1030	CcyanHa1_g1030.t1	BHE84918.1	DNA primase, bacterial-type	CMQ286C	-	-	-	-	-	0	-	41.7126	42.3292	38.8508	51.7856	53.0744	52.7352	-0.0834209	7.37567	0.190666	1.22409e+06	2.65116e+06	-1.11491	-0.0129011	8.31475
1031	CcyanHa1_g1031.t1	BHE84919.1	hypothetical protein	CMQ287C	-	-	-	-	-	0	-	55.9664	57.5888	59.962	90.6457	95.3153	106.843	-0.478276	5.69087	2.08445e-07	1446215	1.96508e+06	-0.442303	0.0936336	5.63557
1032	CcyanHa1_g1032.t1	BHE84920.1	glyoxylate reductase/hydroxypyruvate reductase	CMQ289C	-	-	-	-	-	0	-	80.1051	74.405	84.8536	128.431	121.609	134.197	-0.408505	6.74898	1.19221e-08	8019209	1.93139e+07	-1.26811	0.0383006	6.40673
1033	CcyanHa1_g1033.t1	BHE84921.1	histone H1	CMX163C	-	-	-	-	-	0	-	152.056	163.088	137.65	705.779	645.842	695.258	-1.89999	6.70107	1.40989e-140	n.d.	40173.1	n only	0.763339	5.18961
1034	CcyanHa1_g1034.t1	BHE84922.1	DNA mismatch repair protein MLH1	CMQ290C	-	-	-	-	-	0	-	20.0796	18.9655	20.6192	35.7646	40.296	36.0527	-0.63717	6.04949	3.16961e-16	61979	275570	-2.15257	0.946809	8.61754
1035	CcyanHa1_g1035.t1	BHE84923.1	dCMP deaminase	CMQ291C	-	-	-	-	-	0	-	28.3308	23.3655	31.0565	37.5987	38.4248	42.773	-0.245723	5.20394	0.0395039	4.86673e+06	9.55493e+06	-0.973291	0.0114967	6.61636
1036	CcyanHa1_g1036.t1	BHE84924.1	chloroplast ribosomal protein L15 precursor	CMQ292C	-	-	-	-	-	0	-	1330.84	1308.98	1314.08	1190.62	1036.5	1139.42	0.504781	9.84024	1.19834e-10	133315634	1.55077e+08	-0.218142	0.121694	5.7974
1037	CcyanHa1_g1037.t1	BHE84925.1	60S ribosomal protein L4	CMQ293C	-	-	-	-	-	0	-	680.538	640.368	677.769	576.741	462.018	590.756	0.566881	9.39497	5.9487e-09	145731060	111810310	0.382255	0.00436169	6.35188
1038	CcyanHa1_g1038.t1	BHE84926.1	similar to ankyrin	CMQ294C	-	-	-	-	-	0	-	78.9196	79.1761	83.3949	83.8567	84.524	85.1114	0.203227	7.25014	0.000608378	1.96675e+07	2.16728e+07	-0.140071	0.0397898	7.27952
1039	CcyanHa1_g1039.t1	BHE84927.1	cell division protein FtsH	CMQ295C	-	-	-	-	-	1	-	317.996	306.183	313.787	383.049	386.504	380.745	-0.02061	9.59047	0.786646	1.42201e+08	1.27003e+08	0.163067	-0.0240848	7.53877
1040	CcyanHa1_g1040.t1	BHE84928.1	DUF1772 domain-containing protein	No hits	-	-	-	-	-	4	-	89.9318	87.2267	104.662	116.504	108.781	115.641	-0.00378431	5.4973	0.989822	n.d.	n.d.	n.d.	-0.292023	5.47241
1041	CcyanHa1_g1041.t1	BHE84929.1	hypothetical protein	CMQ297C	-	-	-	-	-	0	-	205.767	204.218	197.667	199.066	220.077	209.348	0.22619	8.13321	0.000840178	4001208	2.75004e+06	0.540981	-0.0315151	6.90087
1042	CcyanHa1_g1042.t1	BHE84930.1	mitochondrial peptide chain release factor RF-1	CMQ300C	-	-	-	-	-	0	-	81.8087	89.5019	85.442	168.167	172.241	162.934	-0.699434	7.01446	2.11869e-30	828353	1.56026e+06	-0.913472	0.0132427	6.5966
1043	CcyanHa1_g1043.t1	BHE84931.1	probable alcohol dehydrogenase	CMQ301C	-	-	-	-	-	0	-	621.104	599.071	529.815	409.9	447.605	408.029	0.74243	9.06667	1.05529e-20	8.64585e+07	1.43236e+08	-0.728314	-0.0878937	6.5129
1044	CcyanHa1_g1044.t1	BHE84932.1	leucine--tRNA ligase	CMP205C	-	-	-	-	-	0	-	93.3307	93.1951	101.559	76.1022	73.3552	79.535	0.604741	8.06631	5.70043e-18	2.18423e+07	2.2056e+07	-0.0140454	0.011811	8.12876
1045	CcyanHa1_g1045.t1	BHE84933.1	similar to U6 snRNA-associated Sm-like protein LSm7	CMP206C	-	-	-	-	-	0	-	98.5898	96.2705	86.3609	85.2558	98.3727	81.2329	0.360306	5.82809	0.000174476	4633663	8.88215e+06	-0.938756	-0.0529133	5.49371
1046	CcyanHa1_g1046.t1	BHE84934.1	hypothetical protein	CMP207C	-	-	-	-	-	0	-	62.2301	63.4612	48.4591	76.3571	75.6463	74.2732	-0.0971417	4.16606	0.507937	600857	259802	1.20961	-0.0991242	4.55248
1047	CcyanHa1_g1047.t1	BHE84935.1	hypothetical protein, conserved	CMP208C	-	-	-	-	-	0	-	65.4316	70.9863	64.1668	85.0313	95.2381	86.9108	-0.139602	7.12608	0.0421583	569906	1.46404e+06	-1.36116	-0.0356525	7.32902
1048	CcyanHa1_g1048.t1	BHE84936.1	hypothetical protein, conserved	CMP210C	-	-	-	-	-	6	-	24.7713	23.022	27.2498	23.7395	30.3151	30.2753	0.108456	5.1739	0.38684	4059197	3.50023e+06	0.213743	0.0159378	6.6273
1049	CcyanHa1_g1049.t1	BHE84937.1	hypothetical protein	CMP212C	-	-	-	-	-	0	-	41.0907	46.3882	46.3329	113.865	124.779	110.633	-1.1142	6.89279	5.65872e-59	296397	2.0918e+06	-2.81914	0.037058	6.93351
1050	CcyanHa1_g1050.t1	BHE84938.1	thiamine-phosphate pyrophosphorylase	CMP214C	-	-	-	-	-	0	-	73.9338	77.9298	84.0883	83.2173	82.7884	84.9215	0.182678	6.25762	0.0157794	1.71033e+06	1.70079e+06	0.00807196	-0.029954	6.37687
1051	CcyanHa1_g1051.t1	BHE84939.1	copper-transporting ATPase	CMP215C	-	-	-	-	-	8	-	93.7677	96.3538	89.1164	89.6379	97.3213	91.7012	0.277555	8.52208	7.0505e-05	1.46084e+06	1.89321e+06	-0.374031	-0.0156226	8.30415
1052	CcyanHa1_g1052.t1	BHE84940.1	CTP synthase	CMP216C	-	-	-	-	-	0	-	102.949	93.3335	107.888	195.297	210.112	197.761	-0.71402	8.04762	3.50408e-24	1.20253e+07	32760275	-1.44587	-0.029857	7.41368
1053	CcyanHa1_g1053.t1	BHE84941.1	probable NAD(P) dependent 3-beta-hydroxysteroid dehydrogenase	CMP217C	-	-	-	-	-	1	-	107.13	116.17	112.055	145.421	158.88	147.535	-0.157387	7.23825	0.0134315	7942960	1.70648e+07	-1.10327	-0.0661217	6.62972
1054	CcyanHa1_g1054.t1	BHE84942.1	hypothetical protein	No hits	-	-	-	-	-	0	-	62.6826	56.9561	58.6983	92.8746	76.6188	85.6233	-0.24092	5.06219	0.0361654	n.d.	n.d.	n.d.	-0.190428	5.69157
1055	CcyanHa1_g1055.t1	BHE84943.1	alpha,alpha-Trehalose-phosphate synthase (UDP-forming)	CMP219C	-	-	-	-	GT20(151-634)	0	-	49.8978	51.737	51.99	53.2679	53.5583	53.9872	0.207389	7.24811	0.000421693	6.22361e+06	12960032	-1.05825	-1.02602	8.69205
1056	CcyanHa1_g1056.t1	BHE84944.1	similar to actin-binding protein, profilin.	CMP220C	-	-	-	-	-	0	actin related: Profilin	476.435	459.444	455.561	1.03215	1.38944	1.30599	8.77183	6.5624	0	5.74378e+07	n.d.	2n only	-4.6385	9.29104
1057	CcyanHa1_g1057.t1	BHE84945.1	hypothetical protein	CMX143C	-	-	-	-	-	0	-	59.9156	49.7552	55.2504	60.5992	73.8927	62.6375	0.0183375	5.17501	0.891121	765486	786023	-0.0381955	-1.28737	6.13956
1058	CcyanHa1_g1058.t1	BHE84946.1	probable ATP-dependent RNA helicase ROK1	CMP222C	-	-	-	-	-	0	-	65.9574	70.1558	59.1298	69.5705	71.7117	68.865	0.169065	6.73445	0.0260326	2700910	6.35331e+06	-1.23406	-0.761097	7.59197
1059	CcyanHa1_g1059.t1	BHE84947.1	mitochondrial ribosomal protein S18 precursor	CMP223C	-	-	-	-	-	0	-	131.584	136.073	136.907	189.194	209.278	202.243	-0.296179	7.73239	2.02847e-06	6.6987e+06	8716664	-0.379894	-0.0827916	6.84052
1060	CcyanHa1_g1060.t1	BHE84948.1	probable arsenite translocating ATPase	CMP225C	-	-	-	-	-	0	-	173.523	175.416	167.977	210.854	191.233	206.952	0.0369639	8.31561	0.649439	41360867	5.51804e+07	-0.415891	-0.106197	7.34487
1061	CcyanHa1_g1061.t1	BHE84949.1	probable ferritin, chloroplast precursor	CMP227C	-	-	-	-	-	0	-	513.405	492.532	530.77	377.09	368.943	363.181	0.74337	8.46423	2.02442e-28	109536465	63577062	0.784833	-0.104528	6.37885
1062	CcyanHa1_g1062.t1	BHE84950.1	hypothetical protein, conserved	CMP228C	-	-	-	-	-	0	-	58.6756	68.514	67.2287	97.1383	108.605	98.3629	-0.372703	7.82816	5.95053e-07	1.78174e+07	2.12178e+07	-0.251988	-0.0103469	7.80236
1063	CcyanHa1_g1063.t1	BHE84951.1	probable alpha-soluble NSF attachment protein	CMP229C	-	-	-	-	-	0	-	200.693	191.72	182.741	208.111	221.999	215.728	0.108531	7.5797	0.0994758	13425836	14644598	-0.125357	0.136437	6.10785
1064	CcyanHa1_g1064.t1	BHE84952.1	probable protein phosphatase methylesterase-1	CMP230C	-	-	-	-	-	0	-	53.1765	60.3328	51.0897	92.3443	106.965	93.165	-0.555339	6.53829	6.76259e-12	6.17998e+06	1.03194e+07	-0.739682	0.0224789	6.72213
1065	CcyanHa1_g1065.t1	BHE84953.1	similar to tetracycline resistance protein	CMP231C	-	-	-	-	-	12	-	40.009	42.403	42.416	50.7462	57.3299	59.3579	-0.147771	6.23536	0.0670017	2.39455e+06	4236433	-0.823093	-0.0276513	6.96762
1066	CcyanHa1_g1066.t1	BHE84954.1	hypothetical protein	CMP232C	MYB-related	-	-	-	-	0	-	65.0411	68.4127	68.0657	69.2577	75.4757	79.8467	0.12018	6.10981	0.145964	1143515	2897957	-1.34156	-0.0935996	6.43876
1067	CcyanHa1_g1067.t1	BHE84955.1	hypothetical protein, conserved	CMP233C	-	-	-	-	-	1	-	58.3197	59.6025	56.3816	75.3559	72.8394	72.6466	-0.0673786	5.46982	0.492329	1.07304e+07	6.96816e+06	0.622852	-0.0511586	5.62097
1068	CcyanHa1_g1068.t1	BHE84956.1	imidazoleglycerol-phosphate dehydratase (IGPD)	CMP234C	-	-	-	-	-	0	-	107.28	103.981	106.287	115.808	100.059	116.14	0.21109	6.44209	0.00926037	8.45013e+06	12268400	-0.537901	0.0390068	5.92999
1069	CcyanHa1_g1069.t1	BHE84957.1	arsenite translocating ATPase	CMP235C	-	-	-	-	-	0	-	108.893	110.288	110.243	96.1622	95.7937	95.5124	0.470098	7.82712	4.95651e-15	65958970	8.21634e+07	-0.316927	-0.0489526	7.64877
1070	CcyanHa1_g1070.t1	BHE84958.1	hypothetical protein	CMP236C	-	-	-	-	-	0	-	22.0864	24.1633	20.5552	58.7807	64.4318	57.9014	-1.16407	6.73614	8.29089e-60	703609	n.d.	2n only	0.0585978	7.97128
1071	CcyanHa1_g1071.t1	BHE84959.1	similar to UDP N-acetylclucosamine transporter	CMP237C	-	-	-	-	-	9	-	27.1678	20.1781	21.2849	44.3825	57.3421	51.4162	-0.875418	5.29318	6.83985e-12	457339	1.14494e+06	-1.32394	0.0478769	6.67778
1072	CcyanHa1_g1072.t1	BHE84960.1	14-3-3 protein	CMP239C	-	-	-	-	-	0	-	1230.23	1273.53	1302.64	1464.96	1326.84	1448.1	0.117251	9.97479	0.139429	1.70594e+08	3.55156e+08	-1.05789	0.0888863	6.01868
1073	CcyanHa1_g1073.t1	BHE84961.1	hypothetical protein, conserved	CMP244C	-	-	-	-	-	0	-	62.5448	60.0211	64.0743	101.928	102.908	101.938	-0.44335	7.27988	1.49189e-14	913293	6.33009e+06	-2.79308	0.0304879	7.45146
1074	CcyanHa1_g1074.t1	BHE84962.1	hypothetical protein	CMP246C	-	-	-	-	-	2	-	43.5274	41.2768	40.3301	62.9116	69.7233	61.4536	-0.358539	7.25763	3.72419e-08	5.65391e+06	1.45335e+07	-1.36206	0.0301673	7.79979
1075	CcyanHa1_g1075.t1	BHE84963.1	methionyl aminopeptidase	CMP247C	-	-	-	-	-	0	-	129.5	122.9	123.28	144.41	156.207	153.377	0.00255291	7.52052	0.983365	2.9622e+06	5812896	-0.972588	-0.0698887	6.86196
1076	CcyanHa1_g1076.t1	BHE84964.1	probable endothelin converting enzyme-1	CMP249C	-	-	-	-	-	1	-	92.1796	92.1742	93.2715	72.866	75.7225	71.5123	0.607969	7.57616	3.2813e-26	59748421	34797705	0.779908	0.0838939	7.60722
1077	CcyanHa1_g1077.t1	BHE84965.1	similar to Ras-related GTP-binding protein ragA	CMP251C	-	-	-	-	-	1	-	107.096	104.827	106.207	100.145	107.167	108.519	0.286522	7.02969	1.47079e-06	678404	931903	-0.458034	-0.146081	6.68136
1078	CcyanHa1_g1078.t1	BHE84966.1	hypothetical protein	CMP252C	-	-	-	-	-	0	-	493.421	498.656	481.814	475.919	531.05	497.838	0.244662	9.28488	0.000535855	427746	191054	1.16278	0.00863367	6.70426
1079	CcyanHa1_g1079.t1	BHE84967.1	similar to voltage-gated K+ channel protein	CMP253C	-	-	-	-	-	6	-	41.3648	31.4279	37.4078	56.626	56.1775	55.7428	-0.336224	5.74265	0.00119146	2061854	2984626	-0.533608	-0.0369339	6.58495
1080	CcyanHa1_g1080.t1	BHE84968.1	MYB-related protein	CMP254C	MYB	-	-	-	-	0	-	66.7683	75.6753	70.0805	126.03	142.461	134.743	-0.650195	7.51197	2.26896e-22	10131471	1.98076e+07	-0.96721	-0.0426696	7.31478
1081	CcyanHa1_g1081.t1	BHE84969.1	hypothetical protein	CMP256C	-	-	-	-	-	0	-	62.7265	67.799	60.9343	125.935	141.71	127.759	-0.772088	7.03325	1.96849e-31	964520	2.82182e+06	-1.54874	-0.00755677	6.9254
1082	CcyanHa1_g1082.t1	BHE84970.1	hypothetical protein	CMP257C	-	-	-	-	-	4	-	106.233	111.746	105.246	149.536	162.602	152.893	-0.250667	7.5425	4.60363e-05	2.07321e+06	2.82919e+06	-0.448519	-0.0212833	6.83391
1083	CcyanHa1_g1083.t1	BHE84971.1	pyruvate kinase I	CMP260C	-	-	-	-	-	0	-	63.9239	65.2313	64.5578	83.9881	86.2869	87.5885	-0.137881	6.77355	0.0259047	1.51382e+07	3.46949e+07	-1.19653	-0.0400165	6.9968
1084	CcyanHa1_g1084.t1	BHE84972.1	similar to small conductance mechanosensitive ion channel	CMP261C	-	-	-	-	-	6	-	63.5229	67.0714	72.0858	93.4452	116.006	105.329	-0.361176	7.68116	4.00953e-06	7.88381e+06	1.23301e+07	-0.645215	-0.0605515	7.72266
1085	CcyanHa1_g1085.t1	BHE84973.1	hypothetical protein	CMX145C	-	-	-	-	-	1	-	123.646	97.7085	120.574	141.323	145.042	149.754	-0.0740537	5.40284	0.517881	n.d.	n.d.	n.d.	-0.0294106	4.89989
1086	CcyanHa1_g1086.t1	BHE84974.1	hypothetical protein	CMP263C	-	-	-	-	-	0	-	203.51	204.648	209.964	314.058	295.417	296.967	-0.279654	7.76271	1.42787e-05	4519078	5136720	-0.184819	-0.0995	6.18497
1087	CcyanHa1_g1087.t1	BHE84975.1	eukaryotic translation initiation factor eIF-3 subunit F	CMP265C	-	-	-	-	-	0	-	210.219	204.011	215.992	177.26	141.123	180.629	0.610269	7.48981	5.25417e-12	33376424	43292906	-0.375301	0.123614	6.4696
1088	CcyanHa1_g1088.t1	BHE84976.1	similar to phosphatidic acid-preferring phospholipase A1	CMP267C	-	-	-	-	-	0	-	23.3211	23.2115	23.8387	37.5433	42.8017	36.5179	-0.459978	6.33195	9.9169e-10	3.05059e+06	7.36426e+06	-1.27145	-0.0674596	7.95906
1089	CcyanHa1_g1089.t1	BHE84977.1	hypothetical protein	CMP269C	-	-	-	-	-	0	-	51.8148	59.5276	57.9891	93.5136	97.6734	85.1579	-0.436178	7.19707	1.91686e-09	4.08146e+06	5.96148e+06	-0.546585	-0.151347	7.56601
1090	CcyanHa1_g1090.t1	BHE84978.1	hypothetical protein	CMP270C	-	-	-	-	-	0	-	264.852	297.036	285.018	0.171361	0.17301	0	11.185	6.84659	0	2.3494e+06	n.d.	2n only	-4.55335	10.1043
1091	CcyanHa1_g1091.t1	BHE84979.1	similar to cyclophilin B	CMP271C	-	-	-	-	-	0	-	211.129	201.913	216.094	255.375	255.287	230.123	0.0363825	7.69333	0.610067	29223708	37295205	-0.351851	-0.422989	6.4762
1092	CcyanHa1_g1092.t1	BHE84980.1	hypothetical protein	CMP273C	-	-	-	-	-	0	-	24.2908	23.9135	24.9256	36.3553	39.4653	34.4822	-0.321124	7.04428	5.53769e-07	7.91984e+06	19131926	-1.27244	-0.103366	8.60868
1093	CcyanHa1_g1093.t1	BHE84981.1	hypothetical protein, conserved	CMP274C	-	-	-	-	-	0	-	38.3012	44.2898	45.1852	56.7304	62.5688	64.5593	-0.252446	5.80994	0.00829383	423465	1.29855e+06	-1.61658	-0.0300418	6.26249
1094	CcyanHa1_g1094.t1	BHE84982.1	probable 24-sterol C-methyltransferase	CMP275C	-	-	-	-	-	0	-	141.428	139.801	150.942	206.198	174.2	215.898	-0.191296	7.66712	0.0267872	37588967	63243972	-0.750619	-0.107746	6.88972
1095	CcyanHa1_g1095.t1	BHE84983.1	mitochondrial ribosomal protein L2 precursor	CMP277C	-	-	-	-	-	0	-	90.5274	89.1806	89.4375	109.144	124.537	116.53	-0.10485	7.0566	0.105678	5.60118e+06	8.90546e+06	-0.668958	0.0167717	6.87634
1096	CcyanHa1_g1096.t1	BHE84984.1	similar to acyl-coenzyme A-binding protein	CMP278C	-	-	-	-	-	0	-	668.879	622.098	634.814	715.37	539.16	684.159	0.263382	7.43139	0.00761833	115986162	83972797	0.465959	0.138775	4.50871
1097	CcyanHa1_g1097.t1	BHE84985.1	hypothetical protein, conserved	CMP280C	-	-	-	-	-	6	-	154.719	161.433	158.779	167.243	173.897	148.204	0.227444	7.12682	0.000825551	514350	715340	-0.475879	-0.0427858	6.09544
1098	CcyanHa1_g1098.t1	BHE84986.1	similar to guanine nucleotide exchange factor	CMP281C	-	-	-	-	-	5	-	29.7049	28.6576	28.6394	35.2604	41.9364	34.109	-0.0812246	7.74379	0.317729	1.05155e+07	2.0841e+07	-0.986905	0.0127023	9.17096
1099	CcyanHa1_g1099.t1	BHE84987.1	similar to zinc transporter	CMP282C	-	-	-	-	-	5	-	159.17	161.103	171.059	154.858	144.833	143.263	0.420688	7.18628	4.06242e-11	1606120	3966190	-1.30417	0.367678	6.66597
1100	CcyanHa1_g1100.t1	BHE84988.1	unknown zinc finger protein	CMP283C	C2H2	-	-	-	-	0	-	4.09172	8.49793	2.68056	59.2317	110.275	115.656	-3.93692	5.14991	4.0601e-37	n.d.	433491	n only	1.06481	10.564
1101	CcyanHa1_g1101.t1	BHE84989.1	similar to chloroplast outer membrane protein Toc34	CMP284C	-	-	-	-	-	0	-	95.9628	96.3794	92.4405	109.122	101.263	105.351	0.12531	7.18863	0.0572367	7.95859e+06	1.20723e+07	-0.601121	0.565953	8.12169
1102	CcyanHa1_g1102.t1	BHE84990.1	glutamate-1-semialdehyde 2,1-aminomutase	CMP285C	-	-	-	-	-	0	-	553.101	500.795	553.548	359.608	313.483	370.549	0.896047	9.30643	8.11738e-26	86308440	82870048	0.0586509	-0.00925164	6.90256
1103	CcyanHa1_g1103.t1	BHE84991.1	hypothetical protein, conserved	CMP286C	-	-	-	-	-	1	-	76.3203	74.0358	74.3815	90.3413	86.8552	84.709	0.0523374	6.95733	0.435508	6.05447e+06	9621562	-0.668271	-0.00693678	6.95294
1104	CcyanHa1_g1104.t1	BHE84992.1	hypothetical protein	CMP287C	-	-	-	-	-	0	-	55.2728	56.8906	58.8108	197.833	192.745	196.353	-1.50734	6.60771	9.60698e-123	831501	8882013	-3.4171	0.17347	6.35011
1105	CcyanHa1_g1105.t1	BHE84993.1	hypothetical protein, conserved	CMP288C	-	-	-	-	-	0	-	25.0471	27.6044	26.127	115.161	116.858	111.157	-1.85182	6.67075	4.88598e-183	1.36198e+06	6725384	-2.30391	-0.0318943	7.2926
1106	CcyanHa1_g1106.t1	BHE84994.1	similar to phytoene desaturase precursor	CMP289C	-	-	-	-	-	0	-	104.322	99.6746	104.883	103.694	119.438	107.414	0.176179	7.39517	0.00665488	1.32702e+07	1.60513e+07	-0.2745	0.00659373	7.13484
1107	CcyanHa1_g1107.t1	BHE84995.1	hypothetical protein	CMP290C	-	-	-	-	-	0	-	136.898	140	141.169	165.625	192.171	165.327	-0.0495765	8.04033	0.534092	6464256	16391076	-1.34235	0.121931	7.16433
1108	CcyanHa1_g1108.t1	BHE84996.1	hypothetical protein	CMP291C	-	-	-	-	-	0	-	65.2143	56.8305	54.8774	93.8978	79.5599	88.2479	-0.28572	4.93938	0.015975	8.09216e+06	5943212	0.445281	-0.0488907	4.98795
1109	CcyanHa1_g1109.t1	BHE84997.1	2-dehydro-3-deoxyphosphogluconate aldolase, 4-hydroxy-2-oxoglutarate aldolase	CMP292C	-	-	-	-	-	0	-	21.128	21.4483	21.4764	28.7117	32.971	28.8415	-0.227414	4.89809	0.0391607	326875	1127106	-1.78581	-0.0983668	6.80108
1110	CcyanHa1_g1110.t1	BHE84998.1	hypothetical protein, conserved	CMP293C	-	-	-	-	-	1	-	61.5007	67.5392	60.3575	61.5544	71.2152	71.8686	0.166167	4.99239	0.145014	n.d.	n.d.	n.d.	-0.0349474	5.40143
1111	CcyanHa1_g1111.t1	BHE84999.1	26S proteasome ATP-dependent regulatory subunit	CMP294C	-	-	-	-	-	0	-	137.133	129.619	143.412	153.646	159.587	151.221	0.093563	7.62234	0.147527	1.75325e+07	46798720	-1.41644	0.0440638	7.14143
1112	CcyanHa1_g1112.t1	BHE85000.1	similar to iron-sulfur cluster scaffold protein	CMP295C	-	-	-	-	-	0	-	58.1054	52.5624	53.8992	69.8821	78.3605	72.9016	-0.150046	6.77084	0.0297569	1.14173e+07	2.45988e+07	-1.10737	-0.029145	7.22791
1113	CcyanHa1_g1113.t1	BHE85001.1	probable carboxyl-terminal protease	CMP297C	-	-	-	-	-	1	-	83.079	87.9119	88.5515	104.661	103.465	97.6451	0.0351749	7.58343	0.601643	19049064	2.04328e+07	-0.101165	-0.00116659	7.33504
1114	CcyanHa1_g1114.t1	BHE85002.1	probable pullulanase	CMP300C	-	-	-	-	-	0	-	30.5582	31.5848	30.0614	30.7474	34.6039	31.2372	0.206804	7.33699	0.00109903	1.25086e+07	1.9802e+07	-0.662723	0.0276127	8.77611
1115	CcyanHa1_g1115.t1	BHE85003.1	mitochondrial ribosomal protein L36 precursor	CMP301C	-	-	-	-	-	0	-	52.5884	47.4441	51.0192	54.0127	59.1825	60.9259	0.0750728	4.05805	0.622493	524087	1040940	-0.990009	-0.172751	4.6157
1116	CcyanHa1_g1116.t1	BHE85004.1	ESSS subunit of NADH:ubiquinone oxidoreductase	CMX146C	-	-	-	-	-	1	-	261.284	269.624	247.29	328.507	340.093	335.987	-0.0927784	6.63094	0.167393	2.61905e+06	1.55861e+06	0.748779	-0.172587	4.84915
1117	CcyanHa1_g1117.t1	BHE85005.1	similar to cell division control protein cdc45	CMP303C	-	-	-	-	-	0	-	34.2473	30.0993	32.776	63.8726	74.4985	61.5226	-0.76705	6.48901	4.92479e-21	128713	961336	-2.90088	-0.0611245	7.1955
1118	CcyanHa1_g1118.t1	BHE85006.1	eukaryotic translation initiation factor eIF-2 gamma subunit	CMP304C	-	-	-	-	-	0	-	112.59	97.7997	96.0638	98.0115	84.5093	105.912	0.364046	7.03066	8.29757e-05	21480464	2.84429e+07	-0.405044	-0.128905	6.78748
1119	CcyanHa1_g1119.t1	BHE85007.1	similar to Reg receptor	CMP307C	-	-	-	-	GT64(404-695)	2	-	58.6861	58.8202	61.3127	74.4845	79.6881	76.3266	-0.0930959	7.18478	0.130555	175683	53005.6	1.72876	-0.158838	7.85955
1120	CcyanHa1_g1120.t1	BHE85008.1	mitochondrial ribosomal protein L27 precursor	CMP308C	-	-	-	-	-	0	-	135.379	122.811	142.76	142.31	135.585	158.329	0.154838	5.95724	0.109906	5519841	4824854	0.194141	-0.468207	5.33714
1121	CcyanHa1_g1121.t1	BHE85009.1	hypothetical protein	CMP309C	-	-	-	-	-	0	-	42.8563	40.7508	43.4826	61.1994	69.6649	62.5194	-0.331886	7.27209	2.08326e-07	3.94479e+06	7.61071e+06	-0.948083	-0.0489233	8.19715
1122	CcyanHa1_g1122.t1	BHE85010.1	probable WD repeat domain protein	CMP310C	-	-	-	-	-	0	-	34.9781	34.6548	37.242	81.7595	90.8257	88.8513	-1.01666	7.51497	2.44361e-61	2.88783e+06	9.532e+06	-1.72279	0.0644204	8.18272
1123	CcyanHa1_g1123.t1	BHE85011.1	TBP-1 interacting protein	CMP311C	-	-	-	-	-	0	-	156.281	175.932	174.476	312.282	294.771	312.815	-0.58837	7.37437	2.03719e-18	1171869	3.087e+06	-1.39739	0.364994	5.82643
1124	CcyanHa1_g1124.t1	BHE85012.1	DBF2-related serine/threonine kinase Orb6	CMP312C	-	-	AGC_NDR	-	-	0	-	8.23472	10.2029	10.2487	169.777	189.766	178.707	-3.96423	7.37141	0	218974	2.42147e+07	-6.78898	2.04865	8.87358
1125	CcyanHa1_g1125.t1	BHE85013.1	similar to tyrosine phosphatase Oca1p	CMP314C	-	-	-	-	-	0	-	153.44	148.158	146.689	204.334	213.68	210.977	-0.212823	7.02161	0.000326554	53456	619561	-3.53482	-0.047598	6.19287
1126	CcyanHa1_g1126.t1	BHE85014.1	hypothetical protein, conserved	CMP315C	-	-	-	-	-	0	-	38.708	44.5779	44.7135	57.7843	59.3947	61.9938	-0.213257	6.21122	0.00914374	3.03833e+06	5.89992e+06	-0.957419	0.033406	6.81891
1127	CcyanHa1_g1127.t1	BHE85015.1	sphingolipid delta 4 desaturase protein DES-1	CMP318C	-	-	-	-	-	6	-	191.91	198.133	193.389	230.115	252.295	238.28	-0.0306418	7.93542	0.667238	7.41811e+06	1.03094e+07	-0.474837	0.0579361	6.71544
1128	CcyanHa1_g1128.t1	BHE85016.1	hypothetical protein	CMP320C	-	-	-	-	-	0	-	76.9165	73.908	75.7902	117.928	145.194	123.386	-0.495602	7.12881	1.56974e-11	558747	672029	-0.266328	0.0957253	6.93709
1129	CcyanHa1_g1129.t1	BHE85017.1	similar to anaphase-promoting complex subunit 10	CMP321C	-	-	-	-	-	0	-	75.6304	78.0359	70.3596	110.617	120.483	116.613	-0.357873	6.72209	5.12532e-08	1.81077e+06	3.0135e+06	-0.734834	0.0850184	6.5209
1130	CcyanHa1_g1130.t1	BHE85018.1	hypothetical protein, conserved	CMP323C	-	-	-	-	-	0	-	188.681	177.509	191.957	164.612	170.845	169.444	0.418827	7.47515	1.75145e-12	35798122	45195564	-0.336297	0.0663951	6.59127
1131	CcyanHa1_g1131.t1	BHE85019.1	hypothetical protein	CMP325C	-	-	-	-	-	0	-	31.469	31.883	33.8251	47.3218	52.6241	50.1453	-0.354288	6.72077	3.31256e-08	3.07541e+06	8.28753e+06	-1.43016	0.0771881	7.89963
1132	CcyanHa1_g1132.t1	BHE85020.1	hypothetical protein, conserved	CMP326C	-	-	-	-	-	0	-	55.7499	55.2709	50.8387	49.0544	54.1646	53.6947	0.322568	6.45139	8.45852e-06	1.91955e+06	2.47688e+06	-0.367756	-3.53815e-05	7.18145
1133	CcyanHa1_g1133.t1	BHE85021.1	poly-A RNA export protein DBP5	CMP328C	-	-	-	-	-	0	-	84.6569	86.1493	93.413	111.536	112.944	109.487	-0.0664439	7.25056	0.318835	3.60623e+07	60628675	-0.749509	0.116384	7.19307
1134	CcyanHa1_g1134.t1	BHE85022.1	putrescine aminopropyltransferase	CMP329C	-	-	-	-	-	0	-	119.885	120.056	126.92	109.753	101.766	110.286	0.462732	6.78777	1.9729e-12	30104394	31891453	-0.0831958	0.00812186	6.40778
1135	CcyanHa1_g1135.t1	BHE85023.1	hypothetical protein	CMX147C	-	-	-	-	-	1	-	462.164	465.501	466.443	638.369	690.814	693.548	-0.261947	7.59552	1.37483e-05	n.d.	n.d.	n.d.	0.0369214	4.87899
1136	CcyanHa1_g1136.t1	BHE85024.1	hypothetical protein	CMP331C	-	-	-	-	-	0	-	43.161	40.9446	39.2032	64.5939	66.5481	63.6733	-0.383533	6.33418	3.67885e-08	1.06545e+06	1.03558e+06	0.041024	0.0207016	7.19743
1137	CcyanHa1_g1137.t1	BHE85025.1	similar to fibrillin	CMP332C	-	-	-	-	-	0	-	451.383	459.357	421.67	376.48	373.088	379.675	0.513138	8.0976	5.15006e-14	5.30382e+07	34068249	0.638603	-0.167414	5.97224
1138	CcyanHa1_g1138.t1	BHE85026.1	hypothetical protein	CMX148C	-	-	-	-	-	0	-	48.3422	46.0386	50.267	54.6247	56.529	61.3416	0.0240567	4.30871	0.891121	412294	304037	0.439427	-0.122566	5.0019
1139	CcyanHa1_g1139.t1	BHE85027.1	similar to ubiquitin carboxyl-terminal hydrolase 10	CMP333C	-	-	-	-	-	0	-	109.269	107.195	110.243	85.8858	96.5675	87.7021	0.547771	7.5134	5.56869e-20	8.52565e+06	1.06937e+07	-0.326877	0.124797	7.32577
1140	CcyanHa1_g1140.t1	BHE85028.1	DnaJ (Hsp40) homolog, subfamily D	CMP334C	-	-	-	-	-	0	-	52.9469	50.3126	40.7184	57.6194	72.3242	49.2612	-0.0424623	4.15976	0.837134	386050	204148	0.91917	0.0354691	4.78898
1141	CcyanHa1_g1141.t1	BHE85029.1	box C/D snoRNP and U4 snRNP component Snu13p	CMP335C	-	-	-	-	-	0	-	198.35	214.688	200.599	229.922	213.604	233.92	0.131967	6.36055	0.0918046	23738257	14281766	0.73304	0.0699748	5.66632
1142	CcyanHa1_g1142.t1	BHE85030.1	similar to desmoplakin	CMP337C	-	-	-	-	-	0	-	34.4665	38.151	37.0572	63.6118	72.5397	64.3349	-0.597272	7.66439	2.20058e-18	3.40714e+06	9.77617e+06	-1.52071	0.0235361	8.5956
1143	CcyanHa1_g1143.t1	BHE85031.1	similar to Golgi vesicular membrane trafficking protein Bet1p	CMP339C	-	-	-	-	-	1	SNARE: BET1	123.239	122.811	125.897	171.803	182.418	180.067	-0.248056	6.05449	0.00069982	5649005	7.45166e+06	-0.399566	0.0447334	5.25369
1144	CcyanHa1_g1144.t1	BHE85032.1	26S proteasome regulatory subunit RPN1	CMP340C	-	-	-	-	-	0	-	108.361	109.079	112.131	142.13	155.233	140.394	-0.13587	8.39106	0.0534716	3.98766e+07	6.13891e+07	-0.62244	0.126981	7.85406
1145	CcyanHa1_g1145.t1	BHE85033.1	similar to phytoene dehydrogenase	CMP341C	-	-	-	-	-	1	-	65.9294	68.9105	67.4329	65.7489	61.634	59.8112	0.382665	6.65978	6.82472e-09	1955932	2.06255e+06	-0.076576	0.0267158	7.02736
1146	CcyanHa1_g1146.t1	BHE85034.1	hypothetical protein	CMP343C	-	-	-	-	-	0	-	165.194	173.049	173.276	158.894	168.055	155.31	0.358127	8.14765	6.94207e-08	1.14463e+07	8630223	0.40741	0.0963927	7.07127
1147	CcyanHa1_g1147.t1	BHE85035.1	valine--tRNA ligase, cytoplasmic	CMP345C	-	-	-	-	-	1	-	54.4893	51.3086	57.1561	52.3601	47.6715	51.9049	0.374384	7.37719	4.45616e-08	1.37802e+07	37131869	-1.43006	0.0899056	8.17788
1148	CcyanHa1_g1148.t1	BHE85036.1	hypothetical protein	CMP346C	-	-	-	-	-	1	-	1225.32	1237.46	1213.08	1306.57	1077.53	1321.93	0.260668	9.94313	0.00486436	142948810	63159930	1.17842	0.345855	6.54691
1149	CcyanHa1_g1149.t1	BHE85037.1	similar to RNA methyltransferase	CMP349C	-	-	-	-	-	0	-	251.067	246.219	266.123	198.247	182.074	203.216	0.660851	8.69191	7.11851e-19	7.31778e+07	8.41991e+07	-0.202398	0.197489	7.63221
1150	CcyanHa1_g1150.t1	BHE85038.1	hypothetical protein, conserved	CMP350C	-	-	-	-	-	0	-	223.496	207.612	200.515	227.916	240.5	224.088	0.142644	7.0358	0.0325187	3107306	2.05493e+06	0.596574	0.221336	6.38706
1151	CcyanHa1_g1151.t1	BHE85039.1	hypothetical protein	CMP351C	-	-	-	-	-	0	-	93.1899	91.2099	78.2807	111.26	121.538	117.701	-0.138246	6.73083	0.0768878	1.06813e+06	1.92381e+06	-0.848876	-0.40083	7.35045
1152	CcyanHa1_g1152.t1	BHE85040.1	4-alpha-glucanotransferase	CMP352C	-	-	-	-	-	0	-	115.91	115.188	116.268	149.351	145.145	146.783	-0.0717054	8.4663	0.309771	98074548	1.49212e+08	-0.605417	-0.555851	8.91083
1153	CcyanHa1_g1153.t1	BHE85041.1	probable Na+-dependent inorganic phosphate cotransporter	CMP354C	-	-	-	-	-	12	-	89.7951	96.1458	96.2114	134.805	118.067	116.044	-0.116197	7.21853	0.139649	95608.1	105872	-0.147116	0.261963	7.37185
1154	CcyanHa1_g1154.t1	BHE85042.1	similar to J-type co-chaperone HSC20	CMP355C	-	-	-	-	-	0	-	31.0855	34.0135	31.2709	74.9069	85.3211	64.0657	-0.947338	6.1895	7.25499e-22	3.3996e+06	5.25426e+06	-0.628122	1.31618	8.15916
1155	CcyanHa1_g1155.t1	BHE85043.1	hypothetical protein	CMX149C	-	-	-	-	-	0	-	0.486377	0.56935	0	151.387	171.259	153.857	-8.23482	3.95535	5.38468e-158	n.d.	209979	n only	2.83563	6.35682
1156	CcyanHa1_g1156.t1	BHE85044.1	DNA replication licensing factor MCM4	CMP356C	-	-	-	-	-	0	-	57.0808	61.2682	61.3956	289.314	298.081	305.961	-2.03999	8.86473	1.34843e-185	6.82927e+06	2.41442e+07	-1.82187	2.02058	11.7961
1157	CcyanHa1_g1157.t1	BHE85045.1	hypothetical protein	CME195C	-	-	-	-	-	0	-	36.551	36.814	34.3443	46.6827	57.7933	51.5276	-0.258325	6.72491	0.000886761	1.07686e+07	1.70208e+07	-0.660469	0.883674	9.51283
1158	CcyanHa1_g1158.t1	BHE85046.1	uroporphyrinogen decarboxylase	CME194C	-	-	-	-	-	0	-	441.72	436.1	445.452	392.884	361.346	389.923	0.483104	8.91882	1.26411e-11	3.26719e+07	7.85031e+07	-1.2647	0.306551	7.05148
1159	CcyanHa1_g1159.t1	BHE85047.1	hypothetical protein	CME193C	-	-	-	-	-	1	-	19.4413	20.7279	20.7378	25.2148	35.0183	30.894	-0.306421	4.80976	0.0173041	n.d.	254009	n only	-0.0598175	7.0803
1160	CcyanHa1_g1160.t1	BHE85048.1	uridine kinase	CME192C	-	-	-	-	-	0	-	76.3079	76.8278	81.7298	111.939	111.867	107.603	-0.225612	6.84411	0.000343136	6071684	10709034	-0.81866	-0.842531	7.46802
1161	CcyanHa1_g1161.t1	BHE85049.1	hypothetical protein	CME191C	-	-	-	SP(Sec/SPI)	-	0	-	26242.2	27407.4	26093.6	10.4766	9.61579	13.7382	11.493	13.2523	0	14503922	n.d.	2n only	-3.99686	9.97039
1162	CcyanHa1_g1162.t1	BHE85050.1	mitochondrial ribosomal protein L19 precursor	CME190C	-	-	-	-	-	0	-	355.237	379.818	362.847	215.995	213.477	214.551	1.0429	7.3842	5.2088e-69	4158453	8847062	-1.08915	-0.19564	5.92093
1163	CcyanHa1_g1163.t1	BHE85051.1	GTP-binding protein of Obg family	CME188C	-	-	-	-	-	0	-	163.892	158.373	179.706	138.682	133.088	148.727	0.529604	7.48349	3.64334e-14	18185568	2.55484e+07	-0.49044	-0.144205	6.79834
1164	CcyanHa1_g1164.t1	BHE85052.1	long chain acyl-CoA synthetase	CME186C	-	-	-	-	-	0	-	215.843	217.365	218.064	254.946	242.94	256.941	0.0606472	8.78208	0.417311	2.68196e+08	343870291	-0.358575	0.0131943	7.46835
1165	CcyanHa1_g1165.t1	BHE85053.1	hypothetical protein	CME185C	-	-	-	-	-	1	-	115.941	116.991	119.344	182.736	175.642	176.1	-0.328984	6.08396	9.18686e-06	4517646	3742120	0.271715	0.206524	5.53287
1166	CcyanHa1_g1166.t1	BHE85054.1	hypothetical protein	CME183C	-	-	-	-	-	4	-	22.5588	51.8958	31.8706	9507.18	9308.01	9154.65	-7.7696	11.1093	1.32389e-263	n.d.	203431	n only	3.94253	8.60232
1167	CcyanHa1_g1167.t1	BHE85055.1	similar to serine/threonine protein phosphatase	CME181C	-	-	-	-	-	0	-	72.1168	67.0898	73.2143	96.4437	119.621	112.607	-0.353958	7.2007	3.20856e-06	3.70515e+06	8.04081e+06	-1.11781	0.121467	7.15073
1168	CcyanHa1_g1168.t1	BHE85056.1	hypothetical protein, conserved	CME180C	-	-	-	-	-	0	-	515.114	530.671	547.113	391.987	329.44	360.308	0.830477	8.35172	1.96687e-25	19365532	14397374	0.427685	0.0202618	6.01383
1169	CcyanHa1_g1169.t1	BHE85057.1	dihydrodipicolinate synthase	CME179C	-	-	-	-	-	0	-	338.853	314.705	349.237	264.795	276.683	286.8	0.550186	8.29761	4.97492e-15	3.51937e+07	60918779	-0.791571	0.0866027	6.45081
1170	CcyanHa1_g1170.t1	BHE85058.1	hypothetical protein, conserved	CME177C	-	-	-	-	-	0	-	45.9483	43.7948	43.1075	49.831	50.3105	56.1578	0.0452703	5.75534	0.670471	6.60284e+06	7.0825e+06	-0.101171	0.112768	6.63015
1171	CcyanHa1_g1171.t1	BHE85059.1	hypothetical protein, conserved	CME176C	-	-	-	-	-	0	-	63.0906	65.7541	73.3782	80.0024	81.8062	92.3003	-0.0552542	6.40095	0.539357	4.43469e+06	5.20459e+06	-0.230952	0.0485964	6.54691
1172	CcyanHa1_g1172.t1	BHE85060.1	60S ribosomal protein L37	CME175C	-	-	-	-	-	0	-	803.686	790.078	756.872	793.908	608.07	749.995	0.400139	7.86022	2.6514e-05	5.91738e+06	7.69953e+06	-0.379812	0.430362	4.44951
1173	CcyanHa1_g1173.t1	BHE85061.1	p21-activated protein kinase	CME172C	-	-	STE_STE20-Pl (MAP4K)	-	-	0	-	1.53764	1.55451	1.59686	364.409	372.325	355.629	-7.58298	7.92345	0	187969	6.7116e+06	-5.15809	3.59375	9.80916
1174	CcyanHa1_g1174.t1	BHE85062.1	similar to ring finger protein	CME171C	-	-	-	-	-	1	-	100.303	99.6018	95.4454	113.651	127.067	114.321	0.00866624	6.44082	0.91644	n.d.	103017	n only	0.272475	6.0211
1175	CcyanHa1_g1175.t1	BHE85063.1	hypothetical protein	CMX030C	-	-	-	-	-	0	-	110.254	103.438	121.647	121.134	143.188	129.205	0.0412484	5.53445	0.70288	n.d.	n.d.	n.d.	0.253368	5.08441
1176	CcyanHa1_g1176.t1	BHE85064.1	hypothetical protein	CME168C	-	-	-	-	-	2	-	74.8599	69.271	62.1655	94.2979	103.827	94.966	-0.22907	6.44797	0.00454582	923145	888667	0.0549139	0.109225	6.56709
1177	CcyanHa1_g1177.t1	BHE85065.1	hypothetical protein	CME167C	-	-	-	-	-	0	-	65.1792	62.0427	60.5247	95.8406	116.029	111.502	-0.505568	5.6359	8.79824e-08	5776825	5407653	0.0952742	0.0326004	5.51186
1178	CcyanHa1_g1178.t1	BHE85066.1	probable pre-mRNA splicing factor ATP-dependent RNA helicase PRP43	CME166C	-	-	-	-	-	0	-	45.3426	49.3593	48.9038	65.2609	63.755	66.6114	-0.173253	6.7984	0.0090576	4119806	6911425	-0.746407	0.013731	7.26884
1179	CcyanHa1_g1179.t1	BHE85067.1	probable dimethyladenosine transferase	CME165C	-	-	-	-	-	0	-	56.9296	63.1092	56.3018	79.3354	89.4922	86.3843	-0.258136	6.17048	0.00139761	3.89039e+06	8842124	-1.18448	0.0764967	6.51801
1180	CcyanHa1_g1180.t1	BHE85068.1	hypothetical protein	CME163C	-	-	-	-	-	0	-	93.8171	95.5005	100.346	134.477	125.87	134.085	-0.172497	7.43363	0.00774562	3.06838e+06	4.39864e+06	-0.519584	-0.0849671	7.09606
1181	CcyanHa1_g1181.t1	BHE85069.1	Rub1-conjugating enzyme E2	CME162C	-	-	-	-	-	0	-	24.8905	25.2803	24.1596	36.6042	49.1981	41.3946	-0.499527	4.21438	0.000241153	553546	1.18264e+06	-1.09524	-0.042849	5.55283
1182	CcyanHa1_g1182.t1	BHE85070.1	hypothetical protein, conserved	CME159C	-	-	-	-	-	1	-	61.096	58.1434	61.8472	88.2929	94.7437	85.1328	-0.294369	6.31901	3.70187e-05	n.d.	n.d.	n.d.	-0.0152361	6.32839
1183	CcyanHa1_g1183.t1	BHE85071.1	similar to UGA suppressor tRNA-associated antigenic protein	CME158C	-	-	-	-	-	2	-	29.9997	28.8377	32.3443	35.6472	38.6627	32.6005	0.0389512	5.57618	0.694968	n.d.	480625	n only	-0.107636	6.83366
1184	CcyanHa1_g1184.t1	BHE85072.1	hypothetical protein	CME157C	-	-	-	-	-	1	-	40.1188	44.4556	45.1715	53.5474	59.6768	60.0667	-0.14432	5.95267	0.102943	174528	n.d.	2n only	0.0311195	6.55131
1185	CcyanHa1_g1185.t1	BHE85073.1	S-adenosylmethionine decarboxylase	CMO012C	-	-	-	-	-	0	-	422.941	404.461	415.165	343.339	219.092	337.2	0.736718	8.85316	1.18891e-07	n.d.	96535.4	n only	-0.0288648	7.05652
1186	CcyanHa1_g1186.t1	BHE85074.1	probable nicotinate-nucleotide pyrophosphorylase (carboxylating)	CMO013C	-	-	-	-	-	0	-	78.7343	73.5821	80.3308	99.6261	102.886	104.85	-0.126546	6.40641	0.0716901	1753315	4.04085e+06	-1.20457	-0.103334	6.33091
1187	CcyanHa1_g1187.t1	BHE85075.1	hypothetical protein	CMO015C	-	-	-	-	-	0	-	73.7423	75.0221	70.8878	117.49	125.039	116.188	-0.433378	7.67744	1.20717e-12	2234245	5.09644e+06	-1.1897	0.012192	7.63768
1188	CcyanHa1_g1188.t1	BHE85076.1	ubiquitin carboxy-terminal hydrolase (UCH) L5	CMO018C	-	-	-	-	-	0	-	86.5639	95.8215	95.8485	118.567	110.668	107.622	-0.00624198	6.66795	0.963049	13307867	2.29171e+07	-0.784148	0.076817	6.45917
1189	CcyanHa1_g1189.t1	BHE85077.1	unknown conserved AAA protein	CMO019C	-	-	-	-	-	1	-	64.1444	59.4031	62.4985	81.7518	86.2373	88.475	-0.185963	6.47351	0.00671778	2.04085e+07	24572274	-0.26786	0.00446367	6.6653
1190	CcyanHa1_g1190.t1	BHE85078.1	hypothetical protein, conserved	CMO020C	-	-	-	-	-	0	-	56.8089	54.955	62.0922	59.6699	58.4184	66.3494	0.190632	5.53628	0.0555995	2323382	3.48738e+06	-0.585918	-0.0151519	6.10827
1191	CcyanHa1_g1191.t1	BHE85079.1	similar to rRNA biogenesis protein; rrp5 homolog; multiple S1 rna binding domain protein	CMO023C	-	-	-	-	-	0	-	31.4837	32.043	34.8122	29.079	30.5662	29.9844	0.40656	7.50424	3.12204e-11	2.04832e+08	1.56179e+08	0.391235	0.0112996	8.80621
1192	CcyanHa1_g1192.t1	BHE85080.1	40S ribosomal protein S28	CMO024C	-	-	-	-	-	0	-	292.114	268.268	258.111	291.849	171.091	210.166	0.552082	5.58544	0.000853287	91838090	37658140	1.28613	-0.153127	4.06456
1193	CcyanHa1_g1193.t1	BHE85081.1	hypothetical protein	CMO025C	-	-	-	-	-	0	-	135.582	137.32	138.515	123.14	128.937	138.192	0.353194	6.2997	8.30553e-07	7729862	13656578	-0.821081	-0.0727714	5.74119
1194	CcyanHa1_g1194.t1	BHE85082.1	hypothetical protein	CMO026C	-	-	-	-	-	0	-	82.2689	87.991	87.9355	73.1771	66.4493	67.1154	0.590578	5.53568	8.777e-11	6695873	5310206	0.334504	-0.0243622	5.52847
1195	CcyanHa1_g1195.t1	BHE85083.1	hypothetical protein, conserved	CMO027C	-	-	-	-	-	0	-	97.2543	83.5769	103.36	144.243	146.605	129.712	-0.293922	6.93595	0.000317121	2.57659e+06	4.45389e+06	-0.789603	-0.089711	6.5613
1196	CcyanHa1_g1196.t1	BHE85084.1	hypothetical protein, conserved	CMO028C	-	-	-	-	-	0	-	113.073	92.1038	107.564	203.356	225.141	225.022	-0.786449	7.00931	1.7933e-25	202430	588783	-1.54031	-0.0664658	6.42156
1197	CcyanHa1_g1197.t1	BHE85085.1	hypothetical protein, conserved	CMO029C	-	-	-	-	-	0	-	243.576	220.177	231.796	167.826	144.708	176.726	0.783012	7.33397	4.02803e-23	302710549	2.56865e+08	0.236928	0.020923	6.04748
1198	CcyanHa1_g1198.t1	BHE85086.1	hypothetical protein	CMO040C	-	-	-	-	-	0	-	46.601	46.3583	47.1253	134.855	117.517	140.799	-1.21411	6.67072	2.2437e-51	2.7858e+06	1.02079e+07	-1.87353	-0.914863	7.15516
1199	CcyanHa1_g1199.t1	BHE85087.1	hypothetical protein	CMX132C	-	-	-	-	-	0	-	125.934	150.502	142.947	0.346739	0.350075	0	9.27369	5.81646	0	1.47319e+06	88747.7	4.05309	-4.14341	9.87622
1200	CcyanHa1_g1200.t1	BHE85088.1	hypothetical protein	CMO037C	-	-	-	-	-	0	-	19.4752	19.0046	19.3515	57.4713	64.438	59.0169	-1.37096	6.82963	3.02741e-103	2.57619e+06	6816663	-1.40383	-0.347225	8.19438
1201	CcyanHa1_g1201.t1	BHE85089.1	probable ATP dependent RNA helicase	CMO036C	-	-	-	-	-	0	-	39.9501	42.041	41.0466	59.9005	55.7702	55.4305	-0.204206	6.59727	0.00339168	8.3848e+06	13589943	-0.696692	-0.142469	7.61662
1202	CcyanHa1_g1202.t1	BHE85090.1	similar to postmeiotic segregation increased 2	CMO034C	-	-	-	-	-	0	-	62.6847	65.6012	62.0971	90.7604	86.5701	93.6873	-0.234853	7.48666	0.000261972	281528	780217	-1.4706	-0.0737217	7.81691
1203	CcyanHa1_g1203.t1	BHE85091.1	hypothetical protein, conserved	CMO032C	-	-	-	-	-	5	-	168.415	169.37	170.665	183.226	194.753	185.062	0.126536	7.72399	0.0390042	14675469	1.26975e+07	0.208868	-0.074927	6.65919
1204	CcyanHa1_g1204.t1	BHE85092.1	hypothetical protein	CMO030C	-	-	-	-	-	7	-	139.683	140.475	151.271	161.188	161.349	151.278	0.135083	6.80407	0.0398239	n.d.	n.d.	n.d.	0.0769962	6.21711
1205	CcyanHa1_g1205.t1	BHE85093.1	hypothetical protein, conserved	CMO042C	-	-	-	-	-	0	-	107.165	104.362	108.884	130.556	137.372	132.811	-0.0490069	6.55473	0.479641	7976932	6.20217e+06	0.363062	0.102137	5.93864
1206	CcyanHa1_g1206.t1	BHE85094.1	hypothetical protein	CMO043C	-	-	-	-	-	0	-	47.3407	47.1658	51.3429	49.5112	48.7927	52.1643	0.229033	6.58386	0.000900666	3272794	1.07111e+07	-1.71051	-0.0660159	7.52839
1207	CcyanHa1_g1207.t1	BHE85095.1	lysine--tRNA ligase class II, chloroplast or mitochondrial	CMO044C	-	-	-	-	-	0	-	133.413	129.483	130.076	140.569	137.876	138.047	0.190059	7.85663	0.0026295	2.05388e+07	3.53191e+07	-0.782095	-0.00588889	7.34665
1208	CcyanHa1_g1208.t1	BHE85096.1	hypothetical protein	CMO045C	-	-	-	-	-	1	-	343.631	359.809	361.491	918.693	862.347	934.773	-1.07753	9.81804	3.76227e-50	1595007	9.64191e+06	-2.59576	-0.0368282	6.99238
1209	CcyanHa1_g1209.t1	BHE85097.1	similar to PCAF histone acetylase complex subunit	CMO046C	-	-	-	-	-	0	-	16.5467	16.7637	16.0823	25.9842	27.1955	23.5341	-0.361849	7.95942	2.85293e-07	2.97225e+07	6.26211e+07	-1.07509	-0.111155	10.0355
1210	CcyanHa1_g1210.t1	BHE85098.1	hypothetical protein	CMO047C	-	-	-	-	-	1	-	68.8428	84.3943	81.8774	105.705	125.193	112.316	-0.276592	5.16567	0.0162331	129527	53570.4	1.27374	-0.0355814	4.60594
1211	CcyanHa1_g1211.t1	BHE85099.1	hypothetical protein	CMO048C	-	-	-	-	-	0	-	42.6588	41.1265	42.0404	47.27	51.2512	52.9757	0.00900221	6.97525	0.919423	1.16523e+07	2.03854e+07	-0.806925	-0.080873	7.88804
1212	CcyanHa1_g1212.t1	BHE85100.1	similar to Raf-related MAP kinase kinase kinase (MAP3K)	CMO051C	-	-	TKL-Pl-4	-	-	0	-	70.0859	77.3037	68.1142	7.22843	7.44394	8.41452	3.50217	5.24464	4.14611e-170	815606	n.d.	2n only	-3.49337	9.49312
1213	CcyanHa1_g1213.t1	BHE85101.1	PKD domain-containing protein	CMX133C	-	-	-	-	-	0	-	74.7241	88.5582	83.0646	134.598	134.722	142.046	-0.467546	5.5642	6.46853e-07	3.59578e+06	4264186	-0.245967	-0.522369	5.5587
1214	CcyanHa1_g1214.t1	BHE85102.1	alpha,alpha-trehalose-phosphate synthase (UDP-forming)	CMO053C	-	-	-	-	GT20(264-736)	0	-	60.1502	56.1425	57.7144	67.9231	72.6846	65.1409	0.0319668	7.59594	0.645619	1.46188e+07	2.17382e+07	-0.572405	-0.0621894	8.25621
1215	CcyanHa1_g1215.t1	BHE85103.1	similar to UDP-sugar transporter	CMO055C	-	-	-	-	-	8	-	84.3119	84.1546	87.0643	148.262	147.608	150.218	-0.530141	6.73009	1.19884e-18	n.d.	76784.7	n only	-0.191387	6.54661
1216	CcyanHa1_g1216.t1	BHE85104.1	probable importin beta gene	CMO056C	-	-	-	-	-	0	-	81.627	84.3353	82.1601	92.095	93.3324	91.0599	0.117358	7.80586	0.0629978	2.13498e+07	30540429	-0.516499	0.0559381	7.96112
1217	CcyanHa1_g1217.t1	BHE85105.1	Rub1-activating enzyme E1 N subunit	CMO058C	-	-	-	-	-	0	-	66.4533	71.2031	65.4221	110.007	112.059	104.128	-0.410777	7.29451	5.67263e-11	366576	2.35328e+06	-2.68249	-0.0723285	7.33434
1218	CcyanHa1_g1218.t1	BHE85106.1	unknown heatshock protein	CMO059C	C2H2	-	-	-	-	0	-	63.7339	67.2558	63.7642	89.2053	99.7661	92.6371	-0.258061	7.08834	3.76546e-05	247935	4.2976e+06	-4.11549	-0.101781	7.37729
1219	CcyanHa1_g1219.t1	BHE85107.1	hypothetical protein, conserved	CMO061C	-	-	-	-	-	0	-	45.4156	41.5626	46.3165	57.9188	58.1448	58.7529	-0.116804	6.30687	0.115305	1.75024e+07	40024572	-1.19333	0.087795	7.1662
1220	CcyanHa1_g1220.t1	BHE85108.1	60S ribosomal protein L41	CMO062C	-	-	-	-	-	0	-	0	1.59856	1.73334	1.70702	0	6.47974	-0.859026	-1.40489	0.727212	n.d.	n.d.	n.d.	-0.0349407	3.14474
1221	CcyanHa1_g1221.t1	BHE85109.1	similar to yeast chromosome segregation protein MLO2	CMO063C	-	-	-	-	-	0	-	88.1222	92.8899	94.6135	228.062	209.336	228.352	-0.999731	7.17299	6.28292e-51	223536	1.1804e+06	-2.4007	0.196095	6.03716
1222	CcyanHa1_g1222.t1	BHE85110.1	similar to glycolipid transfer protein	CMO068C	-	-	-	-	-	2	-	101.524	98.2117	94.5307	156.071	172.102	165.895	-0.472112	8.00825	1.32564e-12	1.69176e+06	2.03163e+06	-0.264114	-0.0475849	7.51416
1223	CcyanHa1_g1223.t1	BHE85111.1	hypothetical protein	CMO069C	-	-	-	-	-	2	-	128.774	119.415	127.802	162.957	141.117	145.004	0.0159805	5.72463	0.886971	4015480	4074790	-0.0211533	0.0898413	5.0536
1224	CcyanHa1_g1224.t1	BHE85112.1	kinesin-related protein	CMO070C	-	-	-	-	-	0	-	50.9894	51.7681	52.6421	111.902	131.721	108.618	-0.906411	8.24346	1.08139e-31	820424	6.12226e+06	-2.89962	0.00578293	8.41935
1225	CcyanHa1_g1225.t1	BHE85113.1	unknown flavoprotein	CMO071C	-	-	-	-	-	0	-	34.9162	28.6282	33.847	58.1945	63.0309	49.4002	-0.537893	4.93412	1.06438e-05	1774162	933407	0.92656	0.112194	5.93135
1226	CcyanHa1_g1226.t1	BHE85114.1	unknown WD-40 protein	CMO072C	-	-	-	-	-	0	-	236.55	230.483	223.696	1195.79	1146.43	1202.8	-2.0856	9.51729	1.5083e-184	1.16958e+08	6.31636e+08	-2.4331	0.208447	6.55273
1227	CcyanHa1_g1227.t1	BHE85115.1	hypothetical protein	No hits	-	-	-	-	-	0	-	2.57909	1.71081	3.16451	109.344	124.881	110.82	-5.26122	6.99412	0	n.d.	2.40347e+06	n only	1.18414	8.13822
1228	CcyanHa1_g1228.t1	BHE85116.1	RNA polymerase III subunit	CMO075C	-	-	-	-	-	0	-	54.7203	51.179	49.3086	84.4139	76.6156	77.74	-0.345766	5.57172	0.000230516	616738	1818676	-1.56016	0.0756668	5.99741
1229	CcyanHa1_g1229.t1	BHE85117.1	hypothetical protein, conserved	CMO077C	-	-	-	-	-	0	-	106.842	97.2336	98.2653	128.804	148.406	131.207	-0.158339	6.78421	0.0297891	24878759	22123001	0.169367	0.174626	6.20826
1230	CcyanHa1_g1230.t1	BHE85118.1	hypothetical protein, conserved	CMO078C	-	-	-	-	-	0	-	57.67	62.0547	63.9718	80.9121	90.3318	86.972	-0.218839	6.71522	0.00131932	2371380	8535011	-1.84767	-0.0132019	7.03183
1231	CcyanHa1_g1231.t1	BHE85119.1	hypothetical protein	CMO079C	-	-	-	-	-	0	-	76.2297	75.5981	72.1544	98.2008	99.1456	97.4286	-0.121025	6.55249	0.0681936	27224645	32728525	-0.265635	-0.0980944	6.66932
1232	CcyanHa1_g1232.t1	BHE85120.1	NADH dehydrogenase I (Complex I) iron-sulfur protein 18kDa subunit	CMO080C	-	-	-	-	-	0	-	216.74	201.419	206.02	232.886	239.066	226.482	0.112166	6.84717	0.0842665	4236977	5564730	-0.393276	-0.0432229	5.43714
1233	CcyanHa1_g1233.t1	BHE85121.1	similar to nuclear LIM interactor-interacting factor	CMO082C	-	-	-	-	-	0	-	49.0886	45.4082	46.1094	86.0011	107.399	89.133	-0.731183	6.79157	9.04431e-20	506754	1.81782e+06	-1.84285	-0.0661541	7.19234
1234	CcyanHa1_g1234.t1	BHE85122.1	similar to processing protease	CMO083C	-	-	-	-	-	0	-	76.0214	79.5047	77.4932	93.9456	93.5224	97.6402	-0.016549	7.14446	0.80505	4.2818e+06	3927951	0.124441	0.0429959	7.13534
1235	CcyanHa1_g1235.t1	BHE85123.1	DnaJ (Hsp40) homolog, subfamily B	CMO101C	-	-	-	-	-	0	-	146.546	152.319	134.452	201.012	212.008	192.119	-0.207554	7.47037	0.00250512	35954676	26922552	0.417364	-0.0155018	6.66241
1236	CcyanHa1_g1236.t1	BHE85124.1	hypothetical protein, conserved	CMO100C	-	-	-	-	-	6	-	31.9951	30.5262	31.1904	120.485	131.644	129.766	-1.74974	6.25632	1.7999e-124	2.38639e+06	9551200	-2.00085	0.052998	6.65737
1237	CcyanHa1_g1237.t1	BHE85125.1	glutamate--tRNA ligase	No hits	-	-	-	SP(Sec/SPI)	-	1	-	41.4052	42.1904	46.5646	69.4567	76.0815	73.4632	-0.479132	5.76322	1.74933e-08	1458981	8.40069e+06	-2.52555	-0.106931	6.95299
1238	CcyanHa1_g1238.t1	BHE85126.1	similar to apoptosis-inducing factor AIF	CMO099C	-	-	-	-	-	0	-	58.0212	56.2953	61.4816	72.5276	72.2782	75.7902	-0.0533791	6.85613	0.436936	1.18179e+06	749234	0.657486	-0.0770484	7.2471
1239	CcyanHa1_g1239.t1	BHE85127.1	threonine--tRNA ligase, chloroplast or mitochondrial	CMO098C	-	-	-	-	-	0	-	125.869	117.628	121.088	152.946	146.409	150.639	-0.0296389	8.03433	0.689593	3.002e+07	4.94741e+07	-0.720746	-0.0684013	7.55959
1240	CcyanHa1_g1240.t1	BHE85128.1	imidazole glycerol phosphate synthase, cyclase subunit	CMO097C	-	-	-	-	-	0	-	102.213	90.0523	110.346	108.536	93.9643	95.8086	0.29153	6.57617	0.00107688	8265373	9471076	-0.196448	-0.179303	6.61961
1241	CcyanHa1_g1241.t1	BHE85129.1	hypothetical protein, conserved	CMO096C	-	-	-	-	GT83(131-619)	13	-	108.411	108.263	109.031	102.018	92.9784	90.409	0.462653	7.86041	1.89061e-11	994199	1833888	-0.883299	-0.0415531	7.73911
1242	CcyanHa1_g1242.t1	BHE85130.1	3-isopropylmalate dehydratase small subunit	CMO094C	-	-	-	-	-	0	-	379.882	381.207	375.851	346.045	329.245	345.721	0.429018	8.05808	8.78644e-11	12531850	24243920	-0.952024	-0.160899	6.56231
1243	CcyanHa1_g1243.t1	BHE85131.1	DNA repair and recombination protein RAD26	CMO092C	-	SNF2	-	-	-	0	-	20.0855	20.8739	24.9424	25.6509	30.1891	26.5155	-0.0518519	5.98501	0.650272	796943	1.8156e+06	-1.1879	-0.0748725	8.07407
1244	CcyanHa1_g1244.t1	BHE85132.1	similar to myosin heavy chain	CMO091C	-	-	-	-	-	0	-	0.543849	0.181893	0.19723	92.4555	99.5224	103.468	-7.92717	5.88738	0	122277	5.26623e+06	-5.42855	0.379638	7.13611
1245	CcyanHa1_g1245.t1	BHE85133.1	probable 3-phosphoinositide-dependent protein kinase	CMO090C	-	-	CAMK_CDPK	-	-	1	-	78.5122	77.3298	84.4212	108.018	127.613	117.378	-0.281107	7.6332	6.14147e-05	3.12878e+06	4.47398e+06	-0.51596	-0.0353681	7.75493
1246	CcyanHa1_g1246.t1	BHE85134.1	plastid division protein FtsZ2-2	CMO089C	-	-	-	-	-	0	Organelle division: ftsZ	214.415	204.779	230.708	733.77	603.239	740.845	-1.40481	8.9989	4.60313e-51	24430469	9.89121e+07	-2.01747	-0.0147014	6.7593
1247	CcyanHa1_g1247.t1	BHE85135.1	hypothetical protein, conserved	CMO088C	-	-	-	-	-	1	-	155.464	167.735	150.974	171.824	180.519	179.103	0.110463	7.07189	0.0972762	17477120	28979212	-0.729551	0.0220135	6.25052
1248	CcyanHa1_g1248.t1	BHE85136.1	similar to microsomal signal peptidase	CMO086C	-	-	-	-	-	1	-	94.7502	101.49	102.711	114.827	100.822	114.275	0.130817	5.69524	0.183074	4692764	5729870	-0.288064	0.0520102	5.80609
1249	CcyanHa1_g1249.t1	BHE85137.1	hypothetical protein	CMO085C	-	-	-	-	-	1	-	115.124	114.864	110.073	191.248	221.332	213.74	-0.603936	6.22087	1.37284e-15	4.78732e+06	5044072	-0.0753714	-0.00266401	5.61281
1250	CcyanHa1_g1250.t1	BHE85138.1	similar to C3HC4 zinc-binding integral peroxisomal membrane protein PEX12	CMO084C	-	-	-	-	-	2	-	58.553	48.2466	55.2136	89.414	90.1432	91.79	-0.466986	6.12285	1.41872e-08	558412	835048	-0.58053	-0.0565116	6.53975
1251	CcyanHa1_g1251.t1	BHE85139.1	vacuolar-type H+-translocating inorganic pyrophosphatase	CMO102C	-	-	-	-	-	15	-	357.845	355.136	373.018	350.392	346.305	341.059	0.33891	9.5826	7.86804e-07	5.36854e+07	7.23128e+07	-0.42972	0.034479	7.613
1252	CcyanHa1_g1252.t1	BHE85140.1	flavin-containing amine oxidase	CMO104C	-	ARID	-	-	-	0	-	21.1543	18.6596	21.9977	36.0026	35.6596	39.978	-0.576484	5.85957	2.61789e-10	3.28791e+06	8.9136e+06	-1.43884	-0.0639648	7.6965
1253	CcyanHa1_g1253.t1	BHE85141.1	ATP-binding subunit of unknown ABC transporter	CMO105C	-	-	-	-	-	6	-	42.6279	43.8025	45.7416	58.7338	59.2989	60.2771	-0.15915	6.61873	0.0142252	5.20465e+06	8.43851e+06	-0.697187	-0.112207	7.69052
1254	CcyanHa1_g1254.t1	BHE85142.1	hypothetical protein	CMO106C	-	-	-	-	-	3	-	64.1339	81.253	69.0215	95.7623	85.5823	73.3592	0.0194871	5.64	0.878179	n.d.	34747.4	n only	-0.142022	6.26216
1255	CcyanHa1_g1255.t1	BHE85143.1	ATP-dependent RNA helicase	CMO107C	-	-	-	-	-	0	-	69.4692	70.393	65.5375	66.8864	72.4737	68.4176	0.258267	7.40081	2.77402e-05	4.30253e+06	4.94907e+06	-0.201971	-0.0373169	8.01381
1256	CcyanHa1_g1256.t1	BHE85144.1	hypothetical protein	CMO108C	-	-	-	-	-	1	-	138.526	135.147	138.061	143.442	143.548	140.333	0.219889	7.52219	0.000164551	2.07443e+06	6890331	-1.73186	-0.273606	7.17612
1257	CcyanHa1_g1257.t1	BHE85145.1	pre-rRNA processing protein bystin	CMO109C	-	-	-	-	-	0	-	89.0741	88.9359	85.9335	99.279	98.9291	97.5946	0.109881	7.10627	0.0716089	1.34655e+07	1.78002e+07	-0.402622	-0.225768	7.30225
1258	CcyanHa1_g1258.t1	BHE85146.1	hypothetical protein, conserved	CMO110C	-	-	-	-	-	0	-	47.0161	47.0559	47.4271	109.019	112.08	105.313	-0.933309	6.44258	2.14751e-47	169561	1.21276e+06	-2.83842	-0.100225	6.81714
1259	CcyanHa1_g1259.t1	BHE85147.1	outer mitochondrial membrane protein porin	CMO111C	-	-	-	-	-	0	-	783.319	780.483	830.876	1566.83	1598.55	1606.26	-0.721067	9.99747	3.24575e-26	168961205	362166620	-1.09996	0.212357	6.6253
1260	CcyanHa1_g1260.t1	BHE85148.1	hypothetical protein, conserved	CMO114C	-	-	-	-	-	10	-	54.5473	56.7885	53.8424	106.123	137.534	108.516	-0.817476	7.18534	1.48605e-21	n.d.	n.d.	n.d.	0.138555	8.24554
1261	CcyanHa1_g1261.t1	BHE85149.1	hypothetical protein	CMO115C	-	-	-	-	-	0	-	39.8674	34.6185	36.873	47.1087	36.0018	45.9473	0.0631763	5.55026	0.649439	1.6216e+06	2.55085e+06	-0.653555	-0.143698	7.22097
1262	CcyanHa1_g1262.t1	BHE85150.1	hypothetical protein	CMO116C	-	-	-	-	-	0	-	62.4517	73.4767	69.21	153.358	96.4206	135.882	-0.640178	4.95641	9.7038e-05	5941340	4463750	0.412532	-0.344813	4.96325
1263	CcyanHa1_g1263.t1	BHE85151.1	hypothetical protein, conserved	CMO117C	-	-	-	-	-	0	-	98.7654	102.589	99.3377	142.055	158.096	140.988	-0.280437	6.63694	2.61233e-05	98611.7	37816.8	1.38273	-0.140249	6.17425
1264	CcyanHa1_g1264.t1	BHE85152.1	hypothetical protein	CMO120C	-	-	-	-	-	0	-	167.258	171.877	173.889	122.359	142.839	133.569	0.637761	7.16912	4.67037e-24	8.32672e+06	6.26866e+06	0.409591	-0.143776	6.66569
1265	CcyanHa1_g1265.t1	BHE85153.1	transketolase	CMO121C	-	-	-	-	-	1	-	278.992	269.272	288.56	307.786	260.039	323.057	0.182271	9.27978	0.0515793	4.24616e+06	1.4949e+07	-1.81582	-0.0741363	7.73185
1266	CcyanHa1_g1266.t1	BHE85154.1	hypothetical protein	CMX134C	-	-	-	-	-	0	-	143.817	162.047	163.304	256.571	279.934	256.811	-0.487617	6.71962	1.57541e-12	186887	428702	-1.19781	0.0365183	5.46416
1267	CcyanHa1_g1267.t1	BHE85155.1	glucose-6-phosphate isomerase	CMO363C	-	-	-	-	-	0	-	140.071	140.171	144.214	158.761	170.755	161.014	0.0650354	8.1581	0.353819	5.52496e+07	1.17459e+08	-1.08812	-0.045224	7.5358
1268	CcyanHa1_g1268.t1	BHE85156.1	phosphomethylpyrimidine kinase	CMO125C	-	-	-	-	-	0	-	97.9906	104.18	93.3953	137.673	158.16	146.675	-0.306822	6.72587	1.41665e-05	3.02966e+06	5.10497e+06	-0.752747	-0.00971758	6.55891
1269	CcyanHa1_g1269.t1	BHE85157.1	dUTP pyrophosphatase	CMO126C	-	-	-	-	-	0	-	189.99	198.454	191.012	277.17	257.581	261.078	-0.185156	6.62069	0.00709216	41866179	5.00282e+07	-0.256957	0.156391	5.26683
1270	CcyanHa1_g1270.t1	BHE85158.1	transketolase	CMO128C	-	-	-	-	-	1	-	689.62	674.95	716.577	652.518	568.283	665.38	0.414491	10.4898	7.38926e-07	151652599	2.15889e+08	-0.509519	-0.0767683	7.58755
1271	CcyanHa1_g1271.t1	BHE85159.1	hypothetical protein	CMX134C	-	-	-	-	-	0	-	155.187	147.804	157.734	246.348	264.83	253.972	-0.457707	6.67892	1.23985e-13	186887	428702	-1.19781	-0.0704043	5.51836
1272	CcyanHa1_g1272.t1	BHE85160.1	glucose-6-phosphate isomerase	CMO363C	-	-	-	-	-	0	-	133.62	140.678	145.384	152.866	171.781	156.985	0.0748814	8.13652	0.31137	5.52496e+07	1.17459e+08	-1.08812	-0.00824582	7.53007
1273	CcyanHa1_g1273.t1	BHE85161.1	phosphomethylpyrimidine kinase	CMO125C	-	-	-	-	-	0	-	91.0997	96.2502	89.5409	143.221	149.758	154.619	-0.416806	6.69356	8.22948e-11	3.02966e+06	5.10497e+06	-0.752747	-0.0375737	6.55575
1274	CcyanHa1_g1274.t1	BHE85162.1	dUTP pyrophosphatase	CMO126C	-	-	-	-	-	0	-	198.22	197.629	207.427	297.451	248.975	270.375	-0.165349	6.66766	0.0434721	41866179	5.00282e+07	-0.256957	0.150545	5.14014
1275	CcyanHa1_g1275.t1	BHE85163.1	ATP-binding cassette, sub-family G	CMO130C	-	-	-	SP(Sec/SPI)	-	5	-	166.293	156.759	175.627	200.45	199.904	193.619	0.0207599	8.44469	0.791833	3.51174e+07	5.06735e+07	-0.529048	0.130864	8.06158
1276	CcyanHa1_g1276.t1	BHE85164.1	hypothetical protein	CMO131C	-	-	-	SP(Sec/SPI)	-	1	-	120.105	113.091	129.303	130.956	137.305	130.203	0.135883	7.20299	0.0405791	35450938	31430602	0.173654	0.0270176	7.32792
1277	CcyanHa1_g1277.t1	BHE85165.1	probable DNA mismatch repair protein MutS	CMO132C	-	-	-	-	-	0	-	33.5881	35.4482	35.9193	29.671	34.8797	31.5822	0.399356	6.70261	4.6579e-09	4.02751e+06	6.11558e+06	-0.6026	-0.13532	8.27219
1278	CcyanHa1_g1278.t1	BHE85166.1	probable catabolite repressor protein (CCR4)-associative factor 1	CMO135C	-	-	-	-	-	0	-	155.103	163.548	164.641	210.783	225.158	206.549	-0.138725	7.42875	0.0265717	6.95757e+06	13997262	-1.00849	-0.142781	6.53211
1279	CcyanHa1_g1279.t1	BHE85167.1	coproporphyrinogen III oxidase	CMO136C	-	-	-	-	-	0	-	561.895	536.637	556.084	380.36	317.41	396.554	0.869311	9.09586	3.66674e-22	9.42709e+07	1.34751e+08	-0.515415	-0.124385	6.75421
1280	CcyanHa1_g1280.t1	BHE85168.1	probable DNA replication licensing factor MCM2	CMO137C	-	-	-	-	-	0	-	26.1817	26.7989	26.4167	51.3027	48.9596	56.4211	-0.704461	6.55139	1.19613e-21	1.06098e+06	3.67698e+06	-1.79312	-0.0569441	7.88674
1281	CcyanHa1_g1281.t1	BHE85169.1	hypothetical protein	No hits	-	-	-	-	-	0	-	62.248	65.0852	79.011	155.622	144.916	135.735	-0.813402	6.13519	1.56064e-17	n.d.	970028	n only	0.0261829	6.20422
1282	CcyanHa1_g1282.t1	BHE85170.1	2-amino-3-ketobutyrate coenzyme A ligase	CMO139C	-	-	-	-	-	0	-	265.684	251.215	259.974	205.481	198.442	196.722	0.644553	8.37747	6.86757e-22	4.41159e+07	67046533	-0.603864	-0.0685136	7.15904
1283	CcyanHa1_g1283.t1	BHE85171.1	mitochondrial translation elongation factor G2 (EF-G2)	CMO140C	-	-	-	-	-	0	-	25.6499	33.5262	32.7711	44.5405	54.9622	52.8936	-0.456272	6.59292	9.24169e-06	2.00314e+06	5.59213e+06	-1.48113	-0.0129544	7.80823
1284	CcyanHa1_g1284.t1	BHE85172.1	probable adrenodoxin	CMO141C	-	-	-	-	-	0	-	115.518	112.395	105.579	130.23	117.599	142.372	0.0519463	6.20156	0.61726	6.85733e+06	3.98644e+06	0.782548	-0.152216	5.71298
1285	CcyanHa1_g1285.t1	BHE85173.1	serine hydroxymethyltransferase, cytosolic	CMO142C	-	-	-	-	-	0	-	138.539	115.121	125.252	88.1789	69.4971	101.508	0.822501	7.3686	8.92632e-13	2.79081e+08	2.86552e+08	-0.0381107	0.0982376	7.01765
1286	CcyanHa1_g1286.t1	BHE85174.1	branched-chain-amino-acid transaminase	CMO144C	-	-	-	-	-	0	-	154.214	149.809	154.838	116.749	113.284	133.065	0.613615	7.63357	6.80764e-18	21716666	2.35656e+07	-0.11788	0.00245869	7.07255
1287	CcyanHa1_g1287.t1	BHE85175.1	replication factor C subunit 5	CMO145C	-	-	-	-	-	0	-	65.6314	64.6911	75.2357	99.6468	97.7663	88.6457	-0.208234	6.40155	0.0121624	13710434	2.96854e+07	-1.11448	-0.0588993	6.82267
1288	CcyanHa1_g1288.t1	BHE85176.1	similar to glutamine cyclotransferase	CMO146C	-	-	-	-	-	0	-	65.5707	70.2765	69.1754	90.9126	89.6192	89.9732	-0.127774	6.39171	0.0712718	435256	403712	0.108537	0.00676175	6.76273
1289	CcyanHa1_g1289.t1	BHE85177.1	unknown permease	CMO147C	-	-	-	-	-	10	-	264.154	263.971	270.477	502.755	489.683	497.438	-0.626229	9.31721	1.54998e-20	1870091	2991693	-0.677854	0.0461929	7.33353
1290	CcyanHa1_g1290.t1	BHE85178.1	20S core proteasome subunit beta 5	CMO149C	-	-	-	-	-	0	-	210.084	201.185	192.395	272.636	268.709	272.393	-0.155594	7.65874	0.0156966	29269738	33228463	-0.18301	-0.043215	6.40613
1291	CcyanHa1_g1291.t1	BHE85179.1	hypothetical protein, conserved	CMO150C	-	-	-	-	-	0	-	131.029	142.141	140.173	193.641	213.204	186.859	-0.251174	7.06266	0.000192324	1.37891e+07	23120083	-0.745614	-0.111993	6.30279
1292	CcyanHa1_g1292.t1	BHE85180.1	hypothetical protein	CMO151C	-	-	-	SP(Sec/SPI)	-	1	-	62.7404	67.8693	70.9407	112.888	107.227	105.048	-0.420508	6.7176	1.31886e-09	n.d.	n.d.	n.d.	-0.239011	6.78727
1293	CcyanHa1_g1293.t1	BHE85181.1	hypothetical protein	CMX135C	-	-	-	-	-	0	-	22.2397	22.3799	24.7621	16.5825	24.6206	18.5136	0.479976	2.56451	0.0223509	13771.8	46330	-1.75023	-0.00256309	4.71003
1294	CcyanHa1_g1294.t1	BHE85182.1	signal recognition particle recognition component SRP54	CMO152C	-	-	-	-	-	0	-	109.128	112.211	118.088	130.589	142.09	122.364	0.0525083	7.46062	0.457543	1.45585e+07	1.96951e+07	-0.435974	-0.0474467	7.13011
1295	CcyanHa1_g1295.t1	BHE85183.1	hypothetical protein	CMX136C	-	-	-	-	-	0	-	75.8043	92.0611	83.1485	130.041	134.205	132.252	-0.3882	5.93099	1.15385e-05	1.39145e+06	2051456	-0.560058	0.0418968	5.57814
1296	CcyanHa1_g1296.t1	BHE85184.1	probable protein phosphatase 2A regulatory subunit	CMO155C	-	-	-	-	-	0	-	102.512	104.144	101.843	115.935	112.507	115.091	0.118612	7.94091	0.0728565	3.6518e+06	7.06989e+06	-0.953081	-0.0594373	7.78774
1297	CcyanHa1_g1297.t1	BHE85185.1	unknown WD repeat protein	CMO159C	-	-	-	-	-	0	-	166.103	166.799	167.03	244.031	232.403	248.169	-0.261776	8.45117	0.000153079	1.50391e+06	3.33231e+06	-1.1478	-0.0559046	7.27493
1298	CcyanHa1_g1298.t1	BHE85186.1	similar to archease	CMO160C	-	-	-	-	-	0	-	89.1175	98.6904	96.9568	129.965	119.968	119.475	-0.105475	6.28608	0.201567	2.76501e+06	3.39795e+06	-0.297379	-0.0744529	5.94278
1299	CcyanHa1_g1299.t1	BHE85187.1	hypothetical protein	CMO161C	-	-	-	-	-	0	-	56.4284	56.1095	61.3232	78.6205	80.0171	71.6012	-0.136527	5.75041	0.139783	n.d.	954304	n only	-0.217671	6.05396
1300	CcyanHa1_g1300.t1	BHE85188.1	hypothetical protein	CMO365C	-	-	-	-	-	0	-	39.7101	42.6563	37.8029	57.3761	52.1796	50.8006	-0.14422	5.34566	0.173689	5651999	8.41174e+06	-0.573644	-0.0877777	6.29215
1301	CcyanHa1_g1301.t1	BHE85189.1	similar to ring zinc finger protein	CMO162C	-	-	-	SP(Sec/SPI)	-	1	-	68.1686	64.7956	65.575	78.1681	100.507	79.5831	-0.104679	7.26998	0.23565	408512	864878	-1.08212	-0.09553	7.50626
1302	CcyanHa1_g1302.t1	BHE85190.1	similar to initiator tRNA phosphoribosyl-transferase	CMO163C	-	-	-	-	-	0	-	73.5268	78.5133	75.6137	108.524	120.83	107.811	-0.293394	7.63778	7.60924e-06	130928	1.23927e+06	-3.24265	-0.114091	7.42389
1303	CcyanHa1_g1303.t1	BHE85191.1	similar to acylphosphatase	CMO164C	-	-	-	-	-	0	-	51.3248	60.9036	55.3297	56.6866	62.9996	67.8341	0.11443	4.11185	0.439213	2045871	2902860	-0.50476	-0.126927	4.37284
1304	CcyanHa1_g1304.t1	BHE85192.1	TATA-box binding protein-associated factor 9	CMO165C	-	-	-	-	-	0	-	45.4262	53.1757	51.6944	65.4316	71.9919	61.5258	-0.136922	5.49858	0.203218	2.41349e+07	17762820	0.442258	-0.0612453	6.05286
1305	CcyanHa1_g1305.t1	BHE85193.1	hypothetical protein, conserved	CMO167C	-	-	-	-	-	0	-	64.6923	61.4046	72.0562	62.4365	59.6195	67.2624	0.340318	6.04534	0.00011142	1.01817e+07	1.04263e+07	-0.0342454	-0.0775254	6.49833
1306	CcyanHa1_g1306.t1	BHE85194.1	similar to proliferation related acidic leucine rich protein PAL31	CMO169C	-	-	-	-	-	0	-	657.764	624.192	631.89	718.166	625.168	679.322	0.193105	9.28477	0.0173263	164300825	109241586	0.588818	-0.0497107	6.5567
1307	CcyanHa1_g1307.t1	BHE85195.1	hypothetical protein	CMO170C	-	-	-	-	-	15	-	99.4245	88.8889	102.175	118.749	114.019	121.461	-0.0124967	7.91273	0.877176	11821954	4.01056e+06	1.55959	-1.53061	8.6743
1308	CcyanHa1_g1308.t1	BHE85196.1	hypothetical protein	CMO170C	-	-	-	-	-	15	-	81.8828	80.1961	82.5771	9.16772	9.85484	8.93884	3.39895	6.85472	0	215839	n.d.	2n only	-4.02677	11.2295
1309	CcyanHa1_g1309.t1	BHE85197.1	similar to Raf-related MAP kinase kinase kinase (MAP3K)	CMO173C	-	-	TKL-Pl-4	-	-	0	-	37.9542	35.3263	38.0528	73.9158	85.276	83.3208	-0.847544	7.45869	1.47354e-37	5.88033e+06	1.19784e+07	-1.02647	-0.351108	8.30369
1310	CcyanHa1_g1310.t1	BHE85198.1	hypothetical protein	CMX137C	-	-	-	-	-	0	-	6.79893	13.2647	6.7121	2545.86	2434.02	2349.07	-7.81601	7.23709	0	n.d.	41782.1	n only	1.37982	4.88383
1311	CcyanHa1_g1311.t1	BHE85199.1	cell division protein pelota	CMO175C	-	-	-	-	-	0	-	60.9691	63.9182	62.593	72.0656	86.1113	69.0627	-0.00634559	6.29171	0.97151	3504616	4.37814e+06	-0.32106	-0.135247	6.61279
1312	CcyanHa1_g1312.t1	BHE85200.1	hypothetical protein, conserved	CMO177C	-	-	-	SP(Sec/SPI)	-	0	-	57.3698	59.098	64.6472	109.243	116.087	112.013	-0.625899	7.07438	5.12358e-24	n.d.	72271.2	n only	0.0417801	7.25483
1313	CcyanHa1_g1313.t1	BHE85201.1	similar to bacterial putative methyl transferase	CMO178C	-	-	-	-	-	0	-	170.76	160.28	183.878	197.147	180.476	201.206	0.104486	7.56229	0.173379	9.9687e+07	9.62685e+07	0.0503419	0.256245	6.58439
1314	CcyanHa1_g1314.t1	BHE85202.1	similar to apoptotic cell death regulator DAD1	CMT294C	-	-	-	-	-	3	-	245.311	214.339	239.116	158.457	125.911	157.799	0.935872	6.08336	7.40588e-21	n.d.	n.d.	n.d.	-0.117624	4.76771
1315	CcyanHa1_g1315.t1	BHE85203.1	hypothetical protein, conserved	CMT293C	-	-	-	-	-	0	-	183.16	171.983	175.917	137.433	117.741	141.75	0.697324	6.03583	1.77535e-15	1873360	1483170	0.336944	0.0016268	5.149
1316	CcyanHa1_g1316.t1	BHE85204.1	hypothetical protein, conserved	CMO181C	-	-	-	-	-	8	-	52.4172	46.745	45.8537	158.272	184.714	168.753	-1.54039	6.907	2.82968e-101	726003	4.63383e+06	-2.67416	0.126537	6.91703
1317	CcyanHa1_g1317.t1	BHE85205.1	hypothetical protein, conserved	CMO183C	-	-	-	-	-	0	-	831.369	798.925	774.045	677.158	653.276	662.071	0.545	8.50812	2.09532e-15	83336603	26837527	1.6347	0.260294	5.45592
1318	CcyanHa1_g1318.t1	BHE85206.1	similar to hedgehog protein	CMO184C	-	-	-	-	-	0	KTH variants: Hog	11.9761	14.5139	15.4694	169.164	243.608	177.387	-3.54331	7.13637	1.5088e-161	n.d.	46249.1	n only	2.06512	8.8221
1319	CcyanHa1_g1319.t1	BHE85207.1	similar to hedgehog protein	CMO185C	-	-	-	SP(Sec/SPI)	-	0	KTH variants: Hog	0.132237	0.386989	0.335694	383.161	471.71	395.928	-10.2406	8.19114	0	155367	14010166	-6.49465	3.5558	9.7894
1320	CcyanHa1_g1320.t1	BHE85208.1	hypothetical protein, conserved	CMO186C	-	-	-	-	-	0	-	134.485	126.313	138.222	120.998	100.884	122.982	0.485741	6.01053	2.61143e-07	2464830	193364	3.6721	-0.0145615	5.33754
1321	CcyanHa1_g1321.t1	BHE85209.1	heat shock transcription factor	CMO187C	HSF	-	-	-	-	0	-	190.813	199.992	192.2	184.717	205.32	162.944	0.349204	7.96509	1.13452e-05	19638312	19670763	-0.00238199	0.0432088	6.90033
1322	CcyanHa1_g1322.t1	BHE85210.1	hypothetical protein, conserved	CMO190C	-	-	-	-	-	0	-	72.1447	73.6767	75.6296	109.398	115.143	111.24	-0.327274	7.68242	2.93931e-08	710361	955253	-0.427332	0.0991551	7.77359
1323	CcyanHa1_g1323.t1	BHE85211.1	hypothetical protein	CMO191C	-	-	-	-	-	2	-	4.95287	4.26104	3.86288	6.71333	8.43474	7.55062	-0.508453	3.35669	0.00223377	n.d.	128473	n only	-0.0594037	7.21429
1324	CcyanHa1_g1324.t1	BHE85212.1	hypothetical protein, conserved	CMO192C	-	-	-	-	-	0	-	48.6829	46.1152	46.7512	47.2422	46.1377	43.5657	0.320388	6.702	6.73794e-07	3982291	1.00596e+07	-1.33691	-0.10417	7.6383
1325	CcyanHa1_g1325.t1	BHE85213.1	hypothetical protein	CMO193C	-	-	-	-	-	1	-	27.2468	27.3241	28.6192	23.8003	24.2909	25.3871	0.453746	7.28019	1.57369e-14	1.93331e+07	2.32653e+07	-0.267104	-0.0493399	8.9171
1326	CcyanHa1_g1326.t1	BHE85214.1	hypothetical protein	CMO369C	-	-	-	-	-	7	-	36.52	41.711	37.8241	54.0516	65.1339	56.1578	-0.32353	5.27221	0.00246544	309429	1309082	-2.08088	-0.0291049	5.91122
1327	CcyanHa1_g1327.t1	BHE85215.1	probable microtubule organization 1 protein	CMO196C	-	-	-	-	-	0	-	54.8461	56.8638	61.1902	95.5006	112.89	101.784	-0.569056	8.61014	1.08016e-13	2.96377e+06	1.27935e+07	-2.1099	0.0300881	8.77634
1328	CcyanHa1_g1328.t1	BHE85216.1	20S core proteasome subunit alpha 7	CMO197C	-	-	-	-	-	0	-	247.618	241.217	259.552	266.295	243.465	272.677	0.209536	7.62925	0.00286825	19558262	3.2342e+07	-0.72563	-0.0711232	6.16433
1329	CcyanHa1_g1329.t1	BHE85217.1	similar to nucleolar ribosome transport complex component Noc2p	CMO200C	-	-	-	-	-	0	-	51.249	56.8372	52.5081	64.1213	61.2179	61.1679	0.0565181	6.95869	0.432369	2.41437e+06	3.32889e+06	-0.463396	-0.0178471	7.69626
1330	CcyanHa1_g1330.t1	BHE85218.1	hypothetical protein, conserved	CMO201C	-	-	-	-	-	0	-	154.329	165.919	166.802	148.885	137.107	157.734	0.40891	6.81564	1.64786e-08	14453945	8447517	0.774864	-0.143367	5.95196
1331	CcyanHa1_g1331.t1	BHE85219.1	coatomer protein complex, subunit delta	CMO202C	-	-	-	-	-	0	-	138.507	148.747	142.158	145.584	150.067	141.808	0.246368	7.95293	0.000170963	34531141	3.52315e+07	-0.0289667	-0.0800496	7.18881
1332	CcyanHa1_g1332.t1	BHE85220.1	hypothetical protein	CMO203C	-	-	-	-	-	0	-	32.9638	32.5452	34.7929	41.2543	50.1394	41.0051	-0.128551	6.64787	0.122785	3.16138e+06	9.36149e+06	-1.56618	-0.0336882	7.78464
1333	CcyanHa1_g1333.t1	BHE85221.1	similar to retinoblastoma binding protein 2	CMO204C	-	Jumonji	-	-	-	0	-	27.0987	29.4184	29.7419	42.3143	54.5164	43.5682	-0.43066	6.40302	3.22538e-06	163377	859571	-2.39541	-0.0989323	7.68691
1334	CcyanHa1_g1334.t1	BHE85222.1	hypothetical protein	CMO205C	-	-	-	-	-	0	-	37.4564	45.2164	43.5812	54.137	52.1958	38.8785	0.0519041	3.5913	0.744642	518203	495490	0.0646614	-0.150281	4.66239
1335	CcyanHa1_g1335.t1	BHE85223.1	hypothetical protein	No hits	-	-	-	-	-	0	-	56.989	58.8803	60.9057	77.0262	79.0662	67.959	-0.0739078	5.72154	0.468889	n.d.	n.d.	n.d.	-0.0980578	6.3894
1336	CcyanHa1_g1336.t1	BHE85224.1	similar to ribosomal RNA processing exonuclease RRP41	CMO206C	-	-	-	-	-	0	-	60.4454	58.9642	61.7526	85.8472	95.0459	96.7701	-0.339609	5.96658	2.19428e-05	n.d.	n.d.	n.d.	0.0104277	5.96736
1337	CcyanHa1_g1337.t1	BHE85225.1	GIN4-like protein kinase	CMO207C	-	-	CAMK_AMPK	-	-	0	-	189.949	195.53	193.154	205.819	205.365	213.866	0.162636	8.49283	0.0174653	56731264	6.37126e+07	-0.167435	-0.0144757	7.18727
1338	CcyanHa1_g1338.t1	BHE85226.1	2-isopropylmalate synthase	CMO208C	-	-	-	-	-	0	-	192.591	182.452	190.324	160.046	150.106	171.49	0.505285	8.52156	1.31632e-11	12900925	2.889e+07	-1.1631	0.00767425	7.3928
1339	CcyanHa1_g1339.t1	BHE85227.1	hypothetical protein, conserved	CMO209C	-	-	-	-	-	5	-	68.6183	52.6761	56.8236	69.5648	56.4016	74.4701	0.10632	6.38096	0.413566	692987	1.82415e+06	-1.39633	0.00760173	6.96975
1340	CcyanHa1_g1340.t1	BHE85228.1	hypothetical protein, conserved	CMO210C	-	-	-	SP(Sec/SPI)	-	13	-	63.91	67.1063	70.3232	65.1869	57.2256	73.1221	0.317534	6.51654	0.000482366	2.35412e+06	2354746	-0.000380767	0.0211413	6.91207
1341	CcyanHa1_g1341.t1	BHE85229.1	hypothetical protein, conserved	CMO211C	-	-	-	-	-	0	-	33.6899	38.9649	35.8487	44.6347	51.6838	56.4768	-0.215312	4.45102	0.0997275	1.23121e+06	2245421	-0.866909	-0.049505	5.38147
1342	CcyanHa1_g1342.t1	BHE85230.1	magnesium chelatase subunit H	CMO212C	-	-	-	-	-	0	-	313.04	302.514	323.164	246.573	245.308	245.97	0.620855	10.1826	1.27183e-19	3.33789e+07	4.66012e+07	-0.481429	-0.0523707	8.69116
1343	CcyanHa1_g1343.t1	BHE85231.1	hypothetical protein, conserved	CMO214C	-	-	-	-	-	0	-	44.4413	45.837	44.4264	63.4195	69.9494	62.5436	-0.267008	7.54382	2.25946e-05	526184	1844268	-1.80941	0.0437538	8.46637
1344	CcyanHa1_g1344.t1	BHE85232.1	similar to RNA methyltransferase	CMO215C	-	-	-	-	-	0	-	60.6141	64.4433	66.3137	97.2127	98.0168	90.1978	-0.306151	7.26257	1.74715e-06	6.80861e+06	1.61561e+07	-1.24665	0.066045	7.34669
1345	CcyanHa1_g1345.t1	BHE85233.1	hypothetical protein	CMM252C	-	-	-	-	-	0	-	128.039	116.432	116.68	164.155	176.016	155.972	-0.183579	6.8905	0.00823335	139909	571932	-2.03135	0.368049	5.99105
1346	CcyanHa1_g1346.t1	BHE85234.1	insulysin	CMO219C	-	-	-	-	-	0	-	60.2258	63.2749	66.7928	69.4372	75.3652	75.5815	0.0618993	7.77059	0.384169	5.53191e+06	1.51183e+07	-1.45044	0.00534717	8.16428
1347	CcyanHa1_g1347.t1	BHE85235.1	shaggy protein kinase	CMO218C	-	-	CMGC_GSK	-	-	0	-	214.977	236.6	226.189	314.976	349.043	320.868	-0.265212	8.54036	0.000246278	5999773	1.69461e+07	-1.49797	-0.0144006	7.07096
1348	CcyanHa1_g1348.t1	BHE85236.1	similar to UDP-galactose transporter	CMO220C	-	-	-	-	-	7	-	88.4524	76.8752	90.2469	91.4347	90.0684	89.6554	0.188114	6.65472	0.0118868	836658	2933859	-1.81009	-0.0737991	6.50863
1349	CcyanHa1_g1349.t1	BHE85237.1	hypothetical protein	CMO221C	-	-	-	-	-	0	-	65.7099	71.1471	68.0699	115.117	129.139	116.02	-0.542065	6.25412	2.06559e-13	911699	2064888	-1.17943	0.0437848	6.10097
1350	CcyanHa1_g1350.t1	BHE85238.1	hypothetical protein, conserved	CMO222C	-	-	-	-	-	7	-	105.066	104.392	100.918	95.6729	93.6293	90.4643	0.423076	7.19446	1.60937e-12	n.d.	n.d.	n.d.	-0.0152389	7.12452
1351	CcyanHa1_g1351.t1	BHE85239.1	hypothetical protein	CMO223C	-	-	-	-	-	0	-	38.823	36.3148	36.873	49.3139	53.4094	50.4853	-0.175998	5.64155	0.0428104	4.7781e+06	8.79674e+06	-0.880532	0.0917466	6.60013
1352	CcyanHa1_g1352.t1	BHE85240.1	hypothetical protein	CMO225C	-	-	-	-	-	0	-	153.6	157.817	173.083	388.347	368.867	366.043	-0.941881	7.68059	1.10193e-45	1.06508e+07	21795534	-1.03307	-0.281475	6.33459
1353	CcyanHa1_g1353.t1	BHE85241.1	oligosaccharyl transferase STT3	CMO226C	-	-	-	-	GT66(32-685)	11	-	168.253	169.926	178.244	93.4751	98.3372	92.7558	1.1329	8.18064	1.79805e-66	29229587	10566269	1.46796	-0.0104438	7.60087
1354	CcyanHa1_g1354.t1	BHE85242.1	hypothetical protein, conserved	CMO228C	-	-	-	-	-	1	-	16.5103	18.5335	16.3684	34.5459	36.0662	33.4088	-0.743682	7.09211	8.29052e-30	5.46234e+06	1.72871e+07	-1.66211	-0.0252252	8.8124
1355	CcyanHa1_g1355.t1	BHE85243.1	ribulose-5-phosphate 3-epimerase	CMO229C	-	-	-	-	-	0	-	109.488	119.645	127.847	130.548	132.554	126.884	0.141747	6.41658	0.0618138	427921	1786737	-2.06191	-0.19799	5.91252
1356	CcyanHa1_g1356.t1	BHE85244.1	hypothetical protein	CMO232C	-	-	-	-	-	0	-	73.7191	79.779	82.3045	92.5263	105.189	107.08	-0.0959996	5.92082	0.302287	10532357	7.19012e+06	0.55074	0.0689218	5.86691
1357	CcyanHa1_g1357.t1	BHE85245.1	hypothetical protein, conserved	CMO233C	-	-	-	-	-	0	-	33.2392	36.8463	38.3549	54.2453	56.5681	46.7318	-0.272144	5.73667	0.0074422	1345516	2534433	-0.913503	0.0264487	6.62185
1358	CcyanHa1_g1358.t1	BHE85246.1	hypothetical protein	CMO234C	-	-	-	-	-	3	-	110.784	107.903	129.134	135.068	132.274	135.805	0.0581288	6.22009	0.515538	4.2761e+06	2.78375e+06	0.619267	-0.127932	5.85681
1359	CcyanHa1_g1359.t1	BHE85247.1	26S proteasome regulatory subunit RPN10	CMO235C	-	-	-	-	-	0	-	113.546	110.658	116.099	118.504	110.204	107.469	0.289073	7.00195	7.99245e-06	1.3009e+06	2001044	-0.621238	0.0361393	6.47005
1360	CcyanHa1_g1360.t1	BHE85248.1	hypothetical protein, conserved	CMO236C	-	-	-	-	-	0	-	48.0369	46.0856	51.4293	72.5785	76.7035	71.0231	-0.326889	5.87718	7.02764e-05	n.d.	n.d.	n.d.	-0.108112	6.22962
1361	CcyanHa1_g1361.t1	BHE85249.1	hypothetical protein	CMO238C	-	-	-	-	-	0	-	91.783	97.05	103.163	108.918	100.974	111.36	0.135	7.42863	0.0591436	n.d.	81207.8	n only	-0.0957351	6.94373
1362	CcyanHa1_g1362.t1	BHE85250.1	hypothetical protein, conserved	CMO241C	-	-	-	-	-	0	-	45.2183	51.29	53.2859	110.349	107.597	101.221	-0.82382	6.16543	4.42036e-24	268416	489211	-0.865986	-0.010969	6.33826
1363	CcyanHa1_g1363.t1	BHE85251.1	translational inhibitor protein p14.5	CMO242C	-	-	-	-	-	0	-	157.615	153.301	158.737	183.852	175.914	180.471	0.0716869	7.34336	0.259642	53605.7	88436	-0.722247	-0.0467722	6.56023
1364	CcyanHa1_g1364.t1	BHE85252.1	inner mitochondrial membrane protein Sco1p	CMO244C	-	-	-	-	-	1	-	108.482	96.7749	103.77	111.366	116.24	102.783	0.176139	6.37803	0.0211599	1462953	889974	0.717048	0.0239849	6.15887
1365	CcyanHa1_g1365.t1	BHE85253.1	fructose-1,6-bisphosphatase precursor	CMO245C	-	-	-	-	-	0	-	478.207	474.358	493.353	401.008	376.762	405.128	0.563002	8.98139	1.1275e-15	2.24235e+07	4.06464e+07	-0.858119	0.113592	6.55539
1366	CcyanHa1_g1366.t1	BHE85254.1	probable RNA binding protein Mrd1p	CMO246C	-	-	-	-	-	0	-	107.762	103.96	109.214	119.775	119.007	124.714	0.0945605	7.97419	0.162434	2.57242e+06	4.10668e+06	-0.674846	0.0391206	7.69421
1367	CcyanHa1_g1367.t1	BHE85255.1	hypothetical protein, conserved	CMO247C	-	-	-	-	-	0	-	153.337	151.635	141.639	125.344	164.466	131.446	0.358356	5.25814	0.00141467	3058290	2769020	0.14335	-0.160216	4.31563
1368	CcyanHa1_g1368.t1	BHE85256.1	hypothetical protein, conserved	CMO248C	-	-	-	-	-	1	-	107.689	99.9855	112.88	118.702	95.7488	97.4814	0.309087	6.01517	0.00234987	1.1237e+06	2.44966e+06	-1.12433	-0.0187773	5.58336
1369	CcyanHa1_g1369.t1	BHE85257.1	similar to short-chain dehydrogenase	CMO249C	-	-	-	-	-	0	-	141.274	151.478	149.725	196.379	211.901	198.244	-0.18242	7.36435	0.00317026	11392464	13934330	-0.290564	-0.0398575	6.26486
1370	CcyanHa1_g1370.t1	BHE85258.1	hypothetical protein	CMX138C	-	-	-	-	-	0	-	228.957	236.025	238.172	126.961	127.096	142.266	1.1047	6.48191	5.45564e-58	n.d.	n.d.	n.d.	0.0284963	5.2659
1371	CcyanHa1_g1371.t1	BHE85259.1	phycocyanin-associated rod linker protein, fragment	CMO250C	-	-	-	-	-	0	-	2960	3173.37	3049.77	2951.09	2711.33	2885.98	0.376432	10.0935	5.84721e-07	462072004	280107801	0.722136	-0.105449	4.41679
1372	CcyanHa1_g1372.t1	BHE85260.1	similar to peroxisomal membrane protein PMP22	CMO253C	-	-	-	-	-	2	-	54.3026	47.7688	53.6317	141.984	136.659	138.743	-1.14728	5.86945	1.11393e-42	365151	418373	-0.196297	-0.0775738	5.54193
1373	CcyanHa1_g1373.t1	BHE85261.1	hypothetical protein	CMF167C	-	-	-	-	-	0	-	28.8064	28.9594	28.6679	40.674	44.8096	47.4541	-0.34328	6.26079	5.93479e-06	1.7254e+06	2.97178e+06	-0.784397	-0.0312709	7.45784
1374	CcyanHa1_g1374.t1	BHE85262.1	hypothetical protein, conserved	CMF166C	-	-	-	-	-	0	-	59.2942	57.2525	54.0803	79.7776	84.354	83.2539	-0.25836	6.30549	0.000268888	2531124	4.8879e+06	-0.949436	-0.0537544	6.58279
1375	CcyanHa1_g1375.t1	BHE85263.1	similar to nuclear polyadenylated RNA-binding protein NAB3	CMO255C	-	-	-	-	-	0	-	154.797	148.151	163.326	189.81	199.419	191.605	-0.0433658	8.64649	0.566458	1.371e+07	36243374	-1.40249	0.00423603	7.51381
1376	CcyanHa1_g1376.t1	BHE85264.1	hypothetical protein	CMO256C	-	-	-	-	-	0	-	70.8874	76.6084	74.7452	114.281	110.385	113.294	-0.332373	6.245	4.31028e-06	232667	227071	0.0351212	0.0907172	6.28606
1377	CcyanHa1_g1377.t1	BHE85265.1	similar to zinc finger protein myoneurin	CMO257C	C2H2	-	-	-	-	0	-	0.463116	0.722828	1.3716	113.465	128.584	115.001	-6.87271	5.18597	3.5459e-285	n.d.	1029465	n only	1.34478	6.75831
1378	CcyanHa1_g1378.t1	BHE85266.1	hypothetical protein	CMO258C	-	-	-	-	-	0	-	21.5496	21.0215	25.1385	41.304	45.0686	39.7649	-0.630247	4.97871	6.34632e-09	1165902	3.25811e+06	-1.48259	0.0813954	6.63879
1379	CcyanHa1_g1379.t1	BHE85267.1	hypothetical protein	CMO259C	-	-	-	-	-	0	-	22.3847	24.3468	25.5303	32.2168	38.3497	34.8349	-0.272933	6.3685	0.000757755	3372736	9226069	-1.4518	-0.0188671	7.80602
1380	CcyanHa1_g1380.t1	BHE85268.1	eukaryotic translation initiation factor eIF-3 subunit D	CMO260C	-	-	-	-	-	0	-	124.588	119.835	126.16	138.33	147.711	146.195	0.0523925	7.99721	0.455231	47839667	67825772	-0.503626	0.0196882	7.2957
1381	CcyanHa1_g1381.t1	BHE85269.1	hypothetical protein	CMO261C	-	-	-	-	-	0	-	134.39	130.903	132.814	177.115	169.606	162.875	-0.0837261	7.11319	0.200218	n.d.	492243	n only	0.0721439	6.41281
1382	CcyanHa1_g1382.t1	BHE85270.1	hypothetical protein, conserved	CMO263C	-	-	-	-	-	0	-	150.632	147.111	161.234	120.329	127.103	126.699	0.56862	7.21104	6.71015e-21	95076523	76072844	0.321708	0.0304649	6.41269
1383	CcyanHa1_g1383.t1	BHE85271.1	hypothetical protein	CMO265C	-	-	-	-	-	0	-	67.676	72.4342	69.3588	130.069	166.352	142.586	-0.792527	7.70185	2.1396e-23	3.32982e+06	5.24213e+06	-0.654709	0.000356687	7.32523
1384	CcyanHa1_g1384.t1	BHE85272.1	hypothetical protein, conserved	CMO266C	-	-	-	-	-	12	-	71.4682	72.6007	74.3701	79.5267	101.447	94.48	-0.0590053	6.77233	0.497395	517781	n.d.	2n only	-0.0741694	6.80904
1385	CcyanHa1_g1385.t1	BHE85273.1	similar to ATP-dependent RNA helicase	CMO267C	-	-	-	-	-	0	-	232.471	234.146	244.875	353.117	389.026	376.954	-0.379246	9.20159	4.33701e-08	7.82844e+06	1.03001e+07	-0.395868	-0.0787596	7.66092
1386	CcyanHa1_g1386.t1	BHE85274.1	hypothetical protein, conserved	CMO268C	-	-	-	-	-	0	-	124.721	104.963	121.643	135.969	128.163	134.208	0.0938031	6.40288	0.278444	1.14219e+07	1.44625e+07	-0.340511	0.0727594	5.95943
1387	CcyanHa1_g1387.t1	BHE85275.1	probable glucose 6 phosphate/phosphate translocator	CMO269C	-	-	-	-	-	8	-	344.627	311.768	322.087	337.473	317.218	351.477	0.233792	8.67272	0.00243239	231913	n.d.	2n only	-0.0267444	6.78913
1388	CcyanHa1_g1388.t1	BHE85276.1	plant organellar DNA polymerase	CMO270C	-	-	-	-	-	0	-	64.4401	61.4479	64.923	82.6047	87.3104	83.5576	-0.135765	7.64513	0.0276704	8.46011e+06	1.49925e+07	-0.825496	0.0323233	7.99267
1389	CcyanHa1_g1389.t1	BHE85277.1	cell cycle protein kinase CDC7	CMO271C	-	-	CAMK_CDPK	-	-	0	-	35.7391	40.7423	38.3464	77.1828	83.6249	82.0199	-0.807925	6.24436	7.42562e-28	44011.2	1.21633e+06	-4.78852	-0.0689694	6.97366
1390	CcyanHa1_g1390.t1	BHE85278.1	phosphoacetylglucosamine mutase	CMO272C	-	-	-	-	-	0	-	23.3367	23.8029	27.4815	24.8911	26.4603	31.1617	0.130995	5.66113	0.255004	3.40422e+06	8.10082e+06	-1.25074	-0.793578	8.12511
1391	CcyanHa1_g1391.t1	BHE85279.1	hypothetical protein	CMO273C	bZIP	-	-	-	-	0	-	150.244	156.698	144.926	1.86874	1.88672	1.67488	6.63741	7.09378	0	554813	n.d.	2n only	-4.05593	10.3571
1392	CcyanHa1_g1392.t1	BHE85280.1	V-type ATPase V0 subunit d	CMO274C	-	-	-	-	-	0	-	53.0554	46.7876	49.7024	55.4148	58.7646	60.6504	0.0532952	5.76271	0.600149	2087517	2.19958e+06	-0.0754424	-0.770684	7.28152
1393	CcyanHa1_g1393.t1	BHE85281.1	similar to cytidine deaminase	CMO275C	-	-	-	-	-	0	-	475.667	462.201	434.59	336.326	356.45	339.204	0.686107	7.86303	3.45516e-26	12270302	8598984	0.512933	-0.288342	5.69339
1394	CcyanHa1_g1394.t1	BHE85282.1	glucokinase	CMO276C	-	-	-	-	-	1	-	135.964	144.78	135.735	135.461	125.828	134.406	0.347803	7.36624	8.71688e-08	2.06932e+07	2.10069e+07	-0.0217029	-0.160111	6.66193
1395	CcyanHa1_g1395.t1	BHE85283.1	similar to nuclear receptor binding factor-like protein	CMO278C	-	-	-	-	-	0	-	230.831	215.639	223.041	195.374	205.121	197.052	0.438357	7.90885	3.59879e-12	6.67659e+07	65982043	0.0170381	-0.460339	6.97648
1396	CcyanHa1_g1396.t1	BHE85284.1	vacuolar protein sorting-associated protein Vps4p	CMO281C	-	-	-	-	-	0	-	138.696	150.197	148.73	173.627	188.32	186.942	-0.0528894	7.9362	0.467334	13043262	2.44448e+07	-0.906222	-0.104153	7.11501
1397	CcyanHa1_g1397.t1	BHE85285.1	unknown ABC anion transporter	CMO283C	-	-	-	-	-	12	-	34.1649	37.6156	37.5386	50.0192	52.1924	51.0817	-0.216127	6.76199	0.000976612	2295012	2406841	-0.0686391	-0.0923857	7.96939
1398	CcyanHa1_g1398.t1	BHE85286.1	probable 3-oxo-5-alpha-steroid 4-dehydrogenase	CMO284C	-	-	-	-	-	7	-	91.8247	91.2944	90.9109	166.052	176.612	172.346	-0.635265	6.73951	1.70679e-26	8718050	11772323	-0.433322	-0.268226	6.28977
1399	CcyanHa1_g1399.t1	BHE85287.1	hypothetical protein, conserved	CMO285C	-	-	-	-	-	0	-	40.0654	36.8845	39.1491	50.5948	66.5354	58.1837	-0.318452	6.57333	0.000302402	4.4028e+06	11441968	-1.37784	-0.0906655	7.46149
1400	CcyanHa1_g1400.t1	BHE85288.1	40S ribosomal protein S11	CMO287C	-	-	-	-	-	0	-	1126.8	1099.71	1123.84	1146.69	930.574	1168.01	0.318507	8.97744	0.00070071	1.07145e+08	8.96064e+07	0.257889	-0.336845	4.95611
1401	CcyanHa1_g1401.t1	BHE85289.1	hypothetical protein	CMO288C	-	-	-	-	-	0	-	26.0269	27.3951	27.6666	32.1914	31.562	32.0592	0.0319415	7.25558	0.626687	7.85422e+06	1.76124e+07	-1.16505	-1.00754	9.30407
1402	CcyanHa1_g1402.t1	BHE85290.1	hypothetical protein	CMO289C	-	-	-	-	-	0	-	65.7073	68.8111	68.6289	105.155	110.629	101.131	-0.370888	5.88651	3.36186e-06	1844312	2.12593e+06	-0.205011	0.0507164	5.85166
1403	CcyanHa1_g1403.t1	BHE85291.1	ssrA RNA (tmRNA)-binding protein, small protein B	CMO290C	-	-	-	-	-	0	-	122.562	111.899	113.101	181.371	169.113	174.683	-0.319538	6.42158	1.14185e-05	n.d.	n.d.	n.d.	-0.066037	5.54028
1404	CcyanHa1_g1404.t1	BHE85292.1	ribose 5-phosphate isomerase	CMO291C	-	-	-	-	-	0	-	373.879	366.015	394.157	293.911	208.969	285.602	0.795937	8.20738	1.80495e-12	8.13758e+07	81711964	-0.00594678	0.0775271	5.91973
1405	CcyanHa1_g1405.t1	BHE85293.1	similar to EAP30 subunit of ELL complex	CMO296C	-	-	-	-	-	0	-	68.1911	75.3228	65.5667	126.258	124.884	120.83	-0.557674	6.23797	2.35588e-13	1.52528e+06	3.39816e+06	-1.15568	0.176046	6.04525
1406	CcyanHa1_g1406.t1	BHE85294.1	hypothetical protein	CMO297C	-	-	-	-	-	0	-	94.6051	85.0022	88.6801	103.941	78.6336	111.953	0.143046	5.38696	0.313615	n.d.	96620.2	n only	0.0379262	5.64036
1407	CcyanHa1_g1407.t1	BHE85295.1	hypothetical protein	CMO298C	MYB-related	-	-	-	-	0	-	54.6829	51.1836	54.3864	88.6281	104.141	100.356	-0.594523	6.10303	1.28356e-13	2619434	5.36113e+06	-1.03328	0.047931	6.43636
1408	CcyanHa1_g1408.t1	BHE85296.1	cyclophilin	CMO300C	-	-	-	-	-	0	-	1192.27	1154.9	1193.61	1669.47	1469.17	1650.51	-0.162827	9.37941	0.044743	5.44579e+08	3.4999e+08	0.637827	0.107712	5.08789
1409	CcyanHa1_g1409.t1	BHE85297.1	60S ribosomal protein L18a	CMO302C	-	-	-	-	-	0	-	916.121	919.173	959.282	865.46	670.666	806.265	0.526495	8.82161	3.20524e-08	227738534	174215530	0.386505	-0.0773472	5.24433
1410	CcyanHa1_g1410.t1	BHE85298.1	similar to mitochondrial carrier protein	CMO303C	-	-	-	-	-	1	-	66.9743	62.9346	61.3702	88.9945	88.5771	81.2619	-0.162541	6.37038	0.0305394	1.81922e+06	2978896	-0.711457	0.0358318	6.52848
1411	CcyanHa1_g1411.t1	BHE85299.1	probable myo-inositol dehydrogenase	CMO306C	-	-	-	-	-	0	-	298.316	282.992	302.545	376.817	264.245	364.062	0.0858555	8.52272	0.504836	452879701	8.30627e+08	-0.875073	-0.0807738	6.60449
1412	CcyanHa1_g1412.t1	BHE85300.1	similar to adipocyte-specific protein 4	CMO305C	-	-	-	-	-	1	-	71.6634	70.2528	71.4447	80.7273	96.0877	90.2062	-0.0479342	6.44395	0.548609	9074545	15721407	-0.792833	0.0722582	6.70306
1413	CcyanHa1_g1413.t1	BHE85301.1	hypothetical protein	CMO304C	-	-	-	-	-	0	-	166.29	169.301	162.696	221.506	232.27	198.871	-0.117748	6.89682	0.102849	110336	421204	-1.93261	-0.10431	5.67647
1414	CcyanHa1_g1414.t1	BHE85302.1	hypothetical protein	CMX139C	-	-	-	-	-	1	-	40.9679	39.7357	31.6954	57.551	65.4909	41.3469	-0.279746	3.61492	0.117614	529116	193737	1.44948	5.77107e-05	4.32524
1415	CcyanHa1_g1415.t1	BHE85303.1	probable homocysteine S-methyltransferase	CMO308C	-	-	-	-	-	0	-	18.0391	30.5016	17.8087	40.0875	34.3299	32.6077	-0.42406	3.37275	0.0309267	n.d.	n.d.	n.d.	0.0268288	5.06513
1416	CcyanHa1_g1416.t1	BHE85304.1	hypothetical protein	CMO309C	-	-	-	-	-	0	-	71.8214	77.0029	83.4019	61.6936	67.7722	58.721	0.57239	6.61882	1.66105e-14	1.63131e+06	138894	3.55397	-2.62205	8.8248
1417	CcyanHa1_g1417.t1	BHE85305.1	60S ribosomal protein L7	CMO310C	-	-	-	-	-	0	-	1490.94	1379.71	1415.84	1235.83	938.258	1248.77	0.596477	9.83934	3.17153e-08	1.19795e+08	1.13737e+08	0.0748712	-0.252543	5.8039
1418	CcyanHa1_g1418.t1	BHE85306.1	similar to mitochondrial presequence translocase subunit Tim23	CMO311C	-	-	-	-	-	3	-	262.483	235.773	255.325	263.067	243.112	262.614	0.245419	7.64998	0.000479655	595746	1073213	-0.849167	0.0997758	5.86918
1419	CcyanHa1_g1419.t1	BHE85307.1	similar to pre-mRNA cleavage complex II protein Clp1	CMO312C	-	-	-	-	-	0	-	56.4464	54.3692	60.4868	93.4634	105.375	93.3132	-0.498223	6.84495	2.94986e-13	2.41304e+06	7.80338e+06	-1.69324	-0.006255	7.22008
1420	CcyanHa1_g1420.t1	BHE85308.1	DNA primase, small subunit	CMO313C	-	-	-	-	-	0	-	35.5055	34.5431	38.7576	76.8311	80.2589	96.3418	-0.943768	6.23492	7.24732e-24	2.63465e+06	9047235	-1.77986	-0.0353408	6.73895
1421	CcyanHa1_g1421.t1	BHE85309.1	photosystem II stability/assembly factor HCF136	CMO314C	-	-	-	-	-	0	-	222.981	226.937	215.89	207.557	185.261	217.34	0.400077	8.0767	3.07728e-07	86103493	6.69429e+07	0.363141	-0.00727071	6.72426
1422	CcyanHa1_g1422.t1	BHE85310.1	similar to mitochondrial magnesium transporter Mrs2p	CMO315C	-	-	-	-	-	2	-	116.161	108.213	114.073	113.769	123.339	115.705	0.214323	7.36353	0.000450036	642412	664248	-0.048224	-0.0272335	7.1854
1423	CcyanHa1_g1423.t1	BHE85311.1	hypothetical protein	CMO316C	-	-	-	-	-	0	-	124.034	129.377	119.996	210.424	235.498	208.666	-0.535254	8.76291	2.16612e-13	27852673	5.16237e+07	-0.890217	0.0486559	7.76075
1424	CcyanHa1_g1424.t1	BHE85312.1	similar to carboxyphosphonoenolpyruvate mutase	CMO317C	-	-	-	-	-	0	-	138.52	140.857	136.189	152.603	144.987	154.165	0.154306	7.24281	0.0147466	3.36892e+07	4.5779e+07	-0.4424	-0.078656	6.51132
1425	CcyanHa1_g1425.t1	BHE85313.1	similar to glutathione S-transferase family protein	CMO318C	-	-	-	-	-	0	-	164.253	175.424	184.125	230.509	212.543	210.971	-0.0501694	6.95803	0.526571	59047908	5.89223e+07	0.00307297	0.0871708	5.72223
1426	CcyanHa1_g1426.t1	BHE85314.1	hypothetical protein, conserved	CMO319C	-	-	-	-	-	0	-	52.3039	51.9905	54.5972	62.9946	72.3538	67.2283	-0.0768409	6.58249	0.289824	3.28123e+06	7.06126e+06	-1.10569	-0.028824	7.0607
1427	CcyanHa1_g1427.t1	BHE85315.1	hypothetical protein	CMO321C	-	-	-	-	-	0	-	52.9852	54.6998	52.6306	76.1642	88.5538	74.3011	-0.30315	7.07357	1.95406e-05	1.01549e+06	4.72447e+06	-2.21797	0.0310377	7.60893
1428	CcyanHa1_g1428.t1	BHE85316.1	similar to S-adenosylmethionine tRNA ribosyltransferase	CMO322C	-	-	-	-	-	0	-	43.6838	46.0769	42.9571	56.5171	58.2357	56.0526	-0.0904326	6.26833	0.220436	6.73381e+06	1.50586e+07	-1.16109	0.101319	6.75704
1429	CcyanHa1_g1429.t1	BHE85317.1	hypothetical protein	CMO323C	-	-	-	-	-	0	-	3.9745	4.40439	3.96858	5.56438	8.0256	6.03486	-0.398293	3.36893	0.022546	n.d.	n.d.	n.d.	-0.00803447	7.40023
1430	CcyanHa1_g1430.t1	BHE85318.1	4-amino-4-deoxychorismate (ADC) synthase	CMO324C	-	-	-	-	-	0	-	34.1176	29.2982	36.5991	49.3077	58.3711	54.1041	-0.419676	6.60816	7.83792e-07	773927	3.74301e+06	-2.27393	-0.0185028	7.67098
1431	CcyanHa1_g1431.t1	BHE85319.1	hypothetical protein	CMO325C	-	-	-	-	-	0	-	17.8666	17.1845	17.9112	24.325	25.7081	24.119	-0.212386	4.24731	0.0942667	n.d.	n.d.	n.d.	-0.0744978	6.23826
1432	CcyanHa1_g1432.t1	BHE85320.1	hypothetical protein	CMO326C	-	-	-	-	-	3	-	93.3597	93.3576	96.8825	113.322	132.837	128.279	-0.125708	6.94109	0.0714666	2.11519e+06	1.73446e+06	0.286297	0.0481408	6.40476
1433	CcyanHa1_g1433.t1	BHE85321.1	similar to sucrose transporter	CMO328C	-	-	-	-	-	12	-	102.024	96.4422	94.8246	78.2582	87.4244	74.7242	0.560027	6.98749	9.38646e-17	217675	243291	-0.160505	0.0392031	6.98165
1434	CcyanHa1_g1434.t1	BHE85322.1	sister-chromatide cohesion complex Cohesin, subunit SA	CMO331C	-	-	-	-	-	0	-	43.2768	48.5314	51.6279	126.553	144.866	135.489	-1.23171	7.97237	1.33863e-59	2263420	1.31927e+07	-2.54317	0.125472	7.95921
1435	CcyanHa1_g1435.t1	BHE85323.1	hypothetical protein	CMO372C	-	-	-	-	-	0	-	146.049	148.54	144.183	247.536	285.026	262.07	-0.582039	7.38971	2.08727e-20	1.03731e+06	2.13128e+06	-1.03888	0.161244	5.90503
1436	CcyanHa1_g1436.t1	BHE85324.1	similar to micrococcal nuclease, mitochondrial precursor	CMO332C	-	-	-	SP(Sec/SPI)	-	0	-	140.243	154.158	158.993	304.948	348.548	295.613	-0.792449	8.3993	5.85369e-24	n.d.	377434	n only	-0.0236894	7.03782
1437	CcyanHa1_g1437.t1	BHE85325.1	hypothetical protein, conserved	CMO333C	-	-	-	-	-	0	-	27.8085	26.9576	28.0487	33.9076	37.0541	30.6315	-0.0250149	5.65606	0.834604	418526	2.01999e+06	-2.27096	-0.0761216	7.04583
1438	CcyanHa1_g1438.t1	BHE85326.1	similar to nucleolar RNA-binding protein	CMO334C	-	-	-	-	-	0	-	48.2306	50.3126	45.1799	56.7296	53.457	58.4097	0.0465877	5.89624	0.641293	811908	2.20208e+06	-1.43948	0.0220982	6.81196
1439	CcyanHa1_g1439.t1	BHE85327.1	similar to J-domain protein D3	CMO337C	-	-	-	-	-	1	-	27.1114	29.5393	32.4932	24.6352	24.4775	27.8727	0.485561	5.77309	6.71598e-07	2136723	2635316	-0.302576	0.153232	7.19528
1440	CcyanHa1_g1440.t1	BHE85328.1	hypothetical protein	CMO338C	-	-	-	-	-	1	-	26.7831	24.6252	30.0881	69.9089	70.8406	65.7338	-1.07177	5.52857	1.39633e-29	1.95193e+06	4.63588e+06	-1.24794	0.0743305	6.52399
1441	CcyanHa1_g1441.t1	BHE85329.1	hypothetical protein, conserved	CMO340C	-	-	-	-	-	0	-	42.4139	45.7	44.863	61.9883	60.5571	60.3929	-0.188494	6.63219	0.0042905	12504875	18429560	-0.559531	0.0389847	7.45715
1442	CcyanHa1_g1442.t1	BHE85330.1	similar to protease	CMO341C	-	-	-	-	-	1	-	38.156	38.1367	33.5724	59.844	60.6288	54.5857	-0.397565	6.43258	2.68338e-07	541246	1.13298e+06	-1.06577	0.019129	7.30775
1443	CcyanHa1_g1443.t1	BHE85331.1	similar to acetohydroxy acid synthase, large subunit	CMO344C	-	-	-	-	-	0	-	103.891	103.251	101.512	77.7595	82.8715	74.185	0.667923	8.19472	3.97673e-23	4.19432e+07	6.05261e+07	-0.529122	0.0748303	8.10664
1444	CcyanHa1_g1444.t1	BHE85332.1	probable aldehyde dehydrogenase	CMO345C	-	-	-	-	-	0	-	110.33	112.835	110.831	92.9568	116.422	106.804	0.354592	7.40038	1.07417e-06	5.54711e+06	7578367	-0.450151	0.132186	7.10411
1445	CcyanHa1_g1445.t1	BHE85333.1	similar to fatty acid hydroxylase (FAH1)	CMO346C	-	-	-	-	-	4	-	183.925	181.852	174.178	216.848	210.726	225.306	0.00149031	7.56265	0.99885	1410865	2.61487e+06	-0.890157	0.923292	6.97592
1446	CcyanHa1_g1446.t1	BHE85334.1	MYB-related protein	CMO347C	MYB-related	-	-	-	-	0	-	75.051	73.0009	79.7338	147.088	177.946	149.484	-0.78507	7.66852	6.46246e-26	3.37625e+06	9.2329e+06	-1.45136	0.176714	7.32956
1447	CcyanHa1_g1447.t1	BHE85335.1	6-4 photolyase	CMO348C	-	-	-	-	-	0	-	32.3647	31.8913	30.7669	48.6501	54.2885	51.19	-0.421673	5.93147	8.8291e-08	2.67186e+06	6.24242e+06	-1.22426	0.0265246	7.18629
1448	CcyanHa1_g1448.t1	BHE85336.1	similar to Machado-Joseph disease protein ataxin-3	CMO349C	-	-	-	-	-	0	-	59.949	58.6889	54.805	127.572	131.276	129.53	-0.885389	5.70072	8.82576e-27	n.d.	505215	n only	0.20343	5.72554
1449	CcyanHa1_g1449.t1	BHE85337.1	hypothetical protein	CMO350C	-	-	-	-	-	0	-	54.5532	61.2192	55.2468	66.5216	74.8584	65.4073	-0.00217286	6.25898	1	1.30506e+06	2.8737e+06	-1.13879	0.152835	6.79558
1450	CcyanHa1_g1450.t1	BHE85338.1	hypothetical protein	CMO351C	-	-	-	-	-	0	-	31.7486	28.3072	30.9625	47.0283	49.9517	45.5288	-0.373007	6.20783	7.78005e-07	94130	476117	-2.33859	0.0688272	7.54062
1451	CcyanHa1_g1451.t1	BHE85339.1	ATP-dependent RNA helicase	CMO352C	-	-	-	-	-	0	-	52.4336	53.0795	53.4413	60.913	68.803	65.998	-0.0254815	7.69226	0.715706	9.9344e+06	1.46796e+07	-0.563304	0.155503	8.30897
1452	CcyanHa1_g1452.t1	BHE85340.1	guanine nucleotide exchange factor	CMO355C	-	-	-	-	-	0	-	42.1112	42.5896	41.8791	41.8237	50.5845	44.3494	0.163188	8.02168	0.0311268	2.09851e+07	2.67856e+07	-0.352095	0.237068	9.23708
1453	CcyanHa1_g1453.t1	BHE85341.1	similar to ER membrane protein; Hsd1p	CMO357C	-	-	-	-	-	5	-	51.1735	56.5014	55.8125	94.6091	91.2138	80.5394	-0.436328	5.83184	2.99009e-06	n.d.	n.d.	n.d.	1.1146	7.53063
1454	CcyanHa1_g1454.t1	BHE85342.1	hypothetical protein, conserved	CMH005C	-	-	-	-	-	8	-	27.7306	25.5848	27.9612	48.3781	62.6898	51.7854	-0.72822	5.55203	1.06658e-11	n.d.	n.d.	n.d.	2.15782	10.4972
1455	CcyanHa1_g1455.t1	BHE85343.1	similar to trefoil factor	CMB162C	-	-	-	SP(Sec/SPI)	-	0	KTH variants: T	4.14896	4.34306	3.64587	20.1467	20.995	16.1532	-1.9645	4.82331	7.53175e-49	n.d.	n.d.	n.d.	1.29774	12.6186
1456	CcyanHa1_g1456.t1	BHE85344.1	similar to membrane-bound alpha-1,6-mannosyltransferase	CMT636C	-	-	-	-	GT32(109-189)	1	-	131.254	143.595	134.831	75.3048	86.3135	82.8557	1.01947	6.2946	4.29401e-43	n.d.	74127.9	n only	1.35177	8.50825
1457	CcyanHa1_g1457.t1	BHE85345.1	hypothetical protein, conserved	CMP003C	-	-	-	-	-	0	-	105.619	98.8931	98.288	99.6449	110.019	109.147	0.202481	7.25821	0.00169386	2.65572e+06	4.43867e+06	-0.741025	1.06534	8.02621
1458	CcyanHa1_g1458.t1	BHE85346.1	hypothetical protein, conserved	CMP004C	-	-	-	-	-	0	-	208.123	204.718	201.363	278.886	244.069	255.299	-0.0684568	7.54368	0.363476	13117683	1.46086e+07	-0.155303	0.749592	6.46597
1459	CcyanHa1_g1459.t1	BHE85347.1	hypothetical protein	CMP005C	-	-	-	-	-	0	-	91.6988	94.1862	91.6785	99.3238	117.806	112.429	0.0279135	7.16405	0.716545	2.45475e+06	3133414	-0.352157	0.67526	7.5071
1460	CcyanHa1_g1460.t1	BHE85348.1	60S ribosomal protein L13	CMP006C	-	-	-	-	-	0	-	2616.57	2483.22	2563.32	2080.98	1512.38	1983.45	0.729877	10.4237	5.01322e-11	4.60772e+07	38055121	0.275963	0.654069	6.29182
1461	CcyanHa1_g1461.t1	BHE85349.1	40S ribosomal protein S16	CMP007C	-	-	-	-	-	0	-	993.405	945.11	1015.91	708.245	596.725	698.413	0.833287	8.42609	4.35846e-24	3429265	2138184	0.681513	0.591903	5.48639
1462	CcyanHa1_g1462.t1	BHE85350.1	RNA polymerase II subunit	CMP008C	-	-	-	-	-	0	-	88.4989	85.9167	95.1787	94.3957	99.3167	113.992	0.0876127	5.20969	0.45369	2542743	2.18386e+06	0.219505	0.592323	5.54121
1463	CcyanHa1_g1463.t1	BHE85351.1	hypothetical protein	CMP010C	-	-	-	-	-	1	-	147.632	147.415	149.697	93.5099	85.8038	88.0354	1.00712	8.53013	9.08867e-48	1.60504e+07	2.46393e+07	-0.618354	0.658555	8.48685
1464	CcyanHa1_g1464.t1	BHE85352.1	60S ribosomal protein L34	CMP012C	-	-	-	-	-	0	-	1026.21	1024.34	1015.26	910.767	625.778	814.678	0.65409	8.56679	1.66909e-08	21763460	29158120	-0.42199	0.672663	5.35748
1465	CcyanHa1_g1465.t1	BHE85353.1	mitochondrial DNA replication protein YHM2	CMP013C	-	-	-	-	-	0	-	163.453	159.011	158.479	193.124	208.035	193.601	-0.0322126	7.41236	0.622819	3.596e+06	4680359	-0.380227	0.670575	6.54812
1466	CcyanHa1_g1466.t1	BHE85354.1	hypothetical protein, conserved	CMP014C	-	-	-	-	-	0	-	257.485	248.285	248.282	224.825	225.694	222.273	0.438519	8.03548	7.96666e-12	2671584	6259363	-1.22832	0.67781	7.13178
1467	CcyanHa1_g1467.t1	BHE85355.1	similar to Raf/ATN-like protein kinase, with ankyrin repeats	CMP015C	-	-	TKL_CTR1-DRK-2	-	-	0	-	52.1157	52.0674	51.3636	57.3768	68.6564	68.9409	-0.049765	7.72785	0.531867	20718569	2.89942e+07	-0.484838	0.629539	8.72315
1468	CcyanHa1_g1468.t1	BHE85356.1	hypothetical protein	CMP016C	-	-	-	-	-	5	-	49.7271	52.6044	51.0227	58.955	65.2608	60.4423	0.00499355	6.8847	0.939671	369730	1.21308e+06	-1.71413	0.695794	7.82306
1469	CcyanHa1_g1469.t1	BHE85357.1	probable CGI-27 protein	CMP017C	-	-	-	-	-	0	-	65.3223	65.0994	63.7411	68.2903	78.1073	68.4132	0.127283	6.14854	0.107383	6.47159e+06	10467299	-0.693698	0.628188	6.77541
1470	CcyanHa1_g1470.t1	BHE85358.1	probable coclaurine N-methyltransferase	CMP018C	-	-	-	-	-	0	-	59.1759	61.3075	64.2293	62.2055	58.2172	70.1604	0.23107	6.0996	0.0100164	3803963	8.32599e+06	-1.13012	0.61429	6.72369
1471	CcyanHa1_g1471.t1	BHE85359.1	hypothetical protein, conserved	CMP019C	-	-	-	-	-	0	-	32.3885	35.3482	35.4539	62.7687	68.5974	61.3961	-0.629341	7.65311	9.23015e-22	973760	3.12317e+06	-1.68137	0.638656	8.76716
1472	CcyanHa1_g1472.t1	BHE85360.1	hypothetical protein	CMX140C	-	-	-	-	-	1	-	2147.42	2188.44	2105.27	1941.49	1835.51	1982.41	0.434959	9.61219	1.79835e-09	n.d.	n.d.	n.d.	0.614608	5.08313
1473	CcyanHa1_g1473.t1	BHE85361.1	probable two-component sensor histidine kinase	CMP021C	-	-	-	-	-	0	-	79.6848	82.9354	81.4909	61.406	60.718	61.7992	0.682147	7.5108	2.73672e-32	7102576	5.36588e+06	0.404529	0.650268	7.79039
1474	CcyanHa1_g1474.t1	BHE85362.1	hypothetical protein	CMP022C	-	-	-	-	-	0	-	81.7043	80.2085	77.813	98.6279	109.076	94.2531	-0.0593192	7.46017	0.406795	4836966	4989562	-0.0448108	0.548869	7.63063
1475	CcyanHa1_g1475.t1	BHE85363.1	probable low-affinity phosphate transporter Pho91p	CMP026C	-	-	-	-	-	10	-	24.0221	25.8676	23.7941	24.519	28.2018	23.8572	0.215458	5.37219	0.0308354	832046	1.35615e+06	-0.704786	0.545956	7.31603
1476	CcyanHa1_g1476.t1	BHE85364.1	ATP-binding cassette, sub-family D (PMP)	CMP028C	-	-	-	-	-	4	-	134.467	143.937	142.973	170.555	177.68	174.878	-0.0384425	8.33329	0.60522	11340339	11056281	0.0365976	0.629064	7.65444
1477	CcyanHa1_g1477.t1	BHE85365.1	probable chromatin assembly factor 1 subunit B	CMP030C	-	-	-	-	-	0	-	108.948	118.832	124.353	218.612	198.793	225.62	-0.59639	7.89083	6.03935e-15	688782	2556843	-1.89224	0.610802	7.29191
1478	CcyanHa1_g1478.t1	BHE85366.1	hypothetical protein	CMX141C	-	-	-	-	-	1	-	433.766	389.587	395.829	316.56	321.225	340.33	0.596241	6.46941	1.44875e-16	4715750	1043350	2.17626	0.439845	4.91147
1479	CcyanHa1_g1479.t1	BHE85367.1	hypothetical protein, conserved	CMP031C	-	-	-	-	-	0	-	387.107	366.462	379.825	256.106	255.781	277.511	0.797103	7.91378	7.59686e-34	4.68537e+07	23754682	0.97995	0.563578	6.02802
1480	CcyanHa1_g1480.t1	BHE85368.1	hypothetical protein, conserved	CMP032C	-	-	-	-	-	1	-	75.7356	69.9693	74.2333	88.5861	94.588	100.427	-0.0893933	6.88914	0.196138	4.2721e+06	5.90044e+06	-0.465878	0.59125	7.15703
1481	CcyanHa1_g1481.t1	BHE85369.1	hypothetical protein	CMP034C	-	-	-	-	-	0	-	55.3886	58.5201	62.7332	72.6098	83.1666	70.9834	-0.0917491	5.58616	0.384926	675223	1.32758e+06	-0.975364	0.592468	5.89034
1482	CcyanHa1_g1482.t1	BHE85370.1	hypothetical protein	CMP036C	-	-	-	-	-	0	-	135.328	143.745	153.078	144.327	141.458	146.789	0.271436	8.1035	0.000143264	1.22021e+07	1.13947e+07	0.0987626	0.631275	7.7493
1483	CcyanHa1_g1483.t1	BHE85371.1	unknown transcriptional regulator	CMP037C	-	-	-	-	-	0	-	296.344	302.076	283.068	525.629	601.756	521.57	-0.628687	9.08017	6.07209e-17	798137	1.56873e+06	-0.974891	0.628592	6.84775
1484	CcyanHa1_g1484.t1	BHE85372.1	hypothetical protein	CMP040C	-	-	-	-	-	1	-	135.69	147.057	139.794	157.6	166.823	174.018	0.0369125	7.10602	0.606848	871260	1.15552e+06	-0.407368	0.606994	6.64045
1485	CcyanHa1_g1485.t1	BHE85373.1	hypothetical protein, conserved	CMP041C	-	-	-	-	-	9	-	74.7761	70.0706	74.6478	96.2118	97.7992	92.4907	-0.111118	7.48238	0.0761189	1657939	3.55323e+06	-1.09974	0.680974	7.82162
1486	CcyanHa1_g1486.t1	BHE85374.1	similar to U3 snoRNP component Utp13p	CMP042C	-	-	-	-	-	0	-	57.528	61.2741	58.7202	53.746	52.864	56.2999	0.398414	7.60301	1.69791e-10	1.40916e+07	2.35458e+07	-0.740631	0.537659	8.44696
1487	CcyanHa1_g1487.t1	BHE85375.1	RNA polymerase II third large subunit	CMP043C	-	-	-	-	-	0	-	85.2133	90.8162	88.2807	88.3503	86.1851	91.5319	0.264723	7.0897	2.05361e-05	1.38434e+07	20283059	-0.551072	0.497918	7.4807
1488	CcyanHa1_g1488.t1	BHE85376.1	replication factor C subunit 3	CMP045C	-	-	-	-	-	0	-	53.12	50.5228	58.2944	79.3122	69.0184	86.7893	-0.263389	6.1733	0.00798257	1.79652e+07	3.41879e+07	-0.928276	0.202911	7.01532
1489	CcyanHa1_g1489.t1	BHE85377.1	probable mycolic acid methyl transferase	CMP046C	-	-	-	-	-	0	-	49.5493	49.4873	48.1293	66.9339	69.6684	70.9661	-0.220497	7.36879	0.000187238	17549083	1.42586e+07	0.299566	0.484258	8.29408
1490	CcyanHa1_g1490.t1	BHE85378.1	hypothetical protein, conserved	CMP047C	-	-	-	-	-	3	-	124.71	131.818	137.134	203.278	207.763	200.799	-0.364038	7.7106	4.37038e-09	1.72551e+07	2.29417e+07	-0.410952	0.336993	7.31572
1491	CcyanHa1_g1491.t1	BHE85379.1	hypothetical protein	CMP049C	-	-	-	-	-	0	-	49.9572	49.3341	53.7731	3.16363	1.43502	2.95873	4.6239	6.33844	0	1.5634e+07	n.d.	2n only	-2.94179	10.6614
1492	CcyanHa1_g1492.t1	BHE85380.1	hypothetical protein, conserved	CMP050C	-	-	-	-	-	6	-	148.652	132.449	140.184	181.347	171.862	184.203	-0.0760743	7.53356	0.281297	1.68867e+06	3.83377e+06	-1.18288	0.217286	7.22716
1493	CcyanHa1_g1493.t1	BHE85381.1	DNA mismatch repair protein MutS, chloroplast precursor	CMP052C	-	-	-	-	-	0	-	49.9247	48.0602	52.8818	58.2994	59.0617	61.052	0.0319727	7.44743	0.641136	1.15332e+07	1.24391e+07	-0.109092	0.44733	8.33789
1494	CcyanHa1_g1494.t1	BHE85382.1	coatomer protein complex, subunit gamma	CMP053C	-	-	-	-	-	1	-	92.7027	92.8275	92.1242	72.3842	76.9914	79.1878	0.555965	7.86502	6.83402e-19	8.96636e+07	1.14313e+08	-0.350391	0.583837	8.32817
1495	CcyanHa1_g1495.t1	BHE85383.1	probable tRNA splicing endonuclease positive effector Sen1p	CMP054C	-	-	-	-	-	1	-	23.7524	25.4634	24.2909	30.4986	31.1415	29.2468	-0.0347097	6.49732	0.653687	2.35497e+06	5.19747e+06	-1.1421	0.565248	8.13283
1496	CcyanHa1_g1496.t1	BHE85384.1	hypothetical protein, conserved	CMP057C	-	-	-	-	-	0	-	234	250.533	229.164	197.249	216.06	202.34	0.487642	8.84896	8.30101e-12	7.18253e+06	1.11702e+07	-0.637088	0.612159	7.6107
1497	CcyanHa1_g1497.t1	BHE85385.1	similar to ferredoxin-thioredoxin reductase, variable chain	CMP058C	-	-	-	-	-	0	-	410.229	400.376	408.845	379.966	356.542	380.984	0.400475	7.29135	5.62344e-11	4.75494e+06	3.72488e+06	0.352231	0.487037	4.92013
1498	CcyanHa1_g1498.t1	BHE85386.1	hypothetical protein	CMP061C	-	-	-	-	-	0	-	53.9431	53.0324	53.3582	46.8848	46.5381	57.3243	0.369413	5.6597	0.000259636	2847435	1.47705e+06	0.946948	0.487039	6.59112
1499	CcyanHa1_g1499.t1	BHE85387.1	similar to TGF beta receptor associated protein-1	CMP062C	-	-	-	-	-	3	-	189.446	198.948	184.207	174.737	195.376	179.469	0.333384	7.27095	1.33676e-07	3499114	1957828	0.837736	0.579747	6.27801
1500	CcyanHa1_g1500.t1	BHE85388.1	similar to solute carrier protein	CMP064C	-	-	-	-	-	4	-	204.996	184.948	178.331	123.483	94.6265	131.142	0.977143	7.29737	1.37853e-20	34027448	36195944	-0.0891291	0.623559	6.77814
1501	CcyanHa1_g1501.t1	BHE85389.1	DNA excision repair protein ERCC2/XPD	CMP065C	-	-	-	-	-	1	-	62.1687	61.7334	62.3915	68.416	67.758	71.0041	0.121714	7.20185	0.0477707	2.92225e+06	6.16124e+06	-1.07614	0.467289	7.99688
1502	CcyanHa1_g1502.t1	BHE85390.1	hypothetical protein	CMP066C	-	-	-	-	-	5	-	73.4752	76.0451	70.657	90.3052	106.582	94.9545	-0.131835	6.2684	0.102943	n.d.	n.d.	n.d.	0.549472	6.48669
1503	CcyanHa1_g1503.t1	BHE85391.1	UDP-3-O-[3-hydroxymyristoyl] glucosamine N-acyltransferase	CMP067C	-	-	-	-	-	0	-	67.899	72.8587	74.6926	102.204	101.58	89.2707	-0.176041	5.92195	0.0551641	5102556	8959591	-0.812213	0.600533	6.11962
1504	CcyanHa1_g1504.t1	BHE85392.1	hypothetical protein	CMP068C	-	-	-	-	-	0	-	33.2368	37.0478	39.5956	110.176	104.651	103.165	-1.26572	5.94481	2.90803e-48	n.d.	95849.2	n only	0.588368	6.60434
1505	CcyanHa1_g1505.t1	BHE85393.1	MYB-related protein	CMP069C	MYB-related	-	-	-	-	0	-	87.4649	86.8759	89.3645	96.3426	94.3187	103.002	0.120609	6.77102	0.0747351	433442	1237660	-1.5137	0.525525	7.01607
1506	CcyanHa1_g1506.t1	BHE85394.1	stress-inducible pyridoxine biosynthesis protein SOR	CMP070C	-	-	-	-	-	0	-	316.928	282.498	292.866	263.018	205.573	252.451	0.580337	7.99056	9.39942e-10	140473128	105749000	0.40965	0.575181	6.71224
1507	CcyanHa1_g1507.t1	BHE85395.1	hypothetical protein	CMP072C	-	-	-	-	-	11	-	57.8019	67.0594	57.3147	60.8357	72.4756	62.6033	0.169076	7.10013	0.0405951	3.13326e+06	2.91075e+06	0.106277	0.547338	7.85445
1508	CcyanHa1_g1508.t1	BHE85396.1	hypothetical protein	CMP074C	-	-	-	-	-	1	-	1.15779	1.17459	0.391887	278.742	282.203	254.053	-7.89406	7.35853	0	130405	1.23233e+06	-3.24031	2.13265	8.35082
1509	CcyanHa1_g1509.t1	BHE85397.1	protein phosphatase 5	CMP075C	-	-	-	-	-	0	-	128.563	146.827	130.856	123.865	131.134	125.529	0.368143	7.85686	1.87119e-07	5.67446e+07	4.04465e+07	0.48847	0.641407	7.56809
1510	CcyanHa1_g1510.t1	BHE85398.1	hypothetical protein	CMP077C	-	-	-	-	-	1	-	110.817	118.366	117.555	104.643	111.582	107.886	0.370063	6.84222	1.7273e-09	6.18427e+06	8037719	-0.378182	0.612312	6.83979
1511	CcyanHa1_g1511.t1	BHE85399.1	probable beta-galactosidase	CMP078C	-	-	-	-	-	1	-	300.807	286.895	290.685	284.256	319.595	298.925	0.235149	9.36161	0.00104704	4.83617e+06	7104760	-0.55492	0.756214	7.96405
1512	CcyanHa1_g1512.t1	BHE85400.1	hypothetical protein	CMP080C	-	-	-	-	-	3	-	60.5187	63.605	59.574	27.0511	23.2915	29.6347	1.47943	5.63901	2.44974e-50	2192395	490971	2.1588	0.562643	6.98511
1513	CcyanHa1_g1513.t1	BHE85401.1	hypothetical protein, conserved	CMP081C	-	-	-	-	-	0	-	666.685	617.524	650.871	515.862	421.555	506.284	0.695278	8.7395	5.19041e-15	17035559	2.04085e+07	-0.260623	0.567662	5.92815
1514	CcyanHa1_g1514.t1	BHE85402.1	uroporphyrinogen decarboxylase	CMP083C	-	-	-	-	-	0	-	86.8869	73.7873	81.2992	66.6716	65.6352	79.1651	0.47302	6.63693	6.19862e-08	1.19411e+07	1.39228e+07	-0.22152	0.625711	7.13421
1515	CcyanHa1_g1515.t1	BHE85403.1	mitochondrial phosphate translocator MIR1	CMP084C	-	-	-	-	-	4	-	119.957	135.783	128.002	117.706	119.329	110.227	0.415505	7.33245	4.0297e-10	4463893	4.29495e+06	0.0556598	0.44638	7.03623
1516	CcyanHa1_g1516.t1	BHE85404.1	similar to phosphoserine phosphatase	CMP085C	-	-	-	-	-	0	-	65.3421	70.5516	77.0683	72.075	76.0633	70.1972	0.233463	6.62188	0.00151428	5.82905e+06	6978133	-0.25958	0.472111	7.05098
1517	CcyanHa1_g1517.t1	BHE85405.1	hypothetical protein, conserved	CMP086C	-	-	-	-	-	2	-	2774.21	2802.81	2871.86	2051.55	1624.92	2000.44	0.845656	10.0727	3.96419e-19	700372	806799	-0.204088	0.29581	5.06873
1518	CcyanHa1_g1518.t1	BHE85406.1	probable dehydrogenase	CMP087C	-	-	-	-	-	0	-	317.559	316.002	332.13	234.152	217.937	243.946	0.745783	9.06121	4.42036e-24	6.04696e+07	5.31732e+07	0.18551	0.63524	7.64449
1519	CcyanHa1_g1519.t1	BHE85407.1	hypothetical protein, conserved	CMP088C	-	-	-	-	-	0	-	205.27	184.127	191.252	196.779	194.014	188.803	0.277031	7.28148	1.58066e-05	11942039	9795272	0.285892	0.639381	6.25237
1520	CcyanHa1_g1520.t1	BHE85408.1	hypothetical protein	CMP089C	-	-	-	-	-	0	-	104.322	96.5763	98.164	124.433	133.125	119.565	-0.0605075	7.46555	0.377567	1.12633e+07	1.2069e+07	-0.0996799	0.578461	7.30557
1521	CcyanHa1_g1521.t1	BHE85409.1	cyclin G associated kinase	CMP090C	-	-	NAK	-	-	0	-	58.856	60.584	58.384	50.1403	51.753	52.1104	0.482597	6.47767	6.99774e-14	4938251	4969041	-0.00896728	0.438613	7.49845
1522	CcyanHa1_g1522.t1	BHE85410.1	mRNA (guanine-7-)methyltransferase	CMP091C	-	-	-	-	-	0	-	22.7196	29.3586	30.7104	53.3574	55.7327	56.1578	-0.729941	5.38419	6.77396e-11	491772	6.67315e+06	-3.76231	0.389145	6.80524
1523	CcyanHa1_g1523.t1	BHE85411.1	hypothetical protein	CMP092C	-	-	-	-	-	2	-	347.144	338.6	325.021	249.652	252.054	256.067	0.691267	7.30749	1.81173e-31	n.d.	n.d.	n.d.	0.565469	5.18411
1524	CcyanHa1_g1524.t1	BHE85412.1	hypothetical protein	CMP094C	-	-	-	-	-	0	-	4.03106	4.52998	3.84768	2.82178	1.91285	1.88723	1.1654	3.40527	5.46424e-12	269189	n.d.	2n only	0.599752	9.98768
1525	CcyanHa1_g1525.t1	BHE85413.1	similar to C-methyltransferase	CMP096C	-	-	-	-	-	0	-	335.854	354.098	314.243	183.832	172.74	179.671	1.17906	7.97611	2.84443e-61	25873443	27731069	-0.100031	0.545363	7.45457
1526	CcyanHa1_g1526.t1	BHE85414.1	similar to A/G-specific adenine glycosylase	CMP098C	-	-	-	-	-	0	-	62.3842	62.2604	68.8674	81.368	83.1407	77.4707	-0.052398	6.68862	0.488187	2.23242e+06	2.65607e+06	-0.250687	0.460387	7.34182
1527	CcyanHa1_g1527.t1	BHE85415.1	hypothetical protein, conserved	CMP099C	-	-	-	-	-	0	-	95.2995	102.441	100.842	135.349	114.656	109.676	0.00127341	6.90933	0.983365	1.13929e+06	1867493	-0.712973	0.556021	6.65236
1528	CcyanHa1_g1528.t1	BHE85416.1	hypothetical protein	CMP100C	-	-	-	-	-	0	-	147.289	149.351	141.639	122.54	134.306	131.292	0.450997	7.18285	1.11057e-13	3.14622e+07	19822528	0.666477	0.397658	6.70864
1529	CcyanHa1_g1529.t1	BHE85417.1	hypothetical protein, conserved	CMP102C	-	-	-	-	-	10	-	70.801	76.8129	71.4671	57.6886	65.8444	58.8161	0.537425	6.62428	7.82236e-15	40861.1	123389	-1.59442	0.560302	7.35478
1530	CcyanHa1_g1530.t1	BHE85418.1	Cytochrome c oxidase assembly factor 4-like, mitochondrial	CMX142C	-	-	-	-	-	0	-	91.7948	98.331	86.8363	72.5276	60.1104	70.5396	0.723831	4.27646	2.62743e-08	4031340	1516684	1.41034	0.354981	4.76459
1531	CcyanHa1_g1531.t1	BHE85419.1	hypothetical protein	CMP105C	-	-	-	-	-	3	-	75.8748	74.1294	75.4408	119.043	96.3099	113.777	-0.272928	7.57783	0.00115142	3.78853e+06	6.05586e+06	-0.676696	0.645143	7.83604
1532	CcyanHa1_g1532.t1	BHE85420.1	hypothetical protein, conserved	CMP106C	-	-	-	-	-	5	-	554.739	544.969	520.253	334.112	317.79	335.823	0.987973	8.32222	4.12195e-46	n.d.	n.d.	n.d.	0.478438	6.21125
1533	CcyanHa1_g1533.t1	BHE85421.1	probable glutamate decarboxylase	CMP107C	-	-	-	-	-	0	-	55.9358	59.1415	57.0356	46.4925	47.4541	50.8182	0.52592	6.54843	3.32301e-15	7.44754e+06	8.13411e+06	-0.127222	0.457097	7.56633
1534	CcyanHa1_g1534.t1	BHE85422.1	similar to retinol dehydrogenase 8 (all-trans)	CMP110C	-	-	-	-	-	0	-	52.6494	55.5996	59.2173	59.9574	56.8691	64.011	0.162934	5.98196	0.0662075	3.66607e+07	3.78778e+07	-0.0471189	0.552315	6.80222
1535	CcyanHa1_g1535.t1	BHE85423.1	similar to second and third steps of methylation pathway for phosphatidylcholine biosynthesis; Opi3p	CMP111C	-	-	-	-	-	6	-	150.965	155	161.123	142.324	123.311	149.05	0.446272	6.82322	1.27759e-08	47986091	20288522	1.24195	0.520118	6.20147
1536	CcyanHa1_g1536.t1	BHE85424.1	5-oxo-L-prolinase	CMP112C	-	-	-	-	-	0	-	45.8948	43.5686	44.1833	45.7883	43.3227	43.1983	0.288073	7.40523	3.31791e-06	2.13707e+07	2.7327e+07	-0.354692	0.511657	8.47458
1537	CcyanHa1_g1537.t1	BHE85425.1	hypothetical protein	CMP113C	-	-	-	-	-	0	-	16.5301	17.0654	17.1613	12.9327	14.3331	13.3514	0.593994	6.06712	4.70201e-16	5.918e+06	1.58754e+07	-1.42361	0.571859	8.80225
1538	CcyanHa1_g1538.t1	BHE85426.1	mutS family DNA mismatch repair protein MSH2	CMP114C	-	-	-	-	-	0	-	42.5132	46.19	44.0178	88.5405	100.096	91.0574	-0.801924	7.563	2.10913e-35	1.13336e+06	4.1051e+06	-1.85681	0.556625	8.11002
1539	CcyanHa1_g1539.t1	BHE85427.1	similar to Ap-4-A phosphorylase II	CMP115C	-	-	-	-	-	0	-	120.64	116.766	122.378	126.895	136.409	121.779	0.173958	7.01308	0.00554562	5.87407e+06	7.03412e+06	-0.260009	0.561829	6.84304
1540	CcyanHa1_g1540.t1	BHE85428.1	block of proliferation 1	CMP117C	-	-	-	-	-	0	-	55.7348	54.6234	56.3833	53.6371	54.5479	50.3028	0.344609	6.73787	2.66225e-08	6.29384e+06	1.29872e+07	-1.04508	0.454726	7.60601
1541	CcyanHa1_g1541.t1	BHE85429.1	E3 ubiquitin ligase SCF complex SKP1 subunit	CMP118C	-	-	-	-	-	0	-	156.972	153.368	146.797	177.271	199.94	157.964	0.044502	6.3426	0.624047	493836	530262	-0.102673	0.545023	5.73959
1542	CcyanHa1_g1542.t1	BHE85430.1	GTP cyclohydrolase II / 3,4-dihydroxy-2-butanone 4-phosphate synthase	CMP119C	-	-	-	-	-	0	-	138.594	137.406	140.537	105.904	104.882	109.758	0.652492	7.61923	7.27772e-29	29300608	3.10742e+07	-0.0847844	0.538694	7.38103
1543	CcyanHa1_g1543.t1	BHE85431.1	unknown kinase with aarF domain	CMP122C	-	-	-	-	-	2	-	109.896	102.904	98.2551	95.4112	100.822	93.0024	0.379553	7.8327	2.06723e-08	5.20833e+06	4.21838e+06	0.304133	0.651855	7.78396
1544	CcyanHa1_g1544.t1	BHE85432.1	V-type ATPase V1 subunit B	CMP123C	-	-	-	-	-	0	-	148.864	148.04	157.414	162.856	170.694	158.449	0.157691	7.80159	0.0138205	3.3762e+07	3.16595e+07	0.0927634	0.5588	7.22953
1545	CcyanHa1_g1545.t1	BHE85433.1	probable lactoylglutathione lyase	CMP124C	-	-	-	-	-	0	-	188.55	182.325	188.754	138.004	137.165	138.608	0.709675	7.54109	7.80512e-35	116685564	5.45993e+07	1.09567	0.462982	6.78738
1546	CcyanHa1_g1546.t1	BHE85434.1	similar to 3-oxoacyl-(acyl-carrier-protein) reductase	CMP126C	-	-	-	-	-	0	-	79.7675	69.9262	78.4104	58.7769	65.095	60.5214	0.581362	5.89189	8.70621e-12	17143121	13093343	0.388796	0.547986	6.68909
1547	CcyanHa1_g1547.t1	BHE85435.1	hypothetical protein, conserved	CMP127C	-	-	-	-	-	1	-	210.222	220.455	236.789	282.569	309.746	297.636	-0.142414	7.46739	0.0325487	2.18163e+06	3129193	-0.520381	0.598387	6.6017
1548	CcyanHa1_g1548.t1	BHE85436.1	casein kinase II, alpha subunit	CMP128C	-	-	CMGC_CK2	-	-	0	-	196.269	194.206	197.331	234.269	229.836	230.009	0.0336934	8.09877	0.638913	2.77959e+07	3.21261e+07	-0.208874	0.57709	7.06229
1549	CcyanHa1_g1549.t1	BHE85437.1	fructose-1,6-bisphosphatase	CMP129C	-	-	-	-	-	0	-	421.141	405.055	401.825	401.367	387.098	402.194	0.318524	8.65184	3.96174e-06	58201747	4.90056e+07	0.248117	0.541324	6.7418
1550	CcyanHa1_g1550.t1	BHE85438.1	similar to microtubule-associated protein	CMP130C	-	-	-	-	-	0	-	63.8907	66.4175	63.0205	130.261	161.509	142.956	-0.893667	8.32852	9.16542e-30	1.69089e+06	7.60242e+06	-2.16868	0.583387	8.32975
1551	CcyanHa1_g1551.t1	BHE85439.1	hypothetical protein, conserved	CMP133C	-	-	-	-	-	0	-	68.2623	70.2542	78.213	62.2787	47.4114	63.5851	0.596245	5.87465	3.04307e-07	6221553	1.05672e+07	-0.764253	0.531538	6.5322
1552	CcyanHa1_g1552.t1	BHE85440.1	similar to transcriptional adaptor like protein	CMP134C	MYB-related	-	-	-	-	0	-	69.3433	68.0208	73.0876	118.719	129.555	124.602	-0.55145	7.78512	1.20334e-18	1969841	5.20735e+06	-1.40247	0.489509	7.86185
1553	CcyanHa1_g1553.t1	BHE85441.1	hypothetical protein	CMP135C	C2C2-GATA	-	-	-	-	0	-	123.532	126.68	137.505	1.55977	1.28845	1.61476	6.70324	6.00564	0	601520	n.d.	2n only	-2.92612	9.24776
1554	CcyanHa1_g1554.t1	BHE85442.1	hypothetical protein, conserved	CMP136C	-	-	-	-	-	0	-	140.492	147.022	137.273	126.261	138.292	145.236	0.328826	7.12587	8.62805e-07	6.50493e+07	33620172	0.952206	0.312782	6.93652
1555	CcyanHa1_g1555.t1	BHE85443.1	similar to RAN binding protein	CMP137C	-	-	-	-	-	0	-	69.6606	71.4468	72.9366	90.9434	99.4608	92.0574	-0.127082	7.5831	0.0431625	9.76757e+06	1.43624e+07	-0.556225	0.471412	7.96751
1556	CcyanHa1_g1556.t1	BHE85444.1	U6 snRNA-associated Sm-like protein LSm6	CMP138C	-	-	-	-	-	0	-	215.735	221.366	204.271	293.311	264.961	270.412	-0.0959958	6.00887	0.27906	255805	132299	0.951242	0.429978	5.16889
1557	CcyanHa1_g1557.t1	BHE85445.1	hypothetical protein	CMP364C	-	-	-	-	-	0	-	81.9233	104.669	88.8935	129.076	138.951	141.167	-0.2974	6.13815	0.00170619	6544504	5.50267e+06	0.250151	0.484646	6.0101
1558	CcyanHa1_g1558.t1	BHE85446.1	probable mitochondrial ATP-dependent RNA helicase Suv3	CMP140C	-	-	-	-	-	0	-	44.6641	44.916	45.2873	49.9168	51.657	45.6539	0.144181	6.78795	0.0288752	1.71586e+06	2.90258e+06	-0.758404	0.530946	8.02531
1559	CcyanHa1_g1559.t1	BHE85447.1	similar to acyltransferase Tafazzin	CMP142C	-	-	-	-	-	0	-	120.687	118.605	126.207	105.298	111.279	118.043	0.403024	7.24952	1.42512e-10	4.03578e+06	3.30753e+06	0.287095	0.527485	7.10784
1560	CcyanHa1_g1560.t1	BHE85448.1	hypothetical protein	CMP143C	-	-	-	-	-	0	-	111.589	109.335	118.646	120.376	121.535	119.65	0.182126	7.36167	0.00254678	5.29533e+07	4.48851e+07	0.238483	0.565076	7.06149
1561	CcyanHa1_g1561.t1	BHE85449.1	heat shock protein Hsp70, cytosolic	CMP145C	-	-	-	-	-	0	-	200.874	196.805	218.201	231.1	223.093	232.495	0.116052	8.67412	0.119496	995699577	1.66841e+09	-0.744695	0.550394	7.74821
1562	CcyanHa1_g1562.t1	BHE85450.1	probabale Mg2+ transporter MgtE	CMP149C	-	-	-	-	-	5	-	53.0625	56.0025	57.1621	69.8372	74.8748	80.1074	-0.160255	6.65392	0.0249634	9750013	9.70779e+06	0.00626135	0.506213	7.27535
1563	CcyanHa1_g1563.t1	BHE85451.1	unknown DNA-binding protein	CMP151C	-	TRAF	-	-	-	0	-	100.553	97.7981	97.8437	80.6202	91.5704	87.5991	0.464711	7.43206	2.48208e-14	3.85134e+06	3.11711e+06	0.30515	0.495257	7.62881
1564	CcyanHa1_g1564.t1	BHE85452.1	cytochrome c reductase (Complex III) cytochrome c1 subunit	CMP152C	-	-	-	SP(Sec/SPI)	-	1	-	330.345	328.695	344.688	385.299	339.437	350.318	0.173192	8.08526	0.023137	59823085	53194797	0.169417	0.474138	6.33088
1565	CcyanHa1_g1565.t1	BHE85453.1	similar to cytochrome B5	CMP154C	-	-	-	-	-	0	-	462.428	438.661	429.222	361.477	347.679	358.598	0.592042	7.59368	2.14092e-21	100123508	6.35639e+07	0.655501	0.449207	5.58109
1566	CcyanHa1_g1566.t1	BHE85454.1	hypothetical protein, conserved	CMP155C	-	-	-	-	-	0	-	140.871	145.244	147.868	166.255	173.062	176.214	0.0256883	7.38617	0.697523	4229030	4.77226e+06	-0.174347	0.513025	6.79501
1567	CcyanHa1_g1567.t1	BHE85455.1	similar to triacylglycerol lipase	CMP157C	-	-	-	-	-	0	-	254.762	250.319	263.241	131.86	149.798	137.101	1.14977	8.85813	3.84237e-61	5.26977e+07	2.69597e+07	0.966937	0.498165	7.95433
1568	CcyanHa1_g1568.t1	BHE85456.1	similar to dehydrogenase	CMP158C	-	-	-	-	-	0	-	73.5545	63.9516	76.8333	44.7641	45.8367	50.8477	0.876726	5.92667	5.36116e-21	14753945	9.52272e+06	0.631655	0.36106	6.80194
1569	CcyanHa1_g1569.t1	BHE85457.1	U6 snRNA-associated Sm-like protein LSm5	CMP159C	-	-	-	-	-	0	-	121.58	124.688	147.947	197.704	188.743	191.163	-0.282637	5.50847	0.00545267	373720	262731	0.508371	0.535693	5.11611
1570	CcyanHa1_g1570.t1	BHE85458.1	protease IV	CMP160C	-	-	-	-	-	1	-	84.4832	88.0089	92.1749	86.1576	95.4877	91.0072	0.230513	7.71661	0.000362812	7.55956e+06	7.53641e+06	0.00442592	0.508235	7.89912
1571	CcyanHa1_g1571.t1	BHE85459.1	similar to dual specificity protein phosphatase	CMP161C	-	-	-	-	-	0	-	99.1543	120.101	103.699	190.889	199.17	185.001	-0.560223	6.9733	7.45777e-14	334920	934343	-1.48013	0.42217	6.53897
1572	CcyanHa1_g1572.t1	BHE85460.1	hypothetical protein, conserved	CMP162C	-	-	-	-	-	0	-	80.8415	85.7471	81.7102	89.8539	111.448	93.1589	0.0284659	7.7893	0.740332	1.52649e+06	1.69001e+06	-0.146812	0.52926	8.11269
1573	CcyanHa1_g1573.t1	BHE85461.1	similar to ribonuclease III (rnc)	CMP164C	-	-	-	-	-	0	-	58.3798	48.645	58.742	61.2997	64.3677	56.4935	0.136305	6.80018	0.103603	1.45004e+06	1.94018e+06	-0.420092	0.487291	8.03591
1574	CcyanHa1_g1574.t1	BHE85462.1	hypothetical protein, conserved	CMP165C	-	-	-	-	-	6	-	350.342	333.328	341.791	312.151	359.666	302.656	0.347925	8.76406	5.76775e-06	1250303	1007681	0.311239	0.448935	7.12511
1575	CcyanHa1_g1575.t1	BHE85463.1	phycocyanin-associated rod linker protein	CMP166C	-	-	-	-	-	0	-	6916.29	7380.34	7282.78	4710.59	5172.07	4909.63	0.819166	12.8078	2.06647e-32	1.45432e+09	1.11617e+09	0.381795	0.480558	6.82228
1576	CcyanHa1_g1576.t1	BHE85464.1	hypothetical protein	CMP167C	-	-	-	-	-	0	-	86.0576	95.0364	98.7901	166.435	188.665	167.617	-0.630509	6.94112	4.15613e-19	419657	2.37233e+06	-2.49902	0.390568	6.80829
1577	CcyanHa1_g1577.t1	BHE85465.1	similar to expression regulator of ATP synthase Nca2p	CMP169C	-	-	-	-	-	1	-	43.4814	50.5377	48.1367	80.4675	86.6968	83.5856	-0.546842	6.98678	4.52871e-16	9.73041e+06	1.89478e+07	-0.961458	0.00493145	8.68585
1578	CcyanHa1_g1578.t1	BHE85466.1	similar to formamidopyrimidine-DNA glycosylase	CMP170C	-	-	-	-	-	0	-	115.597	115.44	107.423	0.794572	0.45841	0.143626	8.07885	6.12569	0	4514627	n.d.	2n only	-3.64555	10.1307
1579	CcyanHa1_g1579.t1	BHE85467.1	hypothetical protein	CMP171C	-	-	-	-	-	0	-	192.653	203.34	186.331	110.26	103.886	105.768	1.13767	6.63435	3.86697e-64	465598	465217	0.00118073	-0.47567	6.56841
1580	CcyanHa1_g1580.t1	BHE85468.1	similar to protein-S-isoprenylcysteine O-methyltransferase	CMP173C	-	-	-	-	-	0	-	510.976	500.082	497.02	494.684	442.355	512.215	0.331003	8.64229	2.4896e-05	32642897	40615262	-0.315253	0.138815	6.66982
1581	CcyanHa1_g1581.t1	BHE85469.1	60S ribosomal protein L31	CMP175C	-	-	-	-	-	0	-	905.09	865.065	855.89	654.078	549.867	657.236	0.770441	8.01285	5.01574e-21	3646298	5999252	-0.71835	-0.0171582	5.0425
1582	CcyanHa1_g1582.t1	BHE85470.1	similar to TFIIF interacting component of CTD phosphatase Fcp1p	CMP176C	-	-	-	-	-	0	-	29.5234	30.6556	32.0658	48.8746	59.0129	50.9504	-0.510605	7.59918	1.47663e-12	6.62607e+06	1.56671e+07	-1.24151	0.384573	9.25901
1583	CcyanHa1_g1583.t1	BHE85471.1	hypothetical protein	CMP182C	-	-	-	-	-	0	-	70.1832	77.8491	73.4381	107.967	111.211	105.041	-0.278488	6.63646	2.94596e-05	427148	1.05097e+06	-1.29891	0.482064	7.29067
1584	CcyanHa1_g1584.t1	BHE85472.1	similar to ubiquitin conjugating enzyme E2	CMP181C	-	-	-	-	-	0	-	404.079	443.652	417.386	417.155	453.851	436.382	0.226665	8.06978	0.00110587	1480193	2465860	-0.736306	0.397202	6.12316
1585	CcyanHa1_g1585.t1	BHE85473.1	similar to ubiquitin conjugating enzyme E2	CMP178C	-	-	-	-	-	0	-	172.917	167.06	173.244	222.489	213.282	204.21	-0.0466456	6.4025	0.549903	3265654	3.20948e+06	0.0250303	0.519329	5.54611
1586	CcyanHa1_g1586.t1	BHE85474.1	60S ribosomal protein L10A	CMP179C	-	-	-	-	-	0	-	1353.43	1293.56	1243.97	1320.74	1013.64	1271.37	0.381942	9.62739	0.00021619	164160212	9.00088e+07	0.866967	0.235277	6.04486
1587	CcyanHa1_g1587.t1	BHE85475.1	hypothetical protein, conserved	CMP184C	-	-	-	-	-	0	-	170.773	138.677	155.206	118.859	126.341	139.984	0.549703	6.40087	8.80272e-10	4646831	7287136	-0.649105	0.544492	5.46198
1588	CcyanHa1_g1588.t1	BHE85476.1	probable 2-epi-valiolone synthase	CMP183C	-	-	-	-	-	0	-	62.6714	63.0205	59.8447	71.941	70.1322	71.8297	0.0702398	6.35908	0.346933	7.87663e+06	6.8309e+06	0.205504	0.34431	6.9845
1589	CcyanHa1_g1589.t1	BHE85477.1	hypothetical protein	CMP186C	-	-	-	-	-	0	-	60.7332	53.047	62.0659	87.4025	75.0757	81.5273	-0.199321	5.50715	0.0628097	2205029	2.83445e+06	-0.362271	0.480648	6.3239
1590	CcyanHa1_g1590.t1	BHE85478.1	hypothetical protein	CMP187C	-	-	-	-	-	0	-	131.919	133.98	130.254	129.359	118.946	110.946	0.411376	6.48927	2.60604e-08	45430970	26257750	0.790933	0.428467	6.53103
1591	CcyanHa1_g1591.t1	BHE85479.1	hypothetical protein	CMP188C	-	-	-	-	-	0	-	61.1738	62.2663	60.3759	59.7351	63.8225	57.1826	0.298168	8.72144	1.97197e-05	2.81487e+07	3.08438e+07	-0.131912	0.539481	9.70808
1592	CcyanHa1_g1592.t1	BHE85480.1	probable selenophosphate synthetase	CMP189C	-	-	-	-	-	0	-	77.3085	74.2791	78.9433	107.208	119.063	114.118	-0.287733	7.31614	2.40547e-06	1.24951e+07	1.44394e+07	-0.208648	0.517188	7.48893
1593	CcyanHa1_g1593.t1	BHE85481.1	myo-inositol 1-phosphate synthase	CMP190C	-	-	-	-	-	0	-	120.928	122.924	129.214	94.4153	103.012	102.058	0.591122	7.4653	8.20687e-23	29291355	2.2653e+07	0.370774	0.477367	7.48124
1594	CcyanHa1_g1594.t1	BHE85482.1	similar to high light inducible protein	CMP191C	-	-	-	-	-	0	-	247.746	250.118	235.596	237.367	222.047	242.932	0.338045	7.27426	2.21112e-07	359582	176472	1.02688	0.652455	6.02347
1595	CcyanHa1_g1595.t1	BHE85483.1	hypothetical protein	CMP192C	-	-	-	-	-	0	-	99.9129	100.594	102.87	117.71	117.327	115.571	0.0640122	7.01346	0.302213	5033817	4121445	0.288503	0.51088	7.1149
1596	CcyanHa1_g1596.t1	BHE85484.1	malate dehydrogenase, mitochondrial precursor	CMP193C	-	-	-	-	-	0	-	367.551	372.348	361.958	336.963	302.356	322.498	0.46924	8.68189	1.6007e-10	56200922	88073852	-0.64812	0.520123	6.92077
1597	CcyanHa1_g1597.t1	BHE85485.1	similar to bestrophin	CMP198C	-	-	-	-	-	4	-	144.348	136.939	140.613	168.13	195.479	187.601	-0.110067	7.72272	0.114204	588546	212711	1.46826	0.500577	7.33441
1598	CcyanHa1_g1598.t1	BHE85486.1	similar to bestrophin	CMP200C	-	-	-	-	-	5	-	72.137	70.9112	73.2695	103.966	114.061	100.324	-0.285327	6.89973	9.89077e-06	394372	521702	-0.403669	0.590594	7.09877
1599	CcyanHa1_g1599.t1	BHE85487.1	similar to bestrophin	CMP204C	-	-	-	-	-	4	-	109.45	113.303	102.38	128.227	117.284	119.763	0.105819	7.2461	0.141798	1.39624e+06	2.69702e+06	-0.949821	0.549252	7.11545
1600	CcyanHa1_g1600.t1	BHE85488.1	hypothetical protein, conserved	CMP203C	-	-	-	-	-	0	-	79.7691	73.2887	77.2898	52.8892	49.2905	53.1627	0.843949	6.82311	3.17856e-37	5.77315e+06	6.43984e+06	-0.157666	0.549177	7.33401
1601	CcyanHa1_g1601.t1	BHE85489.1	similar to transcriptional regulator	CMP201C	-	-	-	-	-	0	-	670.275	613.099	608.734	821.402	824.496	811.411	-0.102747	8.72355	0.166069	2.53295e+07	4.93447e+07	-0.962074	0.41975	5.48329
1602	CcyanHa1_g1602.t1	BHE85490.1	similar to ribosomal protein L11 methyltransferase	CMQ306C	-	-	-	-	-	0	-	74.0795	76.3264	75.5289	88.2172	85.6084	84.41	0.0793526	6.22909	0.285852	1924430	2.30519e+06	-0.260457	0.754594	7.31851
1603	CcyanHa1_g1603.t1	BHE85491.1	hypothetical protein, conserved	CMQ308C	-	-	-	-	-	0	-	154.061	160.838	169.527	252.664	275.353	274.442	-0.454522	7.93929	1.02573e-11	1.83689e+07	4.1795e+07	-1.18607	0.606673	6.96134
1604	CcyanHa1_g1604.t1	BHE85492.1	similar to glucosyltransferase	CMQ309C	-	-	-	-	GT57(14-529)	13	-	50.5343	48.2331	55.3203	46.8874	45.837	50.4132	0.381014	6.34387	9.06445e-07	651035	481892	0.434027	0.583901	7.34611
1605	CcyanHa1_g1605.t1	BHE85493.1	hypothetical protein, conserved	CMQ312C	-	-	-	-	-	1	-	60.5778	51.9769	61.9029	43.6749	51.8525	52.1922	0.517119	6.09826	2.50712e-08	2.08102e+06	3951952	-0.925273	0.502329	7.14227
1606	CcyanHa1_g1606.t1	BHE85494.1	hypothetical protein	CMQ313C	-	-	-	-	-	0	-	64.9698	65.6317	67.1296	61.7381	76.5107	75.9387	0.161762	6.04587	0.0786201	48979.1	153575	-1.64871	0.548997	6.4975
1607	CcyanHa1_g1607.t1	BHE85495.1	hypothetical protein	CMX164C	-	-	-	-	-	0	-	484.651	503.254	501.37	231.529	277.819	260.198	1.22745	7.06594	6.48683e-80	n.d.	n.d.	n.d.	0.598103	4.94116
1608	CcyanHa1_g1608.t1	BHE85496.1	exonuclease	CMQ316C	-	-	-	-	-	0	-	81.8245	76.8958	80.4072	62.7955	57.2746	58.5145	0.694179	7.40613	1.46788e-27	2.19399e+07	2.64016e+07	-0.267072	0.581536	7.91794
1609	CcyanHa1_g1609.t1	BHE85497.1	hypothetical protein, conserved	CMQ317C	-	-	-	-	-	1	-	106.71	104.584	113.484	74.9357	72.2473	73.2493	0.831658	7.2005	1.59102e-42	1.0801e+07	8.69965e+06	0.31214	0.628963	7.26225
1610	CcyanHa1_g1610.t1	BHE85498.1	hypothetical protein	CMQ318C	-	-	-	-	-	1	-	112.746	110.104	115.039	109.788	107.7	83.744	0.430649	5.14792	0.000131069	247002	84165.4	1.55323	0.560457	4.94101
1611	CcyanHa1_g1611.t1	BHE85499.1	hypothetical protein, conserved	CMQ319C	-	-	-	-	-	2	-	143.558	141.313	138.124	111.796	107.059	113.53	0.624036	6.0874	3.37916e-17	25986200	7.10758e+06	1.87032	0.46841	5.83635
1612	CcyanHa1_g1612.t1	BHE85500.1	hypothetical protein	CMQ320C	-	-	-	-	-	0	-	63.036	67.2674	63.2324	60.0871	69.9029	68.0805	0.24258	5.93439	0.00455307	1.892e+06	3.37851e+06	-0.836476	0.54377	6.55266
1613	CcyanHa1_g1613.t1	BHE85501.1	hypothetical protein	CMQ321C	-	-	-	-	-	0	-	71.5358	61.2178	77.2576	60.3428	64.0137	65.2869	0.421767	5.29558	9.1002e-05	902270	1348202	-0.579406	0.507342	5.91076
1614	CcyanHa1_g1614.t1	BHE85502.1	V-type ATPase V0 subunit c	CMQ323C	-	-	-	-	-	4	-	455.943	428.804	428.411	399.443	353.012	388.31	0.477283	7.6042	9.20198e-12	1182070	2189970	-0.889596	0.436485	5.26859
1615	CcyanHa1_g1615.t1	BHE85503.1	polyribonucleotide nucleotidyltransferase	CMQ324C	-	-	-	-	-	0	-	43.4913	50.2234	48.0482	45.8995	40.4126	45.1367	0.381417	6.89971	1.07622e-06	1.02641e+07	9.44462e+06	0.120039	0.59608	7.93724
1616	CcyanHa1_g1616.t1	BHE85504.1	hypothetical protein	CMQ325C	-	-	-	-	-	0	-	88.177	83.7263	84.8264	54.1944	59.7152	55.2295	0.876283	6.65811	1.47807e-44	6.71994e+07	3.29962e+07	1.02615	0.63479	7.08068
1617	CcyanHa1_g1617.t1	BHE85505.1	hypothetical protein, conserved	CMQ328C	-	-	-	-	-	0	-	157.708	166.312	159.618	208.532	260.832	204.85	-0.204355	8.51733	0.0235734	3585778	5.11408e+06	-0.512187	0.532492	7.46575
1618	CcyanHa1_g1618.t1	BHE85506.1	hypothetical protein	CMQ329C	-	-	-	-	-	0	-	30.5374	27.4499	30.7733	67.7331	61.446	65.1682	-0.856475	6.14023	3.07821e-26	141646	1.43708e+06	-3.34278	0.581893	7.46324
1619	CcyanHa1_g1619.t1	BHE85507.1	hypothetical protein, conserved	CMQ330C	-	-	-	-	-	0	-	30.546	29.8195	28.9001	32.1245	30.5843	38.5082	0.101781	4.84728	0.454674	1.44839e+06	2293645	-0.663193	0.538263	6.42546
1620	CcyanHa1_g1620.t1	BHE85508.1	similar to DEAH-box RNA helicase Dhr1	CMQ331C	-	-	-	-	-	0	-	44.2203	45.4021	45.0062	50.0089	54.9922	51.0835	0.0603525	7.68319	0.349933	4.36069e+06	8.89608e+06	-1.02861	0.575491	8.65629
1621	CcyanHa1_g1621.t1	BHE85509.1	unknown heme-binding protein	CMQ332C	-	-	-	-	-	0	-	85.0324	93.9791	92.7174	75.4786	73.0653	71.8963	0.571305	5.23306	3.45044e-09	1541920	595529	1.37248	0.549737	5.47688
1622	CcyanHa1_g1622.t1	BHE85510.1	hypothetical protein	CMQ334C	-	-	-	-	-	0	-	65.0024	66.0739	64.1723	71.4673	73.2273	73.5331	0.114423	6.85331	0.0661507	2396074	5.57637e+06	-1.21865	0.576691	7.37991
1623	CcyanHa1_g1623.t1	BHE85511.1	leucyl--tRNA ligase	CMQ336C	-	-	-	-	-	0	-	93.7594	91.2015	99.9652	82.6223	85.2244	83.5932	0.453726	8.14173	9.23829e-12	3.64446e+07	5.38143e+07	-0.562283	0.582793	8.23977
1624	CcyanHa1_g1624.t1	BHE85512.1	2-isopropylmalate synthase	CMQ337C	-	-	-	-	-	0	-	205.173	187.444	197.538	141.685	141.68	149.44	0.721907	8.34963	2.25022e-25	9.161e+07	1.12732e+08	-0.29932	0.549042	7.62629
1625	CcyanHa1_g1625.t1	BHE85513.1	similar to ATP-dependent RNA helicase deaD	CMQ338C	-	-	-	-	-	0	-	137.116	136.628	144.05	130.404	123.511	133.962	0.381568	6.73865	5.04951e-09	1042138	1.33846e+06	-0.361026	0.531537	6.56101
1626	CcyanHa1_g1626.t1	BHE85514.1	similar to chloroplast inner membrane protein Tic110	CMQ342C	-	-	-	-	-	2	-	201.907	197.279	194.499	122.51	98.9439	129.277	1.0321	9.16311	2.28151e-26	2.86916e+08	2.69294e+08	0.0914486	0.54665	8.55191
1627	CcyanHa1_g1627.t1	BHE85515.1	hypothetical protein	CMQ343C	-	-	-	-	-	0	-	60.4976	59.2144	60.4706	66.9869	66.0392	68.9857	0.110332	6.75439	0.0883578	718666	1748817	-1.28299	0.499285	7.44651
1628	CcyanHa1_g1628.t1	BHE85516.1	GTP-binding protein of Nug1 family	CMQ345C	-	-	-	-	-	0	-	45.0417	50.0576	50.0152	44.3076	48.5942	45.3436	0.340914	6.33609	3.48216e-06	9.04229e+06	6251572	0.532469	0.613003	7.5093
1629	CcyanHa1_g1629.t1	BHE85517.1	probable D-lactate dehydrogenase (cytochrome)	CMQ347C	-	-	-	-	-	0	-	85.51	88.2225	85.0927	67.1122	71.9248	69.6296	0.585129	7.39425	4.42036e-24	1.34588e+07	1.51133e+07	-0.167266	0.559497	7.71733
1630	CcyanHa1_g1630.t1	BHE85518.1	eukaryotic translation initiation factor eIF-4F	CMQ348C	-	-	-	-	-	0	-	191.459	193.76	189.942	173.031	183.594	183.844	0.364029	9.81379	8.09478e-08	143963831	1.29604e+08	0.151593	0.58571	8.87518
1631	CcyanHa1_g1631.t1	BHE85519.1	hypothetical protein	CMQ349C	-	-	-	-	-	0	-	38.6947	38.4309	40.097	49.0113	61.6243	50.2169	-0.181954	8.04143	0.0325383	1.16563e+07	1.714e+07	-0.556256	0.558141	9.1907
1632	CcyanHa1_g1632.t1	BHE85520.1	probable 1,4-benzoquinone reductase	CMQ350C	-	-	-	-	-	0	-	2384.12	2228	2201.84	1685.44	1747.13	1705.48	0.681431	10.2037	2.50706e-22	45962503	4.87777e+07	-0.0857632	0.470387	5.74518
1633	CcyanHa1_g1633.t1	BHE85521.1	hypothetical protein, conserved	CMQ351C	-	-	-	-	-	0	-	89.1799	94.0029	98.2319	104.368	109.223	97.8374	0.122629	6.18331	0.115128	237955	127514	0.900033	0.580857	6.16616
1634	CcyanHa1_g1634.t1	BHE85522.1	hypothetical protein	CMQ352C	-	-	-	-	-	2	-	24.1417	25.2154	26.9248	87.313	99.0846	88.6302	-1.57768	7.81068	7.92773e-116	10600751	2.39994e+07	-1.17883	0.494503	8.76745
1635	CcyanHa1_g1635.t1	BHE85523.1	ring-box protein 1	CMQ353C	-	-	-	-	-	0	-	182.643	206.404	159.644	225.674	243.415	209.878	-0.0333277	6.1115	0.771032	1.98702e+06	4498006	-1.17868	0.400163	5.11253
1636	CcyanHa1_g1636.t1	BHE85524.1	phenylalanine--tRNA ligase, mt?	CMQ354C	-	-	-	-	-	0	-	171.022	168.819	174.697	152.939	139.671	151.985	0.484434	7.7143	1.39003e-13	6.95897e+07	7.42715e+07	-0.0939352	0.431812	7.13738
1637	CcyanHa1_g1637.t1	BHE85525.1	hypothetical protein	CMQ355C	-	-	-	-	-	0	-	352.731	326.309	347.921	252.67	212.82	240.73	0.812923	8.55054	3.48016e-23	5.55205e+06	6.14738e+06	-0.146952	0.415605	7.25413
1638	CcyanHa1_g1638.t1	BHE85526.1	hypothetical protein	CMQ356C	-	-	-	-	-	0	-	80.4726	78.4618	81.1584	85.0302	83.7116	83.8822	0.200198	7.39501	0.000656744	1.05151e+06	1.58425e+06	-0.591335	0.489099	7.7995
1639	CcyanHa1_g1639.t1	BHE85527.1	similar to candidate tumor suppressor	CMQ358C	-	-	-	-	-	0	-	89.766	96.3649	93.5866	95.0288	93.4135	86.0482	0.296588	6.04939	0.000150057	2257891	2370891	-0.0704535	0.392548	6.11447
1640	CcyanHa1_g1640.t1	BHE85528.1	mannose-6-phosphate isomerase	CMQ359C	-	-	-	-	-	0	-	55.0555	56.1351	56.4172	55.122	52.1119	46.7288	0.391036	5.97722	3.0044e-06	3.11416e+06	3.42932e+06	-0.139081	0.377172	7.04694
1641	CcyanHa1_g1641.t1	BHE85529.1	hypothetical protein	CMQ360C	-	-	-	-	-	0	-	92.6851	95.8109	94.4777	88.2304	83.3206	84.575	0.416314	6.0202	4.41455e-08	716400	392881	0.866673	0.2485	6.43802
1642	CcyanHa1_g1642.t1	BHE85530.1	hypothetical protein	CMQ361C	-	-	-	SP(Sec/SPI)	-	4	-	119.685	135.078	126.906	66.6958	58.3509	56.3121	1.34232	6.66876	2.62207e-66	12144202	1.94439e+06	2.64287	-0.270749	7.16174
1643	CcyanHa1_g1643.t1	BHE85531.1	hypothetical protein	CMQ362C	-	-	-	SP(Sec/SPI)	-	0	-	314.947	347.125	338.28	6.84916	4.70224	4.15983	6.23368	6.42832	0	n.d.	n.d.	n.d.	-3.99264	9.81411
1644	CcyanHa1_g1644.t1	BHE85532.1	SWI/SNF related, matrix associated, actin dependent regulator of chromatin, subfamily a	CMQ363C	-	SNF2	-	-	-	0	-	89.7083	83.6873	88.3459	103.252	104.973	104.821	0.015881	8.24494	0.837028	4.37997e+07	86202960	-0.976816	0.366972	8.68431
1645	CcyanHa1_g1645.t1	BHE85533.1	hypothetical protein, conserved	CMQ364C	-	-	-	-	-	6	-	80.6631	73.2389	79.3047	121.729	122.465	128.263	-0.399294	6.87437	3.71731e-10	1405640	1285720	0.128651	0.345863	6.98308
1646	CcyanHa1_g1646.t1	BHE85534.1	phosphoribosylformylglycinamidine synthase	CMQ365C	-	-	-	-	-	0	-	95.4477	92.3678	94.7643	106.037	107.467	104.649	0.102694	8.67013	0.135331	6.0511e+07	6.65547e+07	-0.137343	0.467773	8.8002
1647	CcyanHa1_g1647.t1	BHE85535.1	similar to nucleosome/chromatin assembly factor C	CMQ367C	-	-	-	-	-	0	-	40.7135	40.4946	43.4747	35.7816	39.0045	40.7054	0.386188	6.75586	9.06853e-09	1.14751e+07	1.50873e+07	-0.394823	0.463595	8.10757
1648	CcyanHa1_g1648.t1	BHE85536.1	unknown periplasmic-binding protein of ABC transporter	CMQ368C	-	-	-	SP(Sec/SPI)	-	1	-	66.5662	69.5217	67.9063	46.123	42.9848	44.7229	0.881261	6.77737	2.32684e-44	12407253	5.47094e+06	1.18132	0.407691	7.77883
1649	CcyanHa1_g1649.t1	BHE85537.1	similar to submergence induced, nickel-binding protein	CMQ369C	-	-	-	-	-	0	-	204.112	182.123	189.553	119.989	107.408	144.769	0.9087	6.53053	5.47083e-21	26674476	29444020	-0.142515	0.529426	5.95058
1650	CcyanHa1_g1650.t1	BHE85538.1	hypothetical protein, conserved	CMQ371C	-	-	-	-	-	10	-	125.702	138.256	131.396	156.546	151.663	150.667	0.0577341	7.76198	0.413566	2739141	2.24604e+06	0.286339	0.394742	7.36896
1651	CcyanHa1_g1651.t1	BHE85539.1	hypothetical protein, conserved	CMQ373C	-	-	-	-	-	0	-	96.2446	105.213	102.038	111.236	108.642	102.25	0.184053	6.57577	0.00838379	1.9455e+06	3.74132e+06	-0.943411	0.168018	6.65391
1652	CcyanHa1_g1652.t1	BHE85540.1	similar to chaperone DnaJ	CMQ374C	-	-	-	-	-	2	-	316.47	301.753	315.469	366.156	365.564	367.891	0.0381797	7.56911	0.560168	3.04636e+07	35381378	-0.215905	0.306873	5.95882
1653	CcyanHa1_g1653.t1	BHE85541.1	hypothetical protein	CMQ375C	-	-	-	-	-	1	-	124.055	133.827	116.332	152.665	158.723	148.514	-0.0234238	7.04257	0.762813	30717407	2.57737e+07	0.253159	0.0448958	6.97559
1654	CcyanHa1_g1654.t1	BHE85542.1	hypothetical protein, conserved	CMQ376C	-	-	-	-	-	0	ESCRT3: CHMP1	228.922	224.324	238.917	0	1.02305	2.30785	8.05524	6.31954	0	6713057	n.d.	2n only	-4.12586	9.78109
1655	CcyanHa1_g1655.t1	BHE85543.1	hypothetical protein, conserved	CMQ378C	-	-	-	-	-	0	-	23.9555	13.0196	19.5471	16.5766	22.1349	17.5916	0.28991	2.25629	0.259566	n.d.	45537.8	n only	-1.45456	5.78933
1656	CcyanHa1_g1656.t1	BHE85544.1	calcium-transporting ATPase, plasma membrane type	CMQ379C	-	-	-	-	-	10	-	51.8489	52.2692	51.7661	42.7332	49.4268	43.0669	0.478376	7.3804	5.88328e-14	7.59175e+06	1.13611e+07	-0.581594	0.306338	8.56365
1657	CcyanHa1_g1657.t1	BHE85545.1	similar to COPII coated vesicle component Sec24	CMQ380C	-	-	-	-	-	0	-	41.5976	42.3054	44.8253	52.7117	57.3034	54.3511	-0.0799109	7.28233	0.211546	1.63319e+07	2.12237e+07	-0.377984	0.510177	8.31682
1658	CcyanHa1_g1658.t1	BHE85546.1	hypothetical protein, conserved	CMQ381C	-	-	-	-	-	0	-	58.4397	62.2444	55.4173	143.553	122.637	144.828	-0.946925	5.83039	1.54764e-21	858222	3.75806e+06	-2.13056	0.499512	6.24865
1659	CcyanHa1_g1659.t1	BHE85547.1	similar to U3 snoRNP component Utp15p	CMQ382C	-	-	-	-	-	0	-	135.919	128.299	134.618	124.206	117.449	130.066	0.376473	7.64951	1.32831e-08	6134115	5672014	0.112994	0.413922	7.78568
1660	CcyanHa1_g1660.t1	BHE85548.1	histidine biosynthesis bifunctional protein HisIE	CMQ383C	-	-	-	-	-	0	-	126.949	132.334	116.919	129.798	119.422	141.454	0.223561	6.28609	0.0116096	6.45707e+06	4.74554e+06	0.444308	0.499293	5.99832
1661	CcyanHa1_g1661.t1	BHE85549.1	probable pre-mRNA splicing factor ATP-dependent RNA helicase PRP16	CMQ385C	-	-	-	-	-	0	-	29.3442	34.5058	33.2516	34.7968	40.558	39.3315	0.0330356	6.3369	0.719436	1.65946e+06	3.1338e+06	-0.917202	0.501687	7.75079
1662	CcyanHa1_g1662.t1	BHE85550.1	similar to V-type ATPase V1 subunit H	CMQ386C	-	-	-	-	-	0	-	59.2494	57.8262	58.6897	51.7337	57.2412	57.4367	0.35575	6.31565	3.85323e-07	2.95496e+07	2.97061e+07	-0.00762405	0.532765	7.28036
1663	CcyanHa1_g1663.t1	BHE85551.1	similar to DNA/RNA-binding protein translin/TB-RBP	CMQ388C	-	-	-	-	-	0	-	69.6961	66.3633	67.5077	73.2403	73.2074	74.1837	0.159687	5.62936	0.067214	18146654	9.77876e+06	0.89198	0.272626	6.25455
1664	CcyanHa1_g1664.t1	BHE85552.1	hypothetical protein, conserved	CMQ389C	-	-	-	-	-	4	-	139.889	144.661	149.852	140.989	144.562	139.898	0.301768	6.87036	5.53857e-07	6.62855e+06	2.63189e+06	1.33259	0.557193	6.5816
1665	CcyanHa1_g1665.t1	BHE85553.1	hypothetical protein	CMX165C	-	-	-	-	-	0	-	85.5937	84.8569	79.6719	76.0844	89.8859	79.8911	0.300029	5.33143	0.0022627	27719.4	120571	-2.12092	0.684403	5.90471
1666	CcyanHa1_g1666.t1	BHE85554.1	hypothetical protein	CMX166C	-	-	-	-	-	0	-	168.713	165.39	160.065	75.6034	66.4418	67.7766	1.50784	5.67362	9.79619e-63	609347	608543	0.00190481	0.594971	5.5945
1667	CcyanHa1_g1667.t1	BHE85555.1	hypothetical protein	CMQ391C	-	-	-	-	-	0	-	388.604	396.972	368.697	325.356	282.618	340.042	0.559929	7.01607	4.62634e-13	1.71443e+07	1.68343e+07	0.0263207	0.517281	5.20234
1668	CcyanHa1_g1668.t1	BHE85556.1	hypothetical protein, conserved	CMQ390C	-	-	-	-	-	0	-	512.578	416.401	487.16	244.766	200.473	293.781	1.21183	8.15664	1.46211e-23	329801393	244891920	0.429452	0.445507	6.20528
1669	CcyanHa1_g1669.t1	BHE85557.1	hypothetical protein	CMQ392C	-	-	-	-	-	1	-	111.167	106.681	114.54	161.991	149.553	156.591	-0.220948	7.23122	0.000681048	1.97473e+07	3.38547e+07	-0.777698	0.522443	7.00593
1670	CcyanHa1_g1670.t1	BHE85558.1	chloroplast preprotein translocase SecA subunit	CMQ393C	-	-	-	-	-	0	-	64.0235	63.029	68.3883	47.8853	51.3452	48.3596	0.677728	7.38351	6.2764e-30	4.76421e+07	3.27115e+07	0.542437	0.497402	8.29081
1671	CcyanHa1_g1671.t1	BHE85559.1	probable platelet activating factor acetylhydrolase	CMQ394C	-	-	-	-	-	0	-	69.6748	72.3993	78.2614	71.2268	70.828	60.8376	0.386163	6.24865	2.44261e-06	4.01916e+06	6037106	-0.586965	0.477208	6.74592
1672	CcyanHa1_g1672.t1	BHE85560.1	26S proteasome regulatory subunit RPN9	CMQ395C	-	-	-	-	-	0	-	130.994	127.102	130.762	111.629	117.795	120.541	0.427925	7.14141	3.00964e-13	4.5075e+07	55871893	-0.309795	0.403101	7.05459
1673	CcyanHa1_g1673.t1	BHE85561.1	hypothetical protein	CMQ396C	-	-	-	-	-	4	-	73.8265	65.1819	66.1114	163.062	184.963	169.71	-1.05751	6.24495	4.05435e-43	n.d.	n.d.	n.d.	0.493572	6.29865
1674	CcyanHa1_g1674.t1	BHE85562.1	probable S-formylglutathione hydrolase	CMQ397C	-	-	-	-	-	0	-	100.898	104.536	97.114	102.663	93.391	103.24	0.291292	6.42623	0.000111271	21365340	11142283	0.939227	0.602843	6.69825
1675	CcyanHa1_g1675.t1	BHE85563.1	hypothetical protein, conserved	CMQ399C	-	-	-	-	-	0	-	390.108	395.269	375.136	391.517	439.523	388.09	0.203382	8.80262	0.00580607	9665619	12312345	-0.349172	0.539284	6.85681
1676	CcyanHa1_g1676.t1	BHE85564.1	unknown protease	CMQ405C	-	-	-	SP(Sec/SPI)	-	7	-	129.737	125.519	126.548	100.66	103.152	105.689	0.578429	7.38889	1.17386e-23	2.88918e+07	2.56216e+07	0.173301	0.550973	7.46622
1677	CcyanHa1_g1677.t1	BHE85565.1	similar to splicing factor 3a, subunit 3	CMQ406C	-	-	-	-	-	0	-	48.3466	48.5523	47.6748	58.4277	60.5294	62.4539	-0.0510495	6.42209	0.472209	1.63943e+06	3.48758e+06	-1.08903	0.569794	7.38674
1678	CcyanHa1_g1678.t1	BHE85566.1	hypothetical protein	CMQ407C	-	-	-	-	-	1	-	15.8077	16.7658	17.0797	21.7713	26.5332	24.4711	-0.277687	6.85743	0.000192521	9.52865e+06	2.0259e+07	-1.08822	0.540528	9.21742
1679	CcyanHa1_g1679.t1	BHE85567.1	hypothetical protein	CMX168C	-	-	-	-	-	1	-	122.849	116.375	129.342	174.423	220.463	180.828	-0.371148	5.48014	0.000507765	n.d.	203565	n only	0.519277	5.1726
1680	CcyanHa1_g1680.t1	BHE85568.1	hypothetical protein	CMQ409C	-	-	-	-	-	2	-	46.7583	55.5531	47.1074	68.9327	80.622	59.032	-0.20952	6.43038	0.0568895	1.02505e+06	669647	0.614217	0.521728	7.22025
1681	CcyanHa1_g1681.t1	BHE85569.1	probable 2-methylthioadenine synthetase	CMQ410C	-	-	-	-	-	0	-	102.992	100.08	100.628	89.8867	97.7075	99.3405	0.358278	7.29939	3.09009e-09	6.89168e+06	5.87248e+06	0.230886	0.471983	7.41931
1682	CcyanHa1_g1682.t1	BHE85570.1	similar to psbB mRNA maturation factor Mbb1	CMQ412C	-	-	-	-	-	1	-	97.2351	111.581	105.717	132.104	149.427	136.55	-0.136989	7.97028	0.0725768	110389	551721	-2.32134	0.527743	7.66523
1683	CcyanHa1_g1683.t1	BHE85571.1	hypothetical protein	CMQ420C	-	-	-	-	-	0	-	11.2916	12.1374	12.5229	17.7171	20.2433	17.0323	-0.341808	7.21205	2.4458e-06	17917967	2.73106e+07	-0.608052	0.521937	9.95765
1684	CcyanHa1_g1684.t1	BHE85572.1	mitochondrial ribosomal protein L4 precursor	CMQ421C	-	-	-	-	-	0	-	84.8281	98.6131	93.11	95.7784	95.1147	90.3292	0.246399	6.8269	0.000608038	1.20869e+07	1.62139e+07	-0.423785	0.48822	7.06333
1685	CcyanHa1_g1685.t1	BHE85573.1	hypothetical protein	CMQ423C	-	-	-	-	-	1	-	61.5987	65.1729	58.3057	66.5511	70.5395	73.0568	0.0926895	7.52575	0.188647	8.20399e+06	1.39792e+07	-0.768886	0.523296	8.21169
1686	CcyanHa1_g1686.t1	BHE85574.1	nuclear poly(A) polymerase	CMQ424C	-	-	-	-	-	2	-	100.684	98.7111	98.5035	107.231	120.586	113.419	0.0790022	7.41591	0.21676	3.93993e+06	5.30574e+06	-0.429383	0.521154	7.1982
1687	CcyanHa1_g1687.t1	BHE85575.1	similar to DNA polymerase lambda	CMQ426C	-	-	-	-	-	0	-	57.9406	53.9317	61.6572	60.22	72.0492	64.0785	0.0952705	6.96826	0.220161	9.4996e+06	11106280	-0.225437	0.558629	7.68382
1688	CcyanHa1_g1688.t1	BHE85576.1	carnitine carrier Crc1p	CMQ427C	-	-	-	-	-	0	-	72.0008	55.1754	63.1251	62.9397	44.6534	62.2236	0.439678	5.64682	0.00266041	23851932	10179021	1.22851	0.54294	6.51862
1689	CcyanHa1_g1689.t1	BHE85577.1	centromere protein E, CENP-E protein	CMQ429C	-	-	-	-	-	0	-	58.5736	60.7751	59.2483	101.715	109.801	100.693	-0.532037	8.08032	6.27595e-16	1.88875e+06	5.64433e+06	-1.57937	0.567152	8.39953
1690	CcyanHa1_g1690.t1	BHE85578.1	hypothetical protein	No hits	-	-	-	-	-	0	-	869.652	861.33	792.23	1092.04	1067.47	1112.81	-0.100672	8.7062	0.182454	n.d.	n.d.	n.d.	0.456093	5.03492
1691	CcyanHa1_g1691.t1	BHE85579.1	NADH dehydrogenase type II	CMQ432C	-	-	-	-	-	1	-	110.8	114.37	113.376	145.019	163.179	146.874	-0.153116	7.7476	0.0210672	3.82236e+06	8.17088e+06	-1.09603	0.522987	7.54175
1692	CcyanHa1_g1692.t1	BHE85580.1	hypothetical protein	CMQ433C	-	-	-	-	-	0	-	221.786	223.11	212.034	180.458	207.867	174.518	0.496302	7.40916	3.44947e-13	9711822	11400380	-0.231268	0.645743	6.51463
1693	CcyanHa1_g1693.t1	BHE85581.1	hypothetical protein	CMQ434C	-	-	-	-	-	0	-	169.932	180.038	186.66	241.223	277.044	244.88	-0.234728	7.9955	0.00126062	424872	1.33835e+06	-1.65535	0.670255	7.28546
1694	CcyanHa1_g1694.t1	BHE85582.1	glycolate oxidase, peroxysomal	CMQ436C	-	-	-	-	-	0	-	399.119	325.254	370.473	198.925	174.068	246.086	1.09646	8.36251	2.43549e-21	461047977	2.94619e+08	0.646069	0.652942	7.14883
1695	CcyanHa1_g1695.t1	BHE85583.1	hypothetical protein, conserved	CMQ438C	-	-	-	-	-	0	-	344.511	363.987	373.373	501.926	477.154	474.562	-0.153279	9.21399	0.0392563	1747580	2.06939e+06	-0.24385	0.569061	7.3949
1696	CcyanHa1_g1696.t1	BHE85584.1	probable lipoic acid synthase, mitochondrial precursor	CMQ441C	-	-	-	-	-	0	-	103.196	114.621	104.832	131.551	131.527	138.038	-0.0395973	7.16449	0.581329	6.69688e+06	6.65253e+06	0.0095867	0.606258	7.07782
1697	CcyanHa1_g1697.t1	BHE85585.1	similar to glycosyl transferase	CMQ442C	-	-	-	-	GT2(60-202)	2	-	72.0789	71.8751	76.9188	83.8708	81.6455	71.6399	0.165969	6.45366	0.0325323	3.45832e+06	8062037	-1.22107	0.539395	7.0211
1698	CcyanHa1_g1698.t1	BHE85586.1	similar to alkane 1-monooxygenase	CMQ443C	-	-	-	-	-	6	-	349.7	381.377	345.555	527.384	635.72	543.381	-0.389421	8.86955	2.34541e-06	n.d.	130987	n only	0.666823	6.73434
1699	CcyanHa1_g1699.t1	BHE85587.1	similar to zinc transporter ZupT	CMQ444C	-	-	-	-	-	8	-	114.433	108.199	105.649	75.0865	74.4867	79.1733	0.79922	6.37641	3.57878e-30	5414227	2284630	1.24479	0.633769	6.50981
1700	CcyanHa1_g1700.t1	BHE85588.1	60S acidic ribosomal protein P0	CMQ445C	-	-	-	-	-	0	-	1133.77	1098.07	1163.81	785.188	648.079	732.478	0.921035	9.78564	4.88623e-27	377620251	392847684	-0.0570339	0.551525	6.64099
1701	CcyanHa1_g1701.t1	BHE85589.1	hypothetical protein	CMQ447C	-	-	-	-	-	0	-	222.884	221.169	227.674	426.285	492.726	458.342	-0.761312	8.89604	4.48455e-27	328393	707928	-1.10818	0.667857	7.24039
1702	CcyanHa1_g1702.t1	BHE85590.1	hypothetical protein	CMX169C	-	-	-	-	-	0	-	89.4094	99.3724	74.975	75.8538	70.0659	82.1946	0.490247	4.72048	0.000188581	1651147	1.16693e+06	0.500755	0.46718	5.14237
1703	CcyanHa1_g1703.t1	BHE85591.1	hypothetical protein	CMQ450C	-	-	-	-	-	6	-	66.3393	55.3712	68.7864	48.9084	52.9166	47.4755	0.623409	5.65367	6.48371e-10	n.d.	n.d.	n.d.	0.320513	6.2996
1704	CcyanHa1_g1704.t1	BHE85592.1	hypothetical protein, conserved	CMQ451C	-	-	-	-	-	0	-	30.4514	31.6526	31.4346	47.8573	43.3744	44.3666	-0.264287	4.93615	0.0143487	660383	1445662	-1.13036	0.562389	6.03518
1705	CcyanHa1_g1705.t1	BHE85593.1	hypothetical protein, conserved	CMQ452C	-	-	-	-	-	2	-	115.324	118.002	113.453	160.844	148.063	150.081	-0.131351	7.62288	0.0508962	1.46104e+07	12623166	0.210919	0.636097	7.41049
1706	CcyanHa1_g1706.t1	BHE85594.1	probable cryptochrome	CMQ453C	-	-	-	-	-	0	-	140.805	143.458	141.061	160.887	188.544	168.756	-0.0101831	8.79702	0.903779	784534	1.57506e+06	-1.0055	0.518534	8.29001
1707	CcyanHa1_g1707.t1	BHE85595.1	probable apyrase	CMQ456C	-	-	-	-	-	1	-	66.151	68.9022	71.2846	62.1862	69.8552	68.3288	0.316266	6.68463	1.53397e-06	6.78137e+06	5.73394e+06	0.24205	0.303261	7.44211
1708	CcyanHa1_g1708.t1	BHE85596.1	Raf-related MAP kinase kinase kinase (MAP3K), delta-type	CMQ457C	-	-	TKL_CTR1-DRK-2	SP(Sec/SPI)	-	1	-	101.271	98.4511	98.553	0.433529	0.21885	0.617118	8.17293	7.00818	0	2.12968e+06	n.d.	2n only	-2.99008	10.4261
1709	CcyanHa1_g1709.t1	BHE85597.1	UDP-glucose:glycoprotein glucosyltransferase, precursor	CMQ459C	-	-	-	SP(Sec/SPI)	GT24(1605-1868)	0	-	35.6536	35.4734	34.7753	30.406	37.9877	32.5293	0.344337	7.57644	3.36412e-06	3.02544e+07	1.5607e+07	0.954949	0.534504	9.31776
1710	CcyanHa1_g1710.t1	BHE85598.1	chloroplast ribosome releasing factor RRF	CMQ461C	-	-	-	-	-	0	-	380.761	371.237	376.94	253.158	221.359	251.138	0.911468	7.82735	1.36398e-37	98935960	29572271	1.74225	0.552585	6.46443
1711	CcyanHa1_g1711.t1	BHE85599.1	hypothetical protein, conserved	CMQ462C	-	-	-	-	-	5	-	159.775	159.999	168.909	184.025	185.249	162.31	0.148321	6.90907	0.031576	n.d.	134438	n only	0.696943	6.27685
1712	CcyanHa1_g1712.t1	BHE85600.1	60S ribosomal protein L17	CMQ463C	-	-	-	-	-	0	-	1362.66	1310.48	1312.63	1131.08	952.317	1105.57	0.594494	9.42813	1.86886e-12	210688743	2.47693e+08	-0.23344	0.653538	5.74246
1713	CcyanHa1_g1713.t1	BHE85601.1	hypothetical protein, conserved	CMQ464C	-	-	-	-	-	0	-	80.3806	68.3089	74.9029	60.6151	48.7512	62.3975	0.658445	5.38137	1.89663e-08	419958	242757	0.790732	0.595651	6.25839
1714	CcyanHa1_g1714.t1	BHE85602.1	similar to senescence-associated protein Din1	CMQ465C	-	-	-	-	-	0	-	1021.18	971.41	969.941	748.092	699.776	744.402	0.708111	8.81878	1.70335e-23	3.55977e+07	2.43762e+07	0.546311	0.779536	6.30705
1715	CcyanHa1_g1715.t1	BHE85603.1	4-aminobutyrate aminotransferase	CMR117C	-	-	-	-	-	0	-	130.427	122.749	126.334	125.135	137.61	130.086	0.22511	7.51207	0.000218439	1.44637e+07	2.44006e+07	-0.75448	0.831958	7.55669
1716	CcyanHa1_g1716.t1	BHE85604.1	hypothetical protein, conserved	CMQ468C	-	-	-	-	-	0	-	198.442	203.4	199.56	261.735	285.891	261.749	-0.154957	7.60782	0.0125197	1869271	2.30345e+06	-0.301319	0.832471	6.94364
1717	CcyanHa1_g1717.t1	BHE85605.1	similar to thioredoxin peroxidase Dot5p	CMQ470C	-	-	-	-	-	0	-	157.212	169.14	150.143	202.214	169.414	196.702	0.0202401	6.54203	0.84798	3.21241e+07	3.08515e+07	0.0583169	0.911194	6.72881
1718	CcyanHa1_g1718.t1	BHE85606.1	vesicle coat complex COPII, subunit Sec24	CMQ471C	-	-	-	-	-	0	-	94.0598	99.1904	101.09	76.2722	85.455	85.2766	0.527436	8.6026	1.34695e-13	6.06169e+07	6.66473e+07	-0.136827	0.71504	9.26309
1719	CcyanHa1_g1719.t1	BHE85607.1	similar to chromatin accessibility complex 1	CMQ472C	NF-YC	-	-	-	-	0	-	130.187	124.965	129.492	138.474	145.183	136.276	0.146478	5.85559	0.0712359	1.22338e+07	7.03959e+06	0.797311	1.22853	6.88725
1720	CcyanHa1_g1720.t1	BHE85608.1	transmembrane 9 superfamily protein	CMQ473C	-	-	-	SP(Sec/SPI)	-	10	-	170.778	181.86	168.914	142.408	154.167	151.114	0.494919	8.24351	5.77785e-13	1.54738e+07	6.14509e+06	1.33232	1.76894	11.0119
1721	CcyanHa1_g1721.t1	BHE85609.1	ATP-binding cassette, sub-family G (WBC), member 2	CMS467C	-	-	-	-	-	7	-	2.15496	1.5616	1.10714	172.271	294.176	172.45	-6.73996	7.6015	1.19463e-187	n.d.	n.d.	n.d.	1.24003	12.2831
1722	CcyanHa1_g1722.t1	BHE85610.1	hypothetical protein, conserved	CMT635C	-	-	-	-	-	0	-	100.395	98.3691	97.6215	116.174	121.646	128.335	-0.0274247	6.65185	0.689268	1932850	2281190	-0.239057	0.245825	6.95436
1723	CcyanHa1_g1723.t1	BHE85611.1	similar to rRNA methylase SpoU	CMT634C	-	-	-	-	-	0	-	58.6961	60.2221	58.6682	66.8404	77.8449	69.6491	0.00250178	6.95777	0.973811	544034	2.51299e+06	-2.20764	0.261702	7.99639
1724	CcyanHa1_g1724.t1	BHE85612.1	sphingosine-1-phosphate lyase	CMT631C	-	-	-	-	-	0	-	56.4979	63.8304	61.7121	71.0121	79.7414	77.965	-0.0557563	7.06201	0.458975	8.27612e+06	1.57756e+07	-0.930671	0.164684	7.66078
1725	CcyanHa1_g1725.t1	BHE85613.1	hypothetical protein, conserved	CMT630C	-	-	-	-	-	3	-	64.4615	67.9932	55.3492	136.595	150.525	127.854	-0.868169	5.85438	2.40979e-19	n.d.	n.d.	n.d.	0.0371294	5.69788
1726	CcyanHa1_g1726.t1	BHE85614.1	glutaredoxin type 1	CMT629C	-	-	-	-	-	0	-	184.138	157.186	182.425	260.393	227.861	227.319	-0.17797	6.7876	0.038308	24076088	26600637	-0.14386	0.146662	5.72808
1727	CcyanHa1_g1727.t1	BHE85615.1	hypothetical protein, conserved	CMT628C	-	-	-	-	-	0	-	64.2072	62.0692	63.8283	94.5329	90.8035	86.2158	-0.242442	6.63201	0.000301268	2.44954e+06	5552417	-1.1806	0.188725	7.20652
1728	CcyanHa1_g1728.t1	BHE85616.1	40S ribosomal protein S5	CMT627C	-	-	-	-	-	0	-	1222.79	1241	1257.55	963.191	777.378	907.033	0.763329	9.26392	5.63136e-18	123068671	9.39301e+07	0.389804	-0.0176149	5.75977
1729	CcyanHa1_g1729.t1	BHE85617.1	probable ribonuclease H	CMT626C	-	-	-	-	-	0	-	98.9851	100.058	87.8578	92.6504	98.0681	101.727	0.250912	6.36972	0.00143211	1289951	3903290	-1.59737	0.0977417	6.5319
1730	CcyanHa1_g1730.t1	BHE85618.1	ppGpp synthetase/hydrolase Rel	CMT625C	-	-	-	-	-	0	-	70.181	70.9347	75.6224	94.3778	115.333	98.0523	-0.231975	7.86402	0.00282367	8.6611e+06	1.45698e+07	-0.750363	0.141801	8.13288
1731	CcyanHa1_g1731.t1	BHE85619.1	DnaJ (Hsp40) homolog, subfamily B	CMT623C	-	-	-	-	-	1	-	56.7392	53.7869	63.0054	70.9251	81.5359	76.749	-0.128496	6.60567	0.103374	2742622	2666545	0.0405841	0.159422	7.09528
1732	CcyanHa1_g1732.t1	BHE85620.1	hypothetical protein, conserved	CMT622C	-	-	-	-	-	0	-	50.2099	50.9911	50.0554	71.9535	81.1136	72.1353	-0.299856	8.71838	2.56748e-05	2.61732e+07	4.97759e+07	-0.927358	0.0274457	9.57226
1733	CcyanHa1_g1733.t1	BHE85621.1	hypothetical protein	CMT620C	-	-	-	-	-	0	-	90.2945	87.263	95.6621	114.921	113.159	114.013	-0.0511706	8.36055	0.493876	1.36407e+07	2.41336e+07	-0.823131	0.0498785	8.39448
1734	CcyanHa1_g1734.t1	BHE85622.1	NADH-ubiquinone reductase complex 1 MLRQ subunit	CMX231C	-	-	-	-	-	1	-	1450.48	1371.93	1210.93	1011.92	1194.27	907.314	0.648477	8.64152	4.67442e-11	878301	918100	-0.0639359	-0.0835714	5.10242
1735	CcyanHa1_g1735.t1	BHE85623.1	coatomer protein complex, subunit beta 2	CMT617C	-	-	-	-	-	0	-	131.559	130.055	129.679	122.125	137.297	121.613	0.312473	8.39317	7.821e-06	6.42018e+07	7.46012e+07	-0.216584	0.0767504	7.97461
1736	CcyanHa1_g1736.t1	BHE85624.1	hypothetical protein	CMT616C	-	-	-	-	-	0	-	87.8107	90.0988	87.8654	109.169	119.016	112.316	-0.0834181	7.42214	0.1776	1.14119e+07	1.88358e+07	-0.722944	0.267934	7.49428
1737	CcyanHa1_g1737.t1	BHE85625.1	hypothetical protein	CMT615C	-	-	-	-	-	0	-	1.36211	1.80707	1.03735	212.605	227.601	210.699	-6.97996	6.80603	0	n.d.	5.75745e+06	n only	1.13405	7.42911
1738	CcyanHa1_g1738.t1	BHE85626.1	hypothetical protein	CMX230C	-	-	-	-	-	0	-	131.726	148.378	133.849	170.873	194.474	183.074	-0.131978	5.51651	0.18335	3569667	1856467	0.94323	0.00629648	5.06836
1739	CcyanHa1_g1739.t1	BHE85627.1	DnaJ (Hsp40) homolog, subfamily A	CMT613C	-	-	-	SP(Sec/SPI)	-	0	-	76.4923	80.731	73.3117	55.5293	59.2643	56.6754	0.701513	6.4103	5.18545e-24	24845088	1.17316e+07	1.08256	0.0595311	6.81126
1740	CcyanHa1_g1740.t1	BHE85628.1	hypothetical protein	CMX229C	-	-	-	-	-	0	-	68.5339	77.0035	71.9674	101.151	124.008	105.786	-0.334171	5.06749	0.00270834	458648	144591	1.66541	0.383763	5.44313
1741	CcyanHa1_g1741.t1	BHE85629.1	malate dehydrogenase, cytoplasmic	CMT611C	-	-	-	-	-	0	-	241.703	239.582	256.933	234.539	214.133	229.311	0.39567	7.89174	9.19782e-09	8749193	1.43675e+07	-0.715583	0.0581713	6.64025
1742	CcyanHa1_g1742.t1	BHE85630.1	methylenetetrahydrofolate reductase	CMT610C	-	-	-	-	-	0	-	229.93	231.858	223.723	247.866	250.46	234.588	0.177184	8.76925	0.0113463	6.44022e+07	9.71989e+07	-0.593829	0.160076	7.42175
1743	CcyanHa1_g1743.t1	BHE85631.1	hypothetical protein	CMX228C	-	-	-	-	-	0	-	72.1689	70.0239	79.8469	68.5035	77.9297	75.6909	0.272389	4.30732	0.0313916	n.d.	n.d.	n.d.	-0.119911	5.45883
1744	CcyanHa1_g1744.t1	BHE85632.1	SEC14 protein (PI/PC transfer protein)	CMT608C	-	-	-	-	-	0	-	50.5623	58.4734	52.8149	85.5858	101.046	77.5589	-0.436091	6.1303	1.24992e-05	5619965	11313792	-1.00945	-0.216219	7.24839
1745	CcyanHa1_g1745.t1	BHE85633.1	hypothetical protein	CMT606C	-	-	-	-	-	4	-	139.617	147.748	149.739	185.691	196.728	176.444	-0.0834957	7.19588	0.21676	150076	207907	-0.470245	-0.00022171	6.64361
1746	CcyanHa1_g1746.t1	BHE85634.1	box C/D snoRNP component Nop58	CMT605C	-	-	-	-	-	0	-	145.427	137.132	143.844	134.277	111.454	132.097	0.448	7.63269	2.18157e-08	1.6005e+07	2.59051e+07	-0.694716	0.136474	7.30589
1747	CcyanHa1_g1747.t1	BHE85635.1	hypothetical protein, conserved	CMT604C	-	-	-	-	-	8	-	60.3095	69.8018	61.6433	81.0562	96.3148	77.5307	-0.137357	7.37301	0.116261	386979	575769	-0.573234	0.069122	8.06991
1748	CcyanHa1_g1748.t1	BHE85636.1	similar to lanthionine synthetase	CMT602C	-	-	-	-	-	0	-	79.336	80.0434	76.2255	123.453	124.102	121.206	-0.371935	7.14916	2.29062e-10	1.4195e+07	21612206	-0.606462	0.102426	7.3292
1749	CcyanHa1_g1749.t1	BHE85637.1	similar to transcription factor DP-1	CML315C	E2F-DP	-	-	-	-	0	-	71.7886	69.1698	75.9888	124.401	126.088	127.687	-0.528298	6.25643	2.86914e-14	1080829	1716190	-0.667071	0.290686	6.17568
1750	CcyanHa1_g1750.t1	BHE85638.1	NAD-dependent deacetylase sirtuin 1	CMT600C	-	-	-	-	-	0	-	38.5446	39.2198	38.2928	39.5644	46.0257	47.482	0.0808044	5.83365	0.412681	4.35948e+06	5.83664e+06	-0.420981	0.0406067	7.20687
1751	CcyanHa1_g1751.t1	BHE85639.1	similar to heterogeneous nuclear ribonucleoprotein	CMT598C	-	-	-	-	-	0	-	45.6027	43.5002	40.1295	42.3134	51.7034	47.2563	0.149475	5.79966	0.135211	316356	n.d.	2n only	0.0630868	7.12179
1752	CcyanHa1_g1752.t1	BHE85640.1	heat shock transcription factor	CMT597C	HSF	-	-	-	-	0	-	6.40523	6.38712	5.52045	5.73316	9.58067	8.63004	-0.0995066	3.206	0.603461	720802	814202	-0.175785	0.202928	6.97533
1753	CcyanHa1_g1753.t1	BHE85641.1	hypothetical protein, conserved	CMT595C	-	-	-	-	-	0	-	117.53	118.338	107.66	130.682	137.541	128.695	0.0666137	6.25721	0.403918	5704820	1.17017e+07	-1.03647	-0.0655755	6.04968
1754	CcyanHa1_g1754.t1	BHE85642.1	hypothetical protein	CMT594C	-	-	-	-	-	0	-	110.618	117.143	111.254	56.1007	55.0137	56.7138	1.28866	6.25071	9.65895e-75	8.73872e+06	2968763	1.55756	-0.101797	6.51164
1755	CcyanHa1_g1755.t1	BHE85643.1	hypothetical protein	CMX227C	-	-	-	-	-	2	-	85.8809	88.6313	85.3191	104.887	94.215	96.7162	0.0853633	5.96001	0.336197	1.76562e+07	9.56511e+06	0.884323	-0.429204	6.51984
1756	CcyanHa1_g1756.t1	BHE85644.1	similar to mitochondrial calcium-dependent solute carrier	CMT592C	-	-	-	-	-	3	-	39.2567	37.9884	42.3725	43.4375	43.5618	43.5096	0.146886	7.19029	0.0211274	1.19521e+07	2.09276e+07	-0.808143	0.0663503	8.54037
1757	CcyanHa1_g1757.t1	BHE85645.1	hypothetical protein, conserved	CMT591C	-	-	-	-	-	2	-	136.795	138.19	151.901	247.596	252.253	238.884	-0.520957	6.74972	6.97884e-16	600370	1103576	-0.878262	0.0871399	5.93536
1758	CcyanHa1_g1758.t1	BHE85646.1	similar to transcription factor DP-1	CML315C	E2F-DP	-	-	-	-	0	-	73.3436	76.7543	75.1664	129.746	131.812	117.03	-0.478853	6.2817	1.03034e-10	1080829	1716190	-0.667071	0.255276	6.22974
1759	CcyanHa1_g1759.t1	BHE85647.1	CDK tyrosine kinase WEE1	CMT590C	-	-	WEE	-	-	0	-	22.698	23.7424	21.8682	51.9031	53.898	55.1485	-0.959945	6.36918	2.05373e-45	137003	2.55802e+06	-4.22275	0.141993	7.82653
1760	CcyanHa1_g1760.t1	BHE85648.1	4-hydroxybenzoate octaprenyltransferase	CMT588C	-	-	-	-	-	7	-	102.857	92.6186	99.2979	123.876	111.213	121.701	-0.000432676	6.80026	0.990877	1095356	1.29927e+06	-0.246298	0.0448041	6.3263
1761	CcyanHa1_g1761.t1	BHE85649.1	probable eukaryotic translation initiation factor eIF-2A	CMT586C	-	-	-	-	-	0	-	180.368	175.048	182.221	126.49	120.911	118.212	0.829027	8.04878	2.17824e-36	1.88061e+07	2.02834e+07	-0.109095	0.107092	7.30781
1762	CcyanHa1_g1762.t1	BHE85650.1	hypothetical protein	CMT585C	-	-	-	-	-	0	-	168.938	154.631	151.677	170.61	174.902	179.946	0.133335	6.4777	0.0748039	3.55078e+06	2.52575e+06	0.491427	0.0642383	5.79566
1763	CcyanHa1_g1763.t1	BHE85651.1	dihydroorotase	CMT584C	-	-	-	-	-	0	-	52.6977	48.8907	61.6706	55.3614	58.3704	62.0691	0.16682	5.94672	0.0975276	1.35535e+07	1.91241e+07	-0.49673	0.0609263	6.95032
1764	CcyanHa1_g1764.t1	BHE85652.1	RNA polymerase II subunit	CMT583C	-	-	-	-	-	0	-	78.786	80.6982	83.8837	75.8067	87.9838	77.0632	0.285154	5.00266	0.00606335	2.4167e+06	1.50748e+06	0.680905	0.083012	5.22655
1765	CcyanHa1_g1765.t1	BHE85653.1	succinate dehydrogenase (Complex II) flavoprotein subunit precursor	CMT582C	-	-	-	-	-	0	-	118.747	122.936	119.611	131.922	131.954	129.62	0.150301	7.95586	0.0198405	1.8243e+07	3.2142e+07	-0.817112	0.166415	7.53224
1766	CcyanHa1_g1766.t1	BHE85654.1	hypothetical protein, conserved	CMT581C	-	-	-	-	-	0	-	78.1987	85.4658	82.5199	135.85	140.635	140.523	-0.486971	7.67312	2.18577e-15	1.78797e+06	5.59056e+06	-1.64467	0.192736	7.50703
1767	CcyanHa1_g1767.t1	BHE85655.1	luminal binding protein BiP	CMT579C	-	-	-	-	-	0	-	611.863	586.656	653.372	392.53	324.233	371.933	1.03848	9.95552	9.42364e-32	1.278e+09	5.01647e+08	1.34914	0.0853301	7.60432
1768	CcyanHa1_g1768.t1	BHE85656.1	similar to methylated-DNA--protein-cysteine methyltransferase	CMT578C	-	-	-	-	-	0	-	58.2058	62.6846	66.9848	103.802	98.9239	93.5963	-0.390341	5.38777	7.8172e-05	32804.2	609260	-4.21511	0.0329661	5.36473
1769	CcyanHa1_g1769.t1	BHE85657.1	hypothetical protein, conserved	CMT577C	-	-	-	-	-	0	-	116.41	117.353	113.993	108.827	103.076	110.577	0.384471	6.70611	2.071e-09	3.74224e+06	8.08094e+06	-1.11062	0.058805	6.40412
1770	CcyanHa1_g1770.t1	BHE85658.1	hypothetical protein	CMT576C	-	-	-	-	-	0	-	46.3699	47.0787	46.9361	69.0486	72.9343	73.7038	-0.344771	7.50613	2.65111e-09	1.02775e+06	4.54652e+06	-2.14528	0.0274246	8.10683
1771	CcyanHa1_g1771.t1	BHE85659.1	similar to RNA 3'->5' exonuclease	CMT575C	-	-	-	-	-	0	-	101.927	103.906	104.094	124.379	108.527	118.342	0.0924764	7.01671	0.210364	1719955	3.09866e+06	-0.849272	0.0484703	6.64567
1772	CcyanHa1_g1772.t1	BHE85660.1	hypothetical protein, conserved	CMT574C	-	-	-	-	-	4	-	178.824	178.39	180.999	178.791	178.329	179.295	0.278556	7.99057	9.16546e-06	5.21561e+06	6.24501e+06	-0.259869	0.0810561	6.97739
1773	CcyanHa1_g1773.t1	BHE85661.1	hypothetical protein, conserved	CMT573C	-	-	-	-	-	0	-	25.3497	24.4321	24.3605	56.0779	55.4064	56.4107	-0.902823	5.64282	2.90622e-27	1.4777e+06	4.14771e+06	-1.48896	-0.0537923	6.79581
1774	CcyanHa1_g1774.t1	BHE85662.1	probable adenylate kinase, chloroplast precursor	CMT571C	-	-	-	-	-	4	-	50.4978	45.7411	47.4834	46.8218	49.2545	50.4366	0.249825	6.70015	0.000194712	4.34902e+07	6.35877e+07	-0.548056	0.0612877	7.68057
1775	CcyanHa1_g1775.t1	BHE85663.1	hypothetical protein, conserved	CMT570C	-	-	-	-	-	0	-	163.375	170.56	164.38	177.837	208.974	196.94	0.0467312	7.80531	0.535591	5427661	6580307	-0.277824	-0.129365	7.10602
1776	CcyanHa1_g1776.t1	BHE85664.1	hypothetical protein	CMT568C	-	-	-	-	-	0	-	72.2561	70.1086	69.099	17.2271	19.1809	17.927	2.23468	6.80028	3.47036e-271	1.3024e+07	665037	4.29159	-2.71733	9.77266
1777	CcyanHa1_g1777.t1	BHE85665.1	TATA-box binding protein-associated factor 2	CMT566C	-	-	-	-	-	0	-	32.6641	35.911	35.6195	34.6699	41.89	37.7434	0.13989	7.20395	0.0603887	7.85804e+06	1.38069e+07	-0.813152	-0.0126313	8.63152
1778	CcyanHa1_g1778.t1	BHE85666.1	DNA recombination protein DMC1	CMT565C	-	-	-	-	-	0	-	16.1677	17.5651	14.8882	24.701	30.8066	22.8977	-0.418448	4.34757	0.00254678	3.21403e+06	n.d.	2n only	0.0623683	6.93156
1779	CcyanHa1_g1779.t1	BHE85667.1	hypothetical protein	CMT564C	-	-	-	-	-	0	-	4.92362	5.35768	3.78492	388.434	405.212	384.439	-6.10142	8.05651	0	22263.1	10073001	-8.82162	1.46558	8.14947
1780	CcyanHa1_g1780.t1	BHE85668.1	hypothetical protein	CMT563C	-	-	-	-	-	0	-	67.1277	68.1886	69.7129	78.0162	80.6922	87.9659	0.0100636	5.78503	0.937606	2.93231e+06	1.94676e+06	0.590964	-0.0133164	6.20093
1781	CcyanHa1_g1781.t1	BHE85669.1	putative P-loop containing nucleoside triphosphate hydrolase	CMX226C	-	-	-	-	-	0	-	89.7629	85.824	81.1595	98.9481	79.7261	81.9271	0.250801	5.84877	0.0185685	700461	1.14178e+06	-0.704909	0.144124	5.92185
1782	CcyanHa1_g1782.t1	BHE85670.1	probable telomerase regulation-associated protein	CMT562C	-	-	SCY1_SCYL1	-	-	0	-	49.7677	50.938	52.3516	41.0632	43.1339	47.7578	0.490898	6.83527	6.55482e-13	8.54102e+06	6.07737e+06	0.490962	0.106416	7.70779
1783	CcyanHa1_g1783.t1	BHE85671.1	aconitate hydratase	CMT561C	-	-	-	-	-	0	-	305.804	300.077	302.924	263.181	281.436	251.823	0.464364	9.45891	3.34486e-11	167902022	1.99038e+08	-0.245424	0.0822164	7.81454
1784	CcyanHa1_g1784.t1	BHE85672.1	probable delta(24)-sterol C-methyltransferase	CMT560C	-	-	-	-	-	1	-	58.2317	58.8353	53.4282	46.4411	45.059	56.3661	0.48523	6.37493	9.68512e-08	3.00274e+07	45487322	-0.599183	0.0650149	7.23803
1785	CcyanHa1_g1785.t1	BHE85673.1	similar to SWI/SNF related, matrix associated, actin dependent regulator of chromatin, subfamily b	CMT559C	C2C2-GATA	-	-	-	-	0	-	104.032	101.301	104.85	130.56	130.771	147.189	-0.12041	6.8686	0.0850243	3.99727e+06	7.5472e+06	-0.916928	0.159636	6.63073
1786	CcyanHa1_g1786.t1	BHE85674.1	chaperonin containing TCP1, subunit 7 (eta)	CMT558C	-	-	-	-	-	0	-	264.598	254.663	263.395	270.765	257.14	275.233	0.236378	8.74879	0.000887058	5.68278e+07	7.07692e+07	-0.316524	0.144632	7.18194
1787	CcyanHa1_g1787.t1	BHE85675.1	hypothetical protein	CMX088C	-	-	-	-	-	0	-	87.7776	79.2768	72.1906	114.244	121.982	138.315	-0.361422	4.97155	0.00192896	29826.8	20850.7	0.516513	0.186781	4.69295
1788	CcyanHa1_g1788.t1	BHE85676.1	transitional endoplasmic reticulum ATPase (valosin-containing protein)	CML023C	-	-	-	-	-	0	-	472.791	479.814	512.217	498.082	459.656	481.761	0.297996	10.2024	8.14183e-05	1.53188e+08	2.65503e+08	-0.793426	0.0438444	7.76237
1789	CcyanHa1_g1789.t1	BHE85677.1	similar to CBL-interacting protein kinase	CML025C	-	-	CAMK_CAMKL-CHK1	-	-	0	-	60.2221	61.7698	60.1999	75.9871	91.6272	82.1855	-0.180323	8.37775	0.0189227	1.94982e+07	3.045e+07	-0.643106	0.142371	8.63595
1790	CcyanHa1_g1790.t1	BHE85678.1	sister-chromatide cohesion complex Cohesin, subunit SMC3	CML027C	-	-	-	-	-	0	-	63.2212	66.3594	71.4688	121.736	138.051	129.997	-0.681482	8.48	9.61075e-21	6.67275e+06	2.34804e+07	-1.8151	0.113326	8.47761
1791	CcyanHa1_g1791.t1	BHE85679.1	hypothetical protein, conserved	CML028C	-	-	-	-	-	0	-	50.6283	47.5661	49.9075	66.9026	70.3676	66.5574	-0.186673	5.49742	0.0381384	2879013	2775283	0.0529394	0.247451	6.71223
1792	CcyanHa1_g1792.t1	BHE85680.1	mitochondrial F-type ATPase F1 subunit gamma, precursor	CML029C	-	-	-	-	-	0	-	327.978	321.894	348.901	350.714	326.299	339.613	0.247238	8.34727	0.000604398	37642725	2.75121e+07	0.452307	0.0735282	6.68198
1793	CcyanHa1_g1793.t1	BHE85681.1	DnaJ (Hsp40) homolog, subfamily A	CML030C	-	-	-	-	-	0	-	187.4	174.116	186.059	173.071	168.664	179.495	0.345695	7.78201	1.30638e-07	1.0242e+08	1.48867e+08	-0.539527	0.116362	6.91073
1794	CcyanHa1_g1794.t1	BHE85682.1	sodium-dependent transporter	CML032C	-	-	-	-	-	10	-	119.331	121.917	130.642	136.821	129.278	132.584	0.171595	7.32568	0.00820247	2111358	2196721	-0.0571804	0.106364	7.06518
1795	CcyanHa1_g1795.t1	BHE85683.1	similar to vesicle docking protein SEC34	CML034C	-	-	-	-	-	0	-	43.0171	41.3223	40.7426	49.6674	54.1341	47.7828	-0.00371554	6.83366	0.971924	1.15519e+07	1.76925e+07	-0.615003	0.119573	7.88513
1796	CcyanHa1_g1796.t1	BHE85684.1	hypothetical protein, conserved	CML035C	-	-	-	-	-	0	-	117.349	112.712	105.869	145.184	128.505	128.306	0.0146396	6.69911	0.872947	19022903	27566579	-0.535183	0.0839592	6.06992
1797	CcyanHa1_g1797.t1	BHE85685.1	6-phosphogluconate dehydrogenase	CML059C	-	-	-	-	-	0	-	190.182	182.875	204.868	148.631	148.714	168.136	0.586322	8.3931	2.53377e-14	5.30496e+07	8.12783e+07	-0.615529	0.281178	7.0691
1798	CcyanHa1_g1798.t1	BHE85686.1	uroporphyrinogen III synthase	CML040C	-	-	-	-	-	0	-	95.865	97.9492	100.95	123.827	134.727	137.025	-0.149438	6.6165	0.0260344	1.38018e+07	23181785	-0.748135	0.12068	6.46192
1799	CcyanHa1_g1799.t1	BHE85687.1	ubiquitin-like protein Rub1	CML042C	-	-	-	-	-	0	-	110.847	90.7281	95.0803	117.451	98.3625	110.946	0.139863	4.62676	0.309234	92694.3	500722	-2.43346	0.141939	4.42749
1800	CcyanHa1_g1800.t1	BHE85688.1	hypothetical protein, conserved	CML043C	-	-	-	-	-	0	-	79.5868	76.9428	76.7267	92.687	91.9949	82.872	0.074424	7.34329	0.272538	2.67108e+06	3.4334e+06	-0.362216	0.0217506	7.76291
1801	CcyanHa1_g1801.t1	BHE85689.1	hypothetical protein	CMX089C	-	-	-	-	-	0	-	37.5058	34.8306	39.0369	65.9487	67.8455	64.4628	-0.559724	4.37914	3.19416e-06	n.d.	n.d.	n.d.	0.0132957	5.1481
1802	CcyanHa1_g1802.t1	BHE85690.1	hypothetical protein, conserved	CML046C	-	-	-	-	-	0	-	69.5692	72.7873	67.9436	63.983	64.826	65.5649	0.388816	5.27057	3.70984e-05	1.72927e+06	2.57755e+06	-0.575838	0.0798225	5.87431
1803	CcyanHa1_g1803.t1	BHE85691.1	similar to mRNA-binding protein	CML047C	-	-	-	-	-	0	-	176.704	147.542	178.49	121.82	118.314	143.717	0.664619	7.53655	1.3627e-13	1.53746e+08	1.59558e+08	-0.0535339	0.0243748	7.10075
1804	CcyanHa1_g1804.t1	BHE85692.1	glutamate dehydrogenase	CML049C	-	-	-	-	-	0	-	143.982	150.26	150.199	210.097	232.559	212.78	-0.286642	8.31846	3.17241e-05	8.9584e+06	1.34614e+07	-0.58751	0.351853	7.77646
1805	CcyanHa1_g1805.t1	BHE85693.1	ribonucleoside-diphosphate reductase beta chain	CML050C	-	-	-	-	-	1	-	301.105	292.881	305.753	657.899	668.768	638.448	-0.853412	8.99633	5.86483e-38	2374887	10778112	-2.18217	0.22263	6.9009
1806	CcyanHa1_g1806.t1	BHE85694.1	hypothetical protein, conserved	CML052C	-	-	-	-	-	0	-	53.5535	51.04	49.4559	71.6868	67.6933	68.6966	-0.158155	6.17806	0.0420411	773124	1.44022e+06	-0.897522	0.070065	7.17801
1807	CcyanHa1_g1807.t1	BHE85695.1	carbamoyl-phosphate synthase, pyrimidine-specific, large chain	CML055C	-	-	-	-	-	0	-	104.673	101.651	107.008	100.36	88.9592	95.0329	0.412771	8.53814	3.16532e-08	106231642	1.44697e+08	-0.445824	0.0595314	8.49415
1808	CcyanHa1_g1808.t1	BHE85696.1	unknown kinase with aarF domain	CML057C	-	-	-	-	-	0	-	80.1173	81.9977	80.2981	79.1334	82.3811	86.0024	0.245296	7.57387	6.30686e-05	2.69716e+07	2.37399e+07	0.184129	0.19065	8.10854
1809	CcyanHa1_g1809.t1	BHE85697.1	excinuclease ABC subunit C	CML058C	-	-	-	-	-	0	-	78.9174	83.0116	76.1582	126.296	129.47	119.067	-0.381234	7.72104	4.79843e-09	480598	1.72912e+06	-1.84713	-0.065557	7.68351
1810	CcyanHa1_g1810.t1	BHE85698.1	6-phosphogluconate dehydrogenase	CMM231C	-	-	-	-	-	0	-	194.239	200.188	206.766	163.248	164.347	167.713	0.553079	8.46354	6.54844e-17	5.30496e+07	8.12783e+07	-0.615529	0.338002	7.02359
1811	CcyanHa1_g1811.t1	BHE85699.1	SWI/SNF related, matrix associated, actin dependent regulator of chromatin, subfamily c	CML061C	-	-	-	-	-	0	-	85.6449	84.7435	88.0796	111.525	128.216	127.995	-0.233728	8.28122	0.00145913	3.35763e+07	6.64726e+07	-0.985316	0.0794055	8.16921
1812	CcyanHa1_g1812.t1	BHE85700.1	hypothetical protein	CML063C	-	-	-	-	-	0	-	3355.06	3425.05	3355.62	5631.32	5657.52	5664.39	-0.468348	11.6479	2.00316e-12	1.53345e+09	1.80659e+09	-0.236489	0.126666	6.01483
1813	CcyanHa1_g1813.t1	BHE85701.1	hypothetical protein	CML064C	-	-	-	-	-	0	-	77.6903	80.2446	73.4755	124.505	128.513	111.389	-0.382922	6.41192	5.24124e-07	n.d.	168277	n only	0.0524092	6.1851
1814	CcyanHa1_g1814.t1	BHE85702.1	probable arginine-tRNA-protein transferase	CML065C	-	-	-	-	-	0	-	64.9244	68.1626	64.553	106.518	117.273	92.3127	-0.405696	6.98809	4.18783e-07	246841	743787	-1.59131	0.0159421	7.06191
1815	CcyanHa1_g1815.t1	BHE85703.1	similar to phosphate starvation-inducible ATPase PhoH	CML066C	-	-	-	-	-	0	-	98.7438	95.9871	102.497	159.597	175.847	168.701	-0.488132	8.11711	2.00481e-13	814736	1.26611e+06	-0.635996	0.0874191	7.54363
1816	CcyanHa1_g1816.t1	BHE85704.1	hypothetical protein, conserved	CML067C	-	-	-	-	-	0	-	124.434	122.283	124.56	130.682	132.769	130.385	0.188694	7.30662	0.00105881	1.50393e+07	1.28253e+07	0.22975	0.122542	6.68642
1817	CcyanHa1_g1817.t1	BHE85705.1	hypothetical protein	CML068C	-	-	-	-	-	0	-	60.8666	60.0917	61.6063	65.1527	74.2779	75.5225	0.041478	6.26629	0.63075	6.62402e+06	8.43394e+06	-0.3485	0.111834	6.56695
1818	CcyanHa1_g1818.t1	BHE85706.1	hypothetical protein	CML069C	-	-	-	-	-	0	-	17.0275	17.127	18.6512	26.9606	37.5668	29.7247	-0.56322	5.2826	4.91398e-06	1.20259e+06	3.10217e+06	-1.36714	0.0914353	7.22984
1819	CcyanHa1_g1819.t1	BHE85707.1	hypothetical protein	CMX090C	-	-	-	-	-	2	-	58.6613	59.1404	62.5237	93.8524	93.3385	92.1165	-0.359651	5.77858	9.13147e-06	274009	479460	-0.807187	0.0350713	5.98786
1820	CcyanHa1_g1820.t1	BHE85708.1	hypothetical protein	CML072C	-	-	-	-	-	0	-	219.489	207.156	231.213	234.017	225.819	261.478	0.14222	7.38133	0.0606015	42947273	50413567	-0.231246	-0.0118746	6.13933
1821	CcyanHa1_g1821.t1	BHE85709.1	similar to actin-related protein	CML073C	-	-	-	-	-	0	actin related: ACT	108.292	102.867	96.7688	139.682	143.142	150.378	-0.214487	6.97947	0.00132966	2.61763e+07	4.5798e+07	-0.807026	0.116865	6.49654
1822	CcyanHa1_g1822.t1	BHE85710.1	similar to trithorax protein ash2	CML074C	-	-	-	-	-	0	-	66.3744	67.8087	69.7369	104.803	105.571	95.9404	-0.31625	7.07163	5.75971e-07	2.44006e+06	6651054	-1.44667	0.0697284	7.20402
1823	CcyanHa1_g1823.t1	BHE85711.1	hypothetical protein	CML075C	-	-	-	-	-	3	-	57.1756	54.8314	48.6638	65.2194	70.4752	63.54	-0.0336679	5.19895	0.768358	245725	351781	-0.517632	0.0867575	5.76695
1824	CcyanHa1_g1824.t1	BHE85712.1	3-methyl-2-oxobutanoate hydroxymethyltransferase	CML076C	-	-	-	-	-	0	-	116.33	109.023	108.138	107.388	108.984	104.132	0.331897	6.97003	9.9208e-08	4423785	3852426	0.199514	-0.0357176	6.68534
1825	CcyanHa1_g1825.t1	BHE85713.1	transcription initiation factor IIB	CML077C	-	-	-	-	-	0	-	57.2609	52.6974	51.044	71.8126	81.0614	71.9475	-0.205561	6.10887	0.0130383	9281972	8877634	0.0642561	0.125543	6.6293
1826	CcyanHa1_g1826.t1	BHE85714.1	valine-pyruvate transaminase	CML079C	-	-	-	-	-	0	-	53.9545	51.4439	55.7814	41.5542	48.983	49.0004	0.484935	5.89213	2.20174e-08	18976600	20200176	-0.0901463	-0.31734	7.06093
1827	CcyanHa1_g1827.t1	BHE85715.1	acyl-CoA dehydrogenase, mitochondrial precursor	CML080C	-	-	-	-	-	0	-	111.073	123.308	122.738	128.14	145.036	117.782	0.1407	7.33713	0.0720787	897025	2191396	-1.28863	0.0963107	6.98678
1828	CcyanHa1_g1828.t1	BHE85716.1	hypothetical protein	CML082C	-	-	-	-	-	0	-	35.8405	29.1936	34.3993	36.7317	40.3901	39.4453	0.0465297	6.90843	0.596243	574107	3.38141e+06	-2.55823	0.0642133	8.37232
1829	CcyanHa1_g1829.t1	BHE85717.1	short chain dehydrogenase/reductase family protein	CML083C	-	-	-	-	-	0	-	161.96	143.551	155.828	136.391	128.397	137.803	0.47224	6.76361	1.60827e-11	4612631	4253544	0.116925	0.140619	6.1447
1830	CcyanHa1_g1830.t1	BHE85718.1	similar to UDP-galactose transporter	CML085C	-	-	-	-	-	10	-	211.921	215.084	217.922	109.044	105.063	104.691	1.28903	7.51422	2.31566e-108	2.13677e+06	960770	1.15317	0.0655754	6.72353
1831	CcyanHa1_g1831.t1	BHE85719.1	probable signal recognition particle targeting component SRP68	CML086C	-	-	-	-	-	0	-	72.7663	64.2811	70.9104	89.3293	85.0622	92.8031	-0.0863436	7.31907	0.230801	8.2357e+06	1.81715e+07	-1.14172	0.0527274	7.55256
1832	CcyanHa1_g1832.t1	BHE85720.1	hypothetical protein	CML087C	-	-	-	-	-	0	-	18.1061	18.1966	19.7308	23.9577	29.3157	28.3583	-0.267843	4.71576	0.022828	602904	680584	-0.174845	0.122714	6.61242
1833	CcyanHa1_g1833.t1	BHE85721.1	similar to chaperone grpE	CML088C	-	-	-	-	-	0	-	117.633	115.393	125.842	97.6983	92.4824	104.062	0.561654	6.63039	1.31112e-15	3.82065e+07	3.76818e+07	0.0199482	0.0492421	6.34037
1834	CcyanHa1_g1834.t1	BHE85722.1	probable DegP protease precursor	CML090C	-	-	-	-	-	0	-	83.3423	82.6274	84.3769	119.505	120.565	111.643	-0.218466	7.1566	0.000343267	6562407	7.29812e+06	-0.153299	0.114715	6.94892
1835	CcyanHa1_g1835.t1	BHE85723.1	hypothetical protein, conserved	CML092C	-	-	-	-	-	0	-	46.3863	45.2496	37.7981	71.2268	72.9962	76.5376	-0.486135	4.36454	9.64621e-05	n.d.	n.d.	n.d.	0.203085	4.75516
1836	CcyanHa1_g1836.t1	BHE85724.1	hypothetical protein, conserved	CML093C	-	-	-	-	-	0	-	107.263	101.819	100.137	192.152	214.573	201.013	-0.699672	8.51216	3.99549e-24	19114851	1.97202e+07	-0.0449776	0.0670699	7.89882
1837	CcyanHa1_g1837.t1	BHE85725.1	similar to leucine carboxyl methyltransferase	CML095C	-	-	-	-	-	0	-	31.0673	34.43	33.3228	47.1094	46.7083	46.2826	-0.232482	5.73983	0.00695222	123297	472669	-1.9387	0.082769	6.72218
1838	CcyanHa1_g1838.t1	BHE85726.1	similar to nucleotide excision repair complex subunit XPC	CML097C	-	-	-	-	-	1	-	20.794	21.816	22.4384	31.3112	33.5788	29.6191	-0.269188	6.48187	0.000171452	3.15999e+06	5.49969e+06	-0.79943	0.0668691	8.34627
1839	CcyanHa1_g1839.t1	BHE85727.1	cytochrome c oxidase (Complex IV) subunit Vb	CML098C	-	-	-	-	-	0	-	777.847	759.627	760.013	790.483	748.059	794.114	0.251754	8.83728	0.000374971	52476180	30197130	0.797251	0.0877142	5.50508
1840	CcyanHa1_g1840.t1	BHE85728.1	nuclear receptor co-repressor/HDAC3 complex subunit	CML100C	-	-	-	-	-	0	-	64.3024	71.3454	71.3359	117.958	134.429	117.421	-0.565575	7.24121	2.95993e-16	17900886	4.46726e+07	-1.31936	0.173314	7.19083
1841	CcyanHa1_g1841.t1	BHE85729.1	MYB-related protein	CML101C	MYB-related	-	-	-	-	0	-	43.3498	44.6556	42.2372	57.2845	64.2965	55.5048	-0.170831	5.97224	0.0459513	194326	612101	-1.65529	0.0628732	6.92488
1842	CcyanHa1_g1842.t1	BHE85730.1	histone acetyltransferase HAC108/MYST	CML102C	-	-	-	-	-	0	-	71.4381	79.4117	77.0475	101.958	102.862	104.403	-0.167528	7.20913	0.00923616	552788	1.55163e+06	-1.48898	0.0683001	7.32228
1843	CcyanHa1_g1843.t1	BHE85731.1	hypothetical protein	CML343C	-	-	-	-	-	0	-	134.745	118.234	112.807	153.547	153.633	171.264	-0.106631	6.01442	0.258822	1550194	2099486	-0.437587	0.151874	5.40061
1844	CcyanHa1_g1844.t1	BHE85732.1	similar to splicing factor 3b subunit 3	CML103C	-	-	-	-	-	0	-	27.0518	27.4219	25.7243	34.3993	39.812	37.9663	-0.207989	7.18153	0.00187335	7.68535e+06	1.41898e+07	-0.884667	0.037877	8.64785
1845	CcyanHa1_g1845.t1	BHE85733.1	similar to nuclear prelamin A recognition factor	CML104C	-	-	-	-	-	0	-	16.7453	19.3579	17.5505	22.061	32.7084	24.6171	-0.292115	5.01254	0.0417716	664134	1.48495e+06	-1.16087	0.0179851	7.10005
1846	CcyanHa1_g1846.t1	BHE85734.1	60S ribosomal protein L36	CML106C	-	-	-	-	-	0	-	1277.12	1171.31	1110.74	1093.42	788.92	981.343	0.585748	8.26949	1.33554e-07	27296011	16467206	0.729094	0.00635252	4.75194
1847	CcyanHa1_g1847.t1	BHE85735.1	hypothetical protein	CML107C	-	-	-	-	-	0	-	34.3748	34.0619	33.3936	52.3921	54.9892	49.4808	-0.350777	5.84786	1.76001e-05	82384.6	415617	-2.33481	-0.0231574	6.66363
1848	CcyanHa1_g1848.t1	BHE85736.1	hypothetical protein, conserved	CML108C	-	-	-	-	-	0	-	14.9023	15.6884	16.4399	18.7532	22.4679	16.2937	-0.0237081	5.15265	0.89619	256760	346340	-0.431764	0.104742	7.50744
1849	CcyanHa1_g1849.t1	BHE85737.1	nucleoside-diphosphate kinase	CML110C	-	-	-	-	-	0	-	495.233	472.032	508.32	531.15	387.283	508.337	0.320498	7.7479	0.00255607	4.80165e+06	5.71893e+06	-0.252216	0.083445	5.53358
1850	CcyanHa1_g1850.t1	BHE85738.1	hypothetical protein, conserved	CML111C	-	-	-	-	-	0	-	83.0521	88.5464	69.3639	70.6261	56.8887	75.2026	0.530876	4.63812	0.000146144	3672188	3.11335e+06	0.238174	0.0442192	5.19946
1851	CcyanHa1_g1851.t1	BHE85739.1	hypothetical protein	CML112C	-	-	-	-	-	0	-	165.441	152.986	187.619	157.7	111.229	148.161	0.550613	5.98004	1.66031e-05	2260701	3.48439e+06	-0.624137	-0.040386	5.22369
1852	CcyanHa1_g1852.t1	BHE85740.1	hypothetical protein, conserved	CML113C	-	-	-	-	-	0	-	178.752	167.11	185.862	161.41	136.798	154.66	0.504354	7.69468	7.03407e-11	6.99401e+07	6.93143e+07	0.0129672	-0.124744	7.03785
1853	CcyanHa1_g1853.t1	BHE85741.1	similar to diphosphoinositol polyphosphate phosphohydrolase	CML115C	-	-	-	-	-	0	-	85.9337	90.3534	86.4328	79.7599	82.0427	73.7919	0.427287	5.64333	5.86203e-07	4060090	3368602	0.269362	-0.0448809	5.63579
1854	CcyanHa1_g1854.t1	BHE85742.1	hypothetical protein	CML116C	-	-	-	-	-	0	-	179.71	181.24	182.115	185.261	167.577	176.989	0.308635	7.97528	7.82487e-06	381979	1.36345e+06	-1.8357	-0.0338833	6.8311
1855	CcyanHa1_g1855.t1	BHE85743.1	hypothetical protein, conserved	CML117C	-	-	-	-	-	0	-	143.426	137.133	139.784	140.921	148.099	137.38	0.252625	6.17198	0.000486762	930175	724822	0.359875	-0.0714278	5.23165
1856	CcyanHa1_g1856.t1	BHE85744.1	hypothetical protein	CML118C	-	-	-	-	-	1	-	71.0621	73.4511	75.9534	69.9535	73.395	69.1483	0.324939	7.17943	4.19958e-08	8429654	6.98537e+06	0.271137	-0.0600674	7.68437
1857	CcyanHa1_g1857.t1	BHE85745.1	NAD-dependent deacetylase sirtuin 2	CML119C	-	-	-	-	-	0	-	124.155	114.364	116.738	174.38	170.276	173.908	-0.269847	6.99923	1.52751e-05	2628967	8567419	-1.70436	-0.306087	6.73124
1858	CcyanHa1_g1858.t1	BHE85746.1	hypothetical protein	CML120C	-	-	-	-	-	0	-	47.8691	51.9532	53.8044	5.03832	4.00086	3.3666	3.88304	6.07519	2.53883e-285	1.9881e+06	n.d.	2n only	-2.80658	9.70327
1859	CcyanHa1_g1859.t1	BHE85747.1	hypothetical protein	CML121C	-	-	-	-	-	0	-	69.4362	76.2539	71.0531	0.29827	0.240912	0	8.76279	6.40627	0	1.15598e+07	n.d.	2n only	-2.87708	9.9319
1860	CcyanHa1_g1860.t1	BHE85748.1	similar to oxysterol binding protein	CML122C	-	-	-	-	-	0	-	50.8736	52.0308	52.5501	125.116	125.316	122.898	-0.991327	7.03308	4.63255e-67	4.44364e+06	1.96478e+07	-2.14456	-0.29482	7.36652
1861	CcyanHa1_g1861.t1	BHE85749.1	similar to dual-specificity protein phosphatase	CML124C	-	-	-	-	-	0	-	45.9881	52.2501	59.6601	96.7962	91.3262	96.8053	-0.585719	4.45284	3.29742e-06	n.d.	n.d.	n.d.	-0.00630287	5.50558
1862	CcyanHa1_g1862.t1	BHE85750.1	hypothetical protein	CML125C	-	-	-	-	-	0	-	89.889	95.5647	88.2297	152.995	150.049	140.197	-0.423563	6.58226	8.65364e-10	2.54948e+06	4.43921e+06	-0.8001	0.0364274	6.20842
1863	CcyanHa1_g1863.t1	BHE85751.1	similar to indole-3-glycerol phosphate synthase	CML126C	-	-	-	-	-	0	-	92.2606	86.6937	85.3541	78.0057	94.0322	91.3273	0.283234	6.65017	0.000211151	18218319	1.90526e+07	-0.0645983	0.159086	6.9838
1864	CcyanHa1_g1864.t1	BHE85752.1	hypothetical protein, conserved	CML127C	-	-	-	-	-	0	-	39.2895	36.2702	37.1452	49.5119	53.9576	50.406	-0.174129	7.51046	0.00534641	5839759	1.01351e+07	-0.795384	0.0703905	8.47313
1865	CcyanHa1_g1865.t1	BHE85753.1	tRNA nucleotidyltransferase	CML128C	-	-	-	-	-	0	-	75.2697	76.098	76.5226	99.4759	107.297	99.7368	-0.154298	7.45234	0.0100438	5147462	8.6174e+06	-0.743391	-0.0284061	7.43249
1866	CcyanHa1_g1866.t1	BHE85754.1	similar to v-SNARE protein of ER-Golgi docking complex	CML129C	-	-	-	-	-	0	SNARE: YKT6	75.1882	69.8822	77.3208	83.5436	82.1509	88.6412	0.0824745	5.54069	0.409292	9002806	13491343	-0.583587	-0.0401192	6.14188
1867	CcyanHa1_g1867.t1	BHE85755.1	similar to transcription initiation factor TFIIE beta subunit	CML130C	-	-	-	-	-	0	-	57.4917	58.3475	67.0804	75.4503	91.3426	90.9324	-0.220662	5.75986	0.0336925	3.0966e+06	4.42572e+06	-0.515228	0.0848088	6.18914
1868	CcyanHa1_g1868.t1	BHE85756.1	ATPases of the AAA+ class	CML131C	-	-	-	-	-	1	-	45.1596	51.2312	46.0881	74.0156	87.6562	80.5041	-0.491036	6.89912	3.62341e-11	2086585	3.93124e+06	-0.913842	0.121157	7.45452
1869	CcyanHa1_g1869.t1	BHE85757.1	26S proteasome regulatory subunit RPN3	CML133C	-	-	-	-	-	0	-	131.017	136.859	147.626	157.62	155.856	159.639	0.0854354	8.08774	0.244602	2.5932e+07	3.87671e+07	-0.580102	0.0583005	7.40584
1870	CcyanHa1_g1870.t1	BHE85758.1	probable CCR4-NOT transcription complex, subunit 3	CML135C	-	-	-	-	-	0	-	63.6514	62.4021	61.3517	66.263	76.0633	70.6298	0.0909388	7.09276	0.168307	6834206	1.28612e+07	-0.912176	-0.0132772	7.63083
1871	CcyanHa1_g1871.t1	BHE85759.1	similar to leucine carboxyl methyltransferase	CML095C	-	-	-	-	-	0	-	33.0984	35.8389	32.6544	49.4602	50.2209	47.4724	-0.262049	5.79777	0.00204816	86514.1	509010	-2.55669	0.0656156	6.71794
1872	CcyanHa1_g1872.t1	BHE85760.1	ATP-dependent RNA helicase	CML137C	-	-	-	-	-	0	-	42.679	44.244	43.7662	50.26	55.9169	48.1489	0.0309524	6.32477	0.690966	6.65161e+06	15455828	-1.21637	-0.037907	7.34852
1873	CcyanHa1_g1873.t1	BHE85761.1	protein SYS1 homolog	CMX091C	-	-	-	-	-	4	-	72.0255	65.7876	74.9399	94.5982	113.688	106.86	-0.291525	5.45028	0.00367412	n.d.	n.d.	n.d.	0.143473	5.4903
[truncated: 3,011 more rows]
