# Supplementary material for: Sexual life cycle establishes the unicellular red algae Cyanidiophyceae as a genetically tractable model for eukaryotic evolution
Source: Plant Cell. 2026 Jun 5;38(7):koag148. doi: 10.1093/plcell/koag148 (PMC13353863; doi:10.1093/plcell/koag148)
Supplement: koag148_Supplementary_Data [file koag148_supplementary_data.zip › Supplementary_Dataset_PCR8.xlsx]

## Sheet: Supplementary Data Set 8
				iTAK			SignalP-5.0	dbCAN3	Phobius		Transcriptome (n=3)
Order	ID	Accession	Description	Transcription factors (TFs)	Transcriptional regulater (TRs)	Protein kinases (PKs)	Secretory proteins (SPs)	Glycosyl transferase (GTs)	Membrane proteins (No. of transmembrane segments)	Other functional categories	TPM 2n_rep1 (MS1)	TPM 2n_rep2 (MS1)	TPM 2n_rep3 (MS1)	TPM n_rep1 (MS1 Ha3)	TPM n_rep2 (MS1 Ha3)	TPM n_rep3 (MS1 Ha3)	TPM n_rep1 (10D)	TPM n_rep2 (10D)	TPM n_rep3 (10D)	logFC(MS1 [2n]/MS1 Ha3 [n])	logCPM	FDR	logFC(MS1 [2n]/10D [n])	logCPM	FDR
1	CMA001C	BAM78728.1	similar to trefoil factor	-	-	-	SP(Sec/SPI)	-	0	KTH variants: K+T	136.084	134.485	147.799	11.2643	10.3539	7.77316	21.3464	20.473	23.6884	4.09794	7.52451	0	2.88986	7.59582	1.22205e-220
2	CMA004C	BAM78729.1	hypothetical protein, conserved	-	-	-	-	-	1		205.255	180.395	197.948	253.417	269.292	259.927	248.83	236.167	251.613	-0.155754	6.15288	0.0714999	-0.118254	6.0865	0.22858
3	CMA005C	BAM78730.1	calcium-binding mitochondrial carrier Aralar	-	-	-	-	-	1		108.263	99.9655	99.384	126.57	133.42	117.933	123.991	127.278	122.463	-0.0291494	6.88664	0.724758	-0.0637708	6.85919	0.485177
4	CMA007C	BAM78731.1	serine acetyltransferase	-	-	-	-	-	0		241.244	222.833	222.706	201.344	207.548	203.635	274.475	306.647	274.766	0.431542	7.79615	1.89813e-13	-0.100923	8.00616	0.287321
5	CMA008C	BAM78732.1	ORF1050	-	-	-	-	-	0		0.50239	0.928997	1.60146	0	0	0	0.567135	0.519287	0	5.65991	-0.395118	2.10348e-05	1.6586	-0.155023	0.0405507
6	CMA009C	BAM78733.1	NAD-dependent sorbitol dehydrogenase	-	-	-	-	-	0		109.207	118.542	116.207	164.321	176.103	170.992	206.002	204.259	208.484	-0.306936	7.05675	9.64056e-06	-0.631079	7.20013	1.19867e-15
7	CMA010C	BAM78734.1	hypothetical protein	-	-	-	-	-	0	SEC	67.4274	64.9375	68.5162	71.579	80.9075	57.2248	98.0466	98.9075	101.67	0.207217	7.34325	0.0319057	-0.355557	7.59086	4.75864e-06
8	CMA011C	BAM78735.1	probable aminoacylase I	-	-	-	-	-	1		42.8269	38.6664	39.769	53.0019	52.5876	39.3375	64.1383	60.5029	50.6339	0.012377	5.74806	0.940922	-0.311946	5.87701	0.00470064
9	CMA013C	BAM78736.1	hypothetical protein, conserved	-	-	-	-	-	0		212.158	206.652	195.568	207.677	219.398	210.934	234.315	239.419	232.345	0.212025	7.40239	0.000886486	0.0160512	7.4537	0.874449
10	CMA015C	BAM78737.1	hypothetical protein, conserved	-	-	-	-	-	0		44.2772	41.4361	48.0018	57.7418	63.1076	63.3358	60.4871	56.4452	64.5877	-0.196126	6.92946	0.0150455	-0.22468	6.89875	0.0161262
11	CMA016C	BAM78738.1	similar to transcription factor IIA large subunit	-	-	-	-	-	0		121.99	121.911	118.637	158.221	170.396	160.718	147.047	149.602	124.836	-0.166196	6.1529	0.0452454	0.000676622	6.01938	1
12	CMA017C	BAM78739.1	probable lysophosphatidic acid acyltransferase	-	-	-	-	-	3		107.217	110.059	106.076	134.952	131.844	128.194	120.082	120.422	119.85	-0.0227041	7.39177	0.750942	0.0601506	7.30528	0.493065
13	CMA019C	BAM78740.1	RNA polymerase III transcription factor IIIB	-	-	-	-	-	0		92.1127	101.993	99.5121	114.014	117.599	107.332	103.636	104.445	96.4473	0.0592523	7.98635	0.372499	0.164181	7.89115	0.0667744
14	CMA021C	BAM78741.1	similar to DnaJ-like protein	-	-	-	-	-	0		879.291	863.318	806.677	929.832	990.674	875.359	951.989	1057.78	620.485	0.133973	10.8262	0.0243041	0.172288	10.7631	0.307597
15	CMA022C	BAM78742.1	hypothetical protein, conserved	-	-	-	-	-	0		111.992	108.76	111.53	149.089	161.972	125.986	144.249	134.155	149.181	-0.126903	7.69467	0.106373	-0.147311	7.65994	0.08911
16	CMA023C	BAM78743.1	MYB-related protein	MYB-related	-	-	-	-	0		801.711	748.639	812.653	535.876	528.061	511.851	989.564	1045.07	860.71	0.850781	9.53451	1.65144e-61	-0.0764108	9.89448	0.464484
17	CMA024C	BAM78744.1	unknown cupin family protein	-	-	-	SP(Sec/SPI)	-	0		1195.37	1302.51	1376.35	0.286752	0.892926	1.14253	0	1.11994	0.542562	10.9005	8.58469	0	11.2691	8.54811	0
18	CMA025C	BAM78745.1	hypothetical protein	-	-	-	-	-	0		224.636	232.008	225.296	269.549	268.268	296.761	185.883	185.698	199.46	-0.026693	8.13897	0.729552	0.47222	7.86163	5.0815e-09
19	CMA027C	BAM78746.1	hypothetical protein	-	-	-	-	-	0		135.051	130.781	132.449	146.638	153.419	157.2	135.022	139.593	137.937	0.0665861	7.06956	0.364869	0.165598	6.97669	0.0397513
20	CMA028C	BAM78747.1	hypothetical protein	-	-	-	-	-	0		241.531	295.587	271.241	180.534	194.772	208.487	202.511	204.836	180.274	0.734306	7.84071	2.97992e-18	0.677317	7.82123	3.65473e-12
21	CMA029C	BAM78748.1	hypothetical protein	-	-	-	-	-	0		58.7796	61.9884	59.7526	82.7532	85.7626	85.8809	58.4651	56.5391	69.5897	-0.229387	8.04461	0.000103413	0.183696	7.78923	0.0701979
22	CMA030C	BAM78749.1	pyruvate kinase, chloroplast precursor	-	-	-	-	-	0		120.287	111.077	116.481	208.293	197.853	205.301	145.775	131.682	187.533	-0.547695	8.14092	1.519e-21	-0.203027	7.89823	0.108826
23	CMA031C	BAM78750.1	hypothetical protein	-	-	-	-	-	0		264.089	260.303	252.683	129.873	136.097	145.128	124.083	112.834	147.675	1.18364	8.49279	4.75908e-82	1.23063	8.43685	1.6747e-34
24	CMA033C	BAM78751.1	hypothetical protein, conserved	-	-	-	-	-	0		59.7956	53.4607	48.7318	71.5975	74.4759	73.7668	55.7052	55.656	55.6702	-0.173198	6.02184	0.0746598	0.173441	5.79822	0.108586
25	CMA034C	BAM78752.1	hypothetical protein	-	-	-	-	-	0		218.865	226.525	196.716	357.324	340.557	336.795	298.094	305.279	325.001	-0.421921	8.52051	3.20234e-11	-0.315328	8.41417	0.000567083
26	CMA035C	BAM78753.1	probable mRNA guanylyltransferase	-	-	-	-	-	0		80.4502	77.1587	76.3028	114.405	122.484	122.173	110.804	106.141	106.104	-0.351946	6.68306	2.08372e-06	-0.24836	6.57797	0.00278318
27	CMA036C	BAM78754.1	similar to tubulin folding cofactor B	-	-	-	-	-	0		49.4387	51.8186	45.2692	139.886	137.438	140.542	128.594	117.039	140.781	-1.24634	5.9117	1.0527e-43	-1.18303	5.8137	6.80806e-29
28	CMA037C	BAM78755.1	hypothetical protein	-	-	-	-	-	0		47.524	50.6461	54.0407	80.5398	100.089	86.8195	30.5891	30.8092	26.929	-0.546788	5.62865	5.27585e-07	1.00188	4.84243	5.84002e-18
29	CMA039C	BAM78756.1	hypothetical protein	-	-	-	-	-	0		131.966	155.686	126.138	176.305	204.846	202.659	153.852	161.422	155.539	-0.231688	6.41312	0.0266472	0.0292548	6.22958	0.814327
30	CMA040C	BAM78757.1	citrate synthase	-	-	-	-	-	1		101.698	109.34	100.253	103.832	106.109	107.854	162.464	167.201	152.543	0.235369	7.06537	0.000816403	-0.414672	7.36105	5.8223e-07
31	CMA041C	BAM78758.1	UDP-glucose 4-epimerase	-	-	-	-	-	0		175.844	174.58	179.827	459.523	462.46	468.351	505.862	475.13	482.685	-1.12491	8.12482	3.78861e-93	-1.24805	8.1617	1.29528e-56
32	CMA042C	BAM78759.1	acetyl-CoA acetyltransferase	-	-	-	-	-	0		96.6717	76.3572	83.3707	179.589	199.209	112.67	312.124	342.672	274.896	-0.666987	7.08406	1.57386e-05	-1.64066	7.70695	4.16426e-56
33	CMA044C	BAM78760.1	cryptochrome DASH	-	-	-	-	-	0		53.1862	48.3401	50.0489	59.9399	60.4909	50.2897	67.6841	60.9594	61.7181	0.0969271	6.34636	0.289014	-0.11034	6.40784	0.249853
34	CMA045C	BAM78761.1	hypothetical protein	-	-	-	-	-	0		76.8315	68.3727	75.7798	68.9091	70.4511	73.0475	90.0457	89.0667	64.7459	0.323206	6.92253	1.32159e-05	0.0758427	6.99584	0.581837
35	CMA046C	BAM78762.1	hypothetical protein, conserved	-	-	-	-	-	0		104.036	100.304	105.566	125.916	116.072	120.484	139.441	131.199	122.215	0.0397992	7.28608	0.582191	-0.124686	7.32579	0.158784
36	CMX013C	-	hypothetical protein	-	-	-	-	-	0		26.9695	21.4828	20.574	51.9764	31.9142	30.6267	9.36773	10.007	7.61821	-0.458946	2.7769	0.0646951	1.56967	1.88912	8.33257e-08
37	CMA048C	BAM78763.1	3-phosphoshikimate 1-carboxyvinyltransferase, chloroplast precursor	-	-	-	-	-	0		87.4131	84.996	86.9115	138.062	149.004	136.84	96.1168	88.1193	120.874	-0.442095	7.27161	8.23537e-13	-0.019103	6.99364	0.896127
38	CMA050C	BAM78764.1	hypothetical protein, conserved	CPP	-	-	-	-	0		81.4447	83.5459	74.5425	92.6348	89.7668	93.5866	79.0071	75.5166	82.5649	0.0611251	7.26274	0.42202	0.23114	7.13645	0.00766626
39	CMA052C	BAM78765.1	probable ornithine decarboxylase	-	-	-	-	-	0		649.666	669.843	652.477	484.495	503.743	512.596	607.974	612.719	557.875	0.659508	10.2804	1.21199e-34	0.365863	10.3575	7.15314e-06
40	CMA053C	BAM78766.1	hypothetical protein	-	-	-	-	-	3		30.3063	30.2125	30.471	37.3222	40.8657	36.382	44.8573	44.1674	43.1821	-0.0655207	7.95714	0.298722	-0.32226	8.04988	6.04476e-05
41	CMA054C	BAM78767.1	hypothetical protein	-	-	-	-	-	0		67.8227	59.3629	67.2613	89.5486	102.472	75.6902	96.7673	102.819	85.0945	-0.191652	5.91941	0.0941764	-0.331502	5.95055	0.00156162
42	CMA056C	BAM78768.1	unknown kinase with aarF domain, fused with possible beta-lactamase	-	-	-	-	-	0		101.162	91.1507	101.281	112.618	112.531	98.8968	143.149	149.37	101.598	0.125173	8.07323	0.0585076	-0.207639	8.19822	0.125076
43	CMA059C	BAM78769.1	probable viral mRNA translation inhibitor SKI2	-	-	-	-	-	0		28.0297	26.3312	28.6523	45.6569	49.6433	38.3286	50.912	48.7764	49.1159	-0.41809	7.06985	5.5619e-07	-0.624832	7.14537	3.01683e-16
44	CMA060C	BAM78770.1	hypothetical protein	-	-	-	-	-	0		26.2917	36.9741	30.4277	34.215	34.4103	37.9665	39.3213	41.0237	30.6919	0.0758277	4.89563	0.639386	-0.0287783	4.9057	0.897582
45	CMX014C	-	hypothetical protein	-	-	-	-	-	0		222.523	211.814	183.172	0.261451	0	0	0	0	0	10.9641	6.03109	0	12.7407	6.00872	0
46	CMA061C	BAM78771.1	heat shock protein of Hsp90 family	-	-	-	-	-	0		313.69	297.102	319.795	426.755	415.082	406.26	337.401	319.395	377.053	-0.157254	9.48872	0.0030135	0.0643264	9.33054	0.529515
47	CMA062C	BAM78772.1	DNA polymerase iota, RAD30	-	-	-	-	-	0		70.375	71.846	84.35	67.8907	72.1351	59.6311	58.0982	64.5365	62.7092	0.449815	6.89639	2.66364e-07	0.50515	6.83069	7.6935e-08
48	CMA063C	BAM78773.1	hypothetical protein, conserved	-	-	-	-	-	6		48.0172	45.161	48.0889	60.6185	65.1948	51.0701	68.8469	64.1795	69.923	-0.0556108	5.83389	0.620355	-0.305515	5.92393	0.000953003
49	CMA064C	BAM78774.1	hypothetical protein, conserved	-	-	-	-	-	5		169.611	161.664	172.885	216.664	222.752	231.314	158.292	141.46	197.882	-0.146171	7.35153	0.030734	0.234255	7.11615	0.0460287
50	CMA065C	BAM78775.1	hypothetical protein, conserved	-	-	-	-	-	1		287.615	298.642	286.656	232.594	221.827	266.097	308.435	303.154	272.823	0.540723	7.62022	2.39865e-12	0.198303	7.72918	0.0236352
51	CMA066C	BAM78776.1	DNA repair protein SMC6	-	-	-	-	-	0		65.3328	61.1947	59.3974	83.2999	79.8626	76.7452	80.9819	81.9495	74.4303	-0.100825	7.72196	0.110377	-0.135193	7.69447	0.131246
52	CMA067C	BAM78777.1	mitochondrial ribosomal protein L32, precursor	-	-	-	-	-	0		60.225	49.179	65.5286	98.9484	81.5295	82.8127	63.0914	69.2226	68.036	-0.321713	4.50313	0.027769	0.0213681	4.26982	0.930647
53	CMA068C	BAM78778.1	hydroxymethylglutaryl-CoA lyase, mitochondrial precursor	-	-	-	-	-	0		38.8543	36.2923	47.1073	27.2455	25.1785	29.5905	52.2965	64.1891	58.0365	0.839774	4.95205	1.8086e-10	-0.298238	5.44775	0.0208512
54	CMA069C	BAM78779.1	hypothetical protein, conserved	-	-	-	-	-	0		399.466	390.772	398.975	300.673	308.474	274.211	476.427	460.778	394.887	0.696049	7.78987	3.34782e-35	0.0536028	8.03069	0.616653
55	CMA070C	BAM78780.1	hypothetical protein, conserved	-	-	-	-	-	4		532.075	557.16	559.946	713.612	747.059	766.72	699.602	695.364	674.77	-0.168362	8.13069	0.00729784	-0.111022	8.05506	0.206563
56	CMA072C	BAM78781.1	probable nuclear exosomal RNA helicase MTR4	-	-	-	-	-	0		75.5658	74.3096	79.1002	79.0445	79.517	75.1249	85.6844	87.9722	88.9486	0.237075	7.67633	3.44303e-05	0.0185818	7.73794	0.8542
57	CMA074C	BAM78782.1	hypothetical protein	-	-	-	-	-	0		88.1695	95.7196	95.0285	110.734	108.515	108.469	130.034	137.519	112.039	0.0323555	6.56921	0.703326	-0.227617	6.66146	0.0232411
58	CMA075C	BAM78783.1	similar to RNA-binding protein QKI	-	-	-	-	-	0		123.637	114.228	107.854	232	216.989	201.634	145.202	151.704	133.271	-0.644727	8.05781	4.05674e-23	-0.0981689	7.70031	0.317267
59	CMA077C	BAM78784.1	aspartate transaminase	-	-	-	-	-	0		91.2309	89.5355	101.492	93.8565	104.283	100.205	88.1965	88.097	84.2548	0.18603	6.87782	0.0201053	0.33219	6.76638	0.000105252
60	CMA078C	BAM78785.1	hypothetical protein	-	-	-	-	-	1		18.242	10.4945	12.2042	40.7683	20.787	13.5364	9.91508	9.07856	12.8562	-0.594667	2.18648	0.0828476	0.581497	1.56058	0.0909731
61	CMA079C	BAM78786.1	similar to actin-binding protein frabin	-	-	-	-	-	0		96.7311	99.4343	90.5466	4.24022	4.84137	2.53421	2.37385	1.96657	1.70487	4.89147	6.28078	0	5.78338	6.23359	0
62	CMA080C	BAM78787.1	hypothetical protein	-	-	-	-	-	0		120.334	120.635	121.161	45.6675	55.995	47.3515	38.1611	40.1567	37.8979	1.54813	5.68306	4.97306e-61	1.85489	5.5739	1.80321e-83
63	CMA081C	BAM78788.1	similar to AMP-activated protein kinase	-	-	-	-	-	0		198.21	182.722	182.887	181.202	176.067	152.919	212.885	228.835	177.675	0.411891	8.8157	7.33257e-11	0.0813371	8.92367	0.477675
64	CMA082C	BAM78789.1	40S ribosomal protein S2	-	-	-	-	-	0		758.172	780.224	850.41	1227.6	1192.31	1311.06	786.16	756.595	753.34	-0.378435	9.45321	1.34649e-08	0.273746	9.07458	0.00124322
65	CMA083C	BAM78790.1	hypothetical protein, conserved	-	-	-	-	-	0		111.757	127.093	116.807	192.25	191.876	169.29	148.722	144.727	140.444	-0.371152	7.69168	6.33183e-08	-0.0701946	7.48221	0.46937
66	CMA085C	BAM78791.1	hypothetical protein	-	-	-	-	-	0		90.0569	94.6523	90.5339	135.069	130.48	126.126	87.4178	87.2888	102.182	-0.243091	7.24606	0.000117256	0.206699	6.9709	0.0273788
67	CMA086C	BAM78792.1	hypothetical protein, conserved	-	-	-	-	-	1		224.16	212.543	210.206	234.286	225.199	212.211	214.488	215.517	212.096	0.212693	7.84436	0.000291342	0.227494	7.79332	0.00528646
68	CMA087C	BAM78793.1	hypothetical protein, conserved	-	-	-	-	-	3		103.048	102.365	96.2352	148.839	146.363	140.994	128.375	131.727	122.09	-0.265593	8.32189	2.24345e-06	-0.124543	8.20042	0.161693
69	CMA089C	BAM78794.1	chromosome assembly complex Condensin II, subunit G2	-	-	-	-	-	1		48.3821	51.7259	46.0631	59.651	62.6534	57.252	62.3791	61.2766	60.9674	-0.0302774	7.5816	0.69017	-0.120235	7.58339	0.176455
70	CMA090C	BAM78795.1	NADH dehydrogenase I (Complex I) alpha subcomplex 8 (PGIV)	-	-	-	-	-	0		90.8824	86.7869	92.7245	131.152	129.177	140.653	102.595	113.101	119.547	-0.302744	5.20065	0.00488103	-0.0958494	5.03975	0.464896
71	CMA091C	BAM78796.1	hypothetical protein	-	-	-	-	-	0		91.0331	86.2852	92.2441	99.5604	110.164	107.246	88.9494	86.0562	113.147	0.0323304	7.90852	0.654108	0.119397	7.82088	0.313219
72	CMA093C	BAM78797.1	ATP-dependent DNA helicase RecQ	-	-	-	-	-	0		31.2954	30.087	25.2709	40.3844	39.5422	37.5991	25.6897	23.8254	24.8097	-0.172606	7.09878	0.0391632	0.438675	6.7567	6.73858e-06
73	CMA095C	BAM78798.1	similar to MADS box transcription enhancer factor	MADS-M-type	-	-	-	-	0		186.766	166.408	187.371	0.970375	2.26626	0.845765	4.00974	2.13181	1.60653	7.30998	6.97231	0	6.35856	6.95369	0
74	CMA098C	BAM78799.1	deoxyhypusine synthase	-	-	-	-	-	0		57.7053	59.0856	59.5216	86.758	82.4639	75.4148	78.8287	72.0195	75.7753	-0.206072	6.07954	0.0169224	-0.145225	6.00045	0.12931
75	CMA099C	BAM78800.1	hypothetical protein, conserved	-	-	-	-	-	0		83.0306	89.5593	89.9429	70.6605	88.8248	86.5807	79.2607	85.9425	77.604	0.358658	6.77673	0.000150168	0.328673	6.74779	0.000129035
76	CMX015C	-	hypothetical protein	-	-	-	-	-	0		88.3938	105.54	101.075	109.725	95.1568	91.7909	126.125	92.7581	89.4255	0.255866	5.03902	0.0395155	0.155694	5.04444	0.347523
77	CMA101C	BAM78801.1	probable maintenance of ploidy protein MOB1	-	-	-	-	-	0		143.918	142.421	164.405	201.186	227.362	206.794	193.113	195.892	187.691	-0.228726	6.66302	0.00669592	-0.138985	6.56827	0.141919
78	CMA103C	BAM78802.1	Raf-related MAP kinase kinase kinase (MAP3K), theta-type	-	-	TKL-Cr-4	-	-	0		42.3184	37.4969	41.251	56.7507	60.9067	44.7011	57.8857	54.4324	57.482	-0.15388	6.58221	0.144201	-0.270505	6.59972	0.00174658
79	CMA105C	BAM78803.1	hypothetical protein, conserved	-	-	-	-	-	10		118.525	118.915	122.734	153.072	160.609	168.002	193.342	178.776	172.857	-0.154194	7.42291	0.0250304	-0.380314	7.50187	3.53531e-06
80	CMA106C	BAM78804.1	similar to alpha-glucosidase	-	-	-	-	-	0		92.1251	85.2373	88.0927	147.915	135.068	139.064	55.4309	51.9708	46.2301	-0.402632	8.00436	1.35844e-11	1.00694	7.31796	2.06421e-32
81	CMA107C	BAM78805.1	probable proline aminopeptidase P	-	-	-	-	-	0		100.819	104.867	103.129	124.152	128.247	119.8	87.1636	85.0592	87.2189	-0.00313435	7.48128	0.979239	0.467692	7.21713	1.12173e-09
82	CMA109C	BAM78806.1	hypothetical protein, conserved	-	-	-	-	-	0		43.9375	45.2196	44.0578	45.8896	48.6678	45.959	37.6321	43.7106	34.3298	0.188996	5.85141	0.0292085	0.42023	5.7018	9.37495e-05
83	CMA111C	BAM78807.1	probable transitional endoplasmic reticulum ATPase	-	-	-	-	-	0		36.7373	33.9907	38.8265	59.5863	61.2003	52.6436	54.0613	47.127	44.7423	-0.394786	6.72376	4.24821e-07	-0.195307	6.5648	0.0540367
84	CMA114C	BAM78808.1	40S ribosomal protein S24	-	-	-	-	-	0		446.725	380.257	418.461	805.578	755.186	800.528	428.243	415.014	471.85	-0.65648	7.59907	2.83252e-22	0.137827	7.11425	0.15115
85	CMA115C	BAM78809.1	hypothetical protein, conserved	-	-	-	-	-	4		134.353	128.684	121.01	170.564	157.434	180.413	132.117	136.16	146.119	-0.139412	5.39799	0.223397	0.105731	5.22517	0.370638
86	CMA116C	BAM78810.1	hypothetical protein	-	-	-	-	-	0		16.6044	12.8036	13.1442	33.3099	38.4976	23.3748	26.4294	25.4869	29.1846	-0.888733	5.34564	1.32367e-07	-0.711241	5.18045	6.37772e-09
87	CMA118C	BAM78811.1	hypothetical protein, conserved	-	-	-	-	-	1		76.3272	70.1094	65.3098	70.7521	75.3355	65.3193	80.2102	74.1369	71.1602	0.270273	6.77691	0.000848732	0.127243	6.80133	0.19418
88	CMA119C	BAM78812.1	similar to oxidant-induced cell-cycle arrest Oca1p	-	-	-	-	-	0		50.1525	49.3903	43.5121	60.6422	58.6477	46.9417	52.3307	52.3148	47.6935	0.0518982	6.05714	0.663828	0.127029	5.9754	0.233847
89	CMA121C	BAM78813.1	unknown zinc finger protein	C3H	-	-	-	-	0		384.426	416.252	430.837	14.0199	10.9641	11.7652	11.3663	11.345	10.7198	5.32989	8.54465	0	5.41908	8.50595	0
90	CMA122C	BAM78814.1	40S ribosomal protein S7	-	-	-	-	-	0		494.509	442.882	481.011	739.273	774.417	860.663	638.458	592.754	736.29	-0.478685	8.30423	9.73272e-11	-0.256072	8.13161	0.0115835
91	CMA124C	BAM78815.1	probable cell division protein glsA	MYB-related	-	-	-	-	0		47.9542	40.1021	46.1059	60.2363	66.5545	61.6051	52.5182	51.324	49.8183	-0.221799	6.47225	0.00943969	0.0223912	6.29701	0.859321
92	CMA125C	BAM78816.1	similar to Rab11-binding protein	-	-	-	-	-	0		81.3793	78.9182	80.4262	113.763	116.788	103.592	112.867	109.966	99.2083	-0.205807	8.10395	0.000320673	-0.202743	8.05658	0.0217567
93	CMA127C	BAM78817.1	cyclin-dependent kinase regulatory subunit	-	-	-	-	-	0		49.3749	54.7811	44.969	87.1154	62.6507	58.8834	65.6912	71.6927	69.4643	-0.219066	3.93367	0.239723	-0.258574	3.90849	0.113947
94	CMA128C	BAM78818.1	hypothetical protein	-	-	-	-	-	0		183.254	194.368	178.798	224.804	237.774	209.039	197.438	226.646	213.252	-0.00477908	6.71789	0.974262	0.0195015	6.66083	0.859279
95	CMA129C	BAM78819.1	hypothetical protein	-	-	-	-	-	0		37.584	34.9109	41.5605	34.9294	41.058	30.4152	40.2075	49.6894	49.4579	0.369201	4.65861	0.00744049	-0.0754568	4.83515	0.627828
96	CMA130C	BAM78820.1	similar to MCM3 associated protein	-	-	-	-	-	0		53.7131	52.0177	52.0799	71.0868	73.6654	67.2477	77.7523	75.6706	66.369	-0.158857	7.9509	0.00509609	-0.260674	7.96024	0.00352449
97	CMA132C	BAM78821.1	unknown metallopeptidase	-	-	-	-	-	0		91.619	69.502	84.742	107.214	101.583	80.8974	72.2737	82.4349	97.0079	0.0331823	5.59024	0.830734	0.181056	5.47215	0.218329
98	CMA133C	BAM78822.1	similar to syntaxin 6	-	-	-	-	-	1	SNARE: SYP6	69.6483	73.8289	74.4769	98.6212	96.7606	87.2433	58.3421	50.6687	50.2044	-0.108881	5.80198	0.257242	0.671353	5.39376	8.551e-11
99	CMA134C	BAM78823.1	similar to phosphatidyl-N-methylethanolamine N-methyltransferase	-	-	-	-	-	6		62.9244	71.6953	67.0611	107.299	120.482	115.224	104.211	109.44	89.2454	-0.501281	6.1476	1.65394e-08	-0.370028	6.023	0.000520244
100	CMA135C	BAM78824.1	similar to androgen-regulated short-chain dehydrogenase/reductase 1	-	-	-	-	-	0		33.714	32.6891	35.6674	50.7423	51.3807	44.5161	44.1813	48.3325	46.3898	-0.255164	5.39072	0.0119888	-0.228893	5.32907	0.030443
101	CMA136C	BAM78825.1	similar to Ran binding protein 11	-	-	-	-	-	0		34.2981	40.3779	48.5281	55.1917	58.34	48.3489	53.3811	50.4861	48.4372	-0.12672	6.87305	0.287456	-0.0894548	6.80798	0.495763
102	CMA138C	BAM78826.1	cell cycle switch protein	-	-	-	-	-	0		141.227	154.404	144.625	121.441	137.221	125.539	111.929	104.616	114.177	0.462871	8.17807	6.98518e-13	0.629311	8.06665	1.14925e-13
103	CMA140C	BAM78827.1	mitotic control protein dis3	-	-	-	-	-	0		35.2454	30.7116	34.4138	53.5054	57.5076	46.5017	50.5409	50.2733	52.1899	-0.381302	6.81695	5.40484e-06	-0.391092	6.77508	3.18616e-06
104	CMA142C	BAM78828.1	similar to trefoil factor	-	-	-	SP(Sec/SPI)	-	0	KTH variants: K+T	328.702	381.854	352.895	76.8264	73.795	78.5656	38.7797	34.1756	37.8253	2.47968	9.03624	2.81573e-277	3.48009	8.88061	2.12842e-281
105	CMA145C	BAM78829.1	L-lactate dehydrogenase	-	-	-	-	-	0		218.561	207.955	213.409	283.256	264.357	254.041	341.867	389.526	228.507	-0.0582988	7.74485	0.3641	-0.367531	7.86643	0.0182824
106	CMB002C	BAM78830.1	probable splicing factor 3b subunit 1	-	-	-	-	-	2		143.41	154.878	148.654	106.728	116.868	107.545	99.4279	109.107	103.25	0.699066	8.31132	5.518e-32	0.73596	8.25475	6.00618e-19
107	CMB003C	BAM78831.1	similar to GTP-binding protein	-	-	-	-	-	0		174.362	182.484	181.259	160.035	153.866	151.544	157.263	165.269	171.473	0.475206	8.12362	5.17358e-18	0.339519	8.13948	4.81962e-05
108	CMB004C	BAM78832.1	40S ribosomal protein S18	-	-	-	-	-	0		384.912	365.207	386.83	497.401	462.536	435.477	273.553	274.776	331.94	-0.0285641	7.36382	0.701845	0.584297	7.03736	1.92714e-10
109	CMB005C	BAM78833.1	RNA polymerase III subunit C34	-	-	-	-	-	0		45.8228	41.0227	49.3611	51.3526	55.5598	54.9845	57.4361	46.874	44.3093	0.017565	5.54932	0.908046	0.0941947	5.46547	0.520251
110	CMB006C	BAM78834.1	similar to NADH dehydrogenase I (Complex I) alpha subcomplex assembly factor 1	-	-	-	-	-	0		148.738	139.221	142.836	126.885	123.56	112.916	79.3372	99.5879	82.6712	0.512867	6.27836	2.74049e-11	0.935004	6.07275	1.13977e-21
111	CMB007C	BAM78835.1	similar to temperature sensing protein D123	-	-	-	-	-	0		148.002	144.239	146.275	107.83	114.66	102.564	105.692	93.6086	91.6577	0.699002	6.64346	4.60245e-24	0.810166	6.56091	7.49707e-22
112	CMB008C	BAM78836.1	similar to vacuolar sorting protein DID4	-	-	-	-	-	0	ESCRT3	219.237	252.153	229.267	276.535	277.208	297.016	176.809	185.855	171.302	-0.0153259	7.71217	0.869077	0.608456	7.38397	1.40803e-12
113	CMB009C	BAM78837.1	asparagine synthase	-	-	-	-	-	2		39.3683	40.7381	44.2334	88.7989	93.7987	82.3693	66.5308	63.5768	76.5909	-0.824809	6.92115	6.40011e-30	-0.517822	6.68164	8.71659e-08
114	CMB010C	BAM78838.1	tryptophane--tRNA ligase, chloroplast or mitochondrial	-	-	-	-	-	0		109.638	97.5686	103.81	95.6471	101.802	84.6207	100.439	101.696	94.8557	0.40923	7.00827	4.01612e-08	0.283957	7.02164	0.000581954
115	CMB012C	BAM78839.1	similar to spindle pole body associated protein	-	-	-	-	-	0		196.988	224.024	194.103	166.307	169.399	165.905	108.34	114.964	108.806	0.560183	7.89618	1.21775e-16	1.10572	7.65466	1.10969e-36
116	CMB013C	BAM78840.1	topoisomerase II	-	-	-	-	-	0		221.849	244.527	220.362	155.938	167.02	150.456	111.882	106.257	103.626	0.803742	9.61746	3.16588e-40	1.31093	9.4082	2.12942e-55
117	CMB014C	BAM78841.1	similar to ubiquitin-conjugating enzyme E2	-	-	-	-	-	0		85.3968	89.4151	80.5262	87.2719	82.4618	70.1689	78.0399	77.9518	70.3454	0.356582	5.064	0.00195473	0.391203	5.00672	0.000452768
118	CMB015C	BAM78842.1	probable ubiquitin-conjugating enzyme E2	-	-	-	-	-	0		353.663	367.247	348.572	449.482	450.675	469.544	277.652	267.804	264.742	-0.0917129	7.51552	0.169995	0.617411	7.14346	5.99219e-16
119	CMB016C	BAM78843.1	hypothetical protein	-	-	-	-	-	0		0	0	0	0	0	0	91.4748	84.1912	88.7225	0	-1.66917	1	-10.5344	3.9354	4.18048e-129
120	CMB018C	BAM78844.1	60S ribosomal protein L18	-	-	-	-	-	0		727.63	701.582	720.227	686.116	686.676	757.165	354.823	298.347	390.388	0.277943	8.42598	1.67061e-05	1.25851	8.01413	5.97039e-38
121	CMB019C	BAM78845.1	similar to U3 snoRNP component Mpp10	-	-	-	-	-	0		117.621	126.33	117.058	107.557	109.475	105.903	97.9324	95.6565	94.7812	0.426802	8.11333	1.31081e-13	0.540909	8.02217	3.63494e-11
122	CMB021C	BAM78846.1	chroloplast chaperonin CPN60, precursor	-	-	-	-	-	0		1119.28	1057.59	1102.6	1487.03	1459.37	1534.15	1344.05	1297.74	1448.55	-0.184902	10.9109	0.000768389	-0.102461	10.8225	0.252968
123	CMB023C	BAM78847.1	hypothetical protein	-	-	-	-	-	0		158.668	171.707	151.201	139.613	148.594	155.741	176.176	172.464	150.896	0.382303	6.9538	1.38905e-06	0.164619	7.01173	0.089375
124	CMB025C	BAM78848.1	protoporphyrinogen IX oxidase (PPO)	-	-	-	-	-	0		237.976	233.463	259.044	207.958	224.938	207.254	141.58	133.96	149.01	0.456896	8.38952	2.65289e-14	0.999069	8.13963	2.37084e-32
125	CMB026C	BAM78849.1	hypothetical protein, conserved	-	GNAT	-	-	-	0		56.2784	74.9285	75.7456	68.514	88.9807	69.8952	46.2366	56.5553	53.858	0.130159	5.10926	0.420537	0.613227	4.84757	2.24969e-05
126	CMB027C	BAM78850.1	similar to oxidation resistance protein Oxr1	-	-	-	-	-	0		94.1079	105.755	92.6002	74.6383	71.9033	61.6634	95.0487	100.166	93.5676	0.757626	7.37701	7.10941e-23	0.234838	7.55644	0.00862196
127	CMB028C	BAM78851.1	unknown bromodomain-containing protein	-	-	-	-	-	0		133.655	131.044	122.818	122.529	118.166	120.637	104.208	105.855	101.775	0.366876	7.88533	6.35484e-10	0.530237	7.77202	4.30522e-11
128	CMB029C	BAM78852.1	similar to GATA transcription factor areB gamma	C2C2-GATA	-	-	-	-	0		132.462	122.27	130.351	91.7467	89.8192	89.9724	125.778	119.331	115.878	0.770161	8.01342	7.19969e-44	0.310125	8.16071	0.000199085
129	CMB030C	BAM78853.1	unknown WD repeat protein	-	-	-	-	-	0		104.238	114.543	113.679	96.8634	97.9803	94.2907	127.916	129.43	115.651	0.467117	7.54186	5.44227e-14	0.0509006	7.69131	0.616383
130	CMB031C	BAM78854.1	UDP-glucose 6-dehydrogenase	-	-	-	-	-	0		128.98	137.313	142.699	147.068	147.46	153.658	132.154	118.562	122.568	0.133017	7.75213	0.0463753	0.348696	7.6081	4.6511e-05
131	CMB032C	BAM78855.1	chloroplast ribosomal protein S21 precursor	-	-	-	-	-	0		551.54	469.918	563.863	475.703	408.053	456.469	470.685	438.356	481.397	0.507685	7.05658	2.29835e-09	0.405871	7.05794	7.89406e-06
132	CMB034C	BAM78856.1	hypothetical protein, conserved	-	-	-	-	-	0		188.881	190.916	170.757	37.4414	39.5982	34.3857	23.2194	20.6555	22.0232	2.57189	7.68717	7.41756517218177e-310	3.27978	7.56675	2.00955e-262
133	CMB035C	BAM78857.1	probable double-strand break repair protein MRE11	-	-	-	-	-	0		89.3124	82.8781	85.3578	71.9048	74.0074	69.2138	41.3796	44.6392	44.9686	0.526721	7.17705	1.5009e-17	1.1909	6.89312	1.07851e-51
134	CMB036C	BAM78858.1	similar to DnaJ family molecular chaperone	-	-	-	-	-	0		195.572	182.699	173.593	124.222	116.829	112.799	149.054	124.64	117.087	0.907882	6.72185	1.07528e-34	0.716781	6.75365	3.76183e-13
135	CMB037C	BAM78859.1	hypothetical protein	-	-	-	-	-	1		74.3852	63.9873	66.2893	51.1487	49.4811	41.6104	44.1827	46.6194	45.6352	0.792959	7.93374	7.28952e-27	0.801331	7.88854	2.95149e-21
136	CMB038C	BAM78860.1	hypothetical protein	-	-	-	-	-	0		118.2	116.038	111.129	92.914	94.2426	71.6092	84.3447	82.6918	73.7855	0.685339	7.56373	3.41612e-17	0.737628	7.50197	3.93854e-19
137	CMB039C	BAM78861.1	hypothetical protein, conserved	-	-	-	-	-	7		73.7417	66.5707	67.4859	53.6592	55.8647	50.391	60.1501	68.4892	66.6661	0.645675	5.91457	1.03773e-13	0.305166	6.02086	0.00143666
138	CMB040C	BAM78862.1	small GTP-binding protein of Sar1/Arf family	-	-	-	-	-	0		128.024	105.975	120.419	80.3743	94.1913	98.8433	88.9757	78.0169	84.7343	0.640143	6.14295	5.31123e-10	0.711819	6.07422	4.38939e-13
139	CMB042C	BAM78863.1	hypothetical protein, conserved	-	-	-	-	-	0		183.371	206.982	206.404	173.472	163.147	186.647	137.802	138.245	140.725	0.453875	7.71943	2.36489e-09	0.734066	7.56353	8.65536e-19
140	CMB043C	BAM78864.1	activity of bc1 complex ABC1	-	-	-	-	-	0		72.2431	71.4092	85.7474	54.8382	52.8614	51.4212	57.8287	58.0412	54.1816	0.793633	6.89377	1.5464e-22	0.648532	6.90971	1.58764e-12
141	CMB044C	BAM78865.1	chaperonin containing TCP1, subunit 3 (gamma)	-	-	-	-	-	0		137.083	148.482	145.882	184.453	188.459	194.027	110.552	114.786	120.364	-0.128914	7.8701	0.0481717	0.53543	7.5126	5.70184e-11
142	CMB046C	BAM78866.1	similar to JEMMA protein	-	Jumonji	-	-	-	0		68.3763	76.3954	71.6343	59.6008	55.9765	59.3683	84.9521	84.5632	67.1976	0.571509	6.93544	1.09636e-14	0.0881925	7.11229	0.442328
143	CMX016C	-	hypothetical protein	-	-	-	-	-	3		115.911	95.0806	112.656	90.1394	62.1738	68.3546	96.1214	88.0118	80.8748	0.81843	4.64309	2.60639e-08	0.509708	4.72965	6.70552e-05
144	CMB047C	BAM78867.1	hypothetical protein	-	-	-	-	-	1		91.8432	95.3151	98.1895	50.558	64.5883	64.9624	59.0174	50.8252	46.1321	0.928834	5.3721	3.80345e-16	1.09134	5.27894	1.67178e-23
145	CMB048C	BAM78868.1	60S acidic ribosomal protein PO	-	-	-	-	-	0		159.901	137.892	125.178	151.345	151.071	150.491	132.991	114.305	150.662	0.168458	6.44799	0.0805888	0.304368	6.34005	0.0145589
146	CMB050C	BAM78869.1	hypothetical protein	-	-	-	-	-	0		239.158	243.382	243.389	178.55	207.304	200.431	230.075	229.664	183.684	0.574041	7.34496	1.16179e-16	0.391702	7.38032	5.2227e-05
147	CMX017C	-	hypothetical protein	-	-	-	-	-	0		3.36758	4.7553	3.25296	4.86135	2.35478	3.55108	1.03679	0	1.22642	0.327964	1.06823	0.476198	2.47672	0.472004	8.21328e-06
148	CMB051C	BAM78870.1	mitochondrial translation elongation factor Ts (EF-Ts)	-	-	-	-	-	0		64.5191	55.7736	59.7231	54.2638	57.6293	60.313	41.3321	38.6633	36.2722	0.330891	5.47307	0.00152144	0.850571	5.21546	2.08466e-15
149	CMB052C	BAM78871.1	DNA polymerase delta, subunit B	-	-	-	-	-	0		57.6758	55.1117	53.9534	50.978	51.5494	58.345	27.8815	33.2307	36.2052	0.316676	5.88678	0.0010798	0.989253	5.57314	1.98287e-20
150	CMB053C	BAM78872.1	probable xylulose kinase	-	-	-	-	-	0		285.011	294.03	286.958	215.116	202.421	207.78	285.371	262.861	271.38	0.735528	8.53757	2.02735e-41	0.296264	8.6771	0.000372035
151	CMB054C	BAM78873.1	hypothetical protein	-	-	-	SP(Sec/SPI)	-	5		238.36	229.094	243.054	1.94454	1.54347	2.73452	0.731854	0.111685	0.216427	7.08538	7.46024	0	9.59262	7.42077	0
152	CMB055C	BAM78874.1	similar to uroporphyrin-III C-methyltransferase	-	-	-	-	-	0		103.525	92.694	107.019	88.6186	84.5454	84.2684	93.754	96.0841	89.7903	0.502822	6.40649	2.14706e-10	0.33418	6.43875	0.000210043
153	CMB057C	BAM78875.1	hypothetical protein	-	-	-	-	-	3		294.354	324.814	302.359	197.288	217.297	198.921	136.825	136.584	134.849	0.853166	7.40647	1.14357e-37	1.39089	7.19301	1.87869e-66
154	CMB059C	BAM78876.1	aluminum resistance protein	-	-	-	-	-	0		114.076	114.49	123.179	110.623	119.488	110.535	71.0242	74.3705	83.6144	0.312639	7.30536	1.40678e-06	0.834013	7.04861	1.368e-22
155	CMB060C	BAM78877.1	hypothetical protein	-	-	-	-	-	1		551.714	546.584	490.38	279.09	277.858	233.815	539.379	558.238	443.842	1.27431	7.70056	1.31852e-72	0.260927	8.04218	0.0133583
156	CMB061C	BAM78878.1	hypothetical protein	-	-	-	-	-	0		34.4636	40.9987	47.6056	31.822	35.7655	38.7643	31.9886	28.3003	36.2412	0.473621	4.90577	0.00111	0.563824	4.82695	0.000138552
157	CMB062C	BAM78879.1	isopentenyl-diphosphate delta isomerase	-	-	-	-	-	0		90.2609	74.0087	79.2992	86.4628	97.971	68.2504	68.0944	78.9608	65.9234	0.217319	5.80833	0.0905903	0.411195	5.67603	0.000283456
158	CMB064C	BAM78880.1	probable spindle checkpoint protein kinase MPS1	-	-	TTK	-	-	0		80.0478	92.7669	77.6676	77.9981	78.5204	75.1061	39.9052	38.7731	38.5626	0.379072	7.6831	2.41747e-07	1.31204	7.29999	5.92686e-48
159	CMB065C	BAM78881.1	similar to ATP binding protein	-	-	-	-	-	0		43.9018	42.4848	46.6483	43.377	43.9522	46.294	87.2799	91.2609	105.278	0.259111	4.77298	0.0334519	-0.878178	5.37332	4.99591e-15
160	CMB066C	BAM78882.1	hypothetical protein	-	-	-	-	-	0		41.2287	33.4255	36.2211	40.622	37.5584	29.0482	49.35	41.8535	49.4565	0.317494	6.87952	0.0038177	-0.126096	7.05364	0.245448
161	CMB069C	BAM78883.1	hypothetical protein, conserved	-	-	-	-	-	0		56.8598	56.1944	61.137	43.5158	44.3618	40.0713	39.2009	36.9442	39.3019	0.711827	7.06866	2.25024e-27	0.809865	6.99072	5.71203e-25
162	CMB070C	BAM78884.1	ubiquitin protein ligase E3A	-	-	-	-	-	1		196.407	184.514	192.365	141.446	144.381	122.628	146.779	143.294	116.784	0.756724	8.8704	1.84789e-37	0.711832	8.84418	1.22376e-13
163	CMB071C	BAM78885.1	bromodomain protein 103	-	-	-	-	-	0		92.1792	82.7661	82.6828	73.4202	76.4021	64.2592	93.6627	101.974	84.5069	0.535059	8.06464	9.85607e-16	0.0960401	8.21882	0.357741
164	CMB072C	BAM78886.1	similar to cell polarity protein tea1p	-	-	-	-	-	1	KTH variants: K	46.4253	38.3369	43.6891	0.204352	0	0.101778	0.217914	0	0	8.77922	5.11215	2.38514e-242	9.2573	5.0912	6.5574e-241
165	CMB073C	BAM78887.1	similar to ribosome assembly protein RRB1	-	-	-	-	-	0		178.191	164.135	169.526	109.548	103.124	116.543	114.309	104.537	108.461	0.901646	7.42497	3.95724e-40	0.862266	7.39848	3.19414e-28
166	CMB074C	BAM78888.1	hypothetical protein, conserved	-	-	-	-	-	0		209.352	198.863	207.733	135.873	124.045	121.927	249.058	266.164	202.087	0.956113	7.28897	9.22042e-54	-0.00247395	7.65603	0.987777
167	CMB075C	BAM78889.1	unknown transporter	-	-	-	-	-	9		91.2546	94.5806	93.3403	67.554	68.3352	59.7566	58.8394	62.7706	59.5185	0.779469	6.19687	2.34693e-23	0.83962	6.13526	1.39554e-23
168	CMB076C	BAM78890.1	similar to histidyl-tRNA synthetase	-	-	-	-	-	0		128.444	130.029	124.143	120.994	96.8825	116.313	63.078	60.0065	70.8596	0.45929	5.62539	1.51046e-05	1.19422	5.30772	3.52969e-31
169	CMB077C	BAM78891.1	similar to mitochondrial inner membrane protease IMP1	-	-	-	-	-	0		211.475	209.491	198.187	19.4671	24.8972	27.0091	323.248	349.605	308.81	3.38044	5.76234	1.06262e-206	-0.44802	6.88116	1.10328e-07
170	CMB078C	BAM78892.1	similar to suppressor of lin12 SEL1	-	-	-	-	-	0		57.5551	60.6455	50.9828	52.7972	48.3189	51.2999	47.0013	43.7263	45.8234	0.41569	6.17078	5.59993e-06	0.525878	6.08175	6.17101e-08
171	CMB079C	BAM78893.1	MYB-related protein	GARP-G2-like	-	-	-	-	0		92.5467	78.5199	86.6893	63.6271	59.2531	51.3547	66.9361	66.2315	54.7421	0.832864	7.20725	3.39593e-26	0.673691	7.22681	2.97814e-12
172	CMB080C	BAM78894.1	hypothetical protein	-	-	-	-	-	1		0.229608	0.254748	0.243972	0.850736	1.26149	0.484238	0	0.118665	0.34493	-1.5092	0.0306426	0.0320688	0.748591	-0.826232	0.811559
173	CMB081C	BAM78895.1	hypothetical protein, conserved	-	-	-	-	-	0		498.897	524.448	497.329	225.163	232.547	205.606	230.519	251.529	228.961	1.46426	9.72365	7.07835e-156	1.31359	9.72263	3.2883e-59
174	CMB082C	BAM78896.1	similar to JEMMA protein	-	Jumonji	-	-	-	0		141.951	157.316	149.047	90.5865	96.1355	96.6421	82.966	83.4059	78.8111	0.927259	7.85219	1.26019e-47	1.08745	7.7573	3.40515e-40
175	CMB083C	BAM78897.1	chaperonin containing TCP1, subunit 3 (gamma)	-	-	-	-	-	0		157.865	140.912	163.615	137.562	134.713	133.816	116.95	122.164	120.995	0.453586	7.69028	2.03131e-12	0.576901	7.59565	4.65414e-12
176	CMB085C	BAM78898.1	hypothetical protein	-	-	-	-	-	1		90.4302	84.6066	75.4842	102.819	99.1756	106.269	95.3113	87.9891	105.806	-0.0334585	7.30941	0.705544	0.00973394	7.24223	0.943348
177	CMB086C	BAM78899.1	hypothetical protein	-	-	-	-	-	0		178.612	177.992	163.561	327.628	311.88	329.432	252.221	214.494	266.044	-0.631769	6.80571	7.64939e-18	-0.277789	6.55011	0.00708712
178	CMB087C	BAM78900.1	hypothetical protein, conserved	-	-	-	-	-	0		101.472	96.1912	111.877	35.652	34.9423	28.978	33.354	27.7578	36.2361	1.90374	7.3929	8.34688e-138	1.88463	7.3607	8.4782e-80
179	CMB088C	BAM78901.1	probable nucleotide binding protein Maf	-	-	-	-	-	0		105.973	102.84	105.997	107.099	98.7456	100.722	115.164	101.358	122.264	0.304111	5.77537	0.000473416	0.110446	5.82518	0.318177
180	CMB089C	BAM78902.1	probable vacuolar pH control protein CLN3	-	-	-	-	-	3		112.196	105.678	97.1045	78.5764	75.6673	71.2573	109.703	120.404	101.837	0.749086	5.98202	2.25443e-17	0.14175	6.20705	0.179646
181	CMB091C	BAM78903.1	similar to eukaryotic translation elongation factor 1 alpha (eEF-1a)	-	-	-	-	-	0		136.542	141.871	137.712	111.189	121.341	104.659	107.255	109.86	99.6896	0.570536	7.61171	1.49524e-20	0.610316	7.55351	1.18754e-14
182	CMB092C	BAM78904.1	flavin-dependent tRNA:m5U methyltransferase trmFO	-	-	-	-	-	0		71.6072	85.663	82.4707	73.0545	76.1857	68.917	81.3854	84.0857	70.17	0.402142	7.13413	2.6921e-07	0.241885	7.16447	0.0196211
183	CMB093C	BAM78905.1	magnesium chelatase subunit H	-	-	-	-	-	0		327.212	335.805	301.993	195.382	196.884	211.304	242.939	264.861	193.328	0.942253	9.89572	2.7747e-49	0.678201	9.9483	1.10716e-09
184	CMB094C	BAM78906.1	hypothetical protein, conserved	-	-	-	-	-	8		192.121	186.534	203.456	55.747	60.3414	60.9636	27.4509	24.1362	37.9013	1.98261	6.91992	3.30071e-169	2.91324	6.73447	3.87443e-132
185	CMB095C	BAM78907.1	similar to alpha-glucosidase	-	-	-	-	-	0		124.558	133.327	138.527	148.311	157.593	120.337	61.3999	57.4459	62.7292	0.163982	8.4232	0.050601	1.34279	7.93325	1.30532e-58
186	CMB097C	BAM78908.1	hypothetical protein	-	-	-	-	-	0		73.9727	71.1108	84.7756	66.5318	76.9951	72.6631	56.2328	54.3205	65.5198	0.354457	7.06339	2.1158e-05	0.599855	6.91598	1.60149e-09
187	CMB098C	BAM78909.1	hypothetical protein, conserved	-	-	-	-	-	0		207.721	225.491	220.716	179.293	182.818	168.613	160.264	145.713	141.183	0.566669	5.89326	4.05735e-11	0.765886	5.77374	7.37804e-16
188	CMB099C	BAM78910.1	hypothetical protein, conserved	-	-	-	-	-	3		456.522	415.749	397.642	296.607	231.98	268.074	359.422	388.336	316.416	0.937926	6.73298	1.53177e-24	0.472547	6.8748	8.25462e-07
189	CMB101C	BAM78911.1	hypothetical protein, conserved	-	-	-	-	-	1		55.046	51.4447	50.8233	70.4508	72.5718	66.7177	53.4255	52.4645	53.1581	-0.147631	7.48308	0.018089	0.201075	7.26254	0.013733
190	CMB102C	BAM78912.1	hypothetical protein	-	-	-	-	-	0		216.53	228.162	231.589	191.551	196.065	192.834	199.348	207.109	211.153	0.486301	8.55132	1.57987e-18	0.347301	8.5679	2.9295e-05
191	CMB105C	BAM78913.1	hypothetical protein, conserved	-	-	-	-	-	0		165.477	147.089	146.977	122.421	106.711	125.986	75.3703	71.6531	84.4628	0.637009	5.99802	4.05735e-11	1.20479	5.75389	7.00395e-33
192	CMB106C	BAM78914.1	hypothetical protein, conserved	-	-	-	-	-	2		500.6	458.237	493.037	360.165	364.86	401.039	340.562	317.865	368.023	0.631704	7.37542	1.98309e-19	0.716361	7.30029	1.38614e-17
193	CMB107C	BAM78915.1	hypothetical protein, conserved	-	-	-	-	-	0		159.266	160.468	151.866	150.27	154.637	169.745	65.5288	51.6809	71.3256	0.255524	6.59168	0.00199321	1.5385	6.08389	3.44522e-47
194	CMB108C	BAM78916.1	spindle checkpoint protein kinase MPS1	-	-	TTK	-	-	0		82.1864	88.1414	80.5676	75.3871	75.7486	66.9682	41.3811	39.1569	37.589	0.469015	7.64766	2.42753e-13	1.30406	7.30624	4.78097e-58
195	CMB109C	BAM78917.1	similar to polyphosphoinositide binding protein Ssh2	-	-	-	-	-	0		41.755	38.9703	40.5589	60.5179	56.3179	44.7861	47.5407	44.8265	47.92	-0.145348	5.28977	0.254658	0.00752805	5.16327	0.96513
196	CMB112C	BAM78918.1	similar to nucleoporin	-	-	-	-	-	0		132.307	136.729	138.95	104.57	112.388	85.9252	117.438	117.455	119.064	0.698349	8.3946	6.31166e-21	0.421447	8.46481	1.35867e-07
197	CMB113C	BAM78919.1	hypothetical protein	-	-	-	-	-	0		47.9342	48.2308	52.4505	56.839	56.4473	54.2171	64.6417	60.9411	66.2433	0.0934953	7.45291	0.151998	-0.151883	7.53376	0.082603
198	CMB114C	BAM78920.1	hypothetical protein	-	-	-	-	-	0		16.3493	23.3221	14.4768	352.747	322.514	320.175	355.503	347.238	365.683	-3.93833	6.00129	1.09696e-236	-4.09013	6.07854	2.21167e-250
199	CMB115C	BAM78921.1	hypothetical protein	-	-	-	-	-	0		182.631	145.756	179.543	145.734	129.008	153.743	179.314	179.414	196.432	0.50982	7.25358	7.11191e-08	0.0878905	7.40279	0.421503
200	CMB116C	BAM78922.1	probable nuclear movement protein NudC	-	-	-	-	-	0		115.546	115.691	100.53	124.024	117.232	123.116	94.9873	87.3896	88.7052	0.130324	5.42667	0.238258	0.509232	5.20881	3.46161e-06
201	CMX018C	-	hypothetical protein	-	-	-	-	-	0		191.631	181.331	178.738	123.439	118.674	124.973	115.446	112.128	97.1562	0.853507	5.5947	4.76402e-21	0.983869	5.5098	1.27211e-22
202	CMB118C	BAM78923.1	ATP citrate lyase	-	-	-	-	-	0		104.135	104.981	112.312	124.726	131.038	106.786	91.6608	88.6426	104.553	0.0940554	7.02016	0.251845	0.389604	6.83812	1.70887e-05
203	CMB119C	BAM78924.1	similar to cell division control protein 48, AAA family (cdc48-1)	-	-	-	-	-	0		51.2613	49.7648	60.2782	60.0546	62.2414	49.0094	47.5478	54.7515	44.5788	0.181345	6.59269	0.0754809	0.351596	6.47009	0.00116971
204	CMB120C	BAM78925.1	similar to rotamase/parvulin-type peptidyl-prolyl cis-trans isomerase	-	-	-	-	-	0		165.234	169.306	156.244	148.773	160.945	153.038	130.332	136.554	120.037	0.35102	6.95383	4.5986e-07	0.560054	6.82134	3.27744e-11
205	CMB121C	BAM78926.1	hypothetical protein, conserved	-	-	-	-	-	0		258.441	276.42	278.624	195.137	208.215	203.876	252.296	293.945	234.453	0.68773	8.94146	6.66981e-33	0.276314	9.07096	0.00583837
206	CMB122C	BAM78927.1	hypothetical protein	-	-	-	-	-	0		54.8252	52.5408	54.1051	39.4851	42.7549	30.5794	44.8611	44.6591	43.6132	0.786469	7.1408	1.42093e-18	0.495243	7.21612	6.74639e-11
207	CMB123C	BAM78928.1	similar to tRNA (adenine-N1-)-methyltransferase catalytic subunit TRMT61A	-	-	-	-	-	0		57.3925	53.2882	49.7444	56.1679	64.5883	55.4003	41.4962	37.2784	37.1615	0.133355	5.59205	0.227429	0.687807	5.30216	1.02203e-10
208	CMB124C	BAM78929.1	hypothetical protein	-	-	-	-	-	0		182.69	194.147	174.161	112.292	111.062	119.548	106.93	105.311	125.856	0.949201	7.3838	1.02257e-42	0.920136	7.35395	7.27787e-24
209	CMB126C	BAM78930.1	dehydrodolichyl diphosphate synthase	-	-	-	-	-	0		112.651	124.304	118.134	95.6113	90.6124	99.3791	97.8005	97.4134	87.5032	0.578586	7.02946	2.40439e-15	0.545832	7.00183	9.63561e-11
210	CMB127C	BAM78931.1	amino-acid N-acetyltransferase	-	GNAT	-	-	-	0		74.4805	73.8818	83.3318	82.7721	91.2906	80.8685	77.2209	80.4107	70.1675	0.128917	7.25445	0.0846546	0.241344	7.15695	0.0074179
211	CMB128C	BAM78932.1	ATP citrate lyase	-	-	-	-	-	1		91.6534	87.3175	102.703	126.153	128.588	111.625	98.7254	97.3213	117.915	-0.111892	7.47972	0.14489	0.0589736	7.34706	0.612211
212	CMX019C	-	hypothetical protein	-	-	-	-	-	0		35.2678	28.2601	29.1466	252.427	254.478	245.038	236.444	240.798	222.325	-2.74902	6.67448	1.81009e-235	-2.69497	6.56867	3.51652e-168
213	CMB130C	BAM78933.1	snRNP core Sm-like protein SmX5	-	-	-	-	-	0		96.2372	101.02	94.2977	72.5962	60.789	57.1211	64.4031	58.3739	73.2965	0.878435	4.39888	2.89512e-11	0.785481	4.3963	2.02586e-09
214	CMB135C	BAM78934.1	hypothetical protein, conserved	-	-	-	-	-	0		529.756	550.299	531.997	375.83	369.792	394.375	426.089	425.041	405.042	0.765139	9.13689	1.82736e-41	0.576728	9.16673	1.38563e-13
215	CMB136C	BAM78935.1	hypothetical protein	-	-	-	-	-	0		103.48	89.5081	97.269	68.4025	71.353	48.3215	97.0544	102.7	80.528	0.895792	7.81567	1.07791e-17	0.267476	8.02894	0.0115105
216	CMX020C	-	hypothetical protein	-	-	-	-	-	0		205.729	204.66	236.879	229.93	221.596	222.23	172.091	186.468	158.896	0.207827	7.09993	0.0056964	0.53957	6.90923	6.53339e-09
217	CMB139C	BAM78936.1	similar to signal peptidase	-	-	-	-	-	0		461.69	447.607	478.713	264.227	261.611	265.955	274.083	259.432	295.039	1.07552	8.30888	3.47883e-85	0.960468	8.30578	1.4472e-30
218	CMB140C	BAM78937.1	hypothetical protein	-	-	-	-	-	2		163	157.772	178.963	146.708	150.292	146.612	139.345	121.98	146.038	0.43793	6.70142	3.82224e-09	0.511062	6.62804	6.15063e-08
219	CMB141C	BAM78938.1	similar to peroxisomal biogenesis factor 3	-	-	-	-	-	1		196.354	201.39	197.638	156.598	152.813	154.774	163.485	167.051	140.546	0.624755	7.85137	9.64896e-30	0.555091	7.83736	2.85548e-10
220	CMB142C	BAM78939.1	similar to S2P metalloprotease	-	-	-	-	-	8		74.828	73.153	79.0984	67.4448	71.3871	55.458	73.8851	77.5445	66.3233	0.49329	6.76491	4.84021e-09	0.277676	6.81851	0.00180181
221	CMB143C	BAM78940.1	probable molybdenum cofactor biosynthesis protein Cnx1	-	-	-	-	-	0		72.6794	73.3185	81.1064	61.103	62.9057	57.635	44.8127	43.5889	52.8514	0.588559	6.43916	1.94784e-14	0.89951	6.27877	2.90173e-20
222	CMB144C	BAM78941.1	similar to suppressor of Ty 6 Spt6	-	-	-	-	-	0		74.2948	67.7144	69.0453	44.6821	49.2814	38.3799	60.2968	60.4691	51.6	0.941682	8.28609	5.44899e-39	0.50918	8.40875	2.17856e-08
223	CMB145C	BAM78942.1	hypothetical protein, conserved	-	-	-	-	-	0		15.4297	17.9343	17.9564	31.1126	8.88089	9.29738	7.46491	12.1513	10.3019	0.31731	1.88582	0.374442	0.973746	1.58729	0.00224566
224	CMB146C	BAM78943.1	probable nucleolar GTP-binding protein Nog1	-	-	-	-	-	0		141.757	137.243	148.323	128.656	124.613	124.536	117.828	107.421	143.327	0.443678	7.79785	8.12697e-15	0.429034	7.76109	6.29298e-05
225	CMB148C	BAM78944.1	probable mitochondrial intermembrane space complex subunit Tim13	-	-	-	-	-	0		42.183	39.8966	41.8829	79.7948	66.108	51.7736	26.5419	25.7322	34.6282	-0.404111	3.55346	0.03004	0.722179	2.95708	0.000379803
226	CMB149C	BAM78945.1	hypothetical protein	-	-	-	-	-	0		0	1.38757	0	1.98591	2.06133	3.29694	0.705902	1.29269	1.25251	-2.03748	-0.610596	0.0576223	-0.982122	-1.03795	0.534265
227	CMB151C	BAM78946.1	adenylylsulfate kinase	-	-	-	-	-	0		286.701	259.531	267.672	49.7802	54.3069	43.2613	27.8961	23.8066	34.6	2.73336	6.6969	2.24946e-230	3.44944	6.58683	2.62269e-224
228	CMB153C	BAM78947.1	hypothetical protein	-	-	-	-	-	0		105.675	86.5977	106.825	126.661	135.706	149.368	124.551	101.925	119.184	-0.195923	6.76853	0.0524843	0.00870587	6.61488	0.961282
229	CMB154C	BAM78948.1	unknown alpha/beta hydrolase	-	-	-	-	-	0		235.43	243.437	241.236	212.685	198.72	224.974	237.332	236.918	172.866	0.4429	7.76664	2.75746e-11	0.371842	7.7546	0.00139486
230	CMB155C	BAM78949.1	similar to uncharacterized hematopoietic stem/progenitor cell protein	-	-	-	-	-	0		1210.43	1324.24	1240.46	1283.11	1045.37	1145.53	2149.77	1887.95	1828.18	0.385723	8.37506	3.1075e-07	-0.418631	8.73821	5.7606e-06
231	CMB156C	BAM78950.1	probable phosphoinositide phosphatase SAC1	-	-	-	-	-	2		99.0211	95.2147	91.3793	92.8593	93.1065	90.8759	95.4488	93.752	88.302	0.311507	7.27338	5.51227e-07	0.258878	7.25416	0.00157294
232	CMB157C	BAM78951.1	S-adenosyl-L-homocysteine hydrolase	-	-	-	-	-	0		373.45	350.644	407.486	373.231	355.424	366.118	283.328	220.847	327.375	0.313324	8.92276	7.10466e-07	0.660257	8.73307	1.93073e-07
233	CMB158C	BAM78952.1	similar to trehalose synthase	-	-	-	-	-	1		113.734	113.291	126.946	109.498	114.06	109.071	94.3417	94.9749	86.2022	0.355812	7.86025	1.12625e-08	0.578304	7.72235	1.14261e-11
234	CMB159C	BAM78953.1	MYB-related protein	MYB-related	-	-	-	-	0		411.325	428.455	432.978	295.29	317.123	305.585	343.73	381.371	292.351	0.737398	8.7022	2.71905e-40	0.54011	8.73706	7.76888e-08
235	CMB162C	BAM78954.1	similar to trefoil factor	-	-	-	SP(Sec/SPI)	-	0	KTH variants: K+T	772.297	824.285	863.707	74.9516	66.4655	67.7871	11.571	15.4344	13.0536	3.82183	10.1366	0	6.15385	10.0156	0
236	CMC002C	BAM78955.1	similar to hedgehog protein	-	-	-	-	-	1	KTH variants: K+Hog	2.41767	1.92797	1.76613	224.907	225.395	206.741	317.701	342.829	236.002	-6.469	7.66223	0	-6.96818	8.09323	0
237	CMC005C	BAM78956.1	similar to trefoil factor	-	-	-	SP(Sec/SPI)	-	0	KTH variants: T	4837.92	5160.08	4547.74	27.3233	30.1205	26.2234	48.809	51.4094	52.3586	7.7088	12.0384	0	6.79087	12.0005	0
238	CMC008C	BAM78957.1	NADH dehydrogenase I (Complex I) alpha subcomplex 7 (B14.5a)	-	-	-	-	-	0		353.846	343.785	334.62	408.379	416.188	389.956	386.264	391.095	408.957	0.0322442	7.15606	0.655256	0.0155625	7.11958	0.875112
239	CMC009C	BAM78958.1	similar to 3-hydroxyisobutyryl-Coenzyme A hydrolase	-	-	-	-	-	0		56.8141	45.277	50.5225	76.6917	72.199	66.6213	66.5661	62.3045	60.9303	-0.229419	6.59697	0.0106141	-0.0961289	6.47849	0.373133
240	CMC010C	BAM78959.1	similar to U3 snoRNP component Imp3p	-	-	-	-	-	0		253.928	221.733	197.364	227.922	195.61	219.241	289.686	327.391	210.579	0.332177	6.60856	0.00103992	-0.0804952	6.76572	0.630431
241	CMC011C	BAM78960.1	ATP-binding cassette, sub-family D (ALD), member 3	-	-	-	-	-	3		377.479	378.587	380.786	323.09	336.443	330.067	433.147	478.37	285.149	0.466104	9.45276	3.07597e-20	0.143414	9.55349	0.38681
242	CMC013C	BAM78961.1	26S proteasome regulatory subunit RPN11	-	-	-	-	-	0		128.378	119.829	135.259	143.538	150.178	153.816	131.488	142.573	137.599	0.0429855	6.83307	0.621068	0.113776	6.75323	0.212881
243	CMC015C	BAM78962.1	similar to biotin carboxyl carrier protein of acetyl-CoA carboxylase	-	-	-	-	-	0		357.186	407.968	377.935	421.081	441.476	446.556	464.106	465.685	478.637	0.0698406	8.5035	0.332178	-0.0844802	8.53688	0.385634
244	CMC016C	BAM78963.1	similar to programmed cell death 2	-	-	-	-	-	0		55.6586	52.9516	58.8643	132.848	132.177	114.503	163.098	150.816	171.004	-0.912391	6.67332	3.05919e-32	-1.31705	6.90029	4.53508e-54
245	CMC017C	BAM78964.1	similar to avirulence induced gene (AIG) 2	-	-	-	-	-	0		37.3847	35.3147	38.7664	62.1458	62.8561	49.0002	61.1006	59.6702	55.7103	-0.373712	6.54293	5.64013e-05	-0.445206	6.53678	1.73548e-07
246	CMC018C	BAM78965.1	similar to vesicle-associated membrane protein 7	-	-	-	-	-	1	SNARE: VAMP71	78.4441	81.3416	73.5856	0.678821	0.7046	0	0	0.441866	0	7.58126	4.82517	2.38085e-229	8.97095	4.80082	3.03835e-231
247	CMC019C	BAM78966.1	vesicle transport protein Rop	-	-	-	SP(Sec/SPI)	-	1	SEC	78.7196	80.9423	80.282	2.79922	4.42973	4.06817	17.1759	15.2787	14.4565	4.67468	7.25551	0	2.57325	7.39971	4.23604e-209
248	CMC020C	BAM78967.1	probable cytosolic IMP-GMP specific 5'-nucleotidase	-	-	-	-	-	0		129.624	121.757	124.709	158.782	154.948	132.514	215.517	208.308	195.453	0.0211655	7.71598	0.790711	-0.50238	7.95653	6.17963e-10
249	CMC021C	BAM78968.1	pyruvate kinase	-	-	-	-	-	0		139.745	127.195	140.129	339.104	355.576	342.535	141.59	144.811	188.732	-1.08286	8.61369	6.96474e-83	-0.00755491	7.92623	0.963927
250	CMC022C	BAM78969.1	probable endoplasmic reticulum oxidoreductin 1-Lbeta (ERO1-L)	-	-	-	SP(Sec/SPI)	-	2		113.201	111.586	112.684	76.6578	73.0609	73.7663	69.3823	63.9907	62.0017	0.860349	6.98137	1.98794e-43	1.0063	6.89037	1.09889e-37
251	CMC024C	BAM78970.1	ribosomal large subunit pseudouridine synthase D	-	-	-	-	-	0		40.2513	42.2956	47.9742	51.5162	58.9719	50.4169	59.6231	58.225	54.9222	-0.0352826	6.0801	0.76072	-0.187917	6.11598	0.0642444
252	CMC025C	BAM78971.1	succinyl-diaminopimelate desuccinylase	-	-	-	-	-	2		35.0569	29.927	37.3434	60.272	64.1056	51.3278	55.6428	56.2157	42.5891	-0.510912	6.27646	2.4641e-07	-0.37545	6.14798	0.00262629
253	CMC027C	BAM78972.1	dihydroorotate oxidase	-	-	-	-	-	0		134.373	130.583	133.629	181.466	192.263	195.317	155.702	161.076	152.099	-0.247875	7.44087	0.000104653	-0.017589	7.273	0.859182
254	CMC028C	BAM78973.1	similar to F-box only protein 9	-	-	-	-	-	0		96.8895	119.86	117.879	132.485	123.499	138.78	124.142	134.532	110.62	0.0255081	6.80301	0.821106	0.0742881	6.73446	0.545219
255	CMC029C	BAM78974.1	hypothetical protein	-	-	-	-	-	0		159.195	180.701	169.371	154.375	157.995	157.001	195.032	194.822	172.312	0.383203	7.90055	2.71512e-09	0.0745413	8.00108	0.472009
256	CMC030C	BAM78975.1	hypothetical protein, conserved	-	-	-	-	-	0		207.458	176.466	195.535	200.504	198.831	204.583	133.143	140.574	133.126	0.207315	6.25846	0.0176084	0.727386	5.99031	5.33836e-15
257	CMC031C	BAM78976.1	hypothetical protein	-	-	-	-	-	1		178.504	187.752	188.686	205.016	197.504	195.734	159.251	178.432	182.491	0.1569	6.5304	0.0373472	0.307816	6.41587	0.00072874
258	CMC032C	BAM78977.1	hypothetical protein, conserved	-	-	-	-	-	0		97.7887	89.905	103.624	85.5011	83.2926	76.5666	114.895	107.401	96.6039	0.5147	7.24071	7.05691e-14	0.0869641	7.39276	0.397268
259	CMC033C	BAM78978.1	hypothetical protein	-	-	-	-	-	2		53.4139	46.2733	51.5723	60.1597	66.1963	46.8084	69.934	66.807	60.3336	0.07525	5.04899	0.623587	-0.161279	5.12827	0.177013
260	CMC034C	BAM78979.1	probable tyrosine aminotransferase	-	-	-	-	-	0		61.4399	60.1557	61.5147	80.3296	88.6697	88.2984	96.672	105.931	87.5408	-0.224706	6.41985	0.00547188	-0.446833	6.49897	1.90557e-06
261	CMC035C	BAM78980.1	hypothetical protein	-	-	-	-	-	0		18.1051	14.3089	22.4002	26.5179	26.1624	28.2452	36.9571	38.4535	30.8001	-0.294036	3.78511	0.0974896	-0.732525	4.00059	1.04652e-05
262	CMC036C	BAM78981.1	similar to ATP-dependent RNA helicase	-	-	-	-	-	2		37.4345	37.6061	39.4345	50.3025	55.3951	49.2014	43.7118	46.6761	47.0514	-0.169431	5.95394	0.0596325	-0.0486593	5.84368	0.664309
263	CMC037C	BAM78982.1	glycine--tRNA ligase, class II	-	-	-	-	-	0		80.2446	70.7423	75.9299	121.766	125.992	128.358	59.0956	62.8161	70.2969	-0.462476	7.3459	4.54254e-12	0.454901	6.83292	7.04047e-07
264	CMC039C	BAM78983.1	probable 1-cys peroxiredoxin	-	-	-	-	-	0		273.075	263.494	269.153	368.05	349.588	348.825	248.756	293.702	284.309	-0.138197	7.44922	0.0231087	0.178402	7.24446	0.0490406
265	CMC040C	BAM78984.1	hypothetical protein, conserved	-	-	-	-	-	2		291.275	288.592	278.843	289.568	290.054	298.687	261.239	274.122	239.798	0.2331	8.12684	5.40428e-05	0.364651	8.02326	2.11793e-05
266	CMC041C	BAM78985.1	hypothetical protein	-	-	-	-	-	12		93.3227	81.2975	92.3602	165.901	178.717	166.097	148.169	131.145	163.973	-0.669086	8.64436	1.91761e-27	-0.515437	8.50466	3.60531e-07
267	CMC043C	BAM78986.1	glutathione reductase	-	-	-	-	-	0		210.303	213.263	227.37	325.263	313.467	311.576	242.628	205.094	263.274	-0.27991	8.54173	6.50463e-07	0.0889161	8.30453	0.436079
268	CMC044C	BAM78987.1	60S ribosomal protein L44	-	-	-	-	-	0		630.342	608.679	640.629	751.444	801.51	772.715	630.054	655.013	671.095	-0.040843	7.53321	0.541103	0.158529	7.38919	0.0529715
269	CMC045C	BAM78988.1	60S ribosomal protein L40, ubiquitin fusion protein	-	-	-	-	-	0		1095.4	1055.08	997.858	1260.42	1197.64	1352.56	1169.7	1212.31	1123.06	-0.0105919	8.55745	0.903399	0.061974	8.47631	0.517723
270	CMC046C	BAM78989.1	hypothetical protein	-	-	-	-	-	0		142.842	153.926	143.733	136.542	123.959	134.927	130.971	129.472	131.746	0.420589	7.34375	1.22498e-09	0.383907	7.31731	1.59718e-06
271	CMC047C	BAM78990.1	hypothetical protein, conserved	-	-	-	-	-	0		41.7831	38.5008	41.9515	43.6701	44.7449	38.2723	29.5798	30.3783	31.3845	0.216567	5.1314	0.049764	0.636087	4.90223	5.77494e-09
272	CMC048C	BAM78991.1	hypothetical protein	-	-	-	-	-	0		9.281	11.2779	9.86162	18.7144	14.0832	15.3791	7.48362	7.30906	11.508	-0.401593	2.22862	0.145594	0.409481	1.78152	0.199076
273	CMC049C	BAM78992.1	similar to dTDP-4-dehydrorhamnose reductase	-	-	-	-	-	0		66.9209	65.5769	60.5538	102.387	103.055	105.25	101.462	93.4069	112.355	-0.420355	6.24761	1.94161e-07	-0.454086	6.21931	4.5386e-06
274	CMC051C	BAM78993.1	similar to programmed cell death 6 interacting protein	-	-	-	-	-	0		64.9187	59.7353	66.6557	107.792	105.14	93.5318	112.397	113.271	87.984	-0.412146	7.42942	6.64867e-10	-0.495748	7.43069	1.86152e-06
275	CMC052C	BAM78994.1	hypothetical protein	-	-	-	-	-	1		46.2733	35.1517	35.4365	57.8121	46.7235	35.1674	51.7661	53.8622	69.7231	0.014229	3.95435	0.988338	-0.368605	4.11849	0.0341465
276	CMC053C	BAM78995.1	60S ribosomal protein L35	-	-	-	-	-	0		785.791	674.221	719.428	902.033	825.079	840.259	848.642	879.371	851.594	0.0301249	8.05103	0.697142	-0.0265823	8.03443	0.803571
277	CMC054C	BAM78996.1	glycine--tRNA ligase	-	-	-	-	-	0		109.162	108.903	116.596	123.547	132.826	126.967	140.261	127.594	148.857	0.0701565	8.5467	0.258688	-0.100028	8.588	0.311604
278	CMC055C	BAM78997.1	probable lathosterol oxidase	-	-	-	-	-	4		122.135	106.219	120.426	230.643	223.158	230.486	180.39	185.544	200.222	-0.705502	7.15755	7.22529e-25	-0.482398	6.97316	2.82655e-08
279	CMC057C	BAM78998.1	hypothetical protein, conserved	-	-	-	-	-	1		86.7173	96.0587	94.9345	124.89	134.8	150.216	133.022	135.237	146.962	-0.2978	6.93173	0.00108603	-0.364999	6.9231	3.20608e-05
280	CMC059C	BAM78999.1	GTP-binding protein of engA family	-	-	-	-	-	0		110.179	102.064	106.242	141.1	148.389	119.981	135.387	131.866	105.505	-0.0941765	7.67136	0.214577	-0.00940914	7.58222	0.942875
281	CMC060C	BAM79000.1	hypothetical protein, conserved	-	-	-	-	-	0		90.7736	76.36	91.1159	58.4839	56.617	47.2715	57.3255	44.0293	42.4744	0.937688	5.83046	4.4356e-20	1.06481	5.7483	3.60324e-18
282	CMC062C	BAM79001.1	similar to Tat-interacting protein TIP30	-	-	-	-	-	0		103.769	121.401	98.4897	116.313	108.31	117.052	108.209	108.427	113.208	0.186183	6.19106	0.0670532	0.188008	6.14711	0.0788188
283	CMC063C	BAM79002.1	probable ribosome biogenesis protein NEP1	-	-	-	-	-	0		17.2587	16.3733	24.1854	36.5408	36.5542	29.0131	30.4949	32.0588	49.8499	-0.552047	3.9986	0.00114102	-0.746119	4.07307	0.000542506
284	CMC064C	BAM79003.1	eukaryotic translation initiation factor eIF-3 subunit I	-	-	-	-	-	0		239.599	220.5	239.736	315.869	316.05	342.794	279.58	293.039	312.647	-0.212709	7.84196	0.00162364	-0.123026	7.74814	0.179392
285	CMC065C	BAM79004.1	hypothetical protein	-	-	-	-	-	1		119.933	120.362	101.177	2.36486	0.460249	0.883361	0.315224	0.144315	0	6.75804	6.01189	0	9.63253	5.97786	0
286	CMC066C	BAM79005.1	signal recognition particle SRP54 homolog ffh	-	-	-	-	-	0		256.642	247.155	255.776	309.185	297.7	310.93	440.622	443.852	468.334	-0.00739812	8.74331	0.916606	-0.616283	9.03656	4.17084e-15
287	CMC067C	BAM79006.1	hypothetical protein, conserved	-	-	-	-	-	5		121.269	112.703	118.547	127.169	121.338	124.868	150.103	164.279	154.6	0.18343	5.98234	0.034577	-0.19526	6.13234	0.0340669
288	CMC068C	BAM79007.1	hypothetical protein	-	-	-	-	-	0		599.925	622.55	547.638	413.847	427.923	447.258	782.565	823.975	671.843	0.722983	8.68856	1.04669e-27	-0.146914	9.03981	0.164846
289	CMC069C	BAM79008.1	hypothetical protein	-	-	-	-	-	0		41.9295	51.3029	52.8802	61.3956	62.866	51.2389	30.9655	26.3278	27.8642	0.000322032	4.35746	1	0.993753	3.8819	2.01812e-10
290	CMC070C	BAM79009.1	similar to ubiquitin-specific processing protease Ubp2p	-	-	-	-	-	0		40.8346	41.4224	43.8025	49.7567	47.8613	45.5202	50.0483	56.4496	52.1911	0.0828467	6.90562	0.262335	-0.116243	6.96283	0.203597
291	CMC071C	BAM79010.1	N-myristoyltransferase	-	-	-	-	-	0		42.0162	41.8476	47.385	40.8389	45.4598	29.4615	48.7653	53.4258	51.8727	0.450962	5.84041	0.000541266	-0.0159184	6.02041	0.904976
292	CMC072C	BAM79011.1	similar to Transmembrane protein Tmp21 precursor	-	-	-	SP(Sec/SPI)	-	1		538.097	537.631	563.128	352.863	353.135	385.501	275.129	253.893	277.589	0.851201	8.17158	9.98861e-43	1.2392	8.00126	2.20226e-53
293	CMC074C	BAM79012.1	hypothetical protein	-	-	-	-	-	0		191.197	197.409	197.995	174.013	192.122	143.378	427.455	476.49	271.785	0.472043	8.19344	2.42394e-09	-0.785552	8.81585	7.21948e-07
294	CMC075C	BAM79013.1	probable manganese transporter	-	-	-	-	-	4		128.589	128.727	127.584	143.961	160.78	159.005	161.868	159.612	151.714	-0.0030791	7.22973	0.980564	-0.0809344	7.22484	0.347601
295	CMC076C	BAM79014.1	similar to Na+-translocating NADH:quinone oxidoreductase, subunit Nqr6	-	-	-	-	-	0		152.045	159.089	159.777	188.893	182.412	208.62	111.274	110.834	123.469	-0.0361365	7.53688	0.667678	0.661942	7.17598	5.46239e-16
296	CMC077C	BAM79015.1	probable 1-aminocyclopropane-1-carboxylate deaminase	-	-	-	-	-	0		94.572	94.1432	91.3084	108.772	115.276	95.3327	88.9955	101.101	91.1604	0.0780717	6.58708	0.362908	0.209619	6.47898	0.0214341
297	CMX021C	-	hypothetical protein	-	-	-	-	-	5		34.321	29.9817	35.4202	27.3541	27.9594	34.7352	24.716	32.8248	28.0512	0.411779	4.59439	0.00410908	0.434701	4.54273	0.00180181
298	CMC078C	BAM79016.1	hypothetical protein, conserved	-	-	-	-	-	3		68.8041	57.1268	63.4252	101.779	88.1205	64.3849	71.4985	67.3503	73.0146	-0.154548	4.60101	0.372499	0.0571686	4.44387	0.736197
299	CMC079C	BAM79017.1	hypothetical protein	-	-	-	-	-	0		97.1309	103.703	92.3543	119.554	116.471	127.217	133.797	134.461	97.663	-0.044547	6.39559	0.650625	-0.101528	6.38021	0.462799
300	CMC080C	BAM79018.1	similar to biotin holocarboxylase synthetase	-	-	-	-	-	0		91.0603	88.0232	94.5386	103.199	114.53	111.602	108.234	104.581	101.974	-0.0011335	6.53647	1	0.0150924	6.48336	0.89519
301	CMC082C	BAM79019.1	CCAAT-box-binding transcription factor	-	-	-	-	-	2		47.2346	49.1426	48.0665	73.977	76.4204	74.859	56.9561	54.0441	63.8154	-0.375374	7.34872	6.70194e-10	-0.0595676	7.13061	0.559081
302	CMC083C	BAM79020.1	glutamate--tRNA ligase, cytoplasmic	-	-	-	-	-	0		85.4107	77.5404	80.5921	87.7696	89.4051	79.049	63.8633	68.2085	68.1513	0.19451	7.39616	0.00328288	0.498736	7.21601	4.59889e-10
303	CMC085C	BAM79021.1	hypothetical protein, conserved	-	-	-	-	-	0		307.334	303.718	337.713	291.125	339.55	332.935	310.445	319.406	329.661	0.243223	6.82194	0.00413973	0.199518	6.79906	0.0207166
304	CMC088C	BAM79022.1	hypothetical protein	-	-	-	-	-	0		164.475	192.356	179.062	198.093	177.766	172.016	181.106	195.926	138.799	0.233537	6.64059	0.00676995	0.272635	6.57963	0.032138
305	CMC089C	BAM79023.1	unknown DUF21 containing protein	-	-	-	-	-	4		50.2868	47.2792	52.8786	77.1309	77.113	63.7108	86.2864	92.8674	82.4451	-0.266622	6.92339	0.00112713	-0.581175	7.05867	2.33737e-12
306	CMC090C	BAM79024.1	hypothetical protein	-	-	-	-	-	0		113.361	113.351	107.069	132.846	127.126	137.247	143.769	151.891	149.973	0.0141525	5.28338	0.925991	-0.201275	5.35262	0.0534169
307	CMC091C	BAM79025.1	NADH dehydrogenase I (Complex I) alpha subcomplex 9	-	-	-	-	-	0		79.5063	79.0492	76.5656	94.9664	92.8791	87.4244	98.8923	100.759	79.7881	0.0391016	6.28586	0.657838	-0.0309817	6.27697	0.810755
308	CMC092C	BAM79026.1	hypothetical protein, conserved	-	-	-	-	-	0		117.343	125.396	123.536	115.757	118.729	122.598	170.278	176.015	152.148	0.301447	6.37968	0.000134459	-0.22762	6.60317	0.013701
309	CMC093C	BAM79027.1	hypothetical protein	-	-	-	-	-	2		248.773	230.194	253.72	0.352551	0.18297	0.877939	0.187974	0	0.33353	9.20008	6.86271	0	10.4798	6.83457	0
310	CMC095C	BAM79028.1	hypothetical protein, conserved	-	-	-	-	-	0		84.7936	73.3675	81.0252	90.3948	88.5907	78.7345	90.7894	77.9983	87.1088	0.160708	5.95769	0.090379	0.120996	5.93305	0.273003
311	CMC096C	BAM79029.1	cytoplasmic aminopeptidase P	-	-	-	-	-	0		180.84	169.68	169.772	189.249	186.545	183.48	217.457	218.277	215.188	0.162189	8.21496	0.00459937	-0.106471	8.30439	0.221309
312	CMC098C	BAM79030.1	anthranilate phosphoribosyltransferase	-	-	-	-	-	1		105.198	97.9633	108.831	136.602	144.839	142.985	91.131	84.8766	106.114	-0.17767	7.16603	0.0102346	0.360766	6.8554	0.000247037
313	CMC099C	BAM79031.1	NADH dehydrogenase I (Complex I) beta subcomplex 7 (B18)	-	-	-	-	-	0		127.894	112.515	107.755	225.652	193.765	177.774	148.751	164.911	141.671	-0.509516	5.17606	2.50034e-05	-0.168487	4.93211	0.186906
314	CMC102C	BAM79032.1	anaphase-promoting complex subunit 2	-	-	-	-	-	0		55.0569	52.4623	55.3091	66.3045	65.0189	50.4124	76.0868	71.9628	62.0731	0.110275	7.02817	0.240442	-0.149988	7.11654	0.118001
315	CMC103C	BAM79033.1	hypothetical protein, conserved	-	-	-	-	-	2		69.6385	66.5251	69.2293	99.4605	109.204	91.3558	106.061	99.0649	100.478	-0.278464	5.72278	0.00323367	-0.355245	5.71918	0.000140138
316	CMC104C	BAM79034.1	hypothetical protein, conserved	-	-	-	-	GT77(544-771)	1		81.7126	80.3667	80.989	60.0254	59.206	54.313	82.4407	82.3896	68.5307	0.752805	7.13935	4.94416e-35	0.276398	7.29823	0.00268455
317	CMC105C	BAM79035.1	similar to angio-associated migratory cell protein	-	-	-	-	-	0		84.4674	75.4422	78.3521	102.696	92.1504	94.1688	84.6066	79.0304	83.8377	-0.0117086	6.43149	0.910272	0.162902	6.2996	0.0806581
318	CMC106C	BAM79036.1	probable eukaryotic translation initiation factor eIF-3 subunit K	-	-	-	-	-	0		103.608	98.4577	103.285	120.334	140.989	134.094	79.7806	69.2672	101.244	-0.106261	6.24156	0.252588	0.501606	5.9059	7.94275e-05
319	CMC108C	BAM79037.1	hypothetical protein	-	-	-	SP(Sec/SPI)	-	0		2.39374	3.83621	3.67394	179.355	170.677	171.363	130.608	151.754	180.067	-5.44998	5.57452	6.75509e-280	-5.32695	5.39416	4.23964e-150
320	CMC110C	BAM79038.1	similar to transcription elongation factor TFIIS.h	-	PHD	-	-	-	0		61.8375	62.5768	70.3092	62.585	58.0548	55.0856	98.4773	97.4563	83.9635	0.41428	6.76405	1.08609e-07	-0.306247	7.08069	0.00107497
321	CMC111C	BAM79039.1	transcription-repair coupling factor	-	-	-	-	-	0		113.269	102.228	101.373	103.031	100.752	93.9866	112.76	108.872	99.3959	0.356869	7.90093	7.06722e-09	0.198432	7.92954	0.0298217
322	CMC113C	BAM79040.1	hypothetical protein	-	-	-	-	-	0		121.005	98.7229	109.192	115.975	114.366	115.95	103.307	98.677	103.73	0.192352	7.36901	0.0121701	0.322459	7.26451	0.000409199
323	CMC114C	BAM79041.1	26S proteasome ATP-dependent regulatory subunit	-	-	-	-	-	0		206.172	194.172	200.082	226.856	225.248	215.693	181.058	198.146	193.318	0.113326	7.73133	0.0529571	0.28481	7.60598	0.000477541
324	CMC115C	BAM79042.1	hypothetical protein, conserved	-	-	-	-	-	0		14.401	16.956	17.0716	30.3867	30.2489	26.2393	12.8286	12.2526	12.951	-0.578046	5.09008	5.17677e-07	0.562076	4.45169	1.81863e-05
325	CMC117C	BAM79043.1	similar to peptidylprolyl isomerase	-	-	-	-	-	0		51.9712	58.9206	55.7048	72.5561	71.5708	62.7005	51.7516	58.1762	61.8228	-0.0466476	5.35017	0.713359	0.16817	5.197	0.161693
326	CMC118C	BAM79044.1	similar to mitochondrial inner membrane protein OXA1	-	-	-	-	-	4		58.0913	56.2045	52.3643	79.421	81.3783	65.4663	50.815	54.2113	55.5593	-0.17258	6.13721	0.0783717	0.26907	5.86882	0.00526669
327	CMC119C	BAM79045.1	hypothetical protein	-	-	-	-	-	0		62.2936	64.3295	63.8147	90.6325	77.5762	90.6157	68.3382	68.0209	67.3463	-0.178391	6.11758	0.0668086	0.119009	5.91799	0.210649
328	CMC120C	BAM79046.1	6-Phospho-gluconolactonase	-	-	-	-	-	0		87.5122	76.4668	72.035	132.999	133.923	134.857	105.362	124.231	118.3	-0.500023	6.37949	3.03475e-09	-0.343222	6.23973	0.000965381
329	CMC121C	BAM79047.1	phosphoglucomutase	-	-	-	-	-	0		142.107	135.963	137.446	187.995	192.606	194.239	152.518	149.86	162.871	-0.202244	7.986	0.00041396	0.053219	7.8081	0.572338
330	CMC122C	BAM79048.1	hypothetical protein	-	-	-	-	-	0		113.111	106.813	107.696	75.1749	83.092	82.2525	98.6354	98.3599	96.8936	0.712188	6.487	4.51354e-21	0.373778	6.58789	3.4028e-06
331	CMC123C	BAM79049.1	probable replication protein A (RPA)	-	-	-	-	-	0		267.164	258.014	224.995	412.055	420.894	379.176	323.08	301.953	356.4	-0.42496	9.07628	2.95129e-10	-0.171157	8.89003	0.100515
332	CMC124C	BAM79050.1	Smt3-activating enzyme E1 N subunit	-	-	-	-	-	0		219.385	207.833	198.727	208.675	214.153	206.295	200.405	219.706	200.835	0.259332	7.71448	1.55864e-05	0.228201	7.68494	0.00858347
333	CMC125C	BAM79051.1	heat shock protein 101	-	-	-	-	-	0		76.3341	77.2893	65.833	110.996	108.316	107.129	82.0467	86.7833	60.1408	-0.306606	7.39612	1.92953e-05	0.156699	7.10922	0.252812
334	CMC126C	BAM79052.1	similar to Nedd4 binding protein 2	-	-	-	-	-	0		63.5154	80.6695	75.7771	52.4934	60.915	48.4697	46.5427	63.0601	61.379	0.708118	5.10101	2.71598e-08	0.574728	5.11765	5.65407e-05
335	CMC127C	BAM79053.1	probable tRNA methyltransferase Trm7	-	-	-	-	-	0		72.6516	61.5635	62.2071	92.8401	87.3234	91.2383	92.1004	101.828	95.6017	-0.198783	5.62167	0.0530183	-0.341961	5.65461	0.00115746
336	CMC129C	BAM79054.1	similar to nuclear pore complex protein NUP107	-	-	-	-	-	0		59.0667	55.1824	60.6267	75.8252	80.3608	71.821	63.7621	69.0651	69.6497	-0.115348	7.111	0.10023	0.00449784	7.0033	0.972067
337	CMC130C	BAM79055.1	hypothetical protein	-	-	-	SP(Sec/SPI)	-	0		29.3898	40.0289	28.4287	68.6624	64.3656	64.5473	37.7536	31.8448	52.3722	-0.750533	5.16412	1.19117e-08	-0.104412	4.73754	0.66417
338	CMC131C	BAM79056.1	hypothetical protein	-	-	-	-	-	0		40.8567	36.9911	46.0748	76.0984	80.2589	78.4434	51.1258	53.3861	49.0245	-0.654814	5.51591	1.0181e-10	-0.0915751	5.14162	0.484985
339	CMC132C	BAM79057.1	mitochondrial ribosomal protein L15 precursor	-	-	-	-	-	0		92.3069	86.4265	105.207	147.105	142.972	154.806	111.128	105.734	125.738	-0.382618	6.96812	2.93357e-06	-0.0552004	6.74259	0.641014
340	CMC133C	BAM79058.1	similar to oxygen-evolving complex component psbQ	-	-	-	-	-	0		2332.31	2326.52	2389.12	2338.59	2463.54	2553.51	1880.15	1904.63	1871.62	0.203569	10.3721	0.000518561	0.533923	10.1828	2.03485e-12
341	CMC134C	BAM79059.1	probable constituent of 66S pre-ribosomal particles Nsa2p	-	-	-	-	-	0		178.779	141.505	152.961	176.344	196.202	181.971	108.171	115.094	132.842	0.0389422	6.84081	0.711168	0.625675	6.53068	8.55802e-09
342	CMC135C	BAM79060.1	hypothetical protein	-	-	-	-	-	2		287.632	253.745	283.909	436.525	460.807	433.878	602.75	565.622	561.786	-0.423076	8.46112	1.50472e-12	-0.851223	8.67586	3.0357e-24
343	CMC136C	BAM79061.1	probable nucleotide binding protein	-	-	-	-	-	0		161.51	151.245	145.037	154.712	162.551	157.5	173.853	185.778	176.067	0.21424	7.01753	0.00222127	-0.00999188	7.08334	0.926433
344	CMC137C	BAM79062.1	3-hydroxybutyryl-CoA dehydrogenase	-	-	-	-	-	0		679.968	683.622	607.071	549.616	592.855	614.76	786.188	858.63	809.951	0.430711	8.66873	7.45367e-10	-0.100165	8.87667	0.296748
345	CMC191C	BAM79063.1	DNA-directed RNA polymerase subunit CX	-	-	-	-	-	0		16.6116	15.595	5.43104	9.46906	11.2328	6.73723	14.4249	21.1327	16.6366	0.719281	0.653312	0.159225	-0.254061	1.0173	0.626882
346	CMC138C	BAM79064.1	similar to FUSCA protein FUS6	-	-	-	-	-	0		56.4412	58.3756	61.1016	61.4376	61.0844	56.6025	60.4752	59.8776	66.2132	0.23999	6.37449	0.00188931	0.130441	6.38377	0.169895
347	CMC140C	BAM79065.1	hypothetical protein	-	-	-	-	-	2	SNARE: SEC20	46.2282	47.269	45.3634	56.8917	65.0739	53.4075	40.212	35.9971	38.6847	-0.0691938	6.45501	0.452646	0.490395	6.14466	2.54374e-08
348	CMC141C	BAM79066.1	bis(5'-adenosyl)-triphosphatase	-	-	-	-	-	0		28.4771	21.4685	25.9914	56.4279	52.1521	34.2636	45.3355	30.9443	40.586	-0.637502	3.90753	0.000757917	-0.397335	3.71324	0.0307027
349	CMC142C	BAM79067.1	hypothetical protein	-	-	-	-	-	0		59.4878	68.5549	60.7638	2.43653	1.16726	2.42703	2.1985	1.09801	1.24119	5.20808	4.82417	1.0666e-175	5.59162	4.79469	4.77093e-185
350	CMC144C	BAM79068.1	hypothetical protein, conserved	-	-	-	-	-	0		99.3459	91.3936	91.0463	187.333	169.885	171.543	197.662	192.538	160.436	-0.640962	6.57939	2.75412e-17	-0.748005	6.59653	1.48676e-14
351	CMC145C	BAM79069.1	60S ribosomal protein L9	-	-	-	-	-	0		446.55	437.042	451.803	685.097	664.842	692.909	651.003	624.19	627.926	-0.347704	8.14185	8.86889e-10	-0.294345	8.06588	0.000280362
352	CMC146C	BAM79070.1	phospholipase A2-activating protein	-	-	-	-	-	0		62.6613	62.403	65.2346	89.8996	87.3074	73.0926	73.8666	74.7584	71.7206	-0.127602	7.09668	0.11009	0.00515248	6.98243	0.966516
353	CMC147C	BAM79071.1	polypeptide chain releasing factor eRF3	-	-	-	-	-	0		38.4092	37.8495	46.9405	41.3103	42.2049	41.5373	63.8612	70.9038	67.7167	0.244091	5.65378	0.0261317	-0.501183	6.00829	1.39234e-06
354	CMC148C	BAM79072.1	aspartate aminotransferase	-	-	-	-	-	0		272.717	267.259	274.997	440.751	448.951	436.521	372.237	373.607	459.271	-0.436286	8.7013	1.87874e-17	-0.348339	8.60516	0.000554951
355	CMC149C	BAM79073.1	phosphoglycerate dehydrogenase	-	-	-	-	-	0		282.474	269.858	273.616	435.284	440.577	408.133	215.289	202.744	245.437	-0.369656	9.12556	3.62521e-13	0.532102	8.6394	7.25527e-09
356	CMC150C	BAM79074.1	cytosolic ascorbate hydrogen peroxidase	-	-	-	-	-	0		129.62	141.277	134.896	136.143	132.664	138.825	108.059	98.549	116.592	0.258387	7.31439	0.000120496	0.544218	7.14605	5.38995e-10
357	CMC151C	BAM79075.1	probable V-type ATPase V1 subunit C	-	-	-	-	-	1		108.788	132.651	112.978	155.563	170.094	175.563	131.146	124.217	126.366	-0.235378	7.09389	0.0102795	0.109247	6.86969	0.296896
358	CMC152C	BAM79076.1	hypothetical protein	-	-	-	-	-	0		110.531	87.5448	103.19	146.432	135.846	110.491	82.9434	76.6061	87.3422	-0.112984	5.7484	0.372213	0.50478	5.40604	1.30657e-05
359	CMC155C	BAM79077.1	hypothetical protein	-	-	-	-	-	0		45.1995	43.4021	45.9543	47.3127	48.7475	40.1016	55.7437	56.6188	53.3872	0.250861	8.0508	0.000183108	-0.0840789	8.17068	0.346172
360	CMC156C	BAM79078.1	similar to trefoil factor	-	-	-	SP(Sec/SPI)	-	0	KTH variants: T	10245.3	11674.9	11663.3	13.1571	7.71204	10.4846	12.7097	9.52155	9.81134	10.3246	12.606	0	10.2544	12.5618	0
361	CMC157C	BAM79079.1	kinesin-related protein, BimC subfamily	-	-	-	-	-	0		49.6774	52.6987	48.6987	82.7182	83.2534	69.1473	41.6798	42.2049	49.9447	-0.370512	7.20363	8.88468e-07	0.389865	6.77266	4.38095e-05
362	CMC158C	BAM79080.1	unknown WD-repeat protein WDS	-	-	-	-	-	0		58.3018	49.6628	49.9317	112.815	95.3947	92.0499	102.319	106.365	107.207	-0.658833	6.13743	2.80635e-11	-0.782456	6.16517	5.69545e-18
363	CMC159C	BAM79081.1	probable mitochrondrial 2-oxoglutarate/malate carrier protein	-	-	-	-	-	1		57.4857	47.3736	54.4043	77.0967	80.6338	64.9062	63.6421	57.5086	64.7918	-0.213477	5.67383	0.0534284	-0.00508384	5.51632	0.974493
364	CMC160C	BAM79082.1	mitochondrial peptide chain release factor RF-2	-	-	-	-	-	0		68.9006	77.5245	79.4154	116.415	120.194	110.83	112.935	115.478	112.278	-0.356221	6.17755	2.78169e-05	-0.37789	6.14282	4.4014e-05
365	CMC162C	BAM79083.1	hypothetical protein	-	-	-	-	-	1		138.017	130.751	138.691	131.924	129.968	116.825	121.65	120.471	137.359	0.372793	7.0862	1.3551e-08	0.318343	7.0676	0.000176246
366	CMC163C	BAM79084.1	hypothetical protein	-	-	-	-	-	0		129.733	109.966	126.09	166.759	167.281	165.2	153.81	150.493	175.249	-0.181828	7.43406	0.00924557	-0.174545	7.38381	0.0778225
367	CMC165C	BAM79085.1	hypothetical protein, conserved	-	-	-	-	-	1		43.1051	42.0858	40.8052	73.1769	69.9276	77.6848	107.229	107.742	108.317	-0.543896	5.76547	6.26027e-09	-1.14241	6.10403	8.04446e-41
368	CMC168C	BAM79086.1	hypothetical protein	C3H	-	-	-	-	0		81.0754	79.8328	81.7683	96.1273	106.162	86.4193	76.4224	77.4471	66.7171	0.0173181	7.60042	0.836052	0.35501	7.3958	2.98145e-05
369	CMC169C	BAM79087.1	hypothetical protein	-	-	-	-	-	0		57.78	55.6772	59.8014	59.4738	55.4713	52.6008	48.1862	58.7933	46.8541	0.314944	6.40642	3.98989e-05	0.387802	6.33093	0.000146616
370	CMC171C	BAM79088.1	similar to ATP-dependent RNA helicase A	-	-	-	-	-	1		37.8436	34.973	37.3992	46.6612	51.2765	46.5101	49.4258	46.7452	41.9939	-0.123092	7.73487	0.0535759	-0.108659	7.6816	0.256393
371	CMC194C	BAM79089.1	hypothetical protein	-	-	-	-	-	0		90.8212	108.611	96.0334	100.59	95.6684	107.188	88.0572	90.2212	90.5151	0.225065	6.07355	0.0273112	0.351267	5.97247	0.000493411
372	CMC172C	BAM79090.1	hypothetical protein, conserved	-	-	-	-	-	0		51.1839	51.213	53.0201	72.9879	72.6779	64.5703	52.3714	54.4756	70.9225	-0.16892	6.2694	0.040492	0.0204052	6.12473	0.891247
373	CMC174C	BAM79091.1	hypothetical protein	-	-	-	-	-	3		85.3178	82.7786	85.8319	117.057	114.724	97.6992	124.826	117.423	117.153	-0.108007	6.94789	0.17511	-0.283884	6.99741	0.000324382
374	CMX022C	-	hypothetical protein	-	-	-	-	-	0		421.392	399.56	403.478	302.654	269.573	279.358	357.63	373.382	410.694	0.789819	7.56454	7.47144e-38	0.316782	7.71756	0.000239232
375	CMC176C	BAM79092.1	similar to HERC2	-	-	-	-	-	0		64.5169	72.3016	69.2432	72.6535	75.8883	93.944	69.532	71.9456	70.9018	0.0280953	6.68006	0.829262	0.17188	6.56483	0.055993
376	CMC177C	BAM79093.1	similar to calcium binding mitochondrial carrier ARALAR1	-	-	-	-	-	0		62.543	60.4437	66.4557	102.254	113.03	99.0208	84.5618	81.5027	73.4055	-0.462958	6.10829	5.13694e-08	-0.119803	5.86797	0.255562
377	CMC178C	BAM79094.1	hypothetical protein, conserved	-	-	-	-	-	1		94.2203	83.3006	92.3732	2.48378	3.52793	1.95323	1.67281	1.2764	2.10243	5.34593	5.87218	0	5.93781	5.83701	0
378	CMC180C	BAM79095.1	probable protein disulfide-isomerase	-	-	-	SP(Sec/SPI)	-	0		288.454	263.944	286.428	224.434	217.329	239.142	104.361	97.8536	136.543	0.565862	8.42079	6.16446e-19	1.52322	8.05986	3.24231e-41
379	CMC181C	BAM79096.1	hypothetical protein, conserved	-	-	-	-	-	0		404.614	436.36	431.605	273.791	293.732	284.935	405.061	383.854	387.475	0.844066	9.25705	7.63889e-50	0.330247	9.42032	5.96031e-05
380	CMC182C	BAM79097.1	hypothetical protein	-	-	-	-	-	0		19.3514	17.7265	18.0523	23.4684	23.303	21.1353	37.0055	37.2666	32.6613	-0.0331411	7.49046	0.640431	-0.738506	7.84709	6.0181e-18
381	CMC183C	BAM79098.1	hypothetical protein, conserved	-	-	-	-	-	0		147.22	169.825	157.58	101.761	104.674	107.071	102.893	103.499	92.3675	0.863417	7.51928	4.40806e-35	0.884884	7.47123	7.69915e-24
382	CMC186C	BAM79099.1	similar to trefoil factor	-	-	-	SP(Sec/SPI)	-	0	KTH variants: T	879.68	973.205	817.368	40.8996	34.231	37.7813	38.7408	45.5116	37.3239	4.82912	10.0202	0	4.67384	9.98429	0
383	CMC188C	BAM79100.1	L-lactate dehydrogenase	-	-	-	-	-	0		156.801	150.639	152.887	207.359	189.398	187.868	60.9342	64.864	47.4261	-0.0784018	7.28111	0.254797	1.62838	6.58691	2.65508e-60
384	CMD002C	BAM79101.1	similar to trefoil factor	-	-	-	SP(Sec/SPI)	-	0	KTH variants: K+T	307.157	301.183	289.754	55.3492	51.6707	40.1896	44.5395	41.6141	44.0838	2.87763	9.00128	7.07801e-281	3.00233	8.94684	2.95817e-283
385	CMD005C	BAM79102.1	similar to Trithorax protein	-	SET	-	-	-	0		42.2623	41.7707	42.9453	67.1421	69.5904	57.9931	71.459	70.9303	60.8087	-0.349037	7.99742	5.86931e-08	-0.461138	8.01536	2.32407e-07
386	CMD006C	BAM79103.1	probable serine protease	-	-	-	-	-	1		44.6398	32.154	40.9757	57.0295	57.9112	47.9348	59.8908	52.9053	54.1867	-0.198116	5.8904	0.105432	-0.284412	5.89078	0.0191323
387	CMD007C	BAM79104.1	V-type ATPase V1 subunit D	-	-	-	-	-	0		110.777	110.574	115.705	117.67	110.752	105.688	97.8307	92.1085	83.9624	0.278845	6.46865	0.000184309	0.517422	6.32063	5.56127e-09
388	CMD008C	BAM79105.1	hypothetical protein	-	-	-	-	-	0		427.561	423.157	406.113	348.632	351.254	340.196	536.898	569.281	482.503	0.539398	7.74188	3.53381e-22	-0.12098	8.00867	0.207681
389	CMD010C	BAM79106.1	hypothetical protein, conserved	-	-	-	-	-	0		107.521	109.084	103.996	135.254	141.8	127.435	134.724	145.839	119.97	-0.0683668	8.32193	0.265522	-0.104083	8.29538	0.304945
390	CMD011C	BAM79107.1	probable MPBQ/MSBQ methyltransferase	-	-	-	-	-	1		188.523	187.609	190.345	218.747	228.502	217.026	164.307	147.381	185.179	0.0365874	7.52864	0.572864	0.405058	7.31157	1.55238e-05
391	CMD012C	BAM79108.1	hypothetical protein, conserved	-	Others	-	-	-	0	actin related: Eplin	649.375	681.436	569.76	1.2699	1.31813	0.8433	0	1.23993	2.00231	9.31148	6.97526	0	9.28808	6.94836	0
392	CMD014C	BAM79109.1	coatomer protein complex, subunit epsilon	-	-	-	-	-	0		109.03	118.705	105.014	135.443	134.27	143.127	168.085	154.67	164.905	-0.0464785	6.63389	0.617526	-0.334985	6.7449	0.000146416
393	CMD015C	BAM79110.1	Raf-related MAP kinase kinase kinase (MAP3K), theta-type	-	-	TKL_CTR1-DRK-2	-	-	0		45.4963	44.7089	44.1126	110.303	117.884	99.549	140.918	132.304	135.067	-1.01914	8.0948	8.02712e-62	-1.38706	8.30296	7.9865e-69
394	CMD016C	BAM79111.1	hypothetical protein, conserved	-	-	-	-	-	0		39.2743	40.0652	44.5321	53.2961	46.0518	37.801	27.6726	26.4277	38.0134	0.120169	4.62817	0.433551	0.638087	4.34992	2.79423e-05
395	CMD017C	BAM79112.1	hypothetical protein, conserved	-	-	-	-	-	6		163.42	163.875	161.976	249.585	209.143	229.313	311.6	322.7	288.949	-0.226445	7.07046	0.00377289	-0.699097	7.30037	1.28393e-18
396	CMD018C	BAM79113.1	probable ubiquilin	-	-	-	-	-	0		214.082	214.983	208.299	225.976	233.424	244.45	260.879	246.011	247.969	0.122147	8.33075	0.0529458	-0.0272354	8.36022	0.787362
397	CMD021C	BAM79114.1	GTP-binding protein of LepA family	-	-	-	-	-	0		165.631	176.773	163.97	162.477	174.655	175.377	168.802	172.772	191.968	0.248182	8.38028	9.37383e-05	0.140887	8.38672	0.138549
398	CMD023C	BAM79115.1	similar to ferripyochelin binding protein	-	-	-	-	-	0		132.416	119.681	122.168	120.69	107.174	119.878	196.148	196.958	184.043	0.371821	5.80169	8.07197e-05	-0.406604	6.15957	4.13108e-06
399	CMD024C	BAM79116.1	ribosomal large subunit pseudouridine synthase A	-	-	-	-	-	0		30.447	29.4017	32.202	36.7084	46.4664	39.538	31.9839	33.8022	34.4456	-0.14711	5.23879	0.232684	0.0923178	5.06848	0.441834
400	CMD025C	BAM79117.1	DNA replication licensing factor MCM2	-	-	-	-	-	0		117.936	119.791	103.503	273.483	263.681	252.702	184.65	178.149	224.519	-0.944065	8.97851	5.97758e-51	-0.567003	8.69446	1.32453e-07
401	CMD026C	BAM79118.1	RNA polymerase II subunit G	-	-	-	-	-	0		79.2685	67.8242	70.3086	90.6711	74.9224	94.5676	87.9674	78.1156	70.978	0.00628144	5.14606	0.983294	0.0965664	5.05546	0.505373
402	CMD028C	BAM79119.1	hypothetical protein, conserved	-	-	-	-	-	1		64.2264	69.2443	78.3726	83.3675	77.5559	84.4781	76.8588	73.1894	79.5514	0.0519027	5.64368	0.666391	0.0990417	5.57587	0.406295
403	CMD029C	BAM79120.1	hypothetical protein	-	-	-	-	-	3		149.779	153.86	147.815	115.923	110.757	113.405	117.718	127.814	127.329	0.673965	6.50947	6.06458e-21	0.491135	6.5442	2.80052e-09
404	CMD030C	BAM79121.1	hypothetical protein, conserved	-	-	-	-	-	0		117.104	101.362	105.547	124.451	121.416	115.316	84.358	80.5378	126.407	0.111218	6.22106	0.214764	0.367931	6.05627	0.0194426
405	CMD031C	BAM79122.1	probable arginine methyltransferase (pam1)	-	-	-	-	-	0		143.116	125.469	131.193	196.483	182.181	188.306	110.531	113.753	109.898	-0.237352	7.21618	0.000698078	0.475617	6.82281	8.7159e-09
406	CMD032C	BAM79123.1	hypothetical protein	-	-	-	-	-	0		91.6069	91.1492	92.407	94.0657	88.7617	79.0186	77.0258	77.6334	83.8267	0.338494	6.28105	2.88603e-05	0.421665	6.20149	7.45423e-07
407	CMD033C	BAM79124.1	similar to periplasmic alpha-amylase precursor	-	-	-	-	-	0		72.8486	68.2581	70.3115	71.0605	76.3793	63.6169	88.8319	90.0873	70.2118	0.270624	6.46038	0.000722663	-0.0185816	6.55799	0.886762
408	CMD034C	BAM79125.1	hypothetical protein	-	-	-	-	-	0		221.23	197.573	196.594	219.233	217.747	214.193	209.423	186.884	184.801	0.1855	6.98528	0.0098012	0.300863	6.88748	0.000882292
409	CMD036C	BAM79126.1	similar to Membrane transporters of cations and cationic drugs	-	-	-	-	-	4		44.176	53.4687	53.9224	110.923	79.8328	84.6966	101.387	113.966	89.2161	-0.597379	4.85444	8.39368e-05	-0.791529	4.92594	2.57104e-09
410	CMD037C	BAM79127.1	similar to prefoldin 2	-	-	-	-	-	0		88.4164	77.2722	86.5999	99.8742	97.6966	107.297	72.4884	76.0733	68.2671	-0.00636434	4.81421	0.975987	0.437114	4.55663	0.000511355
411	CMD040C	BAM79128.1	similar to apospory-associated protein C	-	-	-	-	-	0		54.7301	58.8165	58.5452	61.186	66.2064	59.5239	67.74	75.9774	61.6947	0.146777	6.18094	0.0846546	-0.0388789	6.23053	0.753503
412	CMD041C	BAM79129.1	fructose-1,6-bisphosphatase	-	-	-	-	-	0		44.0486	38.4564	40.3591	29.6602	34.5952	28.1739	122.601	107.481	106.599	0.679705	5.22455	5.55382e-10	-1.2348	6.2503	2.40342e-38
413	CMD042C	BAM79130.1	hypothetical protein	-	-	-	-	-	0		53.678	53.1568	56.8004	55.4157	62.8822	50.0538	66.1044	62.82	70.8638	0.226933	5.22023	0.0458305	-0.0723832	5.32716	0.544238
414	CMD044C	BAM79131.1	hypothetical protein	-	-	-	-	-	12		69.8169	71.6707	78.5484	94.0172	101.16	87.6958	75.5304	73.2262	74.9775	-0.0955112	7.17742	0.215252	0.192262	6.98871	0.0240191
415	CMD046C	BAM79132.1	hypothetical protein	-	-	-	-	-	0		72.9089	69.6213	66.7744	92.0915	99.4447	94.3614	94.3457	89.7269	95.8166	-0.183319	8.04067	0.00265901	-0.202566	8.00527	0.0187514
416	CMD047C	BAM79133.1	hypothetical protein	-	-	-	-	-	0		103.079	99.1446	96.3679	159.547	158.697	155.911	157.337	162.575	164.392	-0.400669	7.63115	1.71879e-12	-0.481198	7.63095	9.61279e-10
417	CMD048C	BAM79134.1	cytochrome c reductase (Complex III) subunit 9(X)	-	-	-	-	-	1		191.034	158.284	151.588	236.586	199.147	191.758	190.77	192.396	202.359	-0.0566808	5.51489	0.672038	-0.00730556	5.44357	0.974175
418	CMD049C	BAM79135.1	hypothetical protein, conserved	-	-	-	-	-	0		79.2147	86.1049	76.4853	140.007	142.548	161.736	102.513	95.4068	105.549	-0.613525	7.18645	1.58753e-13	-0.111542	6.85331	0.246837
419	CMD050C	BAM79136.1	protein phosphatase 2 regulatory subunit A	-	-	-	-	-	0		172.562	173.944	163.808	232.602	241.222	223.729	231.75	234.819	245.655	-0.184234	8.25786	0.00138697	-0.264473	8.25584	0.00161543
420	CMD051C	BAM79137.1	hypothetical protein	-	-	-	-	-	0		185.531	153.846	206.906	256.028	226.628	254.347	180.064	114.42	287.597	-0.16713	7.92846	0.0848163	0.122962	7.73553	0.663695
421	CMD052C	BAM79138.1	hypothetical protein	-	-	-	-	-	0		117.468	120.826	115.231	127.055	138.189	127.713	142.586	150.431	135.716	0.113866	7.66313	0.0696848	-0.0614887	7.70658	0.513564
422	CMD053C	BAM79139.1	hypothetical protein, conserved	-	-	-	-	-	6		58.6042	56.0659	54.9994	94.1738	94.0869	81.4099	69.1278	71.6383	68.8844	-0.400461	5.94429	6.1692e-06	-0.0883082	5.72377	0.393319
423	CMD055C	BAM79140.1	similar to mitotic check point protein BUB2	-	-	-	-	-	2		0.779571	1.2109	1.98802	236.522	218.435	194.99	222.121	239.158	202.681	-7.07479	6.61621	0	-7.1558	6.6321	0
424	CMD057C	BAM79141.1	hypothetical protein, conserved	-	-	-	-	-	1		168.307	143.393	141.983	167.738	150.037	140.904	146.31	146.42	153.569	0.252206	5.95858	0.0130955	0.241003	5.9205	0.0189362
425	CMD058C	BAM79142.1	fumarate hydratase precursor	-	-	-	-	-	0		143.66	131.02	135.849	179.712	162.403	154.173	136.662	138.073	135.8	-0.00651003	7.72002	0.940569	0.216756	7.56623	0.00730805
426	CMD060C	BAM79143.1	20S core proteasome subunit beta 7	-	-	-	-	-	0		122.567	119.026	110.63	167.422	157.85	135.361	148.182	146.579	148.886	-0.119187	6.24986	0.217003	-0.116022	6.20236	0.217157
427	CMD061C	BAM79144.1	hypothetical protein, conserved	-	-	-	-	-	0		215.316	238.194	215.092	220.284	223.469	200.034	238.629	249.524	215.797	0.321278	7.69799	1.03785e-06	0.14271	7.73791	0.140179
428	CMD062C	BAM79145.1	small GTP-binding protein of Rab family	-	-	-	-	-	0		165.367	163.474	156.003	256.368	271.845	254.266	233.569	239.786	237.827	-0.423792	6.89186	4.97723e-10	-0.336199	6.79428	2.5205e-05
429	CMD063C	BAM79146.1	hypothetical protein	-	-	-	-	-	0		255.057	285.857	265.786	174.889	182.384	193.047	236.188	205.288	206.686	0.816402	7.04215	1.1323e-27	0.533108	7.11371	1.73553e-09
430	CMD066C	BAM79147.1	hypothetical protein	-	-	-	-	-	4		85.6296	72.4617	81.9908	103.453	97.547	76.5216	179.131	161.767	147.533	0.0603878	5.73017	0.650845	-0.80507	6.18096	9.59524e-16
431	CMD067C	BAM79148.1	probable prohibitin protein	-	-	-	-	-	0		335.526	310.041	300.203	508.819	505.271	509.882	304.144	346.014	359.384	-0.422011	8.28831	9.61531e-13	0.121843	7.95393	0.221566
432	CMD068C	BAM79149.1	hypothetical protein	-	-	-	-	-	1		300.733	328.353	315.916	251.795	277.88	299.822	240.729	247.265	249.162	0.452253	6.01764	2.50894e-06	0.573192	5.92501	1.55138e-10
433	CMD070C	BAM79150.1	probable FKBP-type peptidyl-prolyl cis-trans isomerase	-	-	-	-	-	0		248.852	253.244	240.488	273.035	220.325	203.615	249.295	254.666	263.531	0.358843	7.02726	9.30948e-05	0.168377	7.07226	0.0381137
434	CMD071C	BAM79151.1	unknown ribonuclease	-	-	-	-	-	0		99.3736	104.664	100.849	113.885	117.155	109.089	119.493	124.638	119.322	0.108637	8.37705	0.060638	-0.0368538	8.40496	0.707719
435	CMD072C	BAM79152.1	hypothetical protein	-	-	-	-	-	0		155.819	147.743	153.53	151.943	145.5	142.785	185.914	173.101	171.252	0.320683	7.70649	1.3027e-08	0.00284739	7.81444	0.984779
436	CMD073C	BAM79153.1	hypothetical protein	-	-	-	-	-	0		46.5339	34.7816	39.0356	53.9286	57.053	47.5199	40.3658	49.6178	54.4529	-0.124541	3.84234	0.492412	-0.0477837	3.75581	0.84914
437	CMD074C	BAM79154.1	hypothetical protein	-	-	-	-	-	0		74.3816	76.89	83.0831	105.245	101.667	111.913	114.073	122.076	123.55	-0.179621	6.23305	0.0472059	-0.402907	6.31167	7.18278e-06
438	CMD076C	BAM79155.1	guanylate kinase 1	-	-	-	-	-	0		37.9046	51.8068	47.5723	54.3744	50.1012	52.1348	56.4325	59.6209	60.7936	0.071968	4.73656	0.639995	-0.153565	4.81081	0.308883
439	CMD077C	BAM79156.1	similar to methionine--tRNA ligase, partial	-	-	-	-	-	0		149.199	169.721	161	189.441	189.459	201.099	186.94	190.521	184.308	-0.00861172	7.49387	0.931897	-0.0108751	7.45044	0.925881
440	CMD079C	BAM79157.1	hypothetical protein	-	-	-	-	-	0		24.7866	25.9291	22.5748	47.2312	37.3523	35.8453	44.7695	40.9924	29.0794	-0.450439	2.8154	0.0448396	-0.422594	2.75177	0.0636541
441	CMD080C	BAM79158.1	phosphatidylinositol polyphosphate 5-phosphatase	-	-	-	-	-	0		142.874	149.316	140.087	150.257	153.348	156.059	152.168	155.805	142.945	0.176948	8.26	0.00337768	0.155999	8.22579	0.075313
442	CMD081C	BAM79159.1	probable O-sialoglycoprotein endopeptidase	-	-	-	-	-	0		93.3461	88.004	91.3787	121.269	106.424	116.745	102.737	99.5924	91.814	-0.0711392	6.51252	0.419413	0.10903	6.37605	0.253456
443	CMD083C	BAM79160.1	probable serine/threonine protein phosphatase	-	-	-	-	-	0		87.7827	75.0837	73.1403	116.468	111.967	116.829	74.8674	75.1463	77.0706	-0.281596	6.21072	0.00186545	0.273115	5.87976	0.00794163
444	CMD084C	BAM79161.1	chloroplast translation initiation factor IF-1	-	-	-	-	-	0		228.912	206.989	223.448	239.625	216.23	202.502	243.988	226.422	224.869	0.269512	6.48748	0.000943506	0.141499	6.505	0.126812
445	CMD085C	BAM79162.1	hypothetical protein	-	-	-	-	-	0		0	0	0	0	0	0	0	0	0	0	-1.66917	1	0	-1.70077	1
446	CMX023C	-	hypothetical protein	-	-	-	SP(Sec/SPI)	-	0		6817.65	6739.62	6329.62	112.506	131.772	129.222	39.1019	38.5153	54.4004	6.00039	11.0252	0	7.44592	10.9679	0
447	CMD088C	BAM79163.1	hypothetical protein	-	-	-	-	-	0		227.817	256.001	209.871	139.137	166.485	160.154	199.064	222.271	201.468	0.840204	6.31783	2.62862e-17	0.371416	6.47026	0.000248614
448	CMD090C	BAM79164.1	hypothetical protein, conserved	-	-	-	-	-	0		69.9758	71.0612	61.2323	59.4365	62.4173	55.9058	69.7004	80.1578	73.3789	0.453231	5.84794	1.11862e-06	0.073401	5.98394	0.525144
449	CMD091C	BAM79165.1	hypothetical protein	-	-	-	-	-	0		46.3729	48.2911	52.5157	66.8545	73.6396	59.1944	53.7267	58.444	61.3124	-0.172663	6.39235	0.064191	-0.0226069	6.26735	0.859957
450	CMD092C	BAM79166.1	hypothetical protein, conserved	-	-	-	-	-	3		96.4972	92.7271	94.7567	118.204	111.942	112.073	96.539	96.9634	96.5675	-0.00287458	7.6928	0.976757	0.186014	7.5554	0.0191339
451	CMD093C	BAM79167.1	L-Galactono-1,4-lactone dehydrogenase	-	-	-	SP(Sec/SPI)	-	0		89.9107	84.7685	97.1054	121.211	125.582	112.169	99.2343	94.6799	114.565	-0.134148	7.20053	0.0626992	0.0329802	7.06866	0.779384
452	CMD094C	BAM79168.1	hypothetical protein	-	-	-	-	-	0		235.453	208.245	229.6	268.7	273.766	277.16	263.911	220.933	262.899	-0.0170518	6.78741	0.847102	0.0659215	6.70018	0.556392
453	CMD095C	BAM79169.1	V-type ATPase V0 subunit a	-	-	-	-	-	7		91.5645	80.4351	88.8389	97.3677	96.9955	82.8121	78.8205	77.4167	76.1094	0.18038	7.60277	0.0127108	0.383826	7.46552	2.87492e-06
454	CMD096C	BAM79170.1	cytochrome P450	-	-	-	-	-	4		124.972	124.524	115.041	131.856	133.88	122.424	121.631	131.549	117.841	0.176344	7.48124	0.00588635	0.191322	7.43013	0.0282969
455	CMD097C	BAM79171.1	similar to Traf and Tnf receptor associated protein	-	-	-	-	-	0		64.1232	55.4104	57.6525	62.4428	68.2017	54.614	67.2828	57.57	70.8063	0.20522	5.45606	0.0681852	0.0746006	5.47643	0.577907
456	CMD098C	BAM79172.1	hypothetical protein, conserved	-	-	-	-	-	0		112.187	102.206	109.635	112.741	105.737	99.9718	99.3537	101.261	102.703	0.292226	6.65985	9.25628e-05	0.311889	6.60763	0.000160194
457	CMD099C	BAM79173.1	probable myo-inositol 2-dehydrogenase	-	-	-	-	-	0		33.9297	30.7521	40.4954	65.2607	65.1134	71.4311	36.8188	37.0467	41.1598	-0.674752	5.9764	1.95996e-10	0.0864061	5.49952	0.531676
458	CMD100C	BAM79174.1	similar to ATP-dependent proteinase BsgA	-	-	-	-	-	0		94.786	93.2139	112.651	130.315	127.655	117.312	147.822	131.056	186.004	-0.0532705	6.76014	0.576075	-0.413321	6.91211	0.00136175
459	CMD101C	BAM79175.1	unknown GTP-binding protein	-	-	-	-	-	0		235.671	233.979	249.436	284.988	281.233	279.213	242.954	230.456	274.041	0.0324404	8.71126	0.596327	0.160306	8.60431	0.0987042
460	CMD102C	BAM79176.1	adaptor-related protein complex 3, sigma subunit	-	-	-	-	-	0		56.0833	58.335	58.4459	109.893	97.1788	102.356	94.9664	103.955	83.4414	-0.575021	5.46064	5.27024e-09	-0.490762	5.36068	1.58901e-05
461	CMD103C	BAM79177.1	hypothetical protein	-	-	-	-	-	0		66.0039	54.6499	73.6224	94.207	88.0422	81.72	69.3203	70.5998	74.6539	-0.174017	5.11428	0.178144	0.0734923	4.93821	0.635889
462	CMD104C	BAM79178.1	delta-aminolevulinic acid dehydratase	-	-	-	-	-	0		559.5	558.459	599.927	598.938	639.312	667.35	809.594	860.24	806.039	0.115412	9.26385	0.0836454	-0.310739	9.44011	0.000155626
463	CMD105C	BAM79179.1	similar to peroxisomal membrane protein PEX2	-	-	-	-	-	0		74.4046	81.3131	83.4076	72.268	67.041	72.1822	91.7627	105.17	83.6447	0.441235	5.91746	1.34459e-06	-0.014375	6.09279	0.924705
464	CMD106C	BAM79180.1	hypothetical protein	-	-	-	-	-	0		82.7372	81.5195	78.8852	103.586	96.806	95.0301	107.08	116.978	103.298	-0.0145967	7.5758	0.844223	-0.212278	7.63449	0.0140347
465	CMD107C	BAM79181.1	hypothetical protein, conserved	-	-	-	-	-	2		196.336	190.436	187.693	149.79	143.659	138.662	199.577	210.925	174.935	0.67728	7.38091	1.1082e-30	0.18994	7.54972	0.0405612
466	CMD108C	BAM79182.1	probable lactoylglutathione lyase	-	-	-	-	-	0		253.451	195.647	219.836	312.051	342.766	336.915	353.782	364.84	363.117	-0.301224	7.1299	0.000638629	-0.476209	7.18292	5.20475e-07
467	CMD109C	BAM79183.1	hypothetical protein, conserved	-	-	-	-	-	0		0.246973	0	0	0.261451	0	0	0	0.25528	0.494689	0.17864	-1.44682	1	-1.11701	-1.28606	0.698029
468	CMX024C	-	hypothetical protein	-	-	-	-	-	0		176.802	166.377	165.732	1.95985	0	0	0	0	0	8.13222	4.83425	1.05652e-240	11.556	4.80963	1.79536e-243
469	CMD110C	BAM79184.1	probable telomerase reverse transcriptase	-	-	-	-	-	0		83.9267	77.5852	85.4916	108.058	110.256	92.4186	97.9589	102.307	98.134	-0.0631824	7.79251	0.395782	-0.0561541	7.74356	0.54694
470	CMX025C	-	hypothetical protein	-	-	-	-	-	0		30.5916	32.2441	29.9515	0	0.240105	0	0.493344	0	0.875361	8.40605	3.46221	1.28283e-105	6.19499	3.4566	4.49068e-103
471	CMD112C	BAM79185.1	unknown hydrolase	-	-	-	-	-	0		122.431	133.314	125.949	157.798	154.869	148.279	166.07	170.857	136.925	-0.0069638	6.00484	0.968025	-0.0945445	6.00589	0.426627
472	CMD113C	BAM79186.1	glycerol-3-phosphate dehydrogenase	-	-	-	-	-	0		256.299	239.913	217.204	832.741	845.782	851.827	358.649	390.675	396.29	-1.56029	8.87163	1.53238e-134	-0.466812	8.09264	3.19593e-07
473	CMD115C	BAM79187.1	hypothetical protein, conserved	-	-	-	-	-	0		57.5128	53.6904	49.2656	65.712	68.2075	70.799	42.6158	49.7575	52.017	-0.0845962	5.1623	0.484375	0.366048	4.8952	0.00301397
474	CMD116C	BAM79188.1	hypothetical protein, conserved	-	-	-	-	-	0		35.4705	30.8087	38.7664	45.0597	48.1072	35.6934	57.4312	65.5752	71.4536	-0.025	4.8444	0.898623	-0.673005	5.17044	7.65703e-08
475	CMD194C	BAM79189.1	hypothetical protein	-	-	-	-	-	4		41.5511	31.4834	34.9974	73.4902	77.3946	64.387	44.0458	48.4481	52.5245	-0.722767	4.97726	6.11046e-09	-0.207181	4.62131	0.151497
476	CMD117C	BAM79190.1	similar to enhancer of polycomb	-	-	-	-	-	0		41.7886	46.6699	44.9885	43.7521	47.9366	46.0995	68.7394	68.9207	82.0473	0.218872	6.19654	0.011846	-0.504488	6.53977	4.51239e-07
477	CMD118C	BAM79191.1	beta-ketoacyl-CoA synthase	-	-	-	-	-	2		224.004	205.607	207.698	227.518	228.408	221.897	224.279	233.637	175.962	0.177643	8.25263	0.00218523	0.225022	8.18579	0.0445301
478	CMD119C	BAM79192.1	hypothetical protein, conserved	-	-	-	-	-	4		79.893	74.773	73.2253	85.1127	79.2506	61.8044	108.875	111.562	106.741	0.279862	6.06281	0.00994269	-0.304347	6.31909	0.000417417
479	CMD121C	BAM79193.1	probable photolyase/blue-light receptor (PHR2)	-	-	-	-	-	0		1268.65	1286.78	1356.55	1467.47	1486.12	1596.44	1884.23	1843.18	1768.86	0.0469871	10.6078	0.489168	-0.273844	10.7299	0.000680027
480	CMD122C	BAM79194.1	hypothetical protein, conserved	-	-	-	-	-	0		189.534	192.186	188.9	250.679	256.772	270.446	204.21	190.949	216.01	-0.181858	7.11152	0.0098942	0.117073	6.91249	0.191745
481	CMD123C	BAM79195.1	probable ATP-dependent DNA helicase RecQ	-	-	-	-	-	0		60.5403	55.7488	58.7153	83.0865	80.3633	76.407	78.8154	80.7754	79.0106	-0.187615	7.23464	0.00350059	-0.230348	7.21162	0.00407955
482	CMD125C	BAM79196.1	similar to heat shock protein dnaJ	-	-	-	-	-	0		47.5835	46.3999	44.0872	47.2354	43.2398	51.7389	61.7081	70.7975	64.1447	0.221748	5.4069	0.0469401	-0.294211	5.63156	0.00452865
483	CMD127C	BAM79197.1	hypothetical protein, conserved	-	-	-	-	-	0		200.808	180.007	202.914	199.346	201.948	201.654	193.059	215.809	182.997	0.219836	6.79178	0.00338452	0.197001	6.75869	0.0400351
484	CMD129C	BAM79198.1	similar to BRCA1-binding helicase-like protein BACH1	-	-	-	-	-	0		21.5099	19.3166	22.8556	66.1707	63.2427	51.5398	57.5796	56.4089	55.8286	-1.23762	6.7909	6.11393e-41	-1.19733	6.71035	1.04527e-47
485	CMD131C	BAM79199.1	hypothetical protein	-	-	-	-	-	0		33.9761	24.3001	26.4547	47.4616	39.4935	32.9652	33.3887	30.9588	32.6211	-0.23118	5.75567	0.12172	0.024448	5.57297	0.893409
486	CMD133C	BAM79200.1	ATP-binding cassette, sub-family C (MRP), member 2	-	-	-	-	-	10		21.9852	21.8548	22.1455	34.7445	36.9121	30.0265	42.5045	42.4646	39.4839	-0.355868	7.16544	1.31969e-06	-0.698343	7.32226	1.44657e-19
487	CMD134C	BAM79201.1	ATP-binding cassette, sub-family G	-	-	-	-	-	6		847.259	805.75	743.507	563.697	584.173	515.357	563.189	585.827	383.838	0.794227	10.3772	7.58862e-39	0.861983	10.3085	2.18029e-10
488	CMD135C	BAM79202.1	ATP-binding cassette, sub-family G	-	-	-	-	-	6		505.32	480.748	481.735	408.005	419.902	361.24	500.553	521.212	316.718	0.571245	9.87	4.11236e-24	0.350319	9.91898	0.0243169
489	CMD137C	BAM79203.1	hypothetical protein, conserved	-	-	-	-	-	0		121.885	124.926	133.701	146.809	155.739	131.478	170.483	169.908	143.347	0.0774371	7.30609	0.308535	-0.129029	7.36706	0.192187
490	CMD139C	BAM79204.1	similar to endonuclease III	-	-	-	-	-	0		120.106	119.601	112.964	150.958	150.395	166.256	116.181	116.907	121.774	-0.142017	6.57503	0.0957209	0.207079	6.3534	0.018642
491	CMD140C	BAM79205.1	60S ribosomal protein L27A	-	-	-	-	-	0		622.213	524.299	570.741	841.269	817.127	835.948	534.33	482.455	548.015	-0.272218	8.05986	3.73931e-05	0.350643	7.70369	0.000158111
492	CMD141C	BAM79206.1	hypothetical protein	-	-	-	-	-	0		94.6132	91.7203	96.8583	107.48	107.762	110.044	88.7096	100.395	91.2926	0.066022	5.58707	0.512038	0.229905	5.46261	0.0260208
493	CMD142C	BAM79207.1	hypothetical protein	-	-	-	-	-	3		120.763	111.577	117.07	140.67	143.411	116.034	147.962	166.289	155.121	0.0729752	7.05578	0.391143	-0.209401	7.15738	0.0134637
494	CMD143C	BAM79208.1	hypothetical protein, conserved	-	-	-	-	-	0		142.989	138.063	136.431	125.113	136.735	127.921	66.1194	76.4843	58.6593	0.365912	6.59172	4.77152e-07	1.2697	6.21177	4.72668e-39
495	CMD144C	BAM79209.1	hypothetical protein, conserved	-	-	-	-	-	0		78.2431	73.6374	74.0383	102.816	97.5241	91.5371	70.5294	76.0463	66.86	-0.102272	6.03891	0.253402	0.29932	5.79454	0.00187916
496	CMD195C	BAM79210.1	hypothetical protein	-	-	-	-	-	0		148.878	153.848	142.276	165.774	152.369	152.204	126.048	134.18	129.101	0.185826	6.64487	0.0152823	0.408676	6.49926	1.46626e-06
497	CMD146C	BAM79211.1	similar to 3-oxo-5-alpha-steroid 4-dehydrogenase	-	-	-	-	-	5		185.005	179.552	174.759	219.982	224.403	192.901	205.445	203.106	207.547	0.0268785	7.26894	0.732898	0.0246325	7.22526	0.801549
498	CMD148C	BAM79212.1	ATP-binding cassette, sub-family B (MDR/TAP), member 1	-	-	-	-	-	6		163.605	143.063	157.083	370.316	372.24	325.386	439.35	424.598	462.329	-0.935688	8.76985	1.53595e-50	-1.29953	8.97154	1.45653e-54
499	CMD151C	BAM79213.1	similar to transcription initiation protein SPT5	-	-	-	-	-	0		72.4067	67.7354	68.328	84.869	92.2637	89.6495	78.1792	82.8658	83.3115	-0.0896602	8.43033	0.153047	-0.0127777	8.34562	0.904027
500	CMD152C	BAM79214.1	probable ubiquitin-conjugating enzyme E2	-	-	-	-	-	0		873.751	831.058	834.728	750.067	730.11	727.038	796.705	795.172	756.534	0.468548	8.2218	8.46127e-18	0.3297	8.23882	4.76128e-05
501	CMD154C	BAM79215.1	hypothetical protein, conserved	-	-	-	-	-	0		113.846	122.378	112.768	119.195	130.185	104.169	109.163	106.205	111.553	0.249482	8.70706	0.000567628	0.310942	8.635	0.000241468
502	CMD155C	BAM79216.1	hypothetical protein	-	-	-	-	-	0		16.4803	17.6752	15.7602	22.0987	30.7851	27.226	29.1465	24.4162	19.8061	-0.414479	2.61502	0.0788479	-0.330527	2.52091	0.199473
503	CMD156C	BAM79217.1	coatomer protein complex, subunit alpha	-	-	-	-	-	0		107.078	106.397	104.168	119.316	127.009	119.24	125.424	125.464	133.997	0.0637384	8.68148	0.273868	-0.0605993	8.69918	0.516033
504	CMD157C	BAM79218.1	hypothetical protein, conserved	-	-	-	-	-	0		237.643	246.459	238.141	266.271	274.005	283.865	299.411	280.3	310.953	0.074848	7.72852	0.258072	-0.0859834	7.76539	0.354839
505	CMD159C	BAM79219.1	similar to separin	-	-	-	-	-	0		20.4043	22.0479	18.2065	24.8472	23.2005	20.8212	18.3127	18.6802	18.7088	0.0839894	6.98187	0.362169	0.339246	6.81736	0.000253366
506	CMD158C	BAM79220.1	hypothetical protein	-	-	-	-	-	1		12.5429	15.2806	15.4182	18.4853	21.6195	15.3011	23.0437	20.3369	20.9363	-0.0920345	3.34562	0.680387	-0.357285	3.4468	0.0525412
507	CMD161C	BAM79221.1	hypothetical protein	-	-	-	-	-	3		204.427	211.125	186.975	373.745	386.508	389.548	293.347	248.986	316.509	-0.666574	7.83724	1.10252e-25	-0.294878	7.57201	0.0046536
508	CMD162C	BAM79222.1	similar to DnaJ protein	-	-	-	-	-	0		78.1979	76.2789	81.417	78.8928	68.6251	69.1769	94.2	107.951	90.9301	0.387843	4.43634	0.00315563	-0.0967331	4.6329	0.497323
509	CMD163C	BAM79223.1	probable molybdopterin converting factor small subunit MoaD	-	-	-	-	-	0		12.0231	17.045	13.485	24.0416	13.9452	22.5391	15.0806	10.3562	30.7719	-0.253835	2.03999	0.458051	-0.203294	1.97029	0.59628
510	CMD164C	BAM79224.1	similar to syntaxin binding protein Unc-18	-	-	-	-	-	0	SEC	87.1147	90.1379	85.6587	12.9158	12.0281	13.4065	24.3279	27.5791	22.4966	3.04125	7.10531	0	2.03773	7.22757	1.11435e-123
511	CMD165C	BAM79225.1	hypothetical protein	-	-	-	-	-	0		767.47	785.362	783.148	830.112	811.706	854.567	609.899	598.517	664.666	0.169481	8.16644	0.00441916	0.534724	7.96019	6.8734e-11
512	CMD167C	BAM79226.1	hypothetical protein	-	-	-	-	-	0		311.753	318.176	325.927	20.7064	16.7533	16.0774	19.5894	19.8029	17.8814	4.42274	8.06025	0	4.27765	8.03253	0
513	CMD168C	BAM79227.1	elongin C	-	-	-	-	-	0		75.075	71.6726	66.1672	78.8598	72.2622	49.0951	82.1222	102.865	86.262	0.358212	4.15813	0.0328874	-0.133777	4.36072	0.383688
514	CMD170C	BAM79228.1	similar to methylthioadenosine phosphorylase mtaP	-	-	-	-	-	0		75.8172	63.089	69.472	89.2797	93.6063	79.7239	97.8492	91.5751	96.8336	-0.0643663	5.77498	0.553622	-0.239399	5.8233	0.0176244
515	CMD171C	BAM79229.1	probable N-ethylammeline chlorohydrolase	-	-	-	-	-	0		54.4037	53.6683	56.4249	69.2366	71.7359	63.7285	86.2478	85.8171	91.0855	-0.0484021	6.26931	0.588474	-0.461745	6.45231	3.37671e-08
516	CMD173C	BAM79230.1	hypothetical protein, conserved	-	-	-	-	-	2		49.9043	52.518	52.4473	64.7802	71.261	69.7816	50.0956	49.8123	50.6031	-0.144878	6.8343	0.0607185	0.257107	6.58829	0.00189854
517	CMD174C	BAM79231.1	hypothetical protein	-	-	-	-	-	1		85.6503	144.406	110.638	215.122	143.94	118.652	145.98	138.004	118.577	-0.219632	4.59722	0.377619	-0.0258943	4.44379	0.926433
518	CMD175C	BAM79232.1	hypothetical protein, conserved	-	-	-	-	-	1		285.524	272.833	261.463	220.601	219.246	224.496	338.318	299.122	338.693	0.569295	7.85036	5.32691e-22	-0.0350545	8.08465	0.744462
519	CMX026C	-	hypothetical protein	-	-	-	-	-	0		44.5914	53.2219	58.8674	82.967	76.4666	72.6692	76.2698	64.9467	55.4848	-0.303801	3.85234	0.0722548	-0.108828	3.69818	0.588805
520	CMD180C	BAM79233.1	GATA transcription factor	C2C2-GATA	-	-	-	-	0		434.871	445.609	493.914	322.046	323.301	284.36	723.063	702.17	628.035	0.831078	8.47093	3.64324e-38	-0.362277	8.98074	7.96258e-05
521	CMD181C	BAM79234.1	similar to RNA polymerase III transcription factor IIIB chain B''	MYB-related	-	-	-	-	0		71.702	77.9034	71.2057	67.9151	71.4995	61.8619	88.1718	83.8062	67.4577	0.400239	6.52245	3.62505e-07	0.101243	6.61997	0.396295
522	CMD182C	BAM79235.1	hypothetical protein	-	-	-	-	-	0		212.733	228.037	221.451	226.866	236.2	240.476	236.897	234.231	232.85	0.177985	8.01467	0.00431836	0.128398	7.99435	0.138404
523	CMD183C	BAM79236.1	small GTP-binding protein of Rab family	-	-	-	-	-	0		53.607	49.5638	50.2154	101.552	90.4236	84.0483	65.8239	66.5892	75.3511	-0.579655	5.49015	1.33447e-08	-0.222065	5.23292	0.0504403
524	CMD184C	BAM79237.1	glycogen phosphorylase	-	-	-	-	GT35(164-876)	0		298.99	266.225	270.989	423.159	411.396	395.342	311.693	331.963	335.457	-0.290048	9.61354	3.39819e-07	-0.0113368	9.42101	0.917041
525	CMD185C	BAM79238.1	TATA-box binding protein-associated factor 13	-	-	-	-	-	0		225.083	239.654	212.76	250.925	267.805	264.56	286.458	276.121	262.274	0.0561066	6.24226	0.552329	-0.0668527	6.26091	0.524221
526	CMD186C	BAM79239.1	similar to small multidrug export protein qacE	-	-	-	-	-	5		209.736	195.894	186.898	197.99	202.328	173.035	296.334	316.67	265.575	0.315439	7.02475	1.94407e-05	-0.350914	7.3208	0.000126508
527	CMX027C	-	hypothetical protein	-	-	-	-	-	4		107.801	98.21	96.0306	2.70545	1.78703	1.95992	0.262272	0.480289	0.46536	5.79092	5.10218	1.56506e-238	8.05509	5.05946	8.68398e-261
528	CMD187C	BAM79240.1	hypothetical protein	-	-	-	-	-	0		432.754	434.77	381.53	347.199	286.435	304.074	214.932	211.767	188.122	0.67948	7.00845	3.38465e-16	1.24036	6.77236	1.55275e-43
529	CMD190C	BAM79241.1	NADPH:protochlorophyllide oxidoreductase	-	-	-	-	-	0		4.0077	5.00233	4.25843	4.94974	3.85328	2.6413	0.188508	0.172604	0.167239	0.473272	1.98543	0.109184	4.69005	1.21272	2.69694e-19
530	CMD191C	BAM79242.1	similar to trefoil factor	-	-	-	SP(Sec/SPI)	-	0	KTH variants: K+T	563.811	546.988	616.686	57.9596	50.3213	49.9098	20.9389	19.9657	23.7009	3.71487	9.61593	0	4.95548	9.51422	0
531	CME001C	BAM79243.1	similar to trefoil factor	-	-	-	SP(Sec/SPI)	-	0	KTH variants: K+T	306.475	310.678	340.189	53.878	42.6054	43.7039	30.0141	24.9897	21.9939	3.03759	8.79363	0	3.85518	8.68435	6.42564e-278
532	CME004C	BAM79244.1	ubiquitin-like protein Smt3	-	-	-	-	-	0		210.431	225.646	230.466	386.419	328.109	368.796	205.7	182.27	204.861	-0.436371	6.19211	2.0865e-06	0.385124	5.72082	0.000116733
533	CME005C	BAM79245.1	hypothetical protein	-	-	-	-	-	0		53.8647	55.1937	47.7778	62.2956	60.7933	62.1226	74.1524	77.1643	69.3113	0.0258336	6.99211	0.768826	-0.275319	7.10648	0.00205897
534	CME006C	BAM79246.1	hypothetical protein	-	-	-	-	-	0		31.5022	27.1052	27.9104	38.3074	39.5603	26.052	44.2711	48.5103	49.026	0.0064211	5.68295	0.984192	-0.495855	5.91561	3.1908e-07
535	CME008C	BAM79247.1	hypoxanthine phosphoribosyltransferase (HPRT)	-	-	-	-	-	1		155.472	141.518	150.521	171.12	166.315	180.059	173.186	193.51	153.057	0.056341	6.34618	0.539849	0.00174153	6.32889	1
536	CME009C	BAM79248.1	hypothetical protein	-	-	-	-	-	2		35.7654	29.3298	29.4109	51.3605	48.5267	40.0099	43.8854	38.5756	43.6059	-0.29473	4.23622	0.0549449	-0.194714	4.13327	0.205385
537	CME010C	BAM79249.1	probable methyltransferase Cyt19	-	-	-	-	-	0		203.916	206.662	202.943	191.681	188.397	173.983	232.331	263.224	193.807	0.413668	7.52893	8.3918e-13	0.0490806	7.65581	0.698381
538	CME012C	BAM79250.1	Na+/glucose co-transporter	-	-	-	-	-	14		147.429	143.319	146.351	152.836	160.559	144.595	156.077	164.124	149.75	0.19967	7.9892	0.000410123	0.112191	7.98675	0.201388
539	CME013C	BAM79251.1	hypothetical protein, conserved	-	-	-	-	-	0		91.2309	93.5209	94.5528	106.518	108.769	109.115	102.527	107.59	88.0976	0.0494984	6.195	0.577759	0.122961	6.11432	0.25203
540	CME014C	BAM79252.1	hypothetical protein	-	-	-	-	-	1		19.8134	21.9828	23.8599	46.1446	37.0113	30.643	43.988	33.4502	25.1347	-0.527743	2.80437	0.0202288	-0.416356	2.69086	0.0900323
541	CME015C	BAM79253.1	methionine--tRNA ligase, chloroplast or mitochondrial	-	-	-	-	-	1		70.3204	73.571	75.9667	82.6219	84.1475	81.9902	69.8878	77.4368	68.8589	0.0874045	6.88974	0.235881	0.240356	6.77223	0.00620213
542	CME016C	BAM79254.1	signal recognition particle (SRP) receptor alpha subunit	-	-	-	SP(Sec/SPI)	-	0		75.3086	77.4741	75.5118	60.3538	57.9838	57.3222	54.2812	49.793	49.0419	0.643774	6.83885	2.97251e-22	0.793817	6.74029	3.26305e-23
543	CME017C	BAM79255.1	unknown dehydrogenase, conserved	-	-	-	-	-	0		87.7858	91.2677	97.0284	153.37	132.043	142.252	107.415	101.367	110.819	-0.366298	6.81318	5.13432e-06	0.00475904	6.56621	0.972116
544	CME018C	BAM79256.1	hypothetical protein, conserved	-	-	-	-	-	0		75.8848	76.0848	80.6322	94.161	88.8517	92.9738	83.0312	77.9548	79.2694	0.0185319	6.33885	0.847115	0.170297	6.21936	0.0580608
545	CME019C	BAM79257.1	dynamin-related protein involved in mitochondrial division CmDnm1/DRP3	-	-	-	-	-	0	Organelle division: Dynamin	412.069	406.558	391.148	441.403	453.462	426.946	411.158	403.569	373.341	0.138805	9.67898	0.00805877	0.243021	9.58546	0.00368685
546	CME020C	BAM79258.1	hypothetical protein, conserved	-	-	-	-	-	0		59.0556	59.7044	51.3144	80.1917	70.0465	70.5669	39.5636	44.4978	43.6674	-0.110406	6.12896	0.274889	0.627906	5.73798	1.02153e-09
547	CME022C	BAM79259.1	hypothetical protein	-	-	-	-	-	0		47.753	49.1605	47.2655	68.506	67.7684	63.6915	79.1618	80.5899	71.4184	-0.205382	8.18818	0.000270007	-0.464089	8.28772	4.75344e-08
548	CME023C	BAM79260.1	fusion protein of phosphoribosylaminoimidazole carboxylase and phosphoribosylaminoimidazole-succinocarboxamide synthase, chloroplast or mitochondrial precursor	-	-	-	-	-	0		781.337	666.333	655.171	959.393	921.842	1126.57	1309.56	1024.73	1588.75	-0.253012	10.314	0.00659053	-0.683887	10.519	8.88292e-07
549	CME024C	BAM79261.1	DNA-directed RNA polymerase I subunit	-	-	-	-	-	0		105.47	77.7037	85.9336	111.211	102.15	103.304	117.18	144.782	110.638	0.0341647	5.1297	0.835685	-0.250719	5.23563	0.0949258
550	CME025C	BAM79262.1	hypothetical protein, conserved	-	-	-	-	-	0		306.415	331.217	308.3	300.269	312.338	315.378	292.309	286.684	273.797	0.293417	9.72332	5.95817e-07	0.366573	9.64641	9.80844e-06
551	CME029C	BAM79263.1	chromosome assembly complex Condensin, core subunit C	-	-	-	-	-	0		93.623	105.145	92.4002	144.713	154.452	133.184	107.988	109.493	115.313	-0.302938	8.70275	1.03682e-05	0.0238611	8.48514	0.829872
552	CME030C	BAM79264.1	unknown RING finger protein	-	-	-	-	-	0		130.036	142.428	122.852	135.311	127.958	131.274	136.778	139.282	135.785	0.267738	6.14644	0.00256412	0.156794	6.15649	0.11049
553	CME031C	BAM79265.1	hypothetical protein, conserved	-	-	-	-	-	1		145.678	167.768	150.024	161.976	165.004	150.461	176.271	183.97	186.94	0.223328	7.28597	0.00229444	-0.0235978	7.3634	0.835741
554	CME033C	BAM79266.1	hypothetical protein	-	-	-	-	-	0	BAR	108.82	109.318	107.39	116.393	127.008	116.087	132.869	133.023	142.017	0.123499	6.91114	0.0855078	-0.109488	6.98481	0.202384
555	CME034C	BAM79267.1	similar to calmodulin	-	-	-	-	-	0		272.88	273.51	260.426	351.856	336.642	339.589	246.92	251.864	233.331	-0.0837583	6.98876	0.236355	0.357137	6.73007	1.08117e-05
556	CME036C	BAM79268.1	hypothetical protein	-	-	-	-	-	0		142.421	149.543	127.367	300.599	306.746	305.793	228.333	233.481	219.999	-0.856955	7.50446	6.1482e-37	-0.484482	7.22571	2.06099e-08
557	CME037C	BAM79269.1	cysteine--tRNA ligase, chloroplast or mitochondrial	-	-	-	-	-	0		63.3092	51.6582	57.3081	105.493	101.281	103.86	90.2567	88.195	100.012	-0.583024	6.80701	1.09324e-13	-0.475774	6.69394	6.06532e-07
558	CME038C	BAM79270.1	hypothetical protein	-	-	-	-	-	0		69.8476	60.7351	61.8212	106.559	99.2655	94.1566	68.5497	68.1772	70.402	-0.372577	6.33778	6.75188e-06	0.111113	6.03252	0.275992
559	CME040C	BAM79271.1	hypothetical protein	-	-	-	-	-	0		29.6159	33.1094	37.7144	66.2938	66.5757	57.6914	49.5109	42.5296	50.4906	-0.658219	4.98869	5.13212e-08	-0.289817	4.72017	0.0374607
560	CME041C	BAM79272.1	photosystem II biogenesis protein Psb29	-	-	-	-	-	0		279.382	282.733	283.341	273.374	285.921	317.471	283.019	249.139	347.644	0.212032	7.89811	0.00344695	0.158438	7.87952	0.192174
561	CME043C	BAM79273.1	hypothetical protein, conserved	-	Others	-	-	-	0		21.886	21.1604	20.4868	28.0234	28.8586	24.2875	33.7656	31.2401	33.5047	-0.0853545	5.10746	0.472105	-0.415112	5.24529	6.70552e-05
562	CME044C	BAM79274.1	unknown WD repeat protein	-	-	-	-	-	0		75.5287	69.0724	64.6395	88.6543	89.1851	76.8672	74.441	62.7709	70.2618	-0.0156907	7.76283	0.856467	0.229379	7.59845	0.0189407
563	CME045C	BAM79275.1	hypothetical protein	-	-	-	-	-	1		19.9431	19.2153	23.979	37.224	28.2574	21.5832	12.4415	19.5289	17.345	-0.195869	2.87919	0.428514	0.561298	2.4714	0.0212047
564	CME046C	BAM79276.1	60S ribosomal protein L29	-	-	-	-	-	0		103.871	100.057	80.424	220.772	138.909	127.361	113.621	97.3769	89.5116	-0.507031	4.57345	0.0129247	0.141955	4.16842	0.406453
565	CME047C	BAM79277.1	isoleucine--tRNA ligase	-	-	-	-	-	0		111.246	105.613	109.357	153.719	144.128	131.713	109.301	106.099	122.696	-0.129753	8.41423	0.0380309	0.164498	8.22163	0.0748333
566	CME048C	BAM79278.1	hypothetical protein	-	-	-	-	-	0		2.98285	4.08814	4.10165	6.12965	3.08482	4.07049	2.97111	1.99499	1.58153	0.00477767	1.90576	1	0.990068	1.45915	0.00465326
567	CME050C	BAM79279.1	similar to nuclear LIM interactor-interacting factor	-	-	-	-	-	0		222.465	235.048	232.189	288.944	276.593	292.408	472.778	521.072	405.671	-0.0497217	8.13073	0.455409	-0.803791	8.51985	4.19983e-16
568	CME051C	BAM79280.1	hypothetical protein	-	-	-	-	-	0		54.0025	57.3805	55.6153	66.8427	78.282	70.0862	68.9339	73.6378	75.7172	-0.0997209	5.50968	0.363328	-0.172267	5.5029	0.105418
569	CME052C	BAM79281.1	hypothetical protein	-	-	-	-	-	0		123.668	129.515	128.247	145.425	142.058	143.117	137.556	138.238	127.658	0.0904133	6.92758	0.208495	0.135834	6.86136	0.115669
570	CME053C	BAM79282.1	unknown M20/M25/M40 family peptidase	-	-	-	-	-	1		98.4928	90.5772	99.2819	74.6034	75.1215	81.5326	90.6135	90.046	98.4299	0.583639	6.94816	3.28173e-15	0.263194	7.04581	0.00165811
571	CME054C	BAM79283.1	40S ribosomal protein S13	-	-	-	-	-	0		374.333	332.943	358.716	534.646	540.077	482.403	411.225	382.127	424.469	-0.278803	7.37778	2.4137e-05	0.0246827	7.171	0.819253
572	CME055C	BAM79284.1	ATP-dependent Zn protease FtsH2	-	-	-	-	-	1		148.959	136.521	148.31	123.37	107.998	108.957	151.009	159.841	124.895	0.616392	8.24861	3.22923e-22	0.210487	8.38116	0.0460287
573	CME056C	BAM79285.1	hypothetical protein	-	-	-	-	-	6		22.582	24.5019	25.0533	33.0462	40.3221	33.4425	21.181	25.0578	33.5914	-0.299599	4.74134	0.0227415	0.0641696	4.501	0.749579
574	CME057C	BAM79286.1	hypothetical protein	-	-	-	-	-	0		93.2208	76.1697	93.9293	93.3379	102.181	110.648	115.343	118.428	147.63	0.0483472	5.94347	0.710355	-0.318842	6.09473	0.010084
575	CME058C	BAM79287.1	hypothetical protein	-	-	-	-	-	0		106.785	111.219	98.7453	144.412	149.684	144.355	187.987	191.915	164.464	-0.20297	7.5908	0.00182817	-0.56401	7.75086	7.23115e-10
576	CME059C	BAM79288.1	conserved unknown protein RtcB	-	-	-	-	-	0		121.501	118.854	115.305	165.566	166.375	165.653	137.159	121.873	134.456	-0.218289	7.49768	0.000243834	0.0711298	7.30176	0.449435
577	CME060C	BAM79289.1	similar to ER-derived vesicles protein Erv14	-	-	-	-	-	3		40.6652	22.5588	33.7817	88.446	86.524	78.7451	63.8508	72.6022	63.3109	-1.11213	4.55312	1.44157e-12	-0.8185	4.30303	9.64202e-07
578	CME061C	BAM79290.1	similar to protein-tyrosine-phosphatase-like protein	-	-	-	-	-	0		149.072	129.191	145.812	148.347	142.438	148.004	152.893	155.241	177.052	0.21733	6.58368	0.0071167	0.0217203	6.63518	0.858822
579	CME062C	BAM79291.1	probable cationic amino acid transporter ctrA	-	-	-	-	-	14		51.0285	39.5184	48.0438	66.2304	75.7417	52.1548	105.418	111.403	107.755	-0.216048	6.47117	0.0867832	-1.00993	6.90853	5.12256e-28
580	CME063C	BAM79292.1	similar to splicing factor 3b subunit 4 (U2 snRNP)	-	-	-	-	-	0		35.3562	32.853	39.4465	83.7468	80.614	69.4391	67.8515	99.1291	79.2284	-0.849954	4.26324	1.84833e-09	-0.978052	4.29751	2.14426e-09
581	CME064C	BAM79293.1	chorismate synthase	-	-	-	-	-	0		135.127	116.655	135.16	169.197	166.043	168.955	158.506	148.41	168.667	-0.1154	7.3763	0.112313	-0.0811058	7.31245	0.420014
582	CME065C	BAM79294.1	hypothetical protein	-	-	-	-	-	0		36.9122	39.0129	48.1439	65.3736	74.3919	72.3129	49.7661	49.1839	49.7575	-0.508285	5.56341	1.50391e-05	-0.0458463	5.25598	0.765565
583	CMX028C	-	hypothetical protein	-	-	-	-	-	3		28.3326	25.3355	28.7571	37.6038	50.6484	46.8213	38.6672	40.6501	55.4799	-0.443246	3.69426	0.0107025	-0.496625	3.67892	0.00643152
584	CME067C	BAM79295.1	exonuclease I	-	-	-	-	-	0		72.0525	73.7473	69.6204	69.9198	80.909	69.4249	42.8095	43.2264	45.0477	0.235128	6.68192	0.00338452	0.932149	6.35241	1.21286e-29
585	CME068C	BAM79296.1	hypothetical protein, conserved	-	-	-	-	-	6		82.2915	84.6799	84.5571	120.047	129.375	129.305	121.684	103.94	109.585	-0.324953	6.42035	3.21972e-05	-0.19672	6.30249	0.0410835
586	CME069C	BAM79297.1	hypothetical protein	-	-	-	-	-	0		156.186	159.209	153.267	0.592622	1.02521	0.39354	0	0.192878	0.186883	8.08304	6.04169	0	10.1727	6.01564	0
587	CMX029C	-	hypothetical protein	-	-	-	SP(Sec/SPI)	-	0		1026.28	1116.32	1071.83	3.34095	3.03435	3.53592	0.222667	0.815524	0	8.5935	8.77796	0	11.702	8.73731	0
588	CME070C	BAM79298.1	unknown [2Fe-2S] ferredoxin	-	-	-	-	-	0		59.6981	64.8759	62.4569	123.802	101.592	101.69	114.738	101.577	134.293	-0.541071	5.37079	1.66349e-06	-0.691756	5.41453	3.19757e-08
589	CME071C	BAM79299.1	similar to DNA topoisomerase VI subunit A	-	-	-	-	-	0		3.08512	4.32368	5.17599	6.01626	4.2821	3.76689	13.5642	12.0842	12.359	0.0972146	2.12126	0.759141	-1.37927	2.96852	4.91856e-11
590	CME072C	BAM79300.1	hypothetical protein	-	-	-	-	-	0		96.6463	91.5721	96.5439	101.237	101.735	88.9594	77.4712	86.6751	78.694	0.231679	7.13936	0.000598481	0.445997	6.99938	3.48848e-08
591	CME073C	BAM79301.1	ATP-dependent RNA helicase p47	-	-	-	-	-	0		175.823	182.918	165.867	294.751	293.764	280.552	268.329	274.204	305.571	-0.461889	8.04188	1.72577e-15	-0.476753	8.00415	1.03384e-07
592	CME074C	BAM79302.1	hypothetical protein	-	-	-	-	-	0		31.1603	12.5717	33.8622	26.2396	14.0071	19.4162	32.7776	30.7443	30.4979	0.647502	2.36167	0.0301957	-0.0481336	2.63781	0.867771
593	CME075C	BAM79303.1	hypothetical protein	-	-	-	SP(Sec/SPI)	-	11		65.9154	63.3369	64.5131	86.552	92.4969	72.568	106.222	113.262	76.0681	-0.108341	6.50444	0.243108	-0.391098	6.61398	0.00284947
594	CME076C	BAM79304.1	hypothetical protein	-	-	-	-	-	0		51.6855	53.8591	55.0267	15.3417	17.038	14.2132	6.17786	7.7517	8.52571	2.05126	5.70415	3.97938e-104	3.04412	5.51792	4.05211e-153
595	CME079C	BAM79305.1	serine/threonine protein phosphatase PP1 catalytic subunit	-	-	-	-	-	0		176.514	169.832	155.027	188.713	167.814	170.452	185.043	169.793	203.936	0.194513	7.18815	0.00996826	0.0599501	7.20942	0.58491
596	CME080C	BAM79306.1	hypothetical protein	-	-	-	-	-	1		245.874	255.312	250.625	236.456	248.184	234.479	220.241	228.031	245.993	0.330189	7.19278	1.07684e-07	0.330344	7.14969	5.34231e-05
597	CME081C	BAM79307.1	hypothetical protein	-	-	-	-	-	0		88.0762	79.0868	85.8535	95.4121	107.442	86.5788	96.267	93.16	89.7036	0.0747774	6.17018	0.459389	0.0765298	6.12494	0.454953
598	CME082C	BAM79308.1	similar to cell division cycle protein CDC6	-	-	-	-	-	0		34.5832	40.0722	35.1163	28.6136	29.5706	30.2445	21.8518	23.0582	21.0412	0.575841	5.39236	3.65484e-08	0.949846	5.20808	7.5083e-18
599	CME083C	BAM79309.1	similar to retromer component VPS5	-	-	-	-	-	0		42.5939	39.5246	36.7829	46.7304	52.5897	44.8332	50.1813	54.9931	44.1316	-0.00965406	6.39189	0.931897	-0.110706	6.39917	0.328505
600	CME085C	BAM79310.1	probable XPA-binding protein 1	-	-	-	-	-	0		77.1567	69.4133	70.0666	84.3975	86.1178	75.6614	73.9817	77.7963	62.2512	0.0838109	6.40665	0.335291	0.235758	6.28871	0.0263968
601	CME086C	BAM79311.1	hypothetical protein	-	Others	-	-	-	0		76.0067	76.9332	74.4148	117.028	112.055	117.393	70.6546	63.8883	75.6874	-0.342368	7.34327	5.68411e-08	0.329097	6.95595	0.000201364
602	CME087C	BAM79312.1	probable acetyl-CoA C-acetyltransferase	-	-	-	-	-	0		131.928	140.576	130.786	156.574	153.135	139.116	140.536	143.115	139.673	0.112358	7.7128	0.0841477	0.146572	7.65214	0.0847438
603	CME088C	BAM79313.1	hypothetical protein	-	-	-	-	-	1		200.521	198.972	194.28	157.472	156.028	155.947	184.669	168.984	169.226	0.604948	9.03628	1.10711e-32	0.400337	9.07785	8.6117e-07
604	CME089C	BAM79314.1	similar to TBP-binding phosphoprotein DR1	-	-	-	-	-	0		112.78	107.367	107.395	112.056	112.636	104.312	104.657	102.99	89.2592	0.26072	6.09449	0.00132261	0.360281	6.00602	0.00016374
605	CME090C	BAM79315.1	hypothetical protein	-	-	-	-	-	1		55.6665	56.2515	54.8172	72.8969	80.3078	73.4723	77.902	71.253	76.7585	-0.176471	7.02848	0.0104378	-0.221435	7.00696	0.00710041
606	CME091C	BAM79316.1	hypothetical protein, conserved	-	-	-	-	-	0		158.634	139.86	133.191	226.41	254.462	230.381	167.486	195.446	175.186	-0.452132	6.30724	2.62701e-07	-0.10107	6.06344	0.373445
607	CME092C	BAM79317.1	similar to ankirin	-	-	-	-	-	0		280.09	287.278	271.218	0.204913	0.141797	0.408227	51.8601	50.5527	51.0491	10.3223	8.44581	0	2.66675	8.6233	3.95763e-229
608	CME094C	BAM79318.1	hypothetical protein	-	-	-	-	-	1		39.0522	41.0947	34.3656	9.80261	8.40533	11.8871	13.3315	13.1778	11.021	2.18823	4.77933	7.14204e-54	1.82734	4.82785	2.4545e-46
609	CME095C	BAM79319.1	phosphoenolpyruvate carboxylase	-	-	-	-	-	0		321.287	304.709	313.813	440.409	418.931	406.051	379.634	347.993	402.119	-0.162621	9.75645	0.00186577	-0.0492266	9.65232	0.623076
610	CME096C	BAM79320.1	unknown zinc-finger protein	C3H	-	-	-	-	0		113.379	114.246	106.15	109.278	109.772	111.371	212.066	209.694	204.799	0.280338	7.59631	4.67455e-06	-0.691719	8.07685	6.22398e-18
611	CME099C	BAM79321.1	histone H3 variant	-	-	-	-	-	0		107.55	91.2073	90.9699	158.945	156.79	118.126	98.8109	99.72	104.725	-0.312613	6.38347	0.00492289	0.151355	6.09335	0.147611
612	CME100C	BAM79322.1	acyl-coenzyme A:cholesterol acyltransferase; ACAT	-	-	-	-	-	10		658.286	700.907	679.265	528.853	564.097	550.63	789.713	879.951	612.715	0.57664	9.63745	1.48643e-25	0.0542963	9.82704	0.699551
613	CME101C	BAM79323.1	RNA polymerase III second largest subunit	-	-	-	-	-	0		23.5581	24.443	25.5729	48.9473	48.9244	43.1437	61.5479	65.2535	58.6363	-0.671813	6.8191	2.52748e-20	-1.11718	7.06124	5.50192e-44
614	CME102C	BAM79324.1	similar to GATA transcription factor	C2C2-GATA	-	-	-	-	0		116.039	130.806	119.35	128.742	128.249	119.69	244.826	249.137	154.106	0.224967	6.77016	0.00338815	-0.60551	7.17467	7.09395e-05
615	CME103C	BAM79325.1	hypothetical protein, conserved	-	-	-	-	-	0		1.16751	1.49463	1.00198	97.9252	95.6736	86.8892	68.1289	61.0815	72.0897	-5.99076	7.19897	0	-5.56246	6.72482	0
616	CME104C	BAM79326.1	similar to protein phosphatase 2A regulatory subunit B'	-	-	-	-	-	0		46.5021	48.9117	48.3973	3.50186	3.70474	2.68323	23.1954	28.7344	27.6501	4.12655	5.96965	1.43848e-300	1.06744	6.45049	1.16351e-30
617	CME106C	BAM79327.1	hypothetical protein	-	-	-	-	-	4		299.242	296.23	291.922	0.585191	0.809885	0.194303	0.208009	0	1.10724	9.33027	6.99468	0	9.48922	6.96717	0
618	CME108C	BAM79328.1	similar to protein phosphatase 2A regulatory subunit B	-	-	-	-	-	0		274.119	271.073	283.758	212.083	210.415	175.975	359.9	351.295	353.819	0.737938	9.46499	7.87167e-32	-0.144932	9.81922	0.0775888
619	CME109C	BAM79329.1	probable 1-acylglycerol-3-phosphate O-acyltransferase	-	-	-	-	-	6		93.079	79.0944	76.6062	137.408	137.158	119.568	123.599	128.326	127.166	-0.395173	6.87141	3.02737e-06	-0.390294	6.82093	1.89087e-05
620	CME110C	BAM79330.1	hypothetical protein	-	-	-	-	-	0		66.0141	56.4365	51.8873	77.7816	67.5693	56.4994	76.308	71.7395	72.9058	0.0578871	5.37029	0.710157	-0.122665	5.41925	0.318128
621	CME111C	BAM79331.1	polypeptide deformylase	-	-	-	-	-	0		275.044	284.241	251.477	244.909	249.579	234.364	339.286	357.432	294.34	0.42013	7.43512	1.44291e-10	-0.0723943	7.62663	0.50537
622	CME112C	BAM79332.1	hypothetical protein	MYB-related	-	-	-	-	0		99.3779	106.821	107.351	122.263	123.274	116.775	132.01	119.271	119.081	0.057263	7.33716	0.404396	-0.0232136	7.33343	0.82755
623	CME113C	BAM79333.1	probable dolichol-phosphate mannosyltransferase	-	-	-	-	GT2(87-253)	2		44.4431	41.79	39.8838	87.888	84.0651	90.981	50.3178	45.2643	71.5292	-0.793714	6.18781	3.69143e-21	-0.191083	5.7806	0.255681
624	CME114C	BAM79334.1	hypothetical protein	-	-	-	-	-	0		80.3378	79.791	78.2054	104.66	94.199	109.402	122.252	123.602	126.17	-0.106559	6.325	0.256018	-0.42611	6.45637	2.0303e-07
625	CME115C	BAM79335.1	hypothetical protein	-	-	-	SP(Sec/SPI)	-	0		0.462832	0	1.47536	0.489963	1.52571	4.39246	2.08991	1.43519	1.85411	-1.38107	-0.396484	0.108312	-1.17098	-0.531321	0.245448
626	CME116C	BAM79336.1	similar to (N6-adenosine)-methyltransferase	-	-	-	-	-	0		54.8909	51.9401	46.5646	76.6337	74.6135	69.0798	60.6141	60.602	68.4547	-0.254765	5.94531	0.0061578	-0.0902654	5.80936	0.442774
627	CME117C	BAM79337.1	ATP-binding cassette, sub-family D (PMP)	-	-	-	-	-	5		56.3835	55.0802	66.4351	68.8838	71.2528	57.5608	67.5381	71.5147	69.5168	0.115646	6.95571	0.231675	-0.0134212	6.97576	0.913394
628	CME118C	BAM79338.1	hypothetical protein, conserved	-	-	-	-	-	0		49.5392	50.4068	59.1841	62.7687	51.3322	68.7492	84.3198	78.7978	75.8343	0.0622538	5.05295	0.702297	-0.36897	5.24149	0.00111238
629	CME119C	BAM79339.1	cyclin dependent kinase, A-type	-	-	CMGC_CDK-Pl	-	-	0		227.413	230.044	213.648	186.107	182.147	176.121	189.961	193.013	216.089	0.568177	7.40694	8.23338e-21	0.379657	7.44502	1.12669e-05
630	CME120C	BAM79340.1	eukaryotic translation elongation factor 1 beta (eEF-1b)	-	-	-	-	-	0		266.417	230.654	241.176	333.754	333.287	318.231	224.917	205.941	284.911	-0.148999	7.38057	0.0290346	0.260132	7.13129	0.0304412
631	CME121C	BAM79341.1	probable kynurenine aminotransferase	-	-	-	-	-	0		114.324	100.037	105.776	108.923	106.304	84.7284	133.562	129.763	132.318	0.362685	7.16086	2.28561e-05	-0.0884088	7.33542	0.325211
632	CME123C	BAM79342.1	hypothetical protein	-	-	-	-	-	1		35.9766	31.9771	34.0351	16.5651	13.6672	14.7376	10.04	9.81505	8.10356	1.44678	5.80061	5.70547e-52	2.08674	5.61328	1.09842e-84
633	CME124C	BAM79343.1	hypothetical protein	-	-	-	-	-	2		91.7495	85.9072	98.0202	90.2531	95.5102	92.886	70.1142	84.8526	66.706	0.250989	6.37062	0.0019627	0.530947	6.20318	3.73894e-07
634	CME126C	BAM79344.1	similar to epidermal growth factor receptor substrate 15	-	-	-	-	-	0		123.46	126.57	125.557	134.781	134.912	148.694	135.613	129.332	118.569	0.109018	8.02119	0.113865	0.18706	7.93948	0.0333255
635	CME127C	BAM79345.1	similar to fructose 1,6-bisphosphatase	-	-	-	-	-	0		143.416	139.271	144.402	149.595	149.495	149.012	154.092	136.896	132.19	0.196803	7.1742	0.00165003	0.231131	7.11433	0.0076938
636	CME128C	BAM79346.1	20S core proteasome subunit alpha 6	-	-	-	-	-	0		143.778	141.926	137.495	207.492	203.291	197.987	132.471	132.441	139.335	-0.258179	6.90577	0.000117114	0.282152	6.58598	0.000652944
637	CME130C	BAM79347.1	hypothetical protein	-	-	-	-	-	0		102.214	105.348	107.007	161.728	167.869	156.184	123.429	125.903	128.165	-0.360721	7.16028	7.59689e-09	-0.0471816	6.94376	0.613352
638	CME131C	BAM79348.1	hypothetical protein	-	-	-	-	-	0		86.2101	88.5068	88.3319	115.858	117.797	120.423	163.675	122.092	135.677	-0.163467	5.76818	0.0739596	-0.461559	5.89003	7.35997e-05
639	CME132C	BAM79349.1	porphobilinogen deaminase	-	-	-	-	-	0		243.415	229.971	239.368	293.263	280.758	261.276	240.655	224.131	214.77	0.0381476	8.08629	0.551923	0.285978	7.92347	0.000687264
640	CME133C	BAM79350.1	hypothetical protein	-	-	-	-	-	0		51.2438	52.5812	50.5349	86.5126	97.7105	74.3437	34.0281	32.542	42.4319	-0.475804	5.91948	3.79345e-06	0.715071	5.28449	9.39082e-10
641	CME134C	BAM79351.1	hypothetical protein	MYB-related	-	-	-	-	0		145.049	152.779	153.181	136.52	139.756	129.308	140.718	144.559	139.177	0.41935	7.39709	4.13701e-12	0.303897	7.40578	0.000120786
642	CME135C	BAM79352.1	probable purple acid phosphatase	-	-	-	SP(Sec/SPI)	-	0		0.408902	0.453673	0.543104	1.1904	0.673965	0.323387	0.346199	0.211327	0.204758	-0.366826	0.237437	0.660407	1.07088	-0.28497	0.168094
643	CME136C	BAM79353.1	dTDP-glucose 4,6-dehydratase	-	-	-	-	-	0		78.9327	77.327	79.588	41.0687	38.0148	41.2626	4.55004	6.77002	6.89597	1.23537	5.74413	9.06076e-46	3.89452	5.2665	1.15596e-201
644	CME138C	BAM79354.1	hypothetical protein	-	-	-	-	-	0		62.3889	69.4107	60.9959	81.5115	77.2416	79.8342	69.4591	63.2437	81.589	-0.0424239	6.95288	0.627389	0.0631172	6.85496	0.608344
645	CME139C	BAM79355.1	similar to spindle checkpoint protein Xmad1	-	-	-	-	-	0		96.1406	110.448	95.6897	124.322	132.921	119.987	128.588	137.363	137.115	-0.0534139	7.10496	0.537098	-0.199375	7.13726	0.0310241
646	CME141C	BAM79356.1	similar to GTP-binding protein	-	-	-	-	-	0		108.677	123.185	117.974	158.19	167.451	167.858	124.157	126.644	125.236	-0.231174	7.89213	0.000671543	0.112125	7.66994	0.218064
647	CME142C	BAM79357.1	similar to retinoblastoma binding protein 2	-	PHD	-	-	-	0		75.2119	68.7494	71.9947	67.0531	71.0312	59.7689	65.5376	63.0012	60.8979	0.39436	7.15382	1.77514e-08	0.406529	7.10568	2.24016e-07
648	CME143C	BAM79358.1	Smt3-activating enzyme E1 C subunit	-	-	-	-	-	0		54.7758	46.9741	51.2328	68.3576	74.417	67.1028	81.2605	85.9397	74.9074	-0.188075	6.71238	0.0183531	-0.444457	6.80966	7.23439e-07
649	CME144C	BAM79359.1	hypothetical protein	-	-	-	-	-	0		8.98983	10.4856	12.2465	11.469	9.62493	12.1534	7.0258	4.2887	8.31078	0.191692	2.86062	0.440811	0.901372	2.52029	0.000184844
650	CME145C	BAM79360.1	fructose-1,6-biphosphate aldolase	-	-	-	-	-	0		1635.57	1665.26	1671.11	1237.78	1241.31	1282.57	1456.86	1511	1570.85	0.667993	10.3981	6.82358e-38	0.348063	10.4862	1.29868e-05
651	CME146C	BAM79361.1	polo-like protein kinase	-	-	CAMK_AMPK	-	-	0		113.294	124.442	120.948	105.331	110.21	92.7629	90.3538	81.9042	82.9625	0.485754	7.96521	2.04294e-13	0.708024	7.83297	3.4474e-17
652	CME147C	BAM79362.1	hypothetical protein, conserved	-	-	-	-	-	10		123.452	117.994	118.958	157.617	148.285	151.546	137.577	137.259	130.978	-0.0778228	7.13253	0.25804	0.0459697	7.02411	0.614552
653	CME148C	BAM79363.1	chloroplast peptide chain release factor RF-2	-	-	-	-	-	0		185.373	207.403	185.119	172.153	163.983	164.071	205.863	207.402	182.413	0.474077	7.91528	2.09241e-13	0.173469	8.00751	0.0732468
654	CME149C	BAM79364.1	hypothetical protein	-	-	-	-	-	0		71.4659	59.3509	71.2189	80.1318	73.8816	66.6646	70.1737	64.909	75.3849	0.14104	5.63527	0.211658	0.158178	5.58272	0.185599
655	CME150C	BAM79365.1	hypothetical protein	-	-	-	-	-	0		63.0715	55.8991	64.6379	83.5597	86.5278	93.4657	69.3038	67.893	60.9237	-0.255364	5.88638	0.0100709	0.109153	5.64842	0.347596
656	CME151C	BAM79366.1	GTP-binding protein of Nug1 family	-	-	-	-	-	0		72.0219	70.3129	66.9079	93.9816	100.966	86.633	90.3035	87.9922	84.9865	-0.160649	6.48375	0.0480106	-0.113964	6.41295	0.212881
657	CME153C	BAM79367.1	phosphatidylinositol-4-phosphate 5-kinase	-	-	-	-	-	0		54.264	47.8078	54.3245	111.325	109.161	85.8716	127.353	136.623	121.032	-0.700906	7.19819	2.1822e-15	-1.08239	7.39816	8.22531e-38
658	CME154C	BAM79368.1	hypothetical protein	-	-	-	-	-	0		61.0938	55.9724	54.0965	53.4059	59.2483	51.4894	68.1834	54.059	58.1727	0.328823	5.17689	0.00244643	0.144317	5.22203	0.27242
659	CME156C	BAM79369.1	similar to mitochondrial ribosome small subunit component Rsm22	-	-	-	-	-	0		45.5068	35.9136	43.7486	65.8097	67.8624	65.8386	58.7102	61.7365	70.5331	-0.40407	5.88335	3.41671e-05	-0.392987	5.82838	0.000640332
660	CME157C	BAM79370.1	hypothetical protein	-	-	-	-	-	1		125.92	123.966	125.856	94.679	95.0729	100.588	72.075	75.8147	74.7269	0.637316	7.04177	2.19397e-22	0.971023	6.87618	1.02071e-37
661	CME158C	BAM79371.1	similar to UGA suppressor tRNA-associated antigenic protein	-	-	-	-	-	2		25.9893	29.1045	27.2281	46.669	47.9075	42.9011	39.758	36.5292	45.6105	-0.474465	5.47804	1.03318e-06	-0.352118	5.35881	0.00342643
662	CME159C	BAM79372.1	hypothetical protein, conserved	-	-	-	-	-	2		95.2799	109.043	104.599	97.687	93.41	97.4725	97.7484	93.0947	81.3391	0.362719	6.55683	6.67584e-06	0.400103	6.49844	5.67564e-05
663	CME162C	BAM79373.1	Rub1-conjugating enzyme E2	-	-	-	-	-	0		101.502	104.345	112.118	120.808	117.204	105.824	112.641	112.918	116.3	0.153385	5.84052	0.0991013	0.11092	5.81772	0.271409
664	CME163C	BAM79374.1	hypothetical protein	-	-	-	-	-	0		108.781	107.501	102.835	110.57	113.915	105.687	77.7693	82.2338	73.5572	0.217632	7.17991	0.000619449	0.667175	6.94226	9.61439e-17
665	CME165C	BAM79375.1	probable dimethyladenosine transferase	-	-	-	-	-	0		176.339	156.117	164.691	199.538	176.626	174.001	126.778	132.035	135.824	0.120797	7.30332	0.109487	0.549379	7.06625	7.84582e-12
666	CME166C	BAM79376.1	probable pre-mRNA splicing factor ATP-dependent RNA helicase PRP43	-	-	-	-	-	0		82.3425	86.0732	89.1209	101.397	95.5272	86.5602	92.7622	96.6302	87.8335	0.128173	7.29855	0.0730507	0.110297	7.26322	0.214059
667	CME167C	BAM79377.1	hypothetical protein	-	-	-	-	-	0		73.941	69.3562	72.1229	54.8175	62.5379	68.3775	53.1891	58.3456	57.9336	0.479174	5.42661	1.40067e-05	0.561206	5.35057	1.19058e-08
668	CME168C	BAM79378.1	hypothetical protein	-	-	-	-	-	2		47.3414	52.7012	53.004	58.189	62.8427	59.4697	63.306	63.5481	47.2535	0.0269045	5.70147	0.81109	0.0320263	5.65464	0.848075
669	CMX030C	-	hypothetical protein	-	-	-	-	-	0		203.974	156.225	177.583	183.89	200.995	174.384	204.511	203.126	202.963	0.212442	5.95884	0.0520531	0.0351388	6.0019	0.799712
670	CME171C	BAM79379.1	similar to ring finger protein	-	-	-	-	-	1		233.049	241.344	224.537	400.52	394.58	388.7	328.97	347.425	317.97	-0.494267	7.79258	6.96456e-18	-0.291912	7.63017	0.000465915
671	CME172C	BAM79380.1	p21-activated protein kinase	-	-	STE_STE20-Pl (MAP4K)	-	-	0		1.62953	3.22849	1.85516	276.132	288.665	295.552	166.215	163.261	177.653	-6.74396	7.43044	0	-6.03017	6.67679	0
672	CME173C	BAM79381.1	retroelement	-	-	-	-	-	0		29.6108	26.9688	25.5932	36.0252	28.4091	32.8554	39.6632	38.601	31.8684	0.0223112	4.34736	0.914252	-0.200999	4.42115	0.172274
673	CME175C	BAM79382.1	60S ribosomal protein L37	-	-	-	-	-	0		525.721	521.115	523.587	699.598	562.582	627.935	548.202	606.998	609.036	-0.00186579	7.28144	0.996509	0.0478232	7.21146	0.61629
674	CME176C	BAM79383.1	hypothetical protein, conserved	-	-	-	-	-	0		55.1624	55.5168	55.7308	82.3288	87.6083	80.8951	63.6325	63.8723	63.0944	-0.325404	6.09001	5.91088e-05	0.0205723	5.85708	0.859321
675	CME177C	BAM79384.1	hypothetical protein, conserved	-	-	-	-	-	0		70.5055	67.7174	65.6516	84.5054	92.8354	84.9684	80.2706	79.7138	85.9684	-0.0963157	6.25888	0.262765	-0.0545032	6.19124	0.597253
676	CME179C	BAM79385.1	dihydrodipicolinate synthase	-	-	-	-	-	0		271.38	270.415	260.384	255.737	265.267	245.835	305.793	297.622	318.551	0.331685	7.88126	2.78095e-09	0.0156831	7.98759	0.87904
677	CME180C	BAM79386.1	hypothetical protein, conserved	-	-	-	-	-	0		97.9661	95.1723	81.4987	287.096	265.18	282.449	173.979	167.204	222.789	-1.3375	6.80532	8.86444e-62	-0.82219	6.40182	1.44466e-11
678	CME181C	BAM79387.1	similar to serine/threonine protein phosphatase	-	-	-	-	-	0		110.644	101.772	107.409	137.477	139.234	132.866	148.552	144.533	144.013	-0.0898444	7.46485	0.151591	-0.233647	7.49586	0.00369399
679	CME183C	BAM79388.1	hypothetical protein	-	-	-	-	-	4		76.2456	81.24	69.2379	1842.93	1966.07	2040.46	1951.21	2050.79	2248.09	-4.4243	8.70065	0	-4.56837	8.78658	0
680	CME185C	BAM79389.1	hypothetical protein	-	-	-	-	-	1		191.615	201.91	220.187	190.894	191.94	208.009	195.69	206.641	201.548	0.319194	6.49611	0.00017951	0.238831	6.49064	0.00922161
681	CME186C	BAM79390.1	long chain acyl-CoA synthetase	-	-	-	-	-	0		236.192	215.201	219.787	369.184	379.272	348.31	349.751	348.541	367.723	-0.441445	8.91025	7.67669e-16	-0.451017	8.86964	2.90839e-08
682	CME187C	BAM79391.1	hypothetical protein	-	-	-	-	-	0		87.4613	93.5018	78.6355	115.454	125.286	117.244	107.127	121.879	99.6501	-0.197664	5.43127	0.0659747	-0.123918	5.34526	0.345224
683	CME188C	BAM79392.1	GTP-binding protein of Obg family	-	-	-	-	-	0		85.8974	60.6619	71.3348	98.6915	104.211	86.5591	98.622	91.0591	94.9816	-0.140589	6.41611	0.2326	-0.167507	6.38387	0.169366
684	CME190C	BAM79393.1	mitochondrial ribosomal protein L19 precursor	-	-	-	-	-	0		126.649	119.002	127.489	94.3002	91.2227	97.1272	106.715	95.2061	104.688	0.666342	5.76136	2.39647e-14	0.500822	5.79018	9.38891e-08
685	CME191C	BAM79394.1	hypothetical protein	-	-	-	-	-	1		11645.5	12738.5	13411.5	3.91628	2.71	2.16722	1.23738	3.25734	1.64666	12.3255	12.8694	0	12.7784	12.825	0
686	CME192C	BAM79395.1	uridine kinase	-	-	-	-	-	0		53.436	53.8142	56.6334	115.022	120.595	120.209	48.258	45.7444	61.6124	-0.852744	6.52792	6.39197e-31	0.288895	5.8419	0.0177252
687	CME193C	BAM79396.1	hypothetical protein	-	-	-	-	-	1		153.014	141.473	158.786	138.278	141.992	129.54	136.571	150.445	132.842	0.412549	7.11211	7.1335e-10	0.3271	7.1072	0.00012664
688	CME194C	BAM79397.1	uroporphyrinogen decarboxylase	-	-	-	-	-	0		183.091	163.186	161.769	192.702	202.202	188.181	225.367	222.227	242.632	0.0684925	7.67064	0.327878	-0.225607	7.77801	0.0123792
689	CME195C	BAM79398.1	hypothetical protein	-	-	-	-	-	0		42.2132	47.2967	42.4972	54.5205	57.2764	45.9752	53.6002	53.8784	53.9392	0.0102971	6.68988	0.926575	-0.0743727	6.68872	0.445803
690	CME196C	BAM79399.1	hypothetical protein	-	-	-	-	-	0		75.3815	86.3733	82.4813	93.1004	90.7195	75.2307	159.302	164.414	172.11	0.181501	5.79931	0.0859475	-0.806952	6.31227	2.12127e-19
691	CME197C	BAM79400.1	chaperonin containing TCP1, subunit 6a (zeta)	-	-	-	-	-	0		57.5801	54.9311	60.1394	196.604	193.525	159.499	70.048	72.0286	83.8787	-1.40214	7.30894	1.08451e-73	-0.172922	6.47597	0.0937717
692	CME198C	BAM79401.1	mitochondrial F1FO ATP synthase subunit ATP5	-	-	-	-	-	0		129.212	120.95	133.443	101.699	106.414	101.029	144.11	139.178	130.184	0.578122	6.06424	1.26636e-12	0.109863	6.23534	0.257395
693	CME199C	BAM79402.1	similar to ubiquitin conjugating enzyme E2	-	-	-	-	-	0		33.0395	40.0671	41.2297	33.7562	28.7059	26.3324	54.2114	64.7276	59.6375	0.626839	3.74232	0.000156766	-0.432064	4.23202	0.00363133
694	CME205C	BAM79403.1	similar to hedgehog protein	-	-	-	-	-	0	KTH variants: Hog	24.681	21.4983	20.6464	23.091	26.6442	22.4872	533.771	532.095	534.582	0.15666	5.99528	0.135298	-4.36386	9.46019	0
695	CMF001C	BAM79404.1	similar to hedgehog protein	-	-	-	SP(Sec/SPI)	-	0	KTH variants: K+Hog	10.3349	14.5123	14.07	375.489	420.002	367.297	393.936	395.168	400.351	-4.63879	8.41904	0	-4.72054	8.44557	0
696	CMF007C	BAM79405.1	hypothetical protein, conserved	-	-	-	-	-	4		98.0063	92.9355	90.6715	145.916	145.489	145.983	131.211	137.357	123.538	-0.368724	7.18887	5.75052e-09	-0.260291	7.0811	0.00164401
697	CMX031C	-	hypothetical protein	-	-	-	-	-	0		2.26076	4.18048	6.40584	867.963	668.241	704.058	900.893	880.97	887.549	-7.16275	6.14056	5.05468e-277	-7.46531	6.36959	0
698	CMF012C	BAM79406.1	phosphoenolpyruvate synthase	-	-	-	-	-	0		622.917	660.226	645.726	196.71	199.739	201.211	902.59	902.159	784.048	1.95622	9.80317	1.48568e-287	-0.207455	10.5398	0.022738
699	CMF014C	BAM79407.1	hypothetical protein	-	-	-	-	-	0		75.1237	73.4085	71.4541	86.6151	76.2726	79.2172	78.4698	81.7211	69.7147	0.1277	6.86168	0.098292	0.153842	6.80499	0.0950687
700	CMF015C	BAM79408.1	small GTP-binding protein of Sar1/Arf family	-	-	-	-	-	0		124.352	135.069	158.779	246.689	242.852	295.588	281.934	261.928	269.223	-0.645573	6.81246	2.38905e-09	-0.742968	6.82437	7.2035e-15
701	CMF016C	BAM79409.1	hypothetical protein	-	-	-	-	-	0		431.593	462.827	441.737	423.735	377.92	399.348	631.633	604.622	459.945	0.419438	8.28175	2.41474e-11	-0.126675	8.49942	0.312764
702	CMF017C	BAM79410.1	similar to glutaredoxin	-	-	-	-	-	0		180.464	171.048	161.621	246.172	214.728	202.259	193.244	207.318	170.924	-0.1027	5.81857	0.332828	0.0627037	5.68751	0.618333
703	CMF018C	BAM79411.1	probable nicotinamide mononucleotide adenylyl transferase	-	-	-	-	-	0		178.915	186.033	193.84	157.918	144.359	113.1	203.558	187.111	190.442	0.696198	6.70334	5.51426e-13	0.1604	6.89612	0.0641772
704	CMF020C	BAM79412.1	probable NADPH-dependent FMN and FAD containing oxidoreductase	-	-	-	-	-	0		39.4926	34.8722	38.385	51.9624	60.8879	67.6858	53.6828	50.314	56.6196	-0.414194	6.14319	0.00019836	-0.293234	6.02664	0.00227183
705	CMF021C	BAM79413.1	hypothetical protein, conserved	-	-	-	-	-	3		69.5343	74.4733	76.6427	143.884	144.254	150.752	114.917	135.313	130.55	-0.727508	6.43926	1.11416e-20	-0.572497	6.29416	2.45112e-09
706	CMF022C	BAM79414.1	tRNA pseudouridine 55 synthase	-	-	-	-	-	0		167.394	178.988	176.509	149.645	151.116	146.029	171.657	162.128	168.766	0.492554	7.24407	2.14508e-15	0.273723	7.29857	0.000747235
707	CMF024C	BAM79415.1	hypothetical protein, conserved	-	-	-	-	-	0		55.3575	54.4952	55.6123	116.353	116.126	91.7002	97.4869	84.4766	72.577	-0.701641	5.89528	6.02179e-12	-0.401871	5.66384	0.000798584
708	CMF025C	BAM79416.1	hypothetical protein	-	-	-	-	-	0		560.243	535.408	520.288	476.134	455.867	544.007	680.136	695.446	670.675	0.394764	8.19944	2.59917e-07	-0.123893	8.40481	0.154884
709	CMF026C	BAM79417.1	hypothetical protein	-	-	-	-	-	0		269.991	258.07	271.411	282.773	306.943	246.224	334.818	343.73	304.241	0.203788	7.81707	0.00412002	-0.0808579	7.91348	0.387297
710	CMF030C	BAM79418.1	hypothetical protein	-	-	-	-	-	1		68.3842	70.9273	65.8859	94.8427	92.2811	94.7158	55.5992	57.0238	66.9479	-0.192402	7.28377	0.00348652	0.407607	6.94511	1.34698e-05
711	CMF031C	BAM79419.1	hypothetical protein	-	-	-	-	-	1		130.08	116.706	127.224	15.6357	15.2409	10.1196	8.8868	11.3919	10.8125	3.45792	7.17855	5.56004e-294	3.7992	7.1204	8.17915054278798e-317
712	CMF032C	BAM79420.1	hypothetical protein	-	-	-	-	-	0		243.861	253.396	235.1	205.429	221.382	210.753	267.497	288.802	222.512	0.466259	9.21735	1.17714e-16	0.128525	9.32562	0.247626
713	CMF033C	BAM79421.1	nucleolar RNA helicase II/Gu	-	-	-	-	-	0		236.06	235.699	260.418	383.487	389.686	390.763	326.724	307.595	423.787	-0.40306	9.20187	2.24353e-12	-0.315318	9.10682	0.00918075
714	CMF035C	BAM79422.1	hypothetical protein, conserved	-	-	-	-	-	0		74.9199	76.9757	83.8945	93.9117	98.206	94.6249	102.184	103.896	100.667	-0.0163764	7.74142	0.831046	-0.163095	7.77284	0.0624447
715	CMF038C	BAM79423.1	similar to sedlin	-	-	-	-	-	0		89.4014	92.9419	92.0024	85.6995	99.3964	83.5094	106.088	108.052	87.0683	0.297437	5.26482	0.00497172	0.0833982	5.32583	0.529749
716	CMF039C	BAM79424.1	hypothetical protein, conserved	-	-	-	-	-	0		225.602	245.749	249.828	196.553	205.042	204.444	187.268	183.813	186.135	0.516245	7.47374	2.3853e-15	0.58842	7.40193	1.94278e-13
717	CMF040C	BAM79425.1	hypothetical protein	-	-	-	-	-	0		0.186012	0.619135	0.395297	153.988	160.653	154.172	215.233	210.148	177.349	-8.29048	5.9026	0	-8.70081	6.23767	0
718	CMF042C	BAM79426.1	similar to programed cell death protein 5 (TFAR19)	-	-	-	-	-	0		113.361	107.14	110.192	153.341	103.803	111.126	104.272	104.154	95.0298	0.111218	5.37235	0.471547	0.342404	5.21818	0.00100715
719	CMF043C	BAM79427.1	probable glutathione synthetase	-	-	-	-	-	0		88.2704	94.0135	98.8365	155.456	160.139	168.056	170.561	160.243	159.207	-0.517995	7.52869	3.48168e-14	-0.584961	7.52161	1.02003e-12
720	CMF045C	BAM79428.1	probable alpha-1,2-mannosidase, endoplasmic reticulum	-	-	-	-	-	1		186.55	182.446	184.54	0.187992	0	0.0936292	1.20281	1.28488	1.06709	11.0058	7.37158	0	7.48623	7.3495	0
721	CMX032C	-	hypothetical protein	-	-	-	-	-	0		139.463	143.351	120.495	86.5871	85.3053	90.0501	56.6519	59.037	58.5903	0.88777	5.91466	7.84863e-20	1.42579	5.70286	4.65301e-42
722	CMF046C	BAM79429.1	similar to beta-tubulin folding cofactor D	-	-	-	-	-	0		37.8732	36.9497	35.9448	84.0792	87.9071	80.0954	57.5193	55.9243	63.1292	-0.919179	7.38343	8.69988e-53	-0.456534	7.04682	3.90871e-08
723	CMF047C	BAM79430.1	probable mercaptopyruvate sulfurtransferase	-	-	-	-	-	0		84.3441	87.7822	103.103	116.944	134.918	129.081	105.325	96.439	85.966	-0.203439	6.43624	0.0382808	0.153656	6.20668	0.188186
724	CMF048C	BAM79431.1	similar to E3 ubiquitin protein ligase Itch	-	-	-	-	-	0	BAR	3129.16	3255	3258.31	2.41317	3.39939	2.57545	1.47047	1.1781	1.79376	10.4248	10.647	0	11.2748	10.6039	0
725	CMF050C	BAM79432.1	similar to ribulose-1,5 bisphosphate carboxylase/oxygenase large subunit N-methyltransferase	-	SET	-	-	-	0		315.54	278.338	273.504	274.794	235.98	247.66	395.815	334.492	391.684	0.459787	8.30881	1.76668e-10	-0.154773	8.55818	0.138106
726	CMF051C	BAM79433.1	probable calcium/calmodulin-dependent protein kinase	-	-	CAMK_CDPK	-	-	1		140.282	134.054	128.817	233.201	220.378	227.556	241.765	233.181	261.091	-0.49044	7.6029	6.68987e-16	-0.651944	7.65267	5.96952e-15
727	CMX033C	-	hypothetical protein	-	-	-	-	-	0		26.278	24.0402	22.2885	3.66031	1.51973	2.18762	11.7097	7.14783	11.081	3.54444	3.17251	4.01418e-53	1.49749	3.48915	3.20406e-17
728	CMF052C	BAM79434.1	hypothetical protein, conserved	-	-	-	-	-	2		86.9011	87.2489	93.2618	108.491	106.877	109.444	105.464	112.149	92.1854	-0.0150308	7.65537	0.83903	0.00476072	7.60046	0.974028
729	CMF053C	BAM79435.1	similar to hormone-sensitive lipase	-	-	-	-	-	0		57.809	54.087	63.0872	89.7414	85.861	78.7007	94.9056	91.748	93.2707	-0.272219	7.60804	7.85022e-05	-0.461177	7.6689	3.86748e-08
730	CMF055C	BAM79436.1	GTP cyclohydrolase I	-	-	-	-	-	0		50.3236	47.5959	56.5399	84.4954	83.1716	80.686	87.0761	73.7606	91.0905	-0.418474	5.58916	1.27347e-05	-0.488984	5.58226	2.66863e-05
731	CMF056C	BAM79437.1	NADH dehydrogenase type II	-	-	-	-	-	0		607.888	607.054	609.278	416.979	406.526	363.815	557.633	587.474	399.816	0.886869	9.67072	8.62508e-62	0.456999	9.79359	0.000273841
732	CMF057C	BAM79438.1	hypothetical protein, conserved	-	-	-	-	-	0		93.5884	96.4794	93.3467	101.774	108.721	99.8981	84.6347	86.1926	79.5548	0.135201	6.85012	0.0594681	0.395579	6.68583	1.0035e-06
733	CMF058C	BAM79439.1	probable zinc transporter	-	-	-	-	-	6		57.4284	58.9189	56.7137	70.9511	77.6545	75.234	73.8292	79.8914	76.0548	-0.105296	6.18076	0.229526	-0.193264	6.18219	0.0324385
734	CMF059C	BAM79440.1	hypothetical protein, conserved	-	-	-	-	-	0		77.9905	86.2118	92.0097	107.756	111.848	93.125	110.699	97.2105	114.864	-0.021162	5.61872	0.882214	-0.117801	5.62468	0.339223
735	CMF060C	BAM79441.1	similar to dishevelled associated activator of morphogenesis	-	-	-	-	-	2	actin related: Formin	93.9369	93.6733	85.0902	10.7675	10.812	10.3758	45.7203	47.6529	39.2699	3.35907	7.76311	0	1.25708	8.10587	5.05363e-42
736	CMF061C	BAM79442.1	hypothetical protein	-	-	-	-	-	0		0	0	0	0	0	0	90.2078	102.055	78.4907	0	-1.66917	1	-10.6966	4.09189	3.69754e-122
737	CMF193C	BAM79443.1	hypothetical protein	-	-	-	-	-	0		128.72	123.002	123.596	144.93	153.704	151.426	156.788	181.244	144.81	0.00452528	6.36344	0.978413	-0.146345	6.39703	0.169556
738	CMF062C	BAM79444.1	mitochondrial general import pore subunit Tom40	-	-	-	-	-	0		176.667	175.791	191.383	260.025	261.42	258.838	230.017	219.267	228.237	-0.254941	7.62784	2.13713e-05	-0.100551	7.49915	0.253889
739	CMF063C	BAM79445.1	hypothetical protein	-	-	-	-	-	1		56.0667	65.9681	68.7026	70.1231	73.0345	47.4405	84.4747	100.482	91.2454	0.270364	5.39043	0.084166	-0.32021	5.6532	0.00632585
740	CMF065C	BAM79446.1	mitochondrial ribosomal protein L3 precursor	-	-	-	-	-	0		128.815	140.937	146.176	184.784	165.692	184.064	151.466	161.217	163.9	-0.0975479	7.03497	0.250645	0.0189216	6.92984	0.859
741	CMF066C	BAM79447.1	flavin-dependent tRNA:m5U methyltransferase trmFO	-	-	-	-	-	0		177.542	166.208	171.876	206.41	206.815	185.472	236.315	233.081	223.427	0.0517845	8.5157	0.4061	-0.209399	8.60566	0.0121369
742	CMF067C	BAM79448.1	hypothetical protein	-	-	-	-	-	0		120.093	132.118	113.069	13.947	15.5903	14.9613	398.128	439.961	342.551	3.29665	4.37232	5.80791e-93	-1.47553	6.18558	1.91404e-40
743	CMF068C	BAM79449.1	2-oxoglutarate dehydrogenase, E1 component	-	-	-	-	-	0		208.07	188.679	196.327	241.32	234.503	208.835	214.549	214.043	188.466	0.060231	9.1613	0.357619	0.159609	9.06837	0.0828958
744	CMF069C	BAM79450.1	chromosome assembly complex Condensin I, subunit H	-	-	-	-	-	0		85.7637	87.2907	85.671	135.395	135.25	131.987	105.624	109.819	100.349	-0.37199	7.95744	5.36334e-12	-0.0707731	7.74793	0.438845
745	CMF070C	BAM79451.1	probable mannosyl-oligosaccharide glucosidase	-	-	-	-	-	0		36.6379	32.9132	38.67	39.1093	40.0569	38.1828	34.7309	34.7722	42.1448	0.150174	6.51518	0.0690235	0.170287	6.46128	0.125374
746	CMF071C	BAM79452.1	hypothetical protein	-	-	-	-	-	0		118.59	124.138	108.478	103.163	114.446	116.897	132.127	154.023	93.9823	0.335428	5.05388	0.00417632	0.104173	5.12216	0.588801
747	CMF072C	BAM79453.1	glutamate decarboxylase	-	-	-	-	-	0		223.927	219.783	231.38	347	345.467	315.206	282.775	282.81	283.027	-0.31092	8.61926	1.36423e-08	-0.113492	8.46701	0.186917
748	CMF073C	BAM79454.1	probable high-affinity potassium transporter	-	-	-	-	-	12		45.9851	47.7635	49.7416	55.7717	56.98	49.3638	63.0413	61.6123	71.531	0.0907625	6.65096	0.266197	-0.235863	6.77678	0.0117243
749	CMF075C	BAM79455.1	hypothetical protein, conserved	-	-	-	-	-	4		158.203	143.726	136.098	160.963	159.603	124.136	191.935	199.676	150.008	0.247188	7.08014	0.00836477	-0.0884853	7.20163	0.478536
750	CMF076C	BAM79456.1	similar to dnaJ protein	-	-	-	SP(Sec/SPI)	-	0		168.487	164.781	163.055	172.426	161.964	174.829	150.438	144.935	129.42	0.228346	6.79871	0.00191091	0.44255	6.65884	2.56764e-07
751	CMF078C	BAM79457.1	26S proteasome ATP-dependent regulatory subunit	-	-	-	-	-	0		252.074	264.781	264.091	255.483	256.18	245.099	233.518	235.724	246.651	0.311473	8.08026	1.47562e-08	0.341737	8.02314	3.21024e-05
752	CMF079C	BAM79458.1	hypothetical protein, conserved	-	-	-	-	-	0		60.8789	63.3099	66.5126	82.2263	74.0249	73.2521	79.0656	87.7814	74.5407	-0.00189009	5.76965	1	-0.123827	5.78868	0.260499
753	CMF080C	BAM79459.1	hypothetical protein, conserved	-	-	-	-	-	0		36.5893	28.9969	37.0969	92.7115	84.2032	79.8701	86.3948	83.5912	109.933	-1.05364	6.46613	1.06125e-30	-1.23035	6.53581	1.17896e-23
754	CMF081C	BAM79460.1	hypothetical protein	-	-	-	-	-	0		105.106	106.528	110.887	93.4697	97.1562	92.5798	96.5799	98.4719	96.6583	0.453602	6.92289	7.12437e-12	0.36109	6.92131	4.49194e-06
755	CMF082C	BAM79461.1	similar to oxygen regulated protein precursor	-	-	-	-	-	1		53.0157	54.7445	55.7266	66.3155	70.9915	70.2647	55.2718	51.1979	59.883	-0.0788882	7.17397	0.270397	0.190782	6.99472	0.0336687
756	CMF083C	BAM79462.1	adaptor-related protein complex 1, gamma subunit	-	-	-	-	-	0		58.1155	56.9869	58.8695	66.6783	68.2982	61.4572	58.7946	56.8091	63.0254	0.0918299	7.3709	0.153294	0.177993	7.28482	0.0345012
757	CMF084C	BAM79463.1	Sm protein D1	-	-	-	-	-	0		39.1864	35.7478	45.8017	52.0849	55.9765	65.6556	49.1517	55.356	46.6584	-0.259531	4.08356	0.120608	-0.106787	3.95359	0.549356
758	CMF086C	BAM79464.1	probable myo-inositol dehydrogenase	-	-	-	-	-	0		200.932	205.242	189.524	432.859	444.1	437.012	373.265	359.651	403.821	-0.875261	8.41245	1.21156e-54	-0.715773	8.26358	5.26172e-17
759	CMF087C	BAM79465.1	hypothetical protein	-	-	-	-	-	0		100.363	103.374	101.991	157.549	138.796	138.472	169.769	138.641	153.433	-0.242564	5.86884	0.00813362	-0.377336	5.8982	0.00023704
760	CMF088C	BAM79466.1	hypothetical protein	-	-	-	-	-	0		114.02	116.944	110.199	128.36	142.027	140.84	133.578	136.782	132.838	-0.00380543	6.91643	0.978376	-0.0246215	6.88219	0.809634
761	CMF089C	BAM79467.1	1-deoxyxylulose-5-phosphate synthase	-	-	-	-	-	0		157.709	152.113	152.951	262.988	281.832	269.099	201.639	211.43	223.973	-0.548246	8.67194	3.96401e-24	-0.244821	8.45239	0.00427231
762	CMF090C	BAM79468.1	probable phosphatidylethanolamine methyltransferase	-	-	-	-	-	10		78.0594	65.4764	73.6159	132.084	135.463	109.668	95.9047	86.5173	105.57	-0.527891	7.52914	3.84176e-11	-0.190929	7.29051	0.0632508
763	CMF092C	BAM79469.1	hypothetical protein	-	-	-	-	-	0		107.178	94.5327	73.4871	134.155	122.362	133.348	149.907	126.669	127.727	-0.236484	6.92294	0.0423495	-0.337094	6.9319	0.00881153
764	CMF094C	BAM79470.1	hypothetical protein, conserved	-	-	-	-	-	7		107.05	105.333	98.0384	298.681	312.568	306.156	148.393	157.046	192.837	-1.2969	7.37032	1.10277e-94	-0.467316	6.77971	1.40772e-05
765	CMF095C	BAM79471.1	TATA-box binding protein	-	-	-	-	-	0		239.848	262.861	258.203	239.841	265.777	281.415	292.368	274.918	286.897	0.215892	7.41444	0.00667021	0.0496488	7.45112	0.603317
766	CMF097C	BAM79472.1	D-ribulokinase, ribitol kinase	-	-	-	-	-	0		92.2471	85.6168	98.7539	141.88	141.689	141.976	211.397	203.9	233.006	-0.35531	7.80234	1.5036e-08	-1.01254	8.1621	4.90419e-30
767	CMF098C	BAM79473.1	similar to glycine cleavage system H protein	-	-	-	-	-	0		981.461	891.867	1021.25	1614.83	1704.08	1859.14	1635.91	1541.57	1722.13	-0.574628	9.2682	1.89917e-15	-0.543107	9.2033	3.50239e-10
768	CMF099C	BAM79474.1	casein kinase-related protein	-	-	CK1_CK1-Pl	-	-	0		204.969	189.664	195.037	137.153	139.524	126.848	165.63	170.417	140.781	0.814302	8.36471	3.56891e-49	0.523469	8.43554	1.70156e-08
769	CMF101C	BAM79475.1	similar to Muconate cycloisomerase related protein	-	-	-	-	-	0		377.087	388.506	393.622	468.922	482.588	435.865	812.77	879.718	759.083	0.0077331	9.45018	0.908498	-0.863699	9.90566	5.71203e-25
770	CMF102C	BAM79476.1	similar to cell division cycle protein cdc16	-	-	-	-	-	0		112.631	108.759	100.826	135.359	135.773	138.705	125.427	124.94	120.967	-0.0810172	7.65301	0.233973	0.0123003	7.56	0.909612
771	CMF103C	BAM79477.1	clathrin heavy chain	-	-	-	-	-	0		220.926	229.671	225.199	204.655	211.193	191.439	184.118	187.476	147.358	0.421192	9.8778	3.14671e-16	0.59821	9.76021	1.89828e-09
772	CMF104C	BAM79478.1	similar to Tsi1-interacting protein TSIP1	-	-	-	-	-	0		249.261	251.055	253.584	298.494	326.827	244.202	273.9	275.46	274.865	0.0628102	6.50534	0.546235	0.087612	6.44857	0.332128
773	CMF105C	BAM79479.1	similar to MtN3-like protein	-	-	-	-	-	7		84.316	84.6143	82.624	127.495	143.586	124.45	164.134	176.325	177.756	-0.385715	7.10513	3.04591e-08	-0.826561	7.32586	3.41949e-26
774	CMF107C	BAM79480.1	hypothetical protein	-	-	-	-	-	0		37.2927	34.022	36.4525	68.7794	65.3887	62.2129	41.3587	41.7842	46.1753	-0.598223	6.67205	9.42825e-17	-0.04697	6.31258	0.663355
775	CMF108C	BAM79481.1	similar to cleavage stimulation factor subunit 2	-	-	-	-	-	0		66.5909	60.0157	66.6069	83.5183	87.7629	69.1898	64.1503	73.0693	62.9751	-0.0466135	5.78053	0.690271	0.165749	5.62847	0.132877
776	CMF110C	BAM79482.1	replication factor C subunit 2	-	-	-	-	-	0		62.4865	61.2987	65.0827	64.6545	66.3339	72.406	94.0524	80.4614	102.356	0.15811	5.78745	0.106991	-0.335641	6.00369	0.0019642
777	CMF111C	BAM79483.1	similar to putative vesicle transport protein	-	-	-	-	-	1	SNARE: SEC22	60.2615	55.625	59.5702	99.0898	102.853	92.7133	75.5552	66.1174	56.8893	-0.479738	5.55093	1.89575e-07	0.0422953	5.21474	0.797598
778	CMX034C	-	hypothetical protein	-	-	-	-	-	3		45.9338	48.3718	41.3622	67.5824	66.2993	71.834	112.056	98.9809	140.348	-0.335815	4.44987	0.0137697	-1.1577	4.92584	1.1829e-14
779	CMF114C	BAM79484.1	probable calcium/calmodulin-dependent protein kinase kinase	-	-	CAMK_OST1L	-	-	0		82.8259	89.2082	82.3296	111.988	109.635	102.482	77.571	80.8649	76.9298	-0.0833926	7.41479	0.226712	0.328279	7.17012	5.93823e-05
780	CMF115C	BAM79485.1	hypothetical protein	-	-	-	-	-	0		117.987	116.439	108.561	63.5829	66.937	65.5888	48.0167	51.2564	42.8131	1.07254	5.99099	7.86732e-37	1.48877	5.82766	3.29089e-53
781	CMF116C	BAM79486.1	unknown iron-sulfur protein	-	-	-	-	-	0		89.513	82.5443	80.6586	76.0926	79.3514	79.1605	79.6257	83.3233	72.8281	0.374032	6.17652	5.24363e-06	0.317961	6.15953	0.000737012
782	CMF117C	BAM79487.1	phosphoribulokinase	-	-	-	-	-	0		1183.78	1149.99	1211.94	1478.86	1512.53	1515.02	1692.57	1649.71	1774.11	-0.0801806	10.5497	0.139995	-0.312642	10.629	9.61183e-05
783	CMF118C	BAM79488.1	similar to serine/threonine protein kinase AKT	-	-	AGC_RSK-2	-	-	1		82.7084	83.9939	85.9336	96.2947	98.3025	76.1374	108.897	122.203	108.968	0.168642	7.28038	0.0460321	-0.212406	7.4305	0.01357
784	CMF120C	BAM79489.1	hypothetical protein, conserved	-	GNAT	-	-	-	0		203.869	202.457	198.044	181.556	164.945	190.067	349.622	327.432	270.867	0.436291	7.25808	1.38466e-09	-0.431721	7.65371	1.57753e-05
785	CMF121C	BAM79490.1	alpha-xylosidase	-	-	-	-	-	0		62.2157	57.8451	59.098	93.7502	89.2557	81.3551	57.7695	58.5782	66.1175	-0.2938	7.88872	1.68801e-06	0.18955	7.59423	0.0351714
786	CMF122C	BAM79491.1	similar to nitrogen fixation associated protein HesB	-	-	-	-	-	0		41.6801	36.7579	42.7735	47.1404	41.8845	43.9512	36.1935	32.0353	18.5523	0.133183	4.16457	0.39393	0.707106	3.86339	0.000307233
787	CMF123C	BAM79492.1	similar to maleylacetoacetate isomerase	-	-	-	-	-	0		151.715	139.538	164.582	189.759	190.274	162.495	150.643	138.481	144.783	0.0166674	6.54252	0.879263	0.288398	6.36639	0.00223975
788	CMF124C	BAM79493.1	hypothetical protein, conserved	-	-	-	-	-	1		39.6354	41.5736	41.9105	48.1202	52.9075	42.9617	65.8117	61.9001	62.6255	0.0416538	7.09976	0.626044	-0.411813	7.29908	2.07819e-07
789	CMX035C	-	hypothetical protein	-	-	-	-	-	0		59.8957	53.2456	73.9205	52.7733	52.7335	56.8827	72.2343	75.3689	67.4374	0.469337	4.56003	0.0012306	0.0165649	4.73401	0.935573
790	CMF125C	BAM79494.1	probable RNA helicase RH2	-	-	-	-	-	0		31.4947	26.1208	29.9859	36.1468	37.6908	37.8143	40.1297	34.9713	34.8211	-0.0815983	4.99093	0.511058	-0.106116	4.95814	0.41997
791	CMF127C	BAM79495.1	probable DNA polymerase alpha, subunit B	-	-	-	-	-	0		42.4574	34.1708	34.6868	46.2833	45.2652	34.6282	56.1548	56.0366	61.7871	0.0891337	5.92216	0.506938	-0.426683	6.15561	4.04176e-05
792	CMF128C	BAM79496.1	probable kynureninase	-	-	-	-	-	0		89.7482	89.8735	87.6203	101.309	105.69	105.14	83.3547	91.2604	97.1809	0.0418495	6.88242	0.591822	0.190716	6.76507	0.0347156
793	CMF129C	BAM79497.1	mitochondrial chaperonin hsp10, precursor	-	-	-	-	-	0		277.186	228.894	234.52	682.648	603.458	639.878	245.903	260.896	219.312	-1.11119	6.8062	2.4729e-40	0.247071	5.96605	0.0267917
794	CMF130C	BAM79498.1	hypothetical protein	-	-	-	-	-	0		80.7497	74.4099	71.4671	139.14	131.294	107.707	95.0722	90.6368	99.1106	-0.469828	7.25924	2.92444e-08	-0.112903	7.01332	0.215372
795	CMF131C	BAM79499.1	hypothetical protein	-	-	-	-	-	0		162.798	166.019	147.983	143.831	141.729	129.868	166.698	168.429	136.677	0.465809	8.20212	1.31256e-13	0.232603	8.26235	0.0256405
796	CMF133C	BAM79500.1	ethanolaminephosphotransferase	-	-	-	-	-	9		53.4842	46.8847	50.1906	96.4211	100.548	94.7048	83.0929	81.775	93.7646	-0.686002	6.66973	2.99582e-21	-0.563944	6.5452	9.94525e-10
797	CMX036C	-	microsomal signal peptidase subunit	-	-	-	-	-	2		12.5485	8.79311	9.82468	27.9664	27.577	17.4108	17.1479	14.3358	22.4889	-0.944287	2.06535	0.0011697	-0.569148	1.78864	0.088305
798	CMF136C	BAM79501.1	similar to UDP-N-acetylglucosamine pyrophosphorylase	-	-	-	-	-	0		102.051	104.94	112.097	173.298	199.866	218.655	143.084	132.992	140.363	-0.627048	6.85901	6.19849e-11	-0.167656	6.54649	0.0615521
799	CMF138C	BAM79502.1	hypothetical protein, conserved	-	-	-	-	-	11		118.798	114.259	137.668	91.6739	86.5714	74.9416	113.244	102.705	96.6504	0.817485	7.36403	1.36089e-23	0.463207	7.46394	1.42346e-06
800	CMF139C	BAM79503.1	serine/threonine protein kinase SNF1	-	-	CAMK_AMPK	-	-	0		96.3942	95.2683	101.259	89.5069	82.6634	79.5596	66.1072	64.6105	74.244	0.48488	6.95402	7.61074e-13	0.73048	6.81261	3.67037e-18
801	CMF141C	BAM79504.1	similar to prefoldin subunit3	-	-	-	-	-	0		60.9367	54.446	66.1814	75.0699	76.7357	85.0127	61.4847	60.4778	53.1972	-0.11755	5.26742	0.346725	0.271056	5.02682	0.0274548
802	CMF142C	BAM79505.1	hypothetical protein	-	-	-	-	-	0		33.3377	24.3342	28.898	38.0782	37.5962	33.304	27.7303	47.6077	42.6134	-0.0595286	3.49981	0.781907	-0.232476	3.54835	0.296548
803	CMF144C	BAM79506.1	hypothetical protein, conserved	-	-	-	-	-	0		559.774	601.348	573.187	727.348	726.994	773.52	769.831	759.987	702.994	-0.0960838	9.15565	0.136726	-0.14749	9.13755	0.0937541
804	CMF146C	BAM79507.1	similar to phosphate/phosphoenolpyruvate translocator precursor	-	-	-	-	-	6		276.731	254.615	254.935	165.449	166.602	162.487	187.592	181.986	166.976	0.935443	7.88039	1.81901e-60	0.768533	7.89934	2.22482e-20
805	CMF147C	BAM79508.1	hypothetical protein	-	-	-	-	-	0		108.425	109.5	96.8504	188.778	189.619	174.64	112.982	108.992	129.271	-0.546144	6.73835	2.00544e-13	0.0574377	6.35826	0.620426
806	CMF148C	BAM79509.1	hypothetical protein	-	-	-	-	-	3		160.399	149.591	149.261	134.294	116.405	128.517	142.457	130.438	116.738	0.541775	5.98067	1.06562e-09	0.456526	5.97635	3.88131e-06
807	CMF150C	BAM79510.1	B regulatory subunit of protein phosphatase 2A	-	-	-	-	-	0		98.5861	97.4931	94.3969	125.553	124.598	108.822	131.45	135.126	126.976	-0.0379799	7.74877	0.592159	-0.221322	7.80027	0.00722438
808	CMF152C	BAM79511.1	3-hydroxyanthranilate 3,4-dioxygenase	-	-	-	-	-	0		40.8628	35.5721	38.0753	53.2409	51.4634	65.2971	85.8709	87.7234	72.7193	-0.304558	4.49726	0.0405772	-0.883927	4.80491	1.06472e-12
809	CMF155C	BAM79512.1	hypothetical protein, conserved	-	-	-	-	-	0		51.053	48.7053	52.4833	49.7439	52.2618	45.8079	65.1918	65.9626	54.0531	0.309962	7.02624	4.38387e-06	-0.065214	7.16519	0.541323
810	CMF156C	BAM79513.1	cystathionine gamma-synthase	-	-	-	-	-	0		284.88	280.159	289.099	321.696	326.923	329.781	367.496	348.892	438.284	0.0697857	9.13525	0.214652	-0.218816	9.23902	0.0322152
811	CMF157C	BAM79514.1	probable U3 snoRNP component Utp7p	-	-	-	-	-	0		68.4246	59.5622	68.6446	96.4203	100.482	93.9333	73.5449	68.2806	78.3692	-0.297205	7.03845	2.96171e-05	0.0533034	6.80637	0.620877
812	CMF158C	BAM79515.1	dihydroneopterin aldolase	-	-	-	-	-	0		24.4558	34.7499	41.486	43.1489	51.3878	47.5048	27.1231	28.3826	36.524	-0.234281	3.82714	0.236063	0.336395	3.49251	0.103267
813	CMF159C	BAM79516.1	AAA-metalloprotease FtsH, mitochondrial precursor	-	-	-	-	-	2		142.889	142.442	140.989	120.851	130.473	109.402	125.032	127.539	126.493	0.508652	8.14683	7.02738e-17	0.386015	8.15612	9.79888e-07
814	CMX037C	-	hypothetical protein	-	-	-	-	-	1		772.918	712.124	699.948	948.399	917.6	1138.48	1071.59	1120.85	1125.26	-0.195767	7.56143	0.0365478	-0.385932	7.62101	2.01312e-06
815	CMF161C	BAM79517.1	similar to cleavage and polyadenylation specific factor 4, 30kD subunit	C3H	-	-	-	-	0		238.54	201.858	185.718	336.807	303.804	318.439	176.595	183.877	142.965	-0.348327	6.96612	9.88219e-05	0.532779	6.48498	7.21288e-06
816	CMF162C	BAM79518.1	similar to general negative regulator of transcription cdc39	-	-	-	-	-	3		116.549	114.769	113.784	117.809	114.424	96.6041	157.589	161.88	130.676	0.337657	9.30098	1.48182e-07	-0.166328	9.50205	0.098559
817	CMF163C	BAM79519.1	similar to heterogeneous nuclear ribonucleoprotein H3, isoform a	-	-	-	-	-	0		62.0706	64.4042	56.6289	122.612	113.105	110.855	84.6204	78.3315	94.024	-0.654243	7.13976	1.73118e-20	-0.272922	6.86847	0.00566675
818	CMF166C	BAM79520.1	hypothetical protein, conserved	-	-	-	-	-	0		116.538	123.796	126.154	133.869	138.632	132.117	125.136	138.7	130.883	0.122898	7.03242	0.0756248	0.108573	6.99542	0.224839
819	CMF167C	BAM79521.1	hypothetical protein	-	-	-	-	-	0		59.5381	59.83	68.34	79.1666	82.5897	66.7812	64.1287	66.1658	63.1977	-0.0161174	7.0809	0.879263	0.172507	6.94284	0.0557936
820	CMF168C	BAM79522.1	similar to autoantigen	-	-	-	-	-	0		66.4831	69.094	76.4203	91.4191	103.782	89.6289	83.6742	83.3061	82.6616	-0.159243	7.55912	0.0356821	-0.0194707	7.44084	0.856676
821	CMF169C	BAM79523.1	hypothetical protein	-	-	-	-	-	2		0	0	0	0.292137	0.303232	0	0	0	0	-2.56457	-1.44688	0.561756	0	-1.70077	1
822	CMF170C	BAM79524.1	vesicle coat complex COPII, subunit Sec23	-	-	-	-	-	0		146.419	147.323	155.176	146.903	157.892	154.317	130.828	130.204	139.053	0.233436	8.21706	9.37144e-05	0.382353	8.10583	3.56064e-06
823	CMF173C	BAM79525.1	DNA replication licensing factor MCM5	-	-	-	-	-	0		123.827	122.375	109.726	217.424	226.269	208.758	166.965	159.042	207.378	-0.607365	8.32264	1.66155e-23	-0.367445	8.13525	0.00100394
824	CMF174C	BAM79526.1	similar to tight junction plaque protein Symplekin	-	-	-	-	-	0		60.9518	64.2516	67.4424	78.184	84.8289	81.9562	81.3128	87.2505	80.5356	-0.0809382	7.95415	0.233108	-0.154317	7.94756	0.0828958
825	CMF176C	BAM79527.1	similar to lysophospholipase II	-	-	-	-	-	0		155.287	136.675	128.679	190.206	209.798	189.244	202.358	196.489	186.624	-0.218461	6.89651	0.00860154	-0.259086	6.87225	0.00526669
826	CMF177C	BAM79528.1	similar to polymyositis-scleroderma overlap syndrome associated autoantigen	-	-	-	-	-	0		124.355	131.754	128.588	162.063	171.624	178.907	168.242	147.64	195.112	-0.149141	7.5324	0.0335069	-0.193583	7.51087	0.077668
827	CMF198C	BAM79529.1	hypothetical protein	-	-	-	-	-	0		1264.14	1302.65	1168.34	757.03	802.544	789.684	617.24	668.064	619.742	0.934984	9.26691	3.10121e-55	1.18811	9.14122	2.09177e-46
828	CMF178C	BAM79530.1	glutamyl-tRNA amidotransferase subunit B	-	-	-	-	-	0		113.576	113.076	117.791	138.541	141.881	134.722	110.664	101.027	115.303	-0.00301861	7.59185	0.976535	0.291313	7.40552	0.000560237
829	CMF179C	BAM79531.1	hypothetical protein, conserved	-	-	-	-	-	0		49.2191	44.1318	51.6712	70.2221	67.8307	52.8967	60.3588	62.2206	63.1235	-0.127891	6.13438	0.260705	-0.14004	6.09481	0.156466
830	CMF180C	BAM79532.1	hypothetical protein	-	-	-	-	-	0		50.5467	50.0269	50.3521	63.036	72.4778	57.8436	46.9022	49.9708	49.4721	-0.0893416	6.47097	0.332828	0.260071	6.25244	0.00240868
831	CMF181C	BAM79533.1	small GTP-binding protein of Rab family	-	-	-	-	-	0		214.686	191.92	193.022	248.308	248.819	235.238	231.926	242.448	227.623	-0.0209907	6.8769	0.802776	-0.0101262	6.82599	0.926433
832	CMF182C	BAM79534.1	aminopeptidase N	-	-	-	-	-	0		161.348	165.471	173.519	139.003	154.96	131.713	150.703	138.111	150.79	0.500409	8.60961	8.26949e-16	0.403246	8.60749	1.86821e-06
833	CMF185C	BAM79535.1	1-acylglycerol-3-phosphate O-acyltransferase	-	-	-	-	-	3		105.929	103.229	98.3613	207.14	211.035	222.076	237.209	240.914	207.455	-0.792275	7.19367	2.63926e-31	-0.939127	7.23972	5.47635e-28
834	CMF187C	BAM79536.1	similar to ubiquitin-conjugating enzyme E2 variant	-	-	-	-	-	4		30.8448	28.0879	36.1755	80.246	69.8641	65.6646	34.6556	30.3783	46.0453	-0.914229	5.70722	1.4194e-16	-0.00943412	5.12245	0.977484
835	CMG221C	BAM79537.1	similar to hedgehog protein	-	-	-	-	-	1	KTH variants: Hog	31.6437	33.5239	32.4378	21.3087	20.7938	18.0253	812.48	849.485	837.606	0.965505	6.47553	1.1772e-36	-4.46204	10.375	0
836	CMG003C	BAM79538.1	similar to ubiquitin conjugating enzyme E2	-	-	-	-	-	0		81.4463	92.4953	88.5827	134.618	129.177	110.596	150.491	151.296	166.216	-0.24625	5.35689	0.0289615	-0.620212	5.52899	2.22803e-09
837	CMG004C	BAM79539.1	mitochondrial F1FO ATP synthase subunit ATP5	-	-	-	-	-	0		114.711	110.033	96.2992	177.356	172.71	183.763	111.078	107.863	112.031	-0.467552	6.3398	6.3654e-08	0.17309	5.9488	0.0955268
838	CMG005C	BAM79540.1	chaperonin containing TCP1, subunit 6a (zeta)	-	-	-	-	-	0		78.4092	81.4287	78.9112	185.406	189.211	181.808	96.0236	96.7145	110.2	-0.954778	7.46013	1.12299e-61	-0.128107	6.91771	0.178369
839	CMG006C	BAM79541.1	hypothetical protein	-	-	-	-	-	0		76.645	72.8092	77.5899	124.237	138.633	100.987	129.301	131.917	127.01	-0.411343	8.16082	1.54354e-06	-0.557258	8.19988	1.76268e-12
840	CMG007C	BAM79542.1	phosphatidylinositol transfer protein	-	-	-	-	-	0		123.437	126.627	129.078	151.761	150.706	164.77	178.421	179.063	165.812	-0.0367257	6.99983	0.662477	-0.24803	7.06706	0.00203137
841	CMG008C	BAM79543.1	unknown Zinc finger protein	-	-	-	-	-	0		507.92	507.788	489.902	370.453	338.691	366.801	667.002	712.599	512.878	0.750121	8.65712	1.88221e-37	-0.112656	9.0007	0.369656
842	CMG009C	BAM79544.1	similar to glucose inhibited division protein B (gidB)	-	-	-	-	-	0		43.354	41.4353	38.1298	62.5691	62.9825	54.4487	54.8068	51.1899	48.623	-0.282119	5.52602	0.00528071	-0.111947	5.38598	0.33359
843	CMG222C	BAM79545.1	hypothetical protein	-	-	-	-	-	0		136.069	131.541	118.801	126.039	133.299	140.845	112.662	126.425	104.71	0.215109	6.28821	0.0190688	0.385699	6.16656	0.000134938
844	CMG010C	BAM79546.1	similar to TFIIE large subunit	-	-	-	-	-	0		66.8002	70.0463	72.6838	80.0559	86.2437	74.4273	99.0794	98.1816	94.6708	0.0664988	6.60305	0.43122	-0.262003	6.73118	0.00163792
845	CMG011C	BAM79547.1	hypothetical protein	-	-	-	-	-	0		201.502	196.293	183.654	0.308555	0.320273	0.512252	0.438709	0.200848	0.0973025	9.20355	7.31375	0	9.80209	7.28356	0
846	CMG012C	BAM79548.1	hypothetical protein	-	-	-	-	-	0		60.7467	55.844	64.9158	103.627	106.672	117.132	110.896	116.012	101.397	-0.585946	6.74783	4.44252e-12	-0.637582	6.73065	7.99603e-13
847	CMG014C	BAM79549.1	similar to G10 protein	-	-	-	-	-	0		35.2678	33.8566	34.5506	60.9013	59.916	56.7074	32.4715	39.8149	45.0904	-0.508606	4.80002	7.91572e-06	0.0324133	4.45074	0.843382
848	CMG015C	BAM79550.1	hypothetical protein	-	-	-	-	-	0		101.187	100.95	80.424	158.547	149.231	159.485	105.743	86.696	102.952	-0.459886	7.09433	2.10245e-07	0.153167	6.71994	0.208353
849	CMG016C	BAM79551.1	hypothetical protein, conserved	-	-	-	-	-	0		45.2078	49.5806	43.7651	47.5075	50.5067	47.2723	50.7136	52.5449	49.0646	0.197564	7.21773	0.00588717	0.0798515	7.23103	0.399614
850	CMG018C	BAM79552.1	nitrate transporter	-	-	-	-	-	11		0	0	0	0	0	0	8.39638	8.54222	11.0701	0	-1.66917	1	-9.32546	2.77842	1.36569e-57
851	CMG019C	BAM79553.1	nitrate reductase	-	-	-	-	-	0		0	0	0	0	0	0	2.92742	2.80808	3.21548	0	-1.66917	1	-8.42119	1.93315	6.20394e-34
852	CMG021C	BAM79554.1	sulfite reductase, ferredoxin dependent	-	-	-	-	-	0		0	0	0	0	0	0	28.5911	23.4091	30.2997	0	-1.66917	1	-11.1314	4.51339	3.53442e-147
853	CMG022C	BAM79555.1	hypothetical protein	-	-	-	-	-	0		0	0	0	0	0	0	0.873089	2.39828	2.51738	0	-1.66917	1	-6.18528	0.0690067	8.70257e-08
854	CMG023C	BAM79556.1	adenosylmethionine-8-amino-7-oxononanoate aminotransferase	-	-	-	-	-	0		53.2896	59.1244	57.2457	74.3914	82.2837	76.3396	86.1868	83.7578	85.9194	-0.192076	7.07929	0.00940595	-0.376671	7.13603	3.18301e-06
855	CMG025C	BAM79557.1	unknown RNA binding protein	-	SET	-	-	-	0		24.7466	22.248	24.1804	27.3316	28.1453	22.813	41.9325	38.3948	32.4489	0.131277	6.18269	0.170346	-0.445227	6.44718	2.39782e-05
856	CMX038C	-	Myeloid-derived growth factor	-	-	-	SP(Sec/SPI)	-	0		91.9374	83.2753	81.0338	65.7354	79.1621	60.0754	47.299	50.4747	44.3774	0.591419	5.25973	3.30201e-07	1.06778	5.04041	4.80178e-22
857	CMG027C	BAM79558.1	hypothetical protein, conserved	-	-	-	-	-	0		17.4864	19.401	22.8337	46.6132	44.6794	34.4347	19.9778	17.639	21.5216	-0.8067	4.44665	1.10879e-07	0.22739	3.81259	0.183392
858	CMG028C	BAM79559.1	similar to meiotic nuclear division protein Mnd1	-	-	-	-	-	0		84.4957	86.8496	77.4706	132.229	117.066	110.555	86.7716	82.664	90.8492	-0.26585	5.73205	0.00830116	0.15076	5.46746	0.167488
859	CMG030C	BAM79560.1	similar to beta-tubulin folding cofactor E	-	-	-	-	-	0		129.706	150.647	137.055	156.816	152.478	144.047	141.193	140.985	131.757	0.146954	7.71038	0.0381154	0.228878	7.62788	0.0122211
860	CMG031C	BAM79561.1	hypothetical protein, conserved	-	-	-	-	-	0		37.5118	39.8849	44.5443	75.1667	78.5733	73.1664	68.6233	66.988	81.5096	-0.630006	7.24862	4.42638e-19	-0.616788	7.19279	1.19361e-09
861	CMG032C	BAM79562.1	hypothetical protein	-	-	-	-	-	0		111.867	118.165	113.516	112.515	116.548	116.001	119.859	116.309	100.415	0.259118	7.28791	5.03469e-05	0.247074	7.25028	0.0069777
862	CMG033C	BAM79563.1	mitochondrial intermembrane space complex subunit Tim10	-	-	-	-	-	0		80.5743	76.9397	63.1587	125.15	117.565	89.1434	68.5914	81.9189	87.3099	-0.318866	4.38238	0.047196	0.104944	4.10858	0.55784
863	CMG035C	BAM79564.1	probable Ran GTPase activating protein	-	-	-	-	-	0		46.184	49.1113	42.4452	59.9394	59.7112	54.5193	40.8962	47.4893	37.8437	-0.0722497	6.00616	0.470461	0.342323	5.75848	0.00246868
864	CMG036C	BAM79565.1	similar to WD-repeat protein	-	-	-	-	-	0		182.313	169.953	168.955	135.693	143.845	125.832	194.069	200.489	150.457	0.630046	8.29963	9.01134e-27	0.152811	8.4647	0.192481
865	CMG037C	BAM79566.1	hypothetical protein	-	-	-	-	-	0		17.0871	26.5412	26.871	49.9249	28.539	33.1534	35.4921	37.443	34.9101	-0.405332	2.77778	0.111538	-0.404885	2.72938	0.0950687
866	CMG039C	BAM79567.1	aspartyl aminopeptidase	-	-	-	-	-	0		91.5843	84.097	83.8707	94.1083	95.4677	99.6443	83.0382	86.1007	88.5823	0.109961	6.92402	0.155284	0.226569	6.82367	0.00725355
867	CMG040C	BAM79568.1	hypothetical protein	-	-	-	-	-	2		33.0635	39.1293	42.9391	62.2253	47.6339	37.1895	17.4181	22.0242	21.3397	-0.0886904	3.18416	0.764159	1.1244	2.62153	7.10625e-07
868	CMX039C	-	centromere protein S	-	-	-	-	-	0		13.5286	15.5275	8.42673	26.1741	13.8404	26.072	16.3254	16.3946	20.5571	-0.557642	2.53185	0.0402864	-0.296634	2.33467	0.29069
869	CMG041C	BAM79569.1	unknown permease	-	-	-	-	-	14		59.372	55.3565	54.2739	74.2104	80.1387	68.7152	83.7422	80.7593	75.9417	-0.132462	7.19558	0.0677172	-0.291056	7.23579	0.00046012
870	CMG042C	BAM79570.1	ubiquitin-specific protease	-	-	-	-	-	0		128.868	122.261	131.341	139.485	158.075	135.613	190.454	196.405	170.151	0.0878982	7.26123	0.240094	-0.325162	7.43389	0.000158666
871	CMG043C	BAM79571.1	tryptophane--tRNA ligase, cytoplasmic	-	-	-	-	-	0		32.4098	32.0357	31.4633	62.8491	61.9983	52.1958	38.5822	33.8044	47.6551	-0.616411	5.509	9.47281e-10	-0.10896	5.16827	0.483816
872	CMG044C	BAM79572.1	pre-mRNA splicing factor ATP-dependent RNA helicase PRP22	-	-	-	-	-	0		54.4155	54.4724	52.3131	63.5246	64.7881	50.9091	65.2771	67.1	59.2322	0.115616	7.53295	0.157843	-0.0322006	7.56224	0.751537
873	CMG045C	BAM79573.1	hypothetical protein	-	-	-	-	-	0		61.6283	54.963	58.8394	83.4819	88.3318	83.4493	76.9433	78.1361	69.3752	-0.27376	7.24889	2.69112e-05	-0.137918	7.12863	0.124597
874	CMG046C	BAM79574.1	hypothetical protein	-	-	-	-	-	1		62.7498	64.1631	62.6809	107.751	122.768	94.9929	93.2457	91.1893	92.5421	-0.511452	8.47692	4.94217e-12	-0.330199	8.32635	4.04176e-05
875	CMG048C	BAM79575.1	coatomer protein complex, subunit beta	-	-	-	-	-	0		118.151	113.69	113.596	155.407	158.545	156.724	106.88	100.768	131.613	-0.180189	8.66575	0.000888044	0.241942	8.41028	0.0266801
876	CMG050C	BAM79576.1	alpha-galactosidase	-	-	-	-	-	0		155.129	161.768	165.797	151.247	152.365	145.319	176.565	191.083	174.256	0.370892	8.76671	4.43274e-12	0.0497292	8.87259	0.606829
877	CMG051C	BAM79577.1	similar to sucrose-phosphate synthase	-	-	-	-	GT4(421-586)	0		51.011	46.6271	58.8766	95.815	95.854	75.899	63.5019	69.4637	67.8669	-0.505039	6.79043	4.30617e-07	-0.143691	6.53887	0.177241
878	CMG052C	BAM79578.1	MYB-related protein	MYB	-	-	-	-	0		47.1462	43.3072	52.0474	58.3362	58.1968	49.5537	55.6412	52.3709	51.5095	0.0469745	5.64413	0.697933	0.0552986	5.59538	0.660235
879	CMG053C	BAM79579.1	hypothetical protein, conserved	-	-	-	-	-	6		31.7365	32.7318	22.798	37.3825	42.2403	31.3448	75.6898	79.6997	70.955	-0.0775716	4.4679	0.683892	-1.15718	5.08642	5.29374e-19
880	CMG054C	BAM79580.1	hypothetical protein	-	-	-	-	-	0		103.131	94.2241	93.6339	119.632	128.538	114.673	135.442	125.617	123.07	-0.0507428	7.37899	0.486493	-0.183082	7.40313	0.033744
881	CMG056C	BAM79581.1	DNA topoisomerase III alpha	-	-	-	-	-	0		157.919	146.133	157.296	137.371	141.847	130.992	160.857	170.892	133.184	0.436358	8.18204	8.55598e-15	0.20586	8.24177	0.0498564
882	CMG057C	BAM79582.1	40S ribosomal protein S20	-	-	-	-	-	0		523.328	463.662	491.596	722.215	740.474	736.192	529.982	553.865	647.928	-0.305988	7.89149	4.16997e-07	-0.0122688	7.6888	0.924705
883	CMG058C	BAM79583.1	unknown transmembrane protein	-	-	-	-	-	7		112.257	90.932	111.553	174.808	167.796	161.346	120.909	112.588	164.466	-0.411554	7.04757	2.18645e-07	-0.123237	6.84058	0.421402
884	CMG059C	BAM79584.1	hypothetical protein	-	-	-	-	-	1		722.421	739.25	719.262	889.621	843.398	821.368	550.53	616.189	585.262	0.0382545	8.2681	0.539646	0.532172	7.99878	1.10373e-10
885	CMG060C	BAM79585.1	unknown zinc finger protein	-	-	-	-	-	0		58.1071	57.9031	59.5985	49.9796	52.0254	53.0468	97.3304	97.4607	93.623	0.445136	5.93905	1.25896e-07	-0.498888	6.38351	1.1919e-09
886	CMG061C	BAM79586.1	similar to U6 snRNA-associated Sm-like protein	-	-	-	-	-	0		104.964	95.827	85.4003	126.99	150.926	141.674	84.6362	94.2346	81.0937	-0.283811	4.86884	0.0297644	0.356433	4.49557	0.00871305
887	CMG062C	BAM79587.1	mitochondrial ribosomal protein S16, precursor	-	-	-	-	-	0		79.8065	64.6854	54.8402	92.5791	91.8939	104.312	66.3547	76.0692	67.4828	-0.267185	4.66985	0.0796437	0.14398	4.40659	0.405875
888	CMG063C	BAM79588.1	similar to RNA helicase II binding protein	-	-	-	-	-	0		52.0092	51.4725	51.7477	62.4696	68.8153	52.8149	61.8385	65.369	66.6503	0.0224269	6.76747	0.830734	-0.104805	6.78808	0.231654
889	CMG064C	BAM79589.1	cytochrome c oxidase (Complex IV) assembly protein	-	-	-	-	-	1		59.4438	55.6359	53.106	55.5457	61.6691	59.181	64.6678	63.5026	63.6905	0.198384	5.68986	0.0426186	0.0275961	5.73069	0.82495
890	CMG065C	BAM79590.1	hypothetical protein	-	-	-	-	-	0		70.4027	79.9535	64.2212	99.4901	92.3212	92.4485	83.9744	75.5166	75.4974	-0.1411	5.21882	0.250039	0.08589	5.0553	0.541073
891	CMG066C	BAM79591.1	aspartate aminotransferase, HisC in bacteria	-	-	-	-	-	0		161.739	154.658	157.019	381.819	377.346	391.44	244.065	245.257	242.846	-1.01537	8.26494	2.68785e-72	-0.412341	7.84091	1.21977e-07
892	CMG067C	BAM79592.1	similar to mitochondrial carrier Yel006N	-	-	-	-	-	2		87.0318	71.9475	90.2603	84.5059	87.9235	90.7744	96.3214	93.2907	88.8717	0.187843	6.06991	0.0692373	0.0581556	6.0896	0.63425
893	CMG071C	BAM79593.1	hypothetical protein	-	-	-	-	-	0		0.638909	0	0	3.38181	0.702047	2.69489	2.16374	5.94358	0	-2.70825	-0.731051	0.0338243	-2.98311	-0.642713	0.0125932
894	CMG070C	BAM79594.1	hypothetical protein	-	-	-	-	-	0		51.9525	57.2715	59.9799	62.7541	68.2477	56.8905	60.3396	55.9373	54.1986	0.115274	5.73326	0.275381	0.206023	5.6457	0.055706
895	CMG073C	BAM79595.1	probable clathrin coat assembly protein AP180	-	-	-	-	-	0		63.5864	56.5303	66.397	1.0177	0.301815	0.289638	0	0	0	7.06471	5.14875	2.15581e-252	11.8604	5.11753	7.67253e-255
896	CMG075C	BAM79596.1	unknown kinase with aarF domain	-	-	-	-	-	1		114.265	100.606	105.66	94.3288	89.354	65.7725	148.77	156.032	84.59	0.631078	7.57485	1.80691e-10	-0.0633156	7.84874	0.766577
897	CMG076C	BAM79597.1	hypothetical protein, conserved	-	-	-	-	-	0		489.122	468.997	462.048	446.963	425.458	433.35	604.252	607.953	560.499	0.387141	9.08607	3.7651e-13	-0.103084	9.27597	0.241974
898	CMG078C	BAM79598.1	hypothetical protein, conserved	-	-	-	-	-	0		153.116	157.707	151.035	176.95	184.231	157.154	138.567	123.975	147.127	0.101047	8.15411	0.12097	0.389391	7.97655	1.52035e-05
899	CMG224C	BAM79599.1	hypothetical protein	-	-	-	-	-	2		113.525	123.718	93.9915	128.111	133.926	135.207	115.47	105.728	105.905	0.00328277	5.96826	0.991613	0.23539	5.80967	0.0498564
900	CMG079C	BAM79600.1	similar to DNA excision repair protein ERCC-1	-	-	-	-	-	0		124.166	130.243	115.374	127.14	121.545	111.283	99.0541	105.93	102.807	0.305422	6.74295	9.10515e-05	0.48053	6.62287	2.45033e-08
901	CMG080C	BAM79601.1	hypothetical protein	-	-	-	-	-	0		128.873	107.51	120.994	183.031	180.253	162.607	118.55	113.887	129.066	-0.288708	6.46462	0.000527135	0.200246	6.16442	0.051744
902	CMG083C	BAM79602.1	hypothetical protein	-	-	-	-	-	0		52.7249	50.8976	56.493	50.8563	51.9135	45.4383	61.7149	54.4068	68.4285	0.378729	7.44063	7.30287e-09	0.0111427	7.571	0.931078
903	CMG084C	BAM79603.1	hypothetical protein	-	-	-	SP(Sec/SPI)	-	1		100.457	98.376	96.1554	49.5693	38.68	54.1034	19.6815	27.6322	25.6092	1.31376	6.06025	3.21242e-33	2.22611	5.8063	1.2151e-96
904	CMG085C	BAM79604.1	similar to BET3 involved in targeting and fusion of ER to Golgi transport vesicles	-	-	-	-	-	0		80.2263	75.7911	81.5879	116.042	107.647	94.3698	122.846	118.503	112.433	-0.152985	5.69733	0.13533	-0.355966	5.76388	0.00014477
905	CMG086C	BAM79605.1	aminomethyltransferase	-	-	-	-	-	0		957.18	957.09	990.895	841.417	870.651	882.631	1380.32	1271.28	1414.32	0.428625	10.1163	4.64282e-16	-0.268463	10.4114	0.00136695
906	CMG087C	BAM79606.1	similar to lysosomal sphingomyelin phosphodiesterase	-	-	-	-	-	1	actin related: Sphingomyelinase	101.965	100.865	97.3272	132.614	132.754	117.098	136.675	131.433	120.396	-0.0822668	7.61572	0.213151	-0.154876	7.60862	0.0774012
907	CMG088C	BAM79607.1	hypothetical protein	-	-	-	-	-	4		180.752	155.303	155.111	201.999	205.402	204.189	138.09	134.285	128.343	-0.0494357	7.26799	0.536222	0.511262	6.96059	6.20264e-09
908	CMG089C	BAM79608.1	similar to respiratory burst oxidase protein	-	-	-	-	-	9	RBOH	128.568	129.074	129.029	108.481	112.675	102.612	170.144	175.246	173.201	0.522911	8.03017	3.2431e-22	-0.206962	8.33505	0.0117495
909	CMG090C	BAM79609.1	hypothetical protein, conserved	-	GNAT	-	-	-	0		97.8153	78.7603	98.0093	73.2344	76.6779	70.4058	87.7924	74.6215	85.736	0.585212	6.36056	1.87821e-10	0.363444	6.41425	0.000815929
910	CMG092C	BAM79610.1	similar to periplasmic protein p19	-	-	-	SP(Sec/SPI)	-	0		4.8983	7.67242	7.96019	0	0.316609	0.303836	0.325268	0	0.288569	5.0535	1.08958	1.18386e-18	5.03067	1.0604	2.47321e-18
911	CMG093C	BAM79611.1	26S proteasome regulatory subunit RPN5	-	-	-	-	-	0		175.553	168.195	166.505	233.241	222.966	223.358	197.291	168.873	211.741	-0.147077	7.80381	0.0123202	0.036768	7.66366	0.754432
912	CMG094C	BAM79612.1	hypothetical protein, conserved	-	-	-	-	-	0		66.6801	63.1118	66.4864	132.814	138.552	125.298	119.153	107.794	113.622	-0.747077	5.52495	3.5538e-16	-0.576576	5.36826	7.45534e-09
913	CMG095C	BAM79613.1	similar to 6-pyruvoyl tetrahydrobiopterin synthase	-	-	-	-	-	0		54.5579	54.4064	48.6543	81.1335	81.003	81.1594	42.8923	46.6583	49.7614	-0.359955	4.93579	0.00162006	0.391437	4.50246	0.00259303
914	CMG096C	BAM79614.1	ribonuclease P protein subunit POP4	-	-	-	-	-	0		49.4331	55.7674	49.8773	67.0626	71.2069	64.8298	63.0722	59.2537	53.6677	-0.123987	5.41602	0.255505	0.0348529	5.28793	0.800278
915	CMG097C	BAM79615.1	hypothetical protein	-	-	-	-	-	0		67.2479	65.2156	66.6913	83.4944	61.6691	81.0675	86.5986	76.8896	104.931	0.0800589	5.99077	0.537705	-0.215125	6.10057	0.0792266
916	CMG098C	BAM79616.1	similar to COP-coated vesicle membrane protein p24	-	-	-	SP(Sec/SPI)	-	1		223.618	177.5	203.392	0.811634	1.12328	0.269489	0.288499	0.264159	1.02379	8.30514	5.9556	0	8.67333	5.93207	0
917	CMG099C	BAM79617.1	hypothetical protein, conserved	-	-	-	-	-	0		112.427	123.652	108.293	49.5474	50.7576	55.4106	184.993	208.922	104.518	1.40952	6.7004	1.0161e-64	-0.315252	7.3824	0.113573
918	CMG100C	BAM79618.1	hypothetical protein	-	-	-	-	-	0		373.686	394.192	359.706	7.95101	9.09021	8.26434	2.9491	2.92532	3.16143	5.74243	8.14149	0	7.17132	8.08982	0
919	CMX040C	-	hypothetical protein	-	-	-	-	-	1		69.6411	85.0638	74.6767	107.542	77.9272	72.0884	111.072	108.305	109.418	0.0974293	4.25469	0.596164	-0.305817	4.42509	0.0256233
920	CMG102C	BAM79619.1	similar to zinc transporter	-	-	-	-	-	8		60.42	58.0874	62.3117	50.6485	49.718	46.2707	46.294	48.7465	41.8921	0.568947	5.90454	1.10224e-11	0.618553	5.84372	6.13068e-11
921	CMG103C	BAM79620.1	similar to amino acid transporter protein	-	-	-	-	-	11		120.42	134.833	128.64	134.707	137.795	129.998	137.501	153.274	126.977	0.197619	7.72313	0.00195796	0.0948846	7.72882	0.362702
922	CMG105C	BAM79621.1	probable WD-repeat membrane protein	-	-	-	-	-	0		74.1556	85.0287	80.9817	107.34	111.483	110.751	105.99	112.941	104.035	-0.191282	7.85234	0.00500141	-0.210833	7.81761	0.0212047
923	CMG106C	BAM79622.1	probable flap structure-specific endonuclease 1	-	-	-	-	-	0		72.6646	70.5218	73.2762	103.219	109.342	106.07	114.597	110.669	120.826	-0.291286	6.4145	0.000101444	-0.460677	6.46439	5.27766e-08
924	CMG108C	BAM79623.1	similar to Raf/ATN-like protein kinase	-	-	TKL-Pl-4	-	-	0		75.687	82.2156	83.3695	86.6959	85.4888	92.0684	78.2837	89.8378	66.9376	0.133073	6.56797	0.11205	0.25456	6.4666	0.0253566
925	CMG109C	BAM79624.1	40S ribosomal protein S15	-	-	-	-	-	0		609.494	616.265	645.528	839.832	805.837	826.572	681.806	610.42	685.872	-0.13619	8.08043	0.0208053	0.136437	7.89774	0.134586
926	CMG110C	BAM79625.1	probable phycocyanobilin:ferredoxin oxidoreductase	-	-	-	-	-	0		261.443	240.257	281.439	340.903	324.13	277.781	361.898	350.562	320.163	8.95885e-05	7.88289	1	-0.18204	7.93245	0.052756
927	CMG111C	BAM79626.1	alanine--tRNA ligase (chloroplast)	-	-	-	-	-	0		182.661	168.41	182.953	261.262	259.605	259.822	225.876	194.221	255.551	-0.281854	9.14093	1.9004e-07	-0.123342	9.01017	0.281124
928	CMG113C	BAM79627.1	protein phosphatase 2C, with protein kinase domain	-	-	TKL-Pl-3	-	-	0		32.2316	36.7564	37.5059	61.4336	59.247	54.8853	56.8152	55.423	54.8985	-0.455818	6.52932	2.14014e-08	-0.434471	6.46931	1.72326e-06
929	CMG114C	BAM79628.1	hypothetical protein	-	-	-	-	-	0		229.038	219.484	204.169	165.648	145.212	174.406	156.048	165.509	155.493	0.692057	6.13752	1.93183e-13	0.668836	6.10689	6.02231e-14
930	CMG115C	BAM79629.1	hypothetical protein	-	-	-	-	-	1		124.417	113.04	104.095	138.451	135.097	97.1059	115.568	108.349	127.547	0.152036	5.17786	0.302039	0.175318	5.12272	0.168003
931	CMG116C	BAM79630.1	hypothetical protein	-	-	-	-	-	0		0	0	0.408215	0.813402	0	0.405114	0.433691	0.198551	0	-1.20531	-0.932412	0.349064	-0.316105	-1.19816	1
932	CMG117C	BAM79631.1	hypothetical protein	-	-	-	-	-	0		85.3003	90.0801	89.8127	98.2634	106.426	95.5905	78.2601	80.5545	73.9345	0.0872	7.49434	0.191232	0.404916	7.30284	4.19101e-07
933	CMG118C	BAM79632.1	60S acidic ribosomal protein P2	-	-	-	-	-	0		514.073	520.619	488.011	742.485	691.861	698.616	422.871	463.912	495.888	-0.220269	7.49342	0.00047693	0.354545	7.16334	5.14106e-05
934	CMG119C	BAM79633.1	similar to histidine triad protein (HIT)	-	-	-	-	-	0		193.369	199.608	185.036	217.788	208.554	211.436	333.324	324.224	223.643	0.123612	6.77703	0.0983545	-0.390277	7.00502	0.0033418
935	CMG121C	BAM79634.1	hypothetical protein	-	-	-	-	-	0		63.8715	65.5129	72.2336	97.8771	103.066	98.2489	100.339	93.7202	106.463	-0.30355	7.10322	1.28217e-05	-0.359853	7.08843	4.29149e-05
936	CMG123C	BAM79635.1	aspartate-semialdehyde dehydrogenase	-	-	-	-	-	0		575.012	586.063	607.484	681.548	691.79	733.228	767.543	760.274	891.864	0.0128023	9.50258	0.859204	-0.235964	9.58727	0.0118163
937	CMG124C	BAM79636.1	GTP-binding protein of Obg-family	-	-	-	-	-	0		67.0746	63.9462	64.5844	83.2698	83.6034	77.2142	81.6922	79.9739	75.3396	-0.0522189	6.24769	0.546235	-0.0590703	6.20601	0.546268
938	CMG125C	BAM79637.1	similar to peroxisomal membrane protein PMP22	-	-	-	-	-	2		832.149	821.204	803.637	1013.46	1030.68	1032.17	1597.53	1495.05	1490.2	-0.0584251	9.58286	0.293719	-0.682552	9.89025	2.34784e-18
939	CMG126C	BAM79638.1	similar to zinc finger protein	C2H2	-	-	-	-	0		23.083	27.0099	21.9805	96.0085	98.6843	96.432	80.8787	79.4007	75.1641	-1.7498	6.11607	6.39578e-84	-1.49214	5.86586	3.49701e-50
940	CMG127C	BAM79639.1	hypothetical protein	-	-	-	-	-	1		5.87796	7.63499	7.6167	8.04375	4.72597	6.19825	3.5605	7.11296	4.88174	0.41215	2.85104	0.0671007	0.642019	2.71231	0.00525541
941	CMG129C	BAM79640.1	MYB-related protein	MYB-related	-	-	-	-	0		2.26869	1.7162	2.62976	2.62001	2.15294	2.50105	1.39694	1.49227	0.619663	0.130676	1.86492	0.724965	1.14017	1.43148	0.00111166
942	CMG130C	BAM79641.1	hypothetical protein	-	-	-	-	-	0		180.878	189.226	189.42	225.957	210.723	236.323	260.936	260.854	208.993	-0.00171328	8.0664	0.994066	-0.167928	8.10775	0.112365
943	CMG131C	BAM79642.1	hypothetical protein	-	-	-	-	-	0		0.363961	0.201906	0	0.770592	0.599892	1.15138	4.72495	4.32632	4.37409	-1.75832	-0.447241	0.0534024	-4.17453	1.11881	5.27592e-14
944	CMG132C	BAM79643.1	similar to acetylpolyamine aminohydolase	-	-	-	-	-	0		322.349	314.613	333.389	408.442	379.714	441.095	690.968	613.253	704.4	-0.0767761	8.65671	0.307962	-0.833169	9.04989	1.2899e-22
945	CMG133C	BAM79644.1	excinuclease ABC subunit B	-	-	-	-	-	0		13.5595	14.1084	16.2691	33.3104	32.0803	27.9811	26.4394	28.2994	29.2391	-0.820786	5.69451	8.32988e-16	-0.719924	5.579	6.24216e-12
946	CMG136C	BAM79645.1	probable ubiquitin-conjugating enzyme E2	-	-	-	-	-	0		172.513	174.809	175.545	211.345	199.88	198.784	247.358	288.324	281.103	0.0433096	6.33332	0.613214	-0.428304	6.54423	2.14616e-06
947	CMG137C	BAM79646.1	hypothetical protein, conserved	C2H2	-	-	-	-	0		68.7739	79.4991	77.9361	75.6745	92.3222	77.1656	73.43	74.7638	77.699	0.150298	6.10826	0.15526	0.216518	6.03302	0.0284965
948	CMG139C	BAM79647.1	similar to flavin-containing monooxygenase FMO-1	-	-	-	-	-	1		52.236	56.5786	53.2262	60.4338	64.2164	53.8927	67.3736	64.6049	61.6928	0.126889	6.22517	0.158346	-0.0404206	6.26567	0.708759
949	CMX041C	-	hypothetical protein	-	-	-	-	-	2		190.149	190.539	167.053	168.683	178.591	187.068	174.281	170.192	171.285	0.301183	6.24903	0.000917163	0.303659	6.2053	0.0010267
950	CMG141C	BAM79648.1	gamma-glutamylcysteine synthetase	-	-	-	-	-	3		82.8288	83.537	89.4728	107.247	102.247	98.3981	124.35	107.018	115.505	-0.000960954	7.72959	1	-0.222313	7.80069	0.0147454
951	CMX042C	-	hypothetical protein	-	-	-	SP(Sec/SPI)	-	0		105.905	82.6439	77.5327	3.21855	5.56796	3.20599	1.71607	1.57129	1.52245	4.72182	3.82736	9.32302e-86	5.95003	3.76984	6.74899e-100
952	CMX043C	-	hypothetical protein	-	-	-	-	-	0		121.544	112.193	125.443	170.329	152.713	128.167	179.383	168.883	186.582	-0.0607879	5.33474	0.65216	-0.357289	5.4518	0.00050314
953	CMG142C	BAM79649.1	similar to DNA-(apurinic or apyrimidinic site) lyase ARP	-	-	-	-	-	0		214.146	233.32	218.448	270.65	276.538	298.78	298.596	299.064	276.48	-0.0805153	8.02786	0.275149	-0.175621	8.03289	0.0493075
954	CMG143C	BAM79650.1	similar to anti-silencing factor	-	-	-	-	-	0		86.9939	75.6501	75.5729	140.94	137.896	127.064	93.5602	91.4386	93.0115	-0.499964	5.75237	5.98687e-08	-0.00438793	5.42839	0.981377
955	CMG145C	BAM79651.1	hypothetical protein, conserved	C3H	-	-	-	-	0		156.161	169.041	160.182	141.632	158.097	140.154	186.685	191.791	183.926	0.408527	7.30082	1.91468e-09	0.00392721	7.44865	0.973722
956	CMG146C	BAM79652.1	GTP-binding protein of Obg family	-	-	-	-	-	0		155.538	161.202	157.462	221.623	236.862	221.849	205.723	208.797	203.965	-0.254491	8.09464	6.76922e-06	-0.166645	8.00151	0.0467855
957	CMG147C	BAM79653.1	probable long-chain acyl-CoA synthetase	-	-	-	-	-	1		75.2599	76.7959	75.5904	95.4702	88.4317	85.3466	88.0596	98.3272	84.9093	0.0240074	7.06705	0.755328	-0.0365603	7.05321	0.722415
958	CMG148C	BAM79654.1	1-deoxy-D-xylulose 5-phosphate reductoisomerase	-	-	-	-	-	0		269.012	266.779	289.241	321.915	319.816	329.532	453.781	447.712	424.894	0.0300821	8.5476	0.652727	-0.468281	8.77196	9.13424e-09
959	CMG151C	BAM79655.1	hypothetical protein	-	-	-	-	-	0		46.5146	42.7496	44.0149	77.2916	76.9211	65.5209	69.8815	65.5405	56.3186	-0.452782	6.22586	9.90261e-08	-0.305561	6.09293	0.00317199
960	CMG152C	BAM79656.1	hypothetical protein	-	-	-	-	-	0		173.436	171.01	155.14	211.105	226.458	187.172	274.43	275.28	238.524	-0.054512	7.57616	0.500303	-0.44055	7.7421	1.36372e-06
961	CMG153C	BAM79657.1	small GTP-binding protein of Rab family	-	-	-	-	-	0		41.4799	35.1161	36.9728	209.152	199.813	177.863	238.788	274.725	228.778	-2.09893	6.41249	2.0083e-122	-2.4891	6.67674	2.46255e-128
962	CMG154C	BAM79658.1	hypothetical protein	-	-	-	-	-	0		151.392	139.91	135.081	120.109	111.528	112.433	127.309	139.175	97.8852	0.576023	5.81806	7.86544e-11	0.44534	5.83285	0.0003721
963	CMG155C	BAM79659.1	hypothetical protein	-	-	-	-	-	0		72.9143	84.7229	83.8864	105.838	100.197	105.788	146.331	148.952	133.791	-0.104557	6.30816	0.271654	-0.612969	6.55247	3.37925e-11
964	CMG156C	BAM79660.1	probable nicotinate phosphoribosyltransferase	-	-	-	-	-	0		30.3447	27.3105	34.1596	47.6237	43.8361	36.8091	53.4192	49.5703	55.1489	-0.214026	5.67915	0.0728461	-0.567254	5.83613	3.87273e-08
965	CMG157C	BAM79661.1	60S ribosomal protein L26	-	-	-	-	-	0		391.048	375.442	386.886	564.781	557.074	626.282	494.896	471.285	483.208	-0.335114	7.4445	2.77436e-06	-0.11265	7.27695	0.177628
966	CMG159C	BAM79662.1	hypothetical protein	-	-	-	-	-	0		234.698	236.045	238.391	13.086	9.70211	7.53722	11.866	11.9949	10.5272	4.8125	7.86587	0	4.58309	7.84123	0
967	CMG161C	BAM79663.1	unknown kinase with aarF domain	-	-	-	-	-	0		89.2013	99.053	90.396	135.455	143.623	146.211	134.435	135.892	122.865	-0.344854	7.81585	3.67784e-07	-0.279868	7.73359	0.00166581
968	CMG162C	BAM79664.1	Rieske iron-sulfur cluster containing protein	-	-	-	-	-	0		3497.39	3590.44	3531.9	3469.57	3699.28	3905.92	4089.57	4337.42	4374.35	0.204494	10.7028	0.00133093	-0.0529056	10.7836	0.559827
969	CMG164C	BAM79665.1	hypothetical protein, conserved	-	-	-	-	-	0		71.5529	70.2321	75.5488	91.6626	99.6151	105.847	82.6882	81.3203	77.5473	-0.186115	6.80814	0.0266432	0.0646711	6.63223	0.490833
970	CMG165C	BAM79666.1	probable tRNA (cytosine(34)-C(5))-methyltransferase	-	-	-	-	-	0		53.4709	52.5246	53.2687	61.9935	60.98	54.5954	44.7308	45.2563	41.9311	0.110175	7.25077	0.0979903	0.488823	7.03415	1.68611e-10
971	CMG166C	BAM79667.1	fructokinase	-	-	-	-	-	1		54.6681	63.8639	61.0007	103.977	104.245	96.5065	72.0276	75.7096	76.5589	-0.498296	6.28371	2.5663e-09	-0.106854	6.01606	0.322583
972	CMG167C	BAM79668.1	cell cycle controlling protein kinase RIO	-	-	-	-	-	0		58.6892	59.898	58.2291	74.8618	73.1339	77.3351	61.761	61.4109	59.2303	-0.0846304	6.7777	0.277049	0.171871	6.60402	0.0406336
973	CMG168C	BAM79669.1	probable purple acid phosphatase protein	-	-	-	-	-	1		1.32203	0.789808	1.18863	0.107656	0.446978	0.536181	0.229601	0.21023	0.509239	1.83516	0.474916	0.000715057	1.95748	0.416351	0.000375298
974	CMG169C	BAM79670.1	probable RNA polymerase II subunit I	-	-	-	-	-	0		143.893	148.691	118.918	142.371	122.459	137.849	132.709	134.15	115.381	0.296093	5.43218	0.0142942	0.324271	5.37681	0.00844146
975	CMG170C	BAM79671.1	26S proteasome regulatory subunit RPN7	-	-	-	-	-	0		50.6974	46.2332	48.9618	91.4489	102.88	99.8361	43.2491	39.0578	49.7224	-0.744776	6.67409	1.01703e-21	0.359796	6.02612	0.000677594
976	CMG171C	BAM79672.1	thiamin biosynthesis protein	-	-	-	SP(Sec/SPI)	-	0		504.075	511.565	509.015	426.437	427.107	424.222	568.642	615.408	601.257	0.520864	9.65197	2.67945e-26	-0.0111119	9.85122	0.914753
977	CMG172C	BAM79673.1	similar to Glu-tRNAGln amidotransferase subunit A	-	-	-	-	-	1		46.1221	44.6313	47.8099	53.9653	55.2525	48.9095	66.159	65.8644	68.5057	0.0767098	6.40489	0.35663	-0.316893	6.56872	0.000123923
978	CMG174C	BAM79674.1	similar to glycogenin glucosyltransferase	-	-	-	-	GT8(155-375)+GT64(481-712)	1		37.8838	43.1821	35.0843	0.844305	0.876368	1.00921	0.630235	0.824377	0.319501	5.65789	5.26738	3.56818e-207	6.23141	5.23767	1.60277e-211
979	CMX044C	-	54S ribosomal protein L37, mitochondrial	-	-	-	-	-	0		64.8603	49.4739	59.4418	89.6902	80.1786	61.5551	111.659	106.01	125.044	-0.142227	4.63931	0.396918	-0.760585	4.95758	1.25577e-09
980	CMG177C	BAM79675.1	hypothetical protein, conserved	-	-	-	-	-	1		60.2418	58.9698	64.0106	68.3394	74.7104	67.8416	74.0301	73.5275	85.5197	0.0638635	7.05855	0.392793	-0.131596	7.11408	0.168965
981	CMG178C	BAM79676.1	squalene synthase	-	-	-	-	-	3		193.606	182.525	171.034	314.882	287.723	280.106	153.671	135.571	173.88	-0.423049	8.20403	4.77377e-11	0.456739	7.71666	7.18278e-06
982	CMG179C	BAM79677.1	RNA polymerase III largest subunit	-	-	-	-	-	0		45.6296	44.6478	45.5085	65.8989	69.3045	69.0763	61.9219	61.6375	56.9169	-0.32332	8.09445	1.05796e-08	-0.193508	7.97719	0.021584
983	CMG180C	BAM79678.1	similar to key negative regulator of the Notch pathway SEL1L	-	-	-	-	-	1		33.9366	29.2805	32.8526	43.9141	46.8999	40.3152	44.8626	42.0776	40.3046	-0.180633	7.17341	0.016685	-0.187667	7.13096	0.0354732
984	CMG182C	BAM79679.1	hypothetical protein, conserved	-	GNAT	-	-	-	0		134.99	127.433	138.985	121.017	112.695	119.263	203.488	199.589	223.157	0.451122	7.1224	1.47545e-11	-0.425436	7.52126	4.25731e-07
985	CMX045C	-	hypothetical protein	C2H2	-	-	-	-	0		27.0997	28.373	31.2285	2.0203	0.838809	0.402484	0.430875	0.789046	1.52904	4.92523	2.63308	2.66595e-52	5.08399	2.60111	8.50475e-54
986	CMG184C	BAM79680.1	similar to U3 snoRNP component Utp6p	-	-	-	-	-	0		76.1547	65.2156	61.6713	76.5097	85.9147	83.2281	88.6817	94.5739	96.4473	-0.00728073	5.91065	0.959921	-0.244957	5.99197	0.0199943
987	CMG185C	BAM79681.1	hypothetical protein	-	-	-	-	-	0		158.753	156.892	148.207	277.719	251.736	258.853	200.424	188.744	219.549	-0.499033	6.98906	5.81523e-13	-0.175985	6.75892	0.0604278
988	CMG186C	BAM79682.1	hypothetical protein	-	-	-	-	-	0		97.3678	84.6309	90.8247	136.563	134.354	120.18	121.313	93.2219	122.904	-0.250987	6.1879	0.00346608	-0.0891602	6.0532	0.500892
989	CMG187C	BAM79683.1	hypothetical protein, conserved	-	-	-	-	-	0		239.003	239.028	244.05	256.302	248.964	241.923	306.05	330.815	287.079	0.216782	7.1376	0.000502819	-0.138852	7.27165	0.118895
990	CMG188C	BAM79684.1	20S core proteasome subunit beta 3	-	-	-	-	-	0		121.516	112.246	131.22	156.76	136.319	131.117	114.845	119.468	140.944	0.0499524	6.11248	0.644176	0.174662	6.00644	0.122532
991	CMG189C	BAM79685.1	chromosome assembly complex Condensin, core subunit E	-	-	-	-	-	0		121.808	129.599	113.123	168.58	179.815	161.703	140.835	133.602	125.095	-0.217744	8.74405	0.000851013	0.0849551	8.54311	0.402608
992	CMG190C	BAM79686.1	unknown zinc finger protein	-	-	-	-	-	6		96.9604	94.4183	91.4192	146.587	156.155	155.889	112.275	99.7913	128.78	-0.431499	7.44436	7.72609e-12	-0.0533017	7.1904	0.651579
993	CMG191C	BAM79687.1	hypothetical protein	-	-	-	-	-	1		59.5531	62.6413	59.9915	72.4597	89.2339	61.5747	67.2278	80.3425	71.6486	-0.0244567	4.70592	0.905487	-0.0532294	4.67589	0.748905
994	CMG193C	BAM79688.1	hypothetical protein	-	-	-	-	-	0		50.1307	57.7589	57.3644	62.2836	69.4309	65.0032	73.2576	67.7604	67.4196	0.0141719	7.34179	0.876922	-0.118246	7.36554	0.219967
995	CMG194C	BAM79689.1	probable phosphoribosylanthranilate isomerase	-	-	-	-	-	0		67.6794	67.2823	80.9301	88.5176	96.2002	89.2636	76.1678	70.3835	75.8651	-0.0775227	5.87134	0.479401	0.173408	5.69957	0.125434
996	CMG195C	BAM79690.1	hypothetical protein, conserved	-	-	-	-	-	2		61.1029	46.3984	56.2853	66.4064	66.3753	67.1273	61.1093	54.9931	64.9177	-0.0189974	5.28264	0.901536	0.0740162	5.1896	0.627932
997	CMG196C	BAM79691.1	mitochondrial translation elongation factor G1 (EF-G1)	-	-	-	-	-	0		86.0652	92.5314	93.0146	97.1249	100.351	97.3377	89.2384	90.4098	91.6739	0.147368	7.64386	0.017733	0.217685	7.56657	0.00807048
998	CMG197C	BAM79692.1	hypothetical protein	-	-	-	-	-	0		15.3217	25.9626	23.9764	99.3835	110.504	83.7205	35.536	50.1026	49.3822	-1.90601	4.97105	4.82682e-32	-0.840248	4.14584	1.83629e-05
999	CMG198C	BAM79693.1	methionyl-tRNA formyltransferase	-	-	-	-	-	0		109.456	90.0523	106.673	134.918	123.14	107.456	111.16	111.86	112.097	0.0127069	6.91698	0.918989	0.0868087	6.83483	0.392907
1000	CMG199C	BAM79694.1	hypothetical protein	-	mTERF	-	-	-	0		104.964	111.375	115.789	120.612	127.709	119.739	103.195	107.31	93.4625	0.117759	7.50459	0.0734862	0.344661	7.35482	7.23519e-05
1001	CMG200C	BAM79695.1	1-pyrroline-5-carboxylate dehydrogenase	-	-	-	-	-	0		103.259	105.602	101.431	158.365	157.236	146.193	106.293	98.9573	114.481	-0.30708	7.66952	8.74633e-08	0.172917	7.37542	0.0521372
1002	CMG201C	BAM79696.1	hypothetical protein	-	-	-	-	GT71(184-469)	1		448.535	404.79	429.65	488.736	486.337	446.5	969.395	925.934	946.859	0.118921	9.42477	0.0400004	-0.931054	9.97862	1.91214e-32
1003	CMG202C	BAM79697.1	hypothetical protein	-	-	-	-	-	0		157.847	158.979	142.806	175.347	167.134	169.352	208.924	213.177	176.289	0.110874	8.25487	0.088734	-0.163316	8.34958	0.113654
1004	CMG203C	BAM79698.1	similar to protein phosphatase 2C	-	-	-	-	-	0		80.5724	75.0412	82.6608	163.422	163.045	148.41	135.356	121.962	153.561	-0.727523	7.63764	1.91393e-34	-0.569953	7.49254	4.13068e-09
1005	CMG205C	BAM79699.1	hypothetical protein, conserved	-	-	-	-	-	0		63.0103	70.9082	67.1436	82.9035	77.051	72.9932	70.7242	73.5033	75.0049	0.0533871	6.89725	0.523852	0.0905441	6.8346	0.333013
1006	CMG206C	BAM79700.1	similar to peroxisomal membrane protein PMP22	-	-	-	-	-	2		984.23	891.766	834.688	1078.9	1137.41	1146.97	1083.72	1155.15	1103.07	-0.0456169	9.63735	0.543001	-0.0854803	9.61272	0.383545
1007	CMX046C	-	hypothetical protein	-	-	-	SP(Sec/SPI)	-	0		1728.18	1857.96	1236.78	1.94454	2.69118	2.25978	36.2878	32.9098	55.802	9.69211	8.72711	0	5.48211	8.72068	1.55577e-167
1008	CMG208C	BAM79701.1	retroelement	-	-	-	-	-	0		0	0.426246	0	0.813402	0.211073	0.202557	0.216846	1.58841	2.69331	-1.20498	-0.932352	0.349064	-3.09469	-0.0785546	0.000210931
1009	CMG210C	BAM79702.1	unknown zinc finger protein	-	-	-	-	-	1		114.005	127.398	141.182	120.978	115.358	131.749	185.176	180.292	129.236	0.319337	6.09493	0.00227316	-0.152925	6.28676	0.304553
1010	CMG211C	BAM79703.1	lipid-A-disaccharide synthase	-	-	-	-	GT19(72-473)	0		84.7676	94.9153	90.1892	96.1127	98.4145	100.325	108.283	116.902	103.661	0.137085	6.97083	0.0689654	-0.0688849	7.03039	0.488119
1011	CMG212C	BAM79704.1	similar to iron transporter ferroportin 1	-	-	-	-	-	12		69.3543	72.6144	68.9354	105.894	108.868	85.2887	117.438	139.829	109.149	-0.240348	7.04041	0.00487561	-0.580109	7.18989	5.50176e-09
1012	CMG213C	BAM79705.1	probable proline dehydrogenase	-	-	-	-	-	0		69.0534	67.1776	67.6467	85.9386	81.3369	79.3873	83.2762	77.556	84.1695	-0.00840334	7.04565	0.922949	-0.0483697	7.02114	0.601219
1013	CMG214C	BAM79706.1	hypothetical protein	-	-	-	-	-	1		104.599	101.56	106.914	142.059	135.68	105.672	144.575	143.769	118.247	-0.0235981	7.39431	0.824019	-0.15958	7.42004	0.106103
1014	CMG215C	BAM79707.1	cytochrome c reductase (Complex III) hinge protein	-	-	-	-	-	0		38.8983	44.1164	41.3318	87.8474	56.0399	59.248	31.2258	31.2718	36.3597	-0.444419	3.26682	0.0350523	0.539663	2.72322	0.0149229
1015	CMG217C	BAM79708.1	NADPH:protochlorophyllide oxidoreductase	-	-	-	-	-	0		871.073	851.999	858.164	1220.17	1334.29	1364.38	1366.19	1409.43	1298.88	-0.33716	10.0908	3.05518e-08	-0.44184	10.1049	2.01828e-08
1016	CMG220C	BAM79709.1	similar to hedgehog protein	-	-	-	SP(Sec/SPI)	-	0	KTH variants: K+Hog	16.0455	17.6234	14.3077	214.844	240.191	218.087	376.283	372.623	381.794	-3.54451	7.70163	0	-4.34237	8.39023	0
1017	CMH001C	BAM79710.1	similar to hedgehog protein	-	-	-	SP(Sec/SPI)	-	0	KTH variants: K+Hog	9.35131	9.60667	11.1455	150.587	163.102	131.322	741.743	759.048	740.409	-3.6179	7.80086	0	-6.00155	10.0281	0
1018	CMH005C	BAM79711.1	hypothetical protein, conserved	-	-	-	-	-	10		142.093	149.145	145.823	104.971	106.852	116.689	80.4912	79.9081	89.1978	0.676506	7.2317	2.68026e-22	1.02354	7.06405	8.04698e-38
1019	CMH006C	BAM79712.1	unknown protein involving with Iron-Sulfur proteins SufD	-	-	-	-	-	0		171.066	164.881	171.912	223.163	220.48	216.733	221.77	202.354	241.339	-0.112597	8.20089	0.047148	-0.17367	8.18774	0.0667669
1020	CMH007C	BAM79713.1	hypothetical protein, conserved	-	-	-	-	-	0		65.5549	63.0823	65.57	69.8823	74.0452	69.7062	76.3803	75.2359	73.7226	0.1292	6.78619	0.0719098	0.00256276	6.80492	0.988983
1021	CMH008C	BAM79714.1	branched-chain alpha-keto acid dehydrogenase E1-alpha subunit	-	-	-	-	-	0		112.026	124.155	123.085	143.457	154.174	141.86	145.481	161.297	148.771	-0.0248777	7.32384	0.761936	-0.126572	7.33192	0.171247
1022	CMH009C	BAM79715.1	probable adenosine deaminase	-	-	-	-	-	0		25.0587	27.4592	26.9551	67.4653	61.1889	68.3439	38.2413	38.3726	58.868	-1.04577	5.45116	1.21553e-23	-0.55602	5.08572	0.00153175
1023	CMH010C	BAM79716.1	similar to syntaxin protein	-	-	-	-	-	1	SNARE: SYP4	47.9082	50.2916	57.1706	67.492	66.2081	66.4515	49.298	56.376	50.3792	-0.100432	5.5781	0.357694	0.208452	5.37693	0.075313
1024	CMH011C	BAM79717.1	hypothetical protein, conserved	-	-	-	-	-	0		62.3968	67.9747	67.5015	127.562	109.303	103.94	84.7299	94.8737	100.076	-0.518585	5.87054	1.46285e-07	-0.285669	5.68684	0.00813115
1025	CMH012C	BAM79718.1	hypothetical protein	-	-	-	-	-	1		77.1886	74.8904	71.7225	89.2351	79.8482	98.7633	90.782	85.7936	86.3613	0.00504705	5.24272	0.983294	-0.0145009	5.20815	0.913271
1026	CMH013C	BAM79719.1	hypothetical protein	-	-	-	-	-	2		112.555	116.298	114.279	132.831	143.374	146.513	119.562	104.302	104.978	-0.0356543	7.69747	0.63046	0.278757	7.50038	0.00137062
1027	CMH014C	BAM79720.1	cysteine desulfurase for iron-sulfur cluster formation sufS	-	-	-	-	-	0		153.615	165.547	158.298	170.23	164.847	160.763	193.044	207.195	204.006	0.21129	7.70213	0.000440395	-0.123539	7.82489	0.167168
1028	CMX047C	-	hypothetical protein	-	-	-	-	-	0		47.2103	44.0981	50.9569	63.4105	56.5917	51.9473	99.2161	104.154	79.0513	-0.00619417	5.38545	0.972249	-0.770772	5.7811	8.48396e-11
1029	CMH016C	BAM79721.1	similar to thiamin pyrophosphokinase	-	-	-	-	-	0		115.46	118.785	117.726	135.315	115.593	128.638	161.147	159.848	163.989	0.15587	6.28238	0.0808139	-0.246411	6.44666	0.00356165
1030	CMH017C	BAM79722.1	RNA polymerase I, II, III common subunit	-	-	-	-	-	0		224.207	187.836	190.737	295.477	265.315	278.736	189.528	187.727	192.114	-0.210922	6.65701	0.0162923	0.299741	6.35442	0.00184714
1031	CMH018C	BAM79723.1	hypothetical protein	-	-	-	-	-	0		36.3933	37.7418	39.2017	50.045	50.3651	51.4982	47.4366	43.693	52.2923	-0.157413	6.70733	0.03736	-0.124004	6.64385	0.220657
1032	CMH019C	BAM79724.1	similar to UVB-resistance protein UVR8	-	-	-	-	-	0		59.4213	59.9471	58.3658	36.683	37.2299	32.6153	0.869276	0.795937	2.05652	1.00511	5.80103	4.05725e-32	5.75172	5.17318	1.95039e-262
1033	CMH020C	BAM79725.1	cleavage and polyadenylation specifity factor protein	-	-	-	-	-	0		56.1933	50.6942	53.5464	87.6132	87.8401	74.379	64.4083	63.9969	57.2197	-0.370553	7.00223	7.34619e-07	0.00757106	6.75155	0.958367
1034	CMH021C	BAM79726.1	hypothetical protein, conserved	-	-	-	-	-	0		218.903	232.752	223.445	236.027	218.264	221.213	201.924	212.124	187.261	0.264099	6.0506	0.00181051	0.383469	5.95365	4.05341e-05
1035	CMH022C	BAM79727.1	RuvB-like DNA/RNA helicase pontin	-	-	-	-	-	0		117.679	118.658	116.172	160.423	158.916	154.768	157.744	151.83	156.782	-0.161441	7.41348	0.00704337	-0.18714	7.38163	0.0194551
1036	CMH023C	BAM79728.1	hypothetical protein	-	-	-	-	-	0		101.842	95.4546	101.553	115.987	112.406	102.41	108.403	105.08	100.176	0.120721	7.42242	0.0654876	0.147463	7.36514	0.0785797
1037	CMH024C	BAM79729.1	chloroplast peptide chain release factor RF-1	-	-	-	-	-	0		258.933	242.84	262.261	300.197	270.908	284.22	434.025	455.888	401.461	0.103001	8.18497	0.111614	-0.540414	8.48806	2.17741e-10
1038	CMH025C	BAM79730.1	hypothetical protein	-	-	-	-	-	0		95.994	110.316	105.041	124.046	125.192	119.336	87.6831	110.269	107.224	0.021576	6.46094	0.817585	0.242938	6.30919	0.028256
1039	CMH026C	BAM79731.1	similar to (N6-adenosine)-methyltransferase	-	-	-	-	-	0		76.3104	68.544	69.9278	13.2985	14.0096	12.8512	4.0215	3.68222	4.41275	2.68542	6.13094	2.12427e-183	4.35889	5.95415	8.09829e-275
1040	CMH027C	BAM79732.1	similar to transcriptional activator FHA1	-	-	-	-	-	0		122.081	118.487	120.338	151.802	144.082	148.032	99.8967	104.377	101.348	-0.0327205	6.52947	0.698368	0.456106	6.25291	3.34719e-08
1041	CMH028C	BAM79733.1	probable alpha-1,3-glucosyltransferase ALG6	-	-	-	SP(Sec/SPI)	GT57(23-440)	12		60.2584	61.3874	61.4094	78.4012	63.0989	69.2593	56.1998	59.7376	54.0549	0.0618483	6.30687	0.542965	0.323184	6.13771	0.000248503
1042	CMX048C	-	hypothetical protein	-	-	-	-	-	0		48.983	47.3133	39.1887	48.1941	59.5226	46.7907	35.129	40.5044	40.3996	0.0798161	3.6683	0.698104	0.436701	3.45574	0.0140848
1043	CMH030C	BAM79734.1	hypothetical protein	-	-	-	-	-	0		99.1186	77.2357	94.7875	51.4884	61.2956	50.0722	124.383	127.946	96.0357	1.00406	5.56808	1.12566e-17	-0.142748	6.03395	0.302928
1044	CMH032C	BAM79735.1	similar to protein phosphatase 2C (PP2C)	-	-	-	-	-	0		15.7664	12.7374	16.1835	30.4645	33.1352	30.8298	26.4382	24.9197	23.072	-0.810083	5.47925	1.37366e-14	-0.515529	5.24443	1.02208e-05
1045	CMH034C	BAM79736.1	probable DNA repair endonuclease XPF	-	-	-	-	-	0		74.9687	72.426	74.2947	90.4201	98.8271	79.6044	108.211	103.52	82.4617	-0.010152	7.7034	0.909618	-0.190686	7.75245	0.0791015
1046	CMX049C	-	hypothetical protein	-	-	-	-	-	0		35.5877	32.8296	38.6638	64.7651	66.7852	54.3928	51.0074	60.3432	52.4606	-0.526884	4.19207	0.000278289	-0.396916	4.06626	0.00812962
1047	CMH036C	BAM79737.1	O-acetylserine (thiol)-lyase 2	-	-	-	-	-	0		90.9506	87.3989	89.7718	135.75	141.566	145.366	131.012	127.573	138.362	-0.390747	6.81569	4.89793e-08	-0.349657	6.7448	1.85366e-05
1048	CMX050C	-	hypothetical protein	-	-	-	-	-	0		2.55564	16.0676	2.71552	19.8399	20.5934	8.98297	19.2333	14.969	12.7974	-0.969653	1.22078	0.0219735	-0.943646	1.15666	0.0268842
1049	CMH038C	BAM79738.1	hypothetical protein	-	-	-	-	-	1		520.373	439.246	481.745	762.26	795.006	903.76	627.443	616.947	594.74	-0.507251	7.78279	1.25284e-09	-0.134403	7.52711	0.140432
1050	CMH039C	BAM79739.1	similar to PREG1-like negative regulator	-	-	-	-	-	1		569.767	542.379	558.841	621.477	604.167	587.675	466.8	456.356	546.401	0.148465	9.20093	0.0042181	0.401366	9.04125	1.45264e-05
1051	CMH040C	BAM79740.1	similar to glutamine amidotransferase class I	-	-	-	-	-	0		83.4005	80.4735	76.5981	113.18	109.191	114.141	93.6478	78.1811	83.0817	-0.218721	6.00435	0.0123316	0.134714	5.77462	0.226049
1052	CMH042C	BAM79741.1	hypothetical protein, conserved	-	-	-	-	-	0		331.651	283.661	283.51	349.069	334.494	341.324	398.848	372.607	434.411	0.0768725	8.22192	0.299685	-0.207658	8.3233	0.0394559
1053	CMH043C	BAM79742.1	unknown RNA-binding protein	-	-	-	-	-	0		118.003	114.435	118.315	180.923	156.596	155.541	156.372	148.911	150.391	-0.224766	7.54496	0.00114767	-0.160621	7.46447	0.0479275
1054	CMH044C	BAM79743.1	hypothetical protein	-	-	-	-	-	1		57.4763	57.1178	58.0254	95.3385	86.6429	94.4168	78.2721	77.8654	87.3231	-0.413931	6.40212	1.77499e-07	-0.280581	6.27856	0.00226911
1055	CMH045C	BAM79744.1	hypothetical protein	-	-	-	-	-	0		231.255	212.486	199.1	223.485	212.262	215.629	265.419	273.832	205.9	0.247504	6.8646	0.00136032	0.00491812	6.93856	0.981573
1056	CMH046C	BAM79745.1	40S ribosomal protein S14	-	-	-	-	-	0		283.388	242.723	244.864	380.357	377.692	348.498	347.593	330.741	435.467	-0.25322	6.88901	0.0010851	-0.314799	6.87624	0.0068636
1057	CMH047C	BAM79746.1	similar to mRNA binding protein CSP41 precursor	-	-	-	-	-	0		859.316	808.673	880.567	1037.74	1039.33	1016.36	1364.83	1277.79	1429.15	-0.0134478	9.9387	0.828962	-0.459692	10.1354	3.9249e-08
1058	CMH048C	BAM79747.1	hypothetical protein	-	-	-	-	-	2		480.512	468.704	457.763	301.514	324.254	307.393	379.247	344.534	441.51	0.858845	7.94833	1.3649e-53	0.487927	8.05134	9.68296e-07
1059	CMH049C	BAM79748.1	Homeobox protein; KNOX-Red2	HB-other	-	-	-	-	0		17.1515	14.4703	18.4143	17.4004	12.7606	12.4342	9.47925	10.1569	7.694	0.498965	3.71751	0.00401083	1.09227	3.44838	4.21115e-10
1060	CMH050C	BAM79749.1	hypothetical protein, conserved	-	-	-	-	-	0		115.555	90.783	113.558	105.359	106.424	93.6781	110.843	117.371	98.6708	0.335348	5.54583	0.00314789	0.187566	5.57224	0.142234
1061	CMH052C	BAM79750.1	pyrophosphate--fructose-6-phosphate 1-phosphotransferase, beta subunit	-	-	-	-	-	0		90.2792	76.5385	76.6374	381.454	376.963	362.272	75.3276	89.9684	95.1323	-1.93481	8.3572	4.9715e-205	0.118339	6.97333	0.306373
1062	CMH055C	BAM79751.1	hypothetical protein	-	-	-	-	-	3		58.9669	57.9133	58.7897	45.7697	48.5662	45.1962	63.2439	61.918	56.3761	0.598838	8.20575	1.71473e-28	0.169608	8.35072	0.0534188
1063	CMH056C	BAM79752.1	protein kinase YAK1	-	-	CMGC_DYRK-YAK	-	-	0		128.533	122.126	122.835	149.395	156.19	130.244	156.044	164.772	141.079	0.0452908	7.87584	0.534616	-0.0894432	7.89945	0.352231
1064	CMH057C	BAM79753.1	hypothetical protein, conserved	-	-	-	-	-	0		87.9272	71.128	71.8083	108.296	101.851	81.0541	91.967	95.558	81.0244	-0.0658869	7.31569	0.558671	-0.000626703	7.2366	0.997823
1065	CMH058C	BAM79754.1	eukaryotic translation initiation factor eIF-5	-	-	-	-	-	0		904.642	921.261	897.281	753.872	755.012	838.202	808.679	817.054	755.677	0.479153	10.3977	4.846e-14	0.410347	10.3825	2.4053e-07
1066	CMH059C	BAM79755.1	eukaryotic translation initiation factor 3 subunit E interacting protein	-	-	-	-	-	0		160.457	148.311	150.393	224.093	217.376	191.448	158.197	158.691	162.881	-0.195338	8.42608	0.00216086	0.153155	8.20379	0.0727236
1067	CMH060C	BAM79756.1	eukaryotic translation initiation factor eIF-3 subunit A	-	-	-	-	-	0		189.722	182.525	185.292	195.572	206.468	191.105	204.134	201.71	213.029	0.17732	9.3247	0.000676975	0.0658673	9.33362	0.460264
1068	CMH061C	BAM79757.1	eukaryotic translation initiation factor eIF-2 beta subunit	-	-	-	-	-	0		145.654	133.747	134.441	192.582	189.386	190.99	142.382	146.845	180.994	-0.20264	6.92888	0.00383801	0.0310676	6.76045	0.810536
1069	CMH062C	BAM79758.1	hypothetical protein	-	-	-	-	-	0		74.5433	74.405	81.194	71.8419	68.1113	50.9947	71.7838	77.0504	82.6828	0.53758	5.30029	1.07765e-05	0.205346	5.40942	0.0601386
1070	CMX051C	-	hypothetical protein	-	-	-	-	-	0		157.109	165.052	151.901	147.497	169.445	172.556	154.828	174.769	169.7	0.218913	6.04439	0.0248206	0.139871	6.03917	0.159002
1071	CMH063C	BAM79759.1	similar to Surfeit 1, a protein involved in cytochrome c oxidase assembly	-	-	-	-	-	1		72.1672	67.5364	75.5706	103.192	103.893	100.363	69.6607	81.5132	79.189	-0.24725	5.9457	0.0041978	0.117131	5.70819	0.293643
1072	CMH064C	BAM79760.1	similar to guanine nucleotide exchange factor	-	-	-	-	-	0		79.2341	73.696	80.1874	87.1838	84.5799	90.7034	71.5805	83.6793	73.9624	0.0945681	6.83321	0.233539	0.240437	6.71875	0.00855912
1073	CMH065C	BAM79761.1	60S ribosomal protein L14	-	-	-	-	-	0		313.491	285.376	344.62	592.243	610.612	654.113	305.42	293.872	370.326	-0.711574	7.35097	3.92271e-20	0.175942	6.81277	0.121894
1074	CMH066C	BAM79762.1	mitochondrial ribosomal protein S15 precursor	-	-	-	-	-	0		114.958	122.351	134.034	95.5406	86.5941	98.1847	147.096	142.213	131.802	0.66953	5.97181	2.34952e-12	0.035469	6.21831	0.763833
1075	CMX052C	-	hypothetical protein	-	-	-	-	-	1		87.486	63.6989	77.708	73.0785	57.8291	63.424	127.309	129.991	128.004	0.504375	3.97063	0.00216853	-0.529723	4.46507	7.32867e-05
1076	CMH069C	BAM79763.1	conserved GTP binding protein of unknown function	-	-	-	-	-	0		132.658	140.756	134.6	148.175	154.115	141.088	124.241	124.654	125.725	0.146513	7.7944	0.0155111	0.339584	7.66096	2.13595e-05
1077	CMH071C	BAM79764.1	60S ribosomal protein L5	-	-	-	-	-	0		452.937	419.866	425.083	693.843	656.684	692.587	425.425	396.035	516.818	-0.388856	8.696	2.19472e-11	0.171691	8.35763	0.125029
1078	CMH072C	BAM79765.1	hypothetical protein, conserved	-	-	-	-	-	0		69.2597	74.0626	74.803	96.4733	96.6321	59.5801	73.8132	80.7732	64.1159	0.0584379	5.67764	0.741912	0.213053	5.55716	0.0661663
1079	CMH073C	BAM79766.1	hypothetical protein	-	-	-	-	-	0		49.5665	45.9984	49.339	59.6894	60.3364	45.6611	52.2102	58.471	61.8206	0.0757794	5.38777	0.556145	-0.0368635	5.4007	0.796233
1080	CMH074C	BAM79767.1	ubiquitin-specific protease UBP15	-	-	-	-	-	0		122.319	123.149	124.914	108.799	116.734	98.1073	126.685	126.582	104.59	0.462141	7.90777	5.11869e-14	0.266946	7.95101	0.00503561
1081	CMH075C	BAM79768.1	similar to mitochondrial carrier protein	-	-	-	-	-	0		61.6863	56.4365	62.1137	113.681	122.079	102.339	82.9434	81.6207	90.5662	-0.638988	6.29371	2.57382e-14	-0.284951	6.03618	0.00253963
1082	CMH076C	BAM79769.1	similar to FKBP-type peptidyl-prolyl cis-trans isomerase	-	-	-	-	-	1		42.6852	38.8188	31.972	63.3364	77.6598	55.7105	82.5485	83.1786	97.0621	-0.522457	4.46131	0.000796221	-0.994237	4.71381	1.45404e-13
1083	CMH078C	BAM79770.1	hypothetical protein, conserved	-	-	-	-	-	0		76.7093	81.4169	68.5455	118.385	109.475	121.431	106.001	108.712	99.4092	-0.359094	6.25958	0.000112488	-0.253929	6.15321	0.0107041
1084	CMH080C	BAM79771.1	hypothetical protein	-	-	-	-	-	3		166.858	178.693	166.038	134.841	129.667	123.73	282.543	294.329	177.051	0.664185	7.66076	1.90381e-28	-0.341606	8.09849	0.0319029
1085	CMH082C	BAM79772.1	DNA polymerase epsilon, subunit B	-	-	-	-	-	0		46.9589	42.8482	41.2938	73.1104	64.4994	68.5564	61.5107	65.3593	54.084	-0.386627	6.67527	1.79208e-06	-0.246996	6.54912	0.0134637
1086	CMH083C	BAM79773.1	similar to mutator MutT protein	-	-	-	-	-	0		226.684	232.203	233.863	243.878	243.292	258.77	227.034	208.425	219.369	0.158264	7.08022	0.0246672	0.298015	6.97103	0.000219619
1087	CMH087C	BAM79774.1	hypothetical protein, conserved	-	-	-	-	-	0		2801.63	3009.23	2940.57	4586.89	3877.28	4233.15	3186.38	3288.91	3184.28	-0.271053	9.77247	8.59064e-05	0.0743424	9.54819	0.408231
1088	CMH090C	BAM79775.1	cysteine--tRNA ligase, cytoplasmic	-	-	-	-	-	0		95.1194	100.394	100.781	92.7128	81.9583	78.7475	46.7663	49.8636	53.9548	0.491672	7.2391	1.8206e-12	1.19105	6.94068	5.51785e-47
1089	CMH091C	BAM79776.1	hypothetical protein	-	-	-	-	-	0		20.2952	24.2169	28.8889	34.6597	33.2409	31.8998	45.8215	37.206	28.1876	-0.179548	4.49428	0.255315	-0.380176	4.5597	0.0470189
1090	CMH092C	BAM79777.1	hypothetical protein	-	-	-	-	-	0		106.431	102.255	99.1428	124.148	123.533	127.275	106.941	103.227	96.0177	-0.0184282	5.8894	0.868504	0.226134	5.72364	0.0222268
1091	CMH095C	BAM79778.1	similar to inositol monophosphatase	-	-	-	-	-	0		123.076	119.245	126.329	96.2579	87.1629	87.4575	95.3447	90.25	86.8732	0.710471	6.39743	1.6737e-21	0.653882	6.38002	3.82308e-15
1092	CMH096C	BAM79779.1	hypothetical protein	-	-	-	-	-	0		51.7132	40.2697	46.4161	68.3458	56.8236	56.2246	53.3014	49.4684	49.8609	-0.12112	4.63513	0.409492	0.0801616	4.48458	0.62447
1093	CMH097C	BAM79780.1	hypothetical protein, conserved	-	-	-	-	-	10		42.3006	45.2046	47.015	118.681	130.46	112.335	83.7857	89.5924	83.1689	-1.15954	6.53037	1.76717e-48	-0.715763	6.18485	2.86124e-16
1094	CMH100C	BAM79781.1	probable trehalase	-	-	-	-	-	0		76.7139	78.3539	78.3219	196.305	194.142	199.973	171.069	182.891	139.736	-1.07357	7.85124	9.48522e-79	-0.863607	7.66288	7.24541e-18
1095	CMH101C	BAM79782.1	hypothetical protein	-	-	-	-	-	0		44.587	49.5408	47.9272	56.531	59.6036	56.1738	78.6454	78.8428	77.4955	-0.0130192	6.90402	0.895742	-0.510057	7.13332	1.4144e-10
1096	CMH102C	BAM79783.1	similar to splicing factor 3a, subunit 2	-	-	-	-	-	0		20.6428	22.1267	20.4472	5.55583	3.84454	5.16521	39.4969	29.2933	40.9974	2.36659	2.54744	9.62665e-22	-0.579402	3.61894	0.00119158
1097	CMH103C	BAM79784.1	similar to short-chain dehydrogenase	-	-	-	-	-	0		167.088	185.169	184.709	221.155	253.906	221.511	122.267	120.318	96.5049	-0.109003	7.29958	0.167467	0.881043	6.81741	4.02979e-19
1098	CMH105C	BAM79785.1	hypothetical protein, conserved	-	-	-	-	-	0		109.849	108.656	122.147	126.889	125.326	128.083	204.377	205.04	180.615	0.106709	7.47731	0.124742	-0.575567	7.80452	8.61481e-11
1099	CMH106C	BAM79786.1	hypothetical protein	-	-	-	-	-	0		27.7184	24.7778	22.7923	37.2074	34.5389	30.2079	19.288	19.8683	22.9706	-0.168973	6.55531	0.0797938	0.492712	6.19013	2.72209e-06
1100	CMH107C	BAM79787.1	ubiquinone biosynthesis protein COQ7	-	-	-	-	-	1		26.8342	25.0466	25.3448	55.2362	52.4195	48.2835	38.4665	39.844	43.9377	-0.745505	4.75887	2.84445e-10	-0.44703	4.52494	0.000473652
1101	CMH109C	BAM79788.1	raptor	-	-	-	-	-	0		74.0027	64.6947	70.4021	70.141	71.8835	55.7595	74.0766	73.9268	63.5358	0.348886	8.23793	1.60769e-05	0.200227	8.26181	0.0391904
1102	CMH110C	BAM79789.1	hypothetical protein	-	-	-	-	-	0		51.8599	55.3446	51.1452	2.41495	2.17244	2.08479	2.23185	2.82954	2.43697	4.82736	5.81572	4.96773909316791e-313	4.607	5.80218	4.83663e-276
1103	CMH111C	BAM79790.1	similar to 4-hydroxybenzoyl-CoA thioesterase	-	-	-	-	-	0		135.852	125.56	129.319	84.9465	90.5844	91.302	87.8306	81.1768	84.5159	0.816616	6.08176	1.78851e-23	0.841798	6.03351	1.28381e-22
1104	CMH114C	BAM79791.1	similar to FKBP-type peptidyl-prolyl cis-trans isomerase	-	-	-	-	-	1		124.533	117.325	124.914	141.325	140.437	138.072	133.191	110.627	144.818	0.0715796	7.09519	0.296597	0.132723	7.02055	0.227399
1105	CMH115C	BAM79792.1	2-C-methyl-D-erythritol 4-phosphate cytidylyltransferase	-	-	-	-	-	0		120.216	101.324	117.151	200.035	195.954	174.216	145.081	131.982	167.458	-0.483196	7.06319	1.78557e-10	-0.176118	6.84219	0.114137
1106	CMH116C	BAM79793.1	similar to indigoidine systhesis protein IdgA	-	-	-	-	-	0		22.1666	21.2862	24.6904	27.9973	28.7246	22.246	18.4654	19.6728	19.4441	0.0557359	5.57713	0.665777	0.458238	5.34346	1.151e-05
1107	CMH117C	BAM79794.1	RNA polymerase II second largest subunit	-	-	-	-	-	0		128.422	114.361	115.848	154.224	155.612	139.238	132.094	138.586	123.101	-0.0570638	8.64664	0.393484	0.0818774	8.53179	0.40712
1108	CMH119C	BAM79795.1	20S core proteasome subunit beta 4	-	-	-	-	-	0		129.805	130.431	134.745	216.636	210.809	196.278	172.952	165.674	145.535	-0.392625	6.52075	6.45921e-08	-0.075678	6.29952	0.47397
1109	CMH120C	BAM79796.1	hypothetical protein, conserved	-	-	-	-	-	0		35.0199	35.6451	44.126	59.8194	61.5235	52.0697	41.049	48.6907	40.2454	-0.328072	6.10029	0.00173059	0.0364531	5.85786	0.808753
1110	CMH121C	BAM79797.1	cystathionine beta-lyase	-	-	-	-	-	0		99.1617	100.006	99.8327	157.523	161.344	175.454	91.3031	90.2976	110.783	-0.460453	7.38826	4.13079e-11	0.247521	6.9699	0.0116025
1111	CMH122C	BAM79798.1	similar to DNA invertase	-	-	-	-	-	0		602.629	588.769	521.836	472.214	512.481	553.208	473.785	512.172	488.55	0.420775	7.20599	4.63145e-07	0.432914	7.15808	4.80673e-07
1112	CMH123C	BAM79799.1	hypothetical protein	-	-	-	-	-	10		46.9428	47.9295	49.127	41.2336	42.1325	39.0458	42.5995	43.293	52.5861	0.50042	6.03889	3.76665e-10	0.270617	6.1003	0.0103622
1113	CMH126C	BAM79800.1	eukaryotic translation initiation factor eIF-3 subunit C	-	-	-	-	-	0		126.576	117.863	124.075	168.301	172.029	176.083	128.065	114.057	162.776	-0.221071	8.58862	0.000131167	0.0799223	8.38795	0.558812
1114	CMH127C	BAM79801.1	hypothetical protein	-	-	-	-	-	0		167.22	160.626	154.826	126.48	129.279	115.089	163.749	175.019	182.505	0.647455	8.8399	5.15612e-31	0.10534	9.03382	0.251928
1115	CMH128C	BAM79802.1	cyclin dependent kinase, B-type	-	-	CMGC_CDK-Pl	-	-	0		199.277	211.553	186.524	212.139	228.597	226.597	131.99	121.019	139.592	0.105853	7.6182	0.14489	0.821797	7.2684	9.78425e-21
1116	CMH129C	BAM79803.1	hypothetical protein	-	-	-	-	-	0		31.1819	27.8359	23.9926	16.3152	18.9039	17.3853	193.804	184.122	196.705	0.925649	3.27819	5.27247e-07	-2.57022	5.44953	2.87911e-112
1117	CMX053C	-	Uncharacterised protein	-	-	-	-	-	0		19.5932	39.4011	26.0237	16.8527	12.1103	18.0782	49.7661	41.7701	25.7548	1.09236	1.56836	0.000936578	-0.24741	2.09886	0.467065
1118	CMH131C	BAM79804.1	similar to basal transcription factor ABT1	-	-	-	-	-	0		88.6962	93.7328	102.752	113.076	117.833	118.855	97.2727	95.1635	90.9395	-0.0295298	6.21962	0.77928	0.225677	6.04881	0.0201109
1119	CMH132C	BAM79805.1	succinyl-CoA synthetase alpha chain	-	-	-	-	-	0		133.486	137.9	131.892	223.872	221.008	188.718	187.573	193.131	183.839	-0.384339	7.27096	5.15654e-08	-0.268808	7.15925	0.000641913
1120	CMH133C	BAM79806.1	hypothetical protein, conserved	-	-	-	-	-	0		481.88	469.01	465.334	325.838	327.688	314.467	558.821	550.303	535.078	0.815398	8.32206	9.71699e-55	0.0014337	8.63251	0.992804
1121	CMX054C	-	hypothetical protein	-	-	-	-	-	0		33.5345	34.28	36.0328	43.4779	48.4412	46.0896	38.7069	44.7885	45.2831	-0.144214	4.00932	0.388093	-0.0982047	3.93882	0.59878
1122	CMH135C	BAM79807.1	unknown transcriptional coactivator	-	-	-	-	-	0		115.856	110.819	112.468	168.865	186.979	181.007	158.674	150.13	155.915	-0.396059	6.65627	1.29458e-07	-0.237263	6.51954	0.00490961
1123	CMH137C	BAM79808.1	similar to pyrroline-5-carboxylate reductase	-	-	-	-	-	0		92.1733	80.9051	101.379	99.1997	97.1633	97.3754	98.0896	89.9901	101.185	0.168506	6.37124	0.0689654	0.140899	6.34055	0.198133
1124	CMH138C	BAM79809.1	pantoate--beta-alanine ligase	-	-	-	-	-	0		57.9494	64.4787	63.1626	106.345	111.661	101.378	97.2828	89.7618	83.8121	-0.517651	6.21935	2.21439e-10	-0.328247	6.06119	0.000831459
1125	CMH139C	BAM79810.1	hypothetical protein	-	-	-	-	-	0		88.8226	69.9256	81.888	99.5604	110.159	127.753	143.769	122.863	131.799	-0.222301	5.45495	0.10125	-0.507344	5.57191	7.21278e-06
1126	CMH285C	BAM79811.1	hypothetical protein	-	-	-	-	-	0		28.8593	21.4246	27.5081	28.5293	42.2039	38.4873	24.1943	28.9526	31.4529	-0.220689	4.45933	0.221816	0.09431	4.24816	0.603186
1127	CMH140C	BAM79812.1	hypothetical protein	-	-	-	-	-	12		78.7483	84.4735	81.2266	97.891	89.681	86.4948	84.3884	77.4276	78.3027	0.101294	7.96835	0.119102	0.242743	7.857	0.00459711
1128	CMH142C	BAM79813.1	hypothetical protein	-	-	-	-	-	0		152.411	151.208	168.763	251.654	274.167	290.897	183.993	183.345	166.185	-0.52508	7.50238	4.96042e-12	0.0414441	7.14529	0.68405
1129	CMH143C	BAM79814.1	hypothetical protein	-	-	-	-	-	1		0.57911	0.642518	0.615339	0.613057	0.954507	0.915998	0	0	1.44995	-0.160807	-0.553711	1	0.453585	-0.762265	1
1130	CMH144C	BAM79815.1	1,4-alpha-Glucan branching enzyme	-	-	-	-	-	0		189.72	178.15	193.101	269.498	259.704	267.367	159.991	142.4	180.091	-0.240101	8.92792	1.79426e-05	0.433466	8.55506	1.23843e-05
1131	CMH286C	BAM79816.1	chloroplast ribosomal protein L10	-	-	-	-	-	0		430.969	405.365	440.827	480.761	519.655	498.432	502.479	468.657	576.711	0.0353578	8.13461	0.60106	-0.0613241	8.13857	0.581189
1132	CMH145C	BAM79817.1	hypothetical protein	-	-	-	-	-	0		172.727	151.927	159.248	214.208	216.858	231.101	221.306	190.619	227.382	-0.187238	8.7423	0.00514954	-0.185459	8.6957	0.0643668
1133	CMH146C	BAM79818.1	polyribonucleotide nucleotidyltransferase	-	-	-	-	-	0		96.9541	94.6701	106.245	141.272	148.056	148.077	127.095	109.495	139.213	-0.28862	8.1227	4.02646e-06	-0.119179	7.98544	0.283778
1134	CMH148C	BAM79819.1	hypothetical protein	-	-	-	-	-	0		982.064	1042.63	876.754	5.47895	5.0777	4.2881	1.25198	1.71952	4.81311	7.87016	8.7261	0	8.71297	8.68615	0
1135	CMX055C	-	hypothetical protein	-	-	-	SP(Sec/SPI)	-	0		335.845	283.984	365.373	16.4048	16.4407	18.5948	8.14354	10.4943	20.8714	4.5212	6.66776	4.8298e-291	4.83585	6.62765	2.72364e-168
1136	CMH150C	BAM79820.1	hypothetical protein, conserved	-	-	-	-	-	0		64.2091	64.4298	68.226	105.958	90.0086	104.798	64.2229	64.9046	65.7241	-0.346936	5.70066	0.0007694	0.230451	5.35116	0.022738
1137	CMX056C	-	40S ribosomal protein	-	-	-	-	-	2		33.767	41.627	31.8929	62.2253	59.7786	50.1135	40.2364	48.476	43.2116	-0.417699	3.49506	0.0225699	-0.0880521	3.26445	0.712962
1138	CMH153C	BAM79821.1	probable leucine aminopeptidase	-	-	-	-	-	0		58.4128	61.9599	63.2364	109.113	109.024	108.203	101.551	98.3858	109.195	-0.564447	7.08366	2.57832e-18	-0.535855	7.01874	9.12126e-11
1139	CMH154C	BAM79822.1	20S core proteasome subunit beta 1	-	-	-	-	-	0		83.8813	77.0518	86.4617	125.336	135.612	117.568	139.321	142.054	121.297	-0.345461	6.20085	4.10836e-05	-0.484591	6.23384	3.40893e-07
1140	CMH155C	BAM79823.1	probable ATP-dependent DNA helicase RecQ	-	-	-	-	-	0		44.3079	46.9665	41.3896	66.0722	63.1172	55.3944	53.8323	59.0432	44.566	-0.20932	6.93432	0.0104426	-0.0295784	6.79351	0.828292
1141	CMH156C	BAM79824.1	hypothetical protein, conserved	-	-	-	-	-	0		108.013	112.342	105.766	120.703	119.276	116.726	105.95	103.22	93.2435	0.136517	7.30074	0.0328466	0.326264	7.16835	0.000119857
1142	CMH157C	BAM79825.1	hypothetical protein, conserved	-	-	-	-	-	1		41.5449	41.8668	36.626	53.3908	50.8334	58.1564	41.9837	45.9425	46.1496	-0.171129	5.27075	0.150638	0.0552057	5.10583	0.67604
1143	CMH158C	BAM79826.1	hypothetical protein, conserved	-	-	-	-	-	2		138.837	131.214	129.91	104.414	103.083	88.635	114.528	124.429	103.019	0.701338	7.21474	2.34707e-25	0.443141	7.27913	5.78008e-07
1144	CMH159C	BAM79827.1	eukaryotic translation initiation factor eIF-3 subunit G	-	-	-	-	-	0		295.67	288.378	291.066	233.728	236.057	231.967	213.426	221.387	219.183	0.584667	7.93819	3.16803e-28	0.636543	7.87473	1.29552e-16
1145	CMH161C	BAM79828.1	hypothetical protein	-	-	-	-	-	6		980.273	1119.53	1196.87	1.51242	1.34559	1.2913	0	0.21096	0.613209	9.86926	8.76259	0	11.9849	8.72423	0
1146	CMH162C	BAM79829.1	hypothetical protein, conserved	CPP	-	-	-	-	0		80.9559	81.2923	75.5106	91.2371	88.8176	82.9755	63.2966	63.4265	73.8216	0.121008	7.62007	0.0554677	0.461297	7.42078	2.46696e-07
1147	CMH163C	BAM79830.1	hypothetical protein	-	-	-	-	-	0		62.0115	51.3208	47.8622	101.57	85.008	86.4773	61.7943	57.6248	72.4218	-0.492136	5.72596	1.85028e-05	-0.0343148	5.42192	0.837566
1148	CMH164C	BAM79831.1	hypothetical protein	-	-	-	-	-	0		20.6604	18.6489	18.3916	40.5656	40.6769	30.5956	41.507	40.9008	44.2387	-0.684916	6.36969	3.67583e-11	-0.916855	6.46847	3.5037e-26
1149	CMH165C	BAM79832.1	hypothetical protein	-	-	-	-	-	0		35.7687	35.0827	31.1869	44.6597	41.7975	40.1112	31.2777	28.8007	26.9648	-0.0440327	6.17446	0.658772	0.447938	5.89493	8.37992e-06
1150	CMH166C	BAM79833.1	DNA gyrase subunit B	-	-	-	-	-	0		111.992	106.687	113.237	174.353	168.422	169.632	151.481	139.523	163.208	-0.360339	8.15676	7.63934e-11	-0.236264	8.04163	0.00973857
1151	CMH168C	BAM79834.1	pre-mRNA splicing factor PRP8	-	-	-	-	-	0		31.8676	26.7014	28.4653	32.4112	33.9116	33.1384	37.9407	36.0584	31.7681	0.0742646	7.55477	0.332828	-0.0637038	7.57918	0.558202
1152	CMH170C	BAM79835.1	probable class II DNA photolyase	-	-	-	-	-	1		109.12	105.535	102.864	77.4663	78.7716	65.1235	81.2621	76.6641	75.0766	0.78836	7.09139	1.09898e-28	0.663955	7.09883	4.15569e-18
1153	CMH172C	BAM79836.1	hypothetical protein	-	-	-	-	-	0		140.487	137.831	138.055	187.411	185.978	167.192	231.536	218.465	222.112	-0.109473	7.40515	0.0893798	-0.473873	7.5619	7.30423e-10
1154	CMH173C	BAM79837.1	similar to mitochondrial uncoupling protein	-	-	-	-	-	0		62.3817	61.764	66.2844	114.917	109.027	90.125	85.3925	89.6963	84.6125	-0.453833	6.23949	1.23397e-06	-0.231225	6.06483	0.0105018
1155	CMH174C	BAM79838.1	hypothetical protein	-	-	-	-	-	2		21.2689	23.0972	27.1194	33.1595	32.4358	28.7485	38.2704	39.7049	36.9862	-0.134041	5.98903	0.227004	-0.469596	6.13164	4.72553e-06
1156	CMH176C	BAM79839.1	similar to synaptobrevin-type protein transport protein	-	-	-	-	-	1	SNARE: VAMP71	246.689	272.93	271.22	314.066	309.21	309.425	315.838	328.42	329.568	0.0272107	7.52306	0.709263	-0.0842721	7.53551	0.362702
1157	CMH177C	BAM79840.1	similar to fructose-2,6-bisphosphatase	-	-	-	-	-	0		254.413	261.111	255.549	267.901	269.447	258.103	246.424	264.361	230.08	0.221174	7.43682	0.000161833	0.274454	7.36853	0.00115746
1158	CMH178C	BAM79841.1	similar to GTPase-activating protein	-	-	-	-	-	0		121.962	119.44	110.879	202.29	188.927	212.412	104.13	106.495	129.201	-0.511764	6.73142	2.23739e-10	0.266772	6.2711	0.0126815
1159	CMH179C	BAM79842.1	similar to nucleoporin 155kD	-	-	-	-	-	3		52.091	53.0759	53.1482	66.7661	68.5826	62.6725	61.5536	57.8634	61.6348	-0.0562057	7.9155	0.356466	0.0229632	7.83035	0.819253
1160	CMH182C	BAM79843.1	similar to ubiquitin specific protease	-	-	-	-	-	0		31.6588	31.0381	34.3768	46.9657	56.0235	43.4047	41.8861	42.1599	39.887	-0.324514	6.80498	0.000394214	-0.135541	6.65481	0.127308
1161	CMH183C	BAM79844.1	small GTP-binding protein of Rho family	-	-	-	-	-	0		232.543	230.463	215.489	287.575	269.933	290.898	122.664	120.061	141.658	-0.0570059	7.32927	0.449188	1.03499	6.82053	3.59676e-32
1162	CMH185C	BAM79845.1	hypothetical protein	-	-	-	-	-	0		119.352	121.609	119.033	1.56801	1.11359	2.05512	62.3946	69.6202	56.4477	6.49796	6.94752	0	1.15062	7.45678	3.75176e-40
1163	CMH186C	BAM79846.1	hypothetical protein	-	-	-	-	-	0		23.5802	31.0911	24.6923	39.5541	40.0548	28.9492	27.0048	30.496	38.6749	-0.183974	5.34929	0.243619	-0.0644536	5.24047	0.753503
1164	CMH187C	BAM79847.1	similar to shaggy-related protein kinase	-	-	CMGC_CDKL-Cr	-	-	0		60.4711	55.0501	57.2147	65.3589	58.7026	65.4012	60.4672	57.5512	55.9034	0.132445	5.99596	0.166612	0.20864	5.91536	0.0280289
1165	CMH188C	BAM79848.1	hypothetical protein, conserved	-	-	-	-	-	0		125.549	115.552	125.217	137.892	139.367	147.284	146.399	120.186	145.313	0.0529567	7.09936	0.50083	0.0477485	7.05707	0.673365
1166	CMH189C	BAM79849.1	hypothetical protein, conserved	-	-	-	-	-	0		59.7931	59.4061	53.1243	95.8412	94.8409	83.3558	48.2407	51.1542	50.9175	-0.401705	6.02143	7.54285e-06	0.412707	5.55741	4.36594e-05
1167	CMH190C	BAM79850.1	similar to histidine triad (HIT) protein	-	-	-	-	-	0		180.682	165.127	171.987	221.314	232.582	229.305	170.3	189.453	189.654	-0.13305	6.67611	0.0807204	0.130319	6.49596	0.16956
1168	CMH192C	BAM79851.1	unknown zinc finger protein	C2H2	-	-	-	-	0		160.969	136.012	153.123	241.604	237.472	228.284	122.719	109.381	218.679	-0.385287	8.24487	1.40699e-09	0.212577	7.88866	0.338182
1169	CMH194C	BAM79852.1	similar to translational activator GCN1	-	-	-	-	-	2		27.3906	27.1144	26.0866	21.3022	22.337	19.0124	80.3386	85.4377	71.3115	0.63083	7.58566	3.64796e-24	-1.33966	8.65098	6.28171e-51
1170	CMH195C	BAM79853.1	chromatin remodeling complex SWI/SNF component, Snf2	-	SNF2	-	-	-	0		40.1271	36.0569	38.0926	46.4939	46.1276	32.735	45.2487	48.4959	36.8312	0.136261	7.07145	0.226712	0.0252931	7.0817	0.850051
1171	CMH197C	BAM79854.1	mitochondrial F-type ATPase F1 subunit beta, precursor	-	-	-	-	-	0		448.97	425.157	466.491	520.524	519.411	519.636	528.059	550.88	571.72	0.0475896	9.50618	0.42397	-0.083897	9.52761	0.359063
1172	CMH198C	BAM79855.1	box H/ACA snoRNP component Nop10p	-	-	-	-	-	0		8.13872	7.02321	6.72613	16.2743	15.8987	8.58219	11.2293	11.2166	14.4906	-0.615671	1.01189	0.151998	-0.534023	0.922559	0.279177
1173	CMH199C	BAM79856.1	hypothetical protein	-	-	-	-	-	0		113.452	123.674	112.723	108.857	115.325	113.958	79.9455	87.8408	97.0258	0.314474	6.91661	2.00187e-05	0.616324	6.7445	3.937e-11
1174	CMH200C	BAM79857.1	similar to V-type ATPase V1 subunit G	-	-	-	-	-	0		95.5169	95.2759	94.1733	90.4211	90.3227	94.9107	126.489	126.734	125.554	0.313162	4.93144	0.00498175	-0.193973	5.14522	0.0718709
1175	CMH201C	BAM79858.1	hypothetical protein, conserved	-	-	-	-	-	0		170.838	170.188	171.339	203.646	201.709	175.175	129.161	127.199	130.171	0.0871733	7.42571	0.206334	0.622989	7.1426	3.6609e-17
1176	CMH202C	BAM79859.1	probable isoprenylcysteine methyltransferase	-	-	-	-	-	3		59.3587	63.6093	55.0728	66.5167	70.9517	65.0358	66.3547	67.9396	67.5677	0.0801116	5.03168	0.525022	0.0339439	5.01097	0.810536
1177	CMH204C	BAM79860.1	similar to phosphatidic acid-preferring phospholipase A1	-	-	-	-	-	1		97.6138	98.0432	92.4222	117.669	123.661	117.14	111.387	115.574	96.7023	-0.0489644	7.91417	0.440569	0.0492095	7.81962	0.643963
1178	CMH205C	BAM79861.1	hypothetical protein, conserved	-	-	-	-	-	0		130.194	130.025	123.552	173.106	158.151	135.937	103.77	98.4218	93.8954	-0.0160004	6.84196	0.882596	0.591893	6.51797	1.49814e-12
1179	CMH206C	BAM79862.1	hypothetical protein, conserved	-	-	-	-	-	0		182.606	159.682	161.653	146.184	153.397	160.881	282.252	284.126	253.003	0.396253	6.79805	9.1445e-07	-0.483525	7.20758	3.90902e-08
1180	CMH207C	BAM79863.1	probable peptidylprolyl isomerase	-	-	-	-	-	0		612.335	561.93	506.932	602.921	572.725	594.35	467.812	457.542	348.35	0.191531	9.81334	0.0071108	0.617591	9.58455	1.3226e-07
1181	CMH208C	BAM79864.1	hypothetical protein, conserved	-	SOH1	-	-	-	0		188.838	162.289	171.936	442.729	460.656	424.26	343.214	373.967	254.418	-1.07532	7.04749	6.25922e-56	-0.67535	6.7351	1.20933e-07
1182	CMH209C	BAM79865.1	heme oxygenase	-	-	-	-	-	0		1176.59	1104.01	1170.75	2340.86	2437.66	2594.2	2102.36	2151.28	2208.15	-0.830187	10.3476	2.33914e-42	-0.688399	10.2126	4.84049e-19
1183	CMH210C	BAM79866.1	similar to peptidyl-prolyl cis-trans isomerase Ess1p	-	-	-	-	-	0		150.125	164.763	153.342	209.849	220.937	220.43	192.963	205.734	191.22	-0.210612	7.66815	0.00133171	-0.116887	7.57267	0.193236
1184	CMH212C	BAM79867.1	probable 5-formyltetrahydrofolate cyclo-ligase	-	-	-	-	-	0		142.554	134.393	129.875	154.109	157.245	150.612	125.268	141.103	112.785	0.0836579	6.29247	0.325733	0.319063	6.13599	0.00194053
1185	CMH214C	BAM79868.1	hypothetical protein, conserved	-	-	-	-	-	0		42.9024	39.9164	37.869	71.3445	66.2587	69.4632	78.7486	72.4539	85.4263	-0.511971	5.5787	8.50133e-08	-0.754219	5.67889	5.36756e-13
1186	CMH215C	BAM79869.1	Sm protein E	-	-	-	-	-	0		68.2066	63.3698	81.901	71.0307	77.9934	63.7367	59.4689	73.9396	58.3127	0.272784	4.27008	0.0734862	0.370542	4.18227	0.0184057
1187	CMH216C	BAM79870.1	hypothetical protein	-	-	-	-	-	0		138.212	150.027	151.724	143.544	149.919	127.02	347.809	396.222	207.582	0.33258	7.83914	6.88321e-07	-0.895246	8.47226	4.49515e-07
1188	CMH218C	BAM79871.1	40S ribosomal protein S4	-	-	-	-	-	0		458.846	421.121	451.481	810.617	797.591	863.191	406.616	376.314	569.742	-0.627119	8.66127	3.01256e-24	0.192638	8.17195	0.18224
1189	CMH220C	BAM79872.1	retromer component VPS35	-	-	-	-	-	1		110.464	114.495	113.513	146.739	153.579	141.605	137.268	148.344	124.553	-0.118245	8.37735	0.0396018	-0.0602231	8.30214	0.558688
1190	CMH221C	BAM79873.1	similar to PUA domain containing RNA binding protein MCT-1	-	-	-	-	-	0		55.322	66.6105	73.1447	105.483	93.9466	97.117	65.9999	63.6807	75.2377	-0.340581	5.27247	0.00558198	0.141926	4.96893	0.330398
1191	CMH222C	BAM79874.1	TATA-box binding protein-associated factor 11	-	-	-	-	-	0		104.114	96.389	97.6233	86.495	89.7797	78.1598	93.208	98.3508	79.2388	0.496499	6.32262	2.32898e-10	0.356778	6.34215	0.000323738
1192	CMH223C	BAM79875.1	hypothetical protein	-	-	-	-	-	1		32.0616	36.5602	20.819	40.5407	32.2942	19.7217	21.1129	28.5372	18.7307	0.216713	2.41889	0.477731	0.598924	2.20892	0.0286203
1193	CMH224C	BAM79876.1	mitochondrial ribosomal protein L13 precursor	-	-	-	-	-	0		55.6723	53.4365	66.0337	92.6526	99.5855	89.2876	61.6778	59.4183	64.314	-0.417618	5.44279	9.52309e-05	0.133738	5.09814	0.301927
1194	CMH226C	BAM79877.1	eukaryotic translation elongation factor 1 alpha (eEF-1a)	-	-	-	-	-	0		2533.78	2561.05	2674.71	2700.94	2827.42	2977.77	2375.82	2351.72	2437.08	0.134366	11.5942	0.0320768	0.333497	11.4577	1.77598e-05
1195	CMH227C	BAM79878.1	probable ubiquitin conjugating enzyme E2	-	-	-	-	-	0		163.33	155.822	162.03	157.093	145.059	149.622	165.071	160.357	141.862	0.356925	6.59182	8.12941e-07	0.260341	6.5934	0.00377008
1196	CMH229C	BAM79879.1	probable sulfate permease	-	-	-	-	-	11		259.57	260.772	255.42	193.704	201.505	205.755	171.188	194.237	160.792	0.63389	8.73771	2.77573e-30	0.776774	8.63971	2.92584e-18
1197	CMH230C	BAM79880.1	hypothetical protein, conserved	-	-	-	-	-	0		30.5654	32.2972	34.381	61.04	62.0048	56.1975	48.5338	49.994	55.392	-0.61619	5.91929	1.64649e-12	-0.448159	5.76914	9.85852e-06
1198	CMH231C	BAM79881.1	hypothetical protein, conserved	-	-	-	-	-	0		61.1308	58.3383	59.2016	82.3636	79.3066	65.138	79.2235	91.2453	77.0636	-0.0758404	7.13144	0.37773	-0.253579	7.18097	0.00543395
1199	CMH232C	BAM79882.1	probable adenylate kinase	-	-	-	-	-	0		123.126	118.327	126.333	120.444	119.391	145.8	77.9166	65.3593	73.1391	0.195408	6.39374	0.0549007	0.982951	6.02671	1.35886e-26
1200	CMH233C	BAM79883.1	probable tRNA splicing endonuclease subunit Sen34	-	-	-	-	-	0		38.8269	35.7489	37.2449	64.5088	73.3285	67.1003	52.2011	55.74	52.1171	-0.606033	5.84907	1.49177e-11	-0.300087	5.61973	0.00211247
1201	CMH234C	BAM79884.1	hypothetical protein, conserved	-	-	-	-	-	10		21.2511	20.1667	23.6375	55.2369	50.4783	55.3075	31.0336	25.5178	40.8453	-1.04179	5.92933	4.71468e-28	-0.367098	5.45424	0.0278372
1202	CMH235C	BAM79885.1	ATP-binding cassette, sub-family A	-	-	-	-	-	7		49.8182	46.1807	46.6704	66.7814	59.2114	55.0196	70.0152	74.5288	64.3002	-0.0759457	7.08043	0.355396	-0.332424	7.17369	0.000121835
1203	CMH236C	BAM79886.1	hypothetical protein, conserved	-	-	-	-	-	3		73.6495	75.6966	82.5323	122.413	118.796	114.004	99.3346	109.579	106.873	-0.349495	6.36531	7.76466e-06	-0.23043	6.25155	0.0145263
1204	CMH237C	BAM79887.1	zinc finger protein	C2H2	-	-	-	-	0		88.3087	89.9418	90.2813	101.448	104.688	105.458	127.992	135.334	109.924	0.0508879	5.69115	0.615679	-0.257456	5.81009	0.0157912
1205	CMH238C	BAM79888.1	similar to glucose-6-phosphate/phosphate translocator	-	-	-	-	-	10		166.514	158.162	153.303	103.283	88.6432	92.7011	87.7595	89.4422	77.5124	1.01368	6.80331	1.10669e-41	1.12583	6.72753	3.7717e-41
1206	CMH239C	BAM79889.1	hypothetical protein	-	-	-	-	-	0		6682.04	6878.21	6540.94	4392.69	4461.54	4876.16	5587.13	6021	5829.34	0.814822	11.5705	6.1597e-39	0.421871	11.6812	8.96178e-08
1207	CMH240C	BAM79890.1	hypothetical protein	-	-	-	-	-	0		95.9392	110.192	118.453	111.576	135.116	133.227	49.5754	39.1077	38.5687	0.0369734	4.69999	0.824019	1.56966	4.06554	9.21276e-25
1208	CMH241C	BAM79891.1	hypothetical protein, conserved	-	-	-	-	-	0		36.1075	35.985	34.0167	32.8905	32.0635	28.6669	37.443	34.6095	27.6469	0.447441	5.57007	1.30854e-06	0.30951	5.59074	0.0113642
1209	CMH242C	BAM79892.1	oxysterol binding protein	-	-	-	-	-	0		62.7592	56.7429	61.3712	54.5396	53.2425	46.6145	51.5418	55.5314	46.9652	0.496057	7.28249	3.91249e-13	0.448793	7.26009	3.09365e-07
1210	CMH245C	BAM79893.1	DNA repair helicase rad25	-	-	-	-	-	0		70.1955	68.921	70.3285	93.4665	96.5489	84.1374	95.0079	92.2646	83.8018	-0.121035	7.61381	0.0549805	-0.154844	7.58624	0.0730427
1211	CMH246C	BAM79894.1	probable DNA repair protein SPR18	-	-	-	-	-	0		33.0868	27.5894	29.9776	46.1333	49.2469	43.2527	45.0448	44.1478	46.3332	-0.344449	7.08771	5.25991e-06	-0.362862	7.05082	2.52505e-05
1212	CMH248C	BAM79895.1	hypothetical protein	-	-	-	-	-	0		46.1265	47.9864	49.3789	52.8489	53.9079	47.1237	57.2001	51.4826	52.7047	0.165956	7.0013	0.020088	0.0475005	7.01556	0.623384
1213	CMH249C	BAM79896.1	hypothetical protein	-	-	-	-	-	0		483.06	478.667	468.065	0.360378	0.374064	0.598287	0.128098	0.703744	0.454579	10.2775	8.40066	0	10.2537	8.36499	0
1214	CMH250C	BAM79897.1	cytochrome-b5 reductase	-	-	-	-	-	0		80.2308	84.7053	90.6343	110.146	123.794	110.251	94.0026	93.9282	113.169	-0.163222	6.45091	0.0553471	-0.0218767	6.33101	0.875112
1215	CMH251C	BAM79898.1	similar to tRNA-pseudouridine synthase I	-	-	-	-	-	0		85.2836	88.218	86.665	92.534	96.4652	81.6023	63.097	67.8213	63.2793	0.210612	7.43715	0.00162562	0.638088	7.20805	2.93852e-16
1216	CMH252C	BAM79899.1	hypothetical protein	-	-	-	-	-	0		5.31599	6.06656	4.51885	9.56693	6.5089	7.60767	5.31524	4.63131	5.09581	-0.311471	3.71508	0.109799	0.295536	3.35416	0.132293
1217	CMX057C	-	hypothetical protein	-	-	-	-	-	0		102.091	101.828	86.0152	155.563	139.375	152.238	115.83	82.6076	98.6297	-0.359518	5.1455	0.00203741	0.18468	4.80921	0.24337
1218	CMH254C	BAM79900.1	hypothetical protein	-	-	-	-	-	0		3554.73	3507.72	3471.31	4128.5	4236.44	4552.31	3288.61	3418.67	3466.39	-0.0293469	10.6545	0.66989	0.266721	10.4674	0.00079995
1219	CMH255C	BAM79901.1	probable inositol monophosphatase inositol monophosphatase	-	-	-	-	-	0		216.225	195.826	191.66	258.816	259.773	250.484	296.409	285.923	272.022	-0.082286	7.7099	0.211658	-0.283733	7.77224	0.00109583
1220	CMH256C	BAM79902.1	squalene monooxygenase	-	-	-	-	-	3		109.897	104.929	107.295	169.122	175.419	168.221	126.126	123.995	145.338	-0.403988	7.4796	2.50144e-12	-0.0800575	7.25539	0.421503
1221	CMH258C	BAM79903.1	hypothetical protein	-	-	-	-	-	1		38.7171	43.5421	44.8792	75.6391	74.0639	81.6536	127.147	119.876	117.56	-0.600205	5.64558	4.5122e-09	-1.30385	6.06346	6.14955e-45
1222	CMH260C	BAM79904.1	WD-repeat protein	-	-	-	-	-	0		118.2	124.212	112.491	129.028	129.177	115.352	104.143	110.256	98.9688	0.192824	6.81759	0.0109845	0.396164	6.68108	4.2562e-06
1223	CMH261C	BAM79905.1	similar to ribose methyltransferase	-	-	-	-	-	0		139.505	127.299	142.642	155.427	156.112	169.843	116.773	109.043	102.184	0.0317377	7.42263	0.704977	0.537667	7.14644	1.55514e-10
1224	CMH262C	BAM79906.1	TATA-box binding protein-associated factor 1	-	-	-	-	-	0		54.1688	55.3155	55.5838	54.7456	56.9339	52.1884	64.4075	67.5111	66.2763	0.277104	7.94461	5.59955e-07	-0.0474547	8.05805	0.615691
1225	CMH263C	BAM79907.1	cyclophilin-type peptidyl-prolyl cis-trans isomerase	-	-	-	SP(Sec/SPI)	-	0		84.6033	84.0435	76.5685	60.6631	61.8859	64.3166	58.8586	55.4181	49.5082	0.657536	5.46038	1.40926e-11	0.801302	5.36489	2.98168e-14
1226	CMH264C	BAM79908.1	DNA replication licensing factor MCM3	-	-	-	-	-	0		109.467	120.478	100.851	203.079	202.45	186.278	142.836	134.222	158.824	-0.572243	8.48009	3.77895e-17	-0.181424	8.21201	0.085325
1227	CMH265C	BAM79909.1	hypothetical protein	-	-	-	-	-	0		65.3367	55.6021	52.5036	69.1667	68.1909	78.2807	67.1478	74.3118	73.6437	-0.0479163	5.36742	0.721766	-0.0934682	5.34598	0.469245
1228	CMH266C	BAM79910.1	hypothetical protein	-	-	-	-	-	0		70.4391	71.9958	65.1056	74.3128	81.1993	81.6541	73.1627	74.3873	73.0414	0.0731233	7.09631	0.365077	0.128534	7.02477	0.135284
1229	CMH268C	BAM79911.1	hypothetical protein	-	-	-	-	-	0		327.717	321.015	330.537	212.816	214.705	168.966	167.25	184.212	159.132	0.983457	7.21093	1.32334e-39	1.15609	7.11433	1.53654e-48
1230	CMH270C	BAM79912.1	hypothetical protein	-	-	-	-	-	0		51.005	62.0875	59.7335	68.0137	66.372	59.1897	57.1924	59.7852	57.499	0.102509	6.72952	0.276356	0.201788	6.63789	0.0419735
1231	CMH271C	BAM79913.1	threonine dehydratase, biosynthetic	-	-	-	-	-	1		50.7422	47.4881	54.0196	66.4283	70.8663	58.9191	88.8738	88.1821	89.3203	-0.0979399	6.47192	0.274569	-0.590142	6.70495	3.29848e-13
1232	CMH273C	BAM79914.1	similar to nuclear import protein NPL4	-	-	-	-	-	0		63.1337	63.7395	65.2842	85.2717	92.6297	84.1738	96.938	93.01	97.1443	-0.181079	6.53126	0.0171841	-0.362765	6.58595	8.24208e-06
1233	CMH274C	BAM79915.1	probable DNA photolyase	-	-	-	-	-	0		28.4183	32.6976	29.0777	41.9121	40.5679	37.9067	49.629	47.8688	42.4888	-0.151436	6.00432	0.112313	-0.417276	6.1073	3.95026e-05
1234	CMH275C	BAM79916.1	mitochondrial ribosomal protein L46	-	-	-	-	-	0		112.184	120.043	119.571	119.495	117.364	117.931	121.357	136.926	125.898	0.252878	6.66159	0.000549865	0.0884478	6.69737	0.352228
1235	CMH276C	BAM79917.1	hypothetical protein, conserved	-	-	-	-	-	3		59.6933	58.1196	61.8097	88.0181	92.6993	83.4998	54.3215	55.7197	62.2232	-0.289474	5.17299	0.00541297	0.274362	4.83457	0.0214904
1236	CMH277C	BAM79918.1	hypothetical protein, conserved	-	-	-	-	-	7		125.893	125.478	129.341	145.717	145.692	129.771	144.805	137.356	132.192	0.121246	7.05966	0.0782194	0.0951376	7.02839	0.27242
1237	CMH278C	BAM79919.1	hypothetical protein, conserved	-	-	-	-	-	1		70.4267	70.469	67.4882	102.902	105.016	99.8607	74.3419	71.7827	81.0525	-0.296195	7.8594	1.03113e-07	0.0916101	7.61084	0.322583
1238	CMH282C	BAM79920.1	similar to trefoil factor	-	-	-	-	-	0	KTH variants: T	28.4468	25.4585	29.5585	44.5892	45.2464	35.4659	71.4999	70.9909	62.9604	-0.316714	5.04006	0.0110887	-1.08005	5.47118	8.27311e-25
1239	CMH283C	BAM79921.1	similar to hedgehog protein	-	-	-	SP(Sec/SPI)	-	0	KTH variants: K+Hog	7.85315	6.95281	8.26016	45.0105	46.3711	45.9223	574.537	628.802	527.349	-2.30429	5.60773	5.18074e-112	-6.00951	8.97751	0
1240	CMI002C	BAM79922.1	copper-containing amine oxidase	-	-	-	-	-	0		43.0185	41.1455	42.2619	40.3385	48.2884	40.1811	109.475	90.3682	108.265	0.240993	6.09615	0.00917937	-1.06794	6.80844	2.28564e-30
1241	CMI004C	BAM79923.1	probable anion transporter	-	-	-	-	-	15		46.9957	41.6352	45.3148	97.4962	95.1868	83.3583	230.341	207.935	241.022	-0.774842	7.14818	1.68834e-27	-2.12539	8.08328	8.88792e-122
1242	CMI007C	BAM79924.1	hypothetical protein	-	-	-	SP(Sec/SPI)	-	0		314.041	280.032	289.866	1.93018	1.71727	2.60931	120.409	127.346	118.258	7.4003	9.10679	0	1.48843	9.50291	2.37523e-74
1243	CMI012C	BAM79925.1	retroelement, dead	-	-	-	-	-	0		2.1319	3.04114	2.26528	3.86893	1.00396	1.92692	2.75046	4.09241	3.05016	0.371555	0.553493	0.525022	-0.206113	0.75838	0.756132
1244	CMI013C	BAM79926.1	hypothetical protein	-	-	-	-	-	0		318.835	300.539	299.182	324.326	319.93	319.737	351.263	371.479	320	0.196531	8.41246	0.000456395	0.0339629	8.44657	0.75267
1245	CMI014C	BAM79927.1	hypothetical protein, conserved	-	-	-	-	-	0		71.2187	69.9351	70.4695	84.1952	83.2849	89.2358	84.9806	92.4006	69.7121	-0.0133968	7.48683	0.865969	-0.00619612	7.43814	0.966516
1246	CMI015C	BAM79928.1	L-asparaginase	-	-	-	-	-	0		224.896	233.358	198.504	195.198	202.892	205.62	159.684	163.911	109.674	0.387259	7.94178	4.13697e-08	0.818078	7.72515	7.32778e-10
1247	CMI016C	BAM79929.1	similar to 3,4-dihydroxy-5-hexaprenylbenzoate methyltransferase, mitochondrial	-	-	-	-	-	0		54.0137	63.2767	63.6385	67.1024	70.3489	58.9672	77.4737	77.6699	73.3464	0.147608	5.88052	0.163669	-0.121165	5.97401	0.267053
1248	CMI017C	BAM79930.1	similar to exosome complex exonuclease RRP40	-	-	-	-	-	0		54.6586	60.6433	69.6014	131.798	143.715	112.529	96.4715	89.6776	92.5379	-0.802094	6.01019	1.78566e-13	-0.375993	5.70004	0.000598456
1249	CMI018C	BAM79931.1	similar to U3 snoRNP component Utp14p	-	-	-	-	-	0		37.0872	38.6894	37.7344	96.0541	98.6125	98.4464	64.4457	60.0935	77.0307	-1.10318	7.39215	8.26815e-74	-0.612785	7.02499	9.14201e-10
1250	CMI020C	BAM79932.1	hypothetical protein, conserved	-	-	-	-	-	0		51.9885	49.8482	50.1857	68.5615	68.3827	60.4855	59.1649	58.7736	51.5287	-0.10958	7.80751	0.0812177	0.0605887	7.67551	0.53995
1251	CMI021C	BAM79933.1	hypothetical protein	-	-	-	-	-	0		70.8328	60.2694	58.4218	72.7127	67.3097	65.2906	62.4406	64.5112	66.1438	0.152426	5.89304	0.144607	0.190302	5.83064	0.0766845
1252	CMI022C	BAM79934.1	hypothetical protein, conserved	-	-	-	-	-	0		185.229	202.534	190.709	178.725	191.407	177.382	196.815	217.916	203.313	0.345771	8.51478	6.64869e-09	0.121176	8.57503	0.194674
1253	CMI023C	BAM79935.1	hypothetical protein	-	-	-	-	-	0		110.784	112.765	113.034	187.034	198.418	176.48	82.9912	82.4678	80.583	-0.472615	7.01809	5.88032e-13	0.668574	6.40986	7.4967e-17
1254	CMX058C	-	hypothetical protein	-	-	-	-	-	0		31.5195	22.6837	29.4181	59.0689	49.1433	47.6098	39.909	41.3849	29.434	-0.62586	3.81998	0.000165946	-0.179123	3.51029	0.361448
1255	CMI026C	BAM79936.1	similar to cyclin M2	-	-	-	-	-	4		49.6783	55.1177	58.6692	113.852	117.676	96.8527	93.5816	105.677	92.2899	-0.739096	7.29737	1.94521e-20	-0.618676	7.17436	2.04746e-11
1256	CMI027C	BAM79937.1	probable AAA ATPase associated with peroxisome biosynthesis PEX1	-	-	-	-	-	0		140.585	143.926	143.428	110.796	123.147	105.889	107.93	96.0176	77.6786	0.599786	8.40979	4.23431e-24	0.8213	8.28194	2.73416e-14
1257	CMI029C	BAM79938.1	probable C-14 sterol reductase	-	-	-	-	-	7		112.797	116.09	128.962	141.303	149.061	162.417	131.327	122.357	129.864	-0.0750178	7.19887	0.398013	0.11634	7.05745	0.204848
1258	CMI030C	BAM79939.1	hypothetical protein	-	-	-	-	-	0		49.2444	54.0099	54.1915	69.5303	74.0319	75.5433	61.9641	59.33	58.868	-0.211922	7.20469	0.0040128	0.0220286	7.03668	0.830404
1259	CMI031C	BAM79940.1	similar to VAMP-associated protein	-	-	-	-	-	1		154.297	154.693	145.547	173.897	172.043	161.228	167.664	167.804	172.574	0.10853	7.08832	0.111328	0.0557977	7.07004	0.531445
1260	CMI032C	BAM79941.1	hypothetical protein	-	-	-	-	-	0		38.1054	33.5073	32.0899	35.6186	40.312	32.0599	70.9309	69.5558	49.1243	0.211385	4.7066	0.117621	-0.650071	5.13665	2.02645e-05
1261	CMI034C	BAM79942.1	ubiquitin-activating enzyme E1	-	-	-	-	-	2		171.589	169.417	161.333	249.701	248.864	235.636	190.717	194.265	181.848	-0.280843	9.1298	8.71131e-08	0.042575	8.9153	0.653955
1262	CMI035C	BAM79943.1	hypothetical protein, conserved	-	-	-	-	-	0		99.7677	91.2018	91.412	123.735	124.722	112.803	110.083	113.598	127.209	-0.0873967	6.14207	0.3238	-0.09757	6.10149	0.3636
1263	CMX059C	-	hypothetical protein	-	-	-	-	-	3		90.9162	95.3854	99.8143	112.529	139.137	111.511	125.888	113.564	110.584	-0.0766831	5.86857	0.506023	-0.0732325	5.82163	0.509256
1264	CMX060C	-	hypothetical protein	-	-	-	-	-	1		115.83	125.956	132.262	75.0364	65.2215	90.5431	111.242	100.07	86.5706	0.95766	4.72538	4.43403e-12	0.547558	4.84881	1.21027e-05
1265	CMI038C	BAM79944.1	Mg-protoporphyrin O-methyltransferase	-	-	-	-	-	0		146.448	143.563	154.757	232.973	242.702	252.372	176.871	177.708	209.152	-0.445554	7.15961	1.06925e-10	-0.12652	6.9351	0.208202
1266	CMI040C	BAM79945.1	chloroplast ADP,ATP carrier protein	-	-	-	-	-	12		1048.08	997.751	1008.34	1170.93	1198.8	1001.67	994.159	1007.41	1061.69	0.125286	10.8544	0.0505696	0.21211	10.7686	0.00899825
1267	CMX061C	-	hypothetical protein	-	-	-	-	-	2		206.446	218.87	209.307	232.814	218.025	225.254	232.403	223.762	206.469	0.173787	6.82491	0.0175493	0.154941	6.79053	0.0816433
1268	CMI041C	BAM79946.1	guanylate kinase	-	-	-	-	-	0		41.4754	44.1881	35.6063	52.9206	59.4575	50.1074	53.6419	57.0657	56.3923	-0.155007	4.68389	0.274889	-0.247616	4.6888	0.0590938
1269	CMI042C	BAM79947.1	tyrosine--tRNA ligase	-	-	-	-	-	0		226.121	212.814	224.898	302.046	313.979	307.518	330.255	319.254	344.955	-0.210252	8.85402	0.000110097	-0.366703	8.89478	6.64393e-06
1270	CMI043C	BAM79948.1	hypothetical protein, conserved	-	-	-	-	-	0		148.203	153.509	155.896	147.06	161.318	164.503	149.691	156.163	138.196	0.217861	7.95814	0.00102177	0.260232	7.89459	0.00242364
1271	CMI044C	BAM79949.1	similar to vacuolar sorting protein SNF7	-	-	-	-	-	0	ESCRT3	175.967	173.564	176.895	176.633	167.807	189.282	154.338	151.315	138.228	0.244875	7.14575	0.000744914	0.46352	7.00478	4.99975e-09
1272	CMI046C	BAM79950.1	hypothetical protein	-	-	-	SP(Sec/SPI)	-	0		2900.27	2880.05	3194.78	8.79737	7.57242	2.77853	0.686428	0.628516	1.62395	9.1367	10.2274	0	11.7298	10.1834	0
1273	CMI047C	BAM79951.1	hypothetical protein	-	-	-	-	-	0		28.4992	37.7855	31.7205	40.6538	42.4326	43.0497	26.1397	28.4267	34.8213	-0.0998558	6.27856	0.389103	0.34671	6.0157	0.0112911
1274	CMI048C	BAM79952.1	hypothetical protein, conserved	-	-	-	-	GT90(145-443)	1		8.88654	6.17707	5.91577	12.241	12.4706	7.45145	5.07632	2.65602	4.71802	-0.340422	3.64656	0.120629	0.977275	2.99186	1.59775e-05
1275	CMI049C	BAM79953.1	fructose-1,6-biphosphate aldolase, chloroplast precursor	-	-	-	-	-	0		4809.41	5063.16	5327.97	3461.74	3419.86	3743.87	6292.8	6332.23	6725.24	0.781563	12.1447	1.71195e-34	-0.131613	12.506	0.133128
1276	CMI050C	BAM79954.1	catalase	-	-	-	-	-	0		2749.63	2780.65	2633.37	1852.49	1852.53	1802.48	3599.44	3610.55	3393.38	0.8342	11.5132	1.45278e-65	-0.160374	11.9091	0.0517423
1277	CMI308C	BAM79955.1	hypothetical protein	-	-	-	-	-	0		436.043	496.367	443.539	91.1584	99.866	103.262	82.994	90.7956	85.9413	2.49065	9.51968	1.66627e-252	2.62212	9.45897	5.23443e-185
1278	CMI051C	BAM79956.1	similar to thiamine triphosphatase	-	-	-	-	-	0		61.4342	58.694	57.4201	64.0318	67.9219	46.7868	49.8731	59.3846	58.2983	0.260114	5.54699	0.0422275	0.297784	5.4864	0.00550427
1279	CMI052C	BAM79957.1	probable sulfate permease	-	-	-	-	-	11		107.748	109.146	100.899	129.366	140.439	149.552	144.675	152.842	140.897	-0.135119	7.69395	0.0780467	-0.247443	7.70887	0.003411
1280	CMI054C	BAM79958.1	similar to guanine nucleotide exchanging fractor	-	-	-	-	-	0		121.86	120.276	111.321	194.148	182.011	176.179	175.286	167.907	189.858	-0.37735	7.64972	1.1947e-09	-0.376338	7.60254	1.40089e-05
1281	CMI055C	BAM79959.1	mitochondrial ribosomal protein L24 precursor	-	-	-	-	-	0		230.08	227.855	220.256	287.252	267.053	263.615	224.523	230.875	182.851	-0.00400139	7.26635	0.971774	0.305318	7.07287	0.0017119
1282	CMI056C	BAM79960.1	hypothetical protein	-	-	-	-	-	1		51.5255	54.2082	51.6885	0.564658	1.1722	0.899928	1.92682	1.10266	2.45729	6.1461	5.2786	4.80601e-289	5.04407	5.28349	3.17987e-244
1283	CMI058C	BAM79961.1	ATP-binding cassette, sub-family E (RLI), member 1	-	-	-	-	-	0		149.116	146.206	135.692	211.823	212.913	215.933	163.93	166.05	158.371	-0.305898	8.24083	3.31801e-07	0.0366845	8.01442	0.713496
1284	CMI059C	BAM79962.1	40S ribosomal protein S23	-	-	-	-	-	0		438.432	428.815	475.699	631.629	607.396	579.494	468.119	538.486	479.411	-0.170899	7.59216	0.00704337	0.0701342	7.42258	0.479218
1285	CMX062C	-	hypothetical protein	-	-	-	-	-	3		166.945	174.206	167.407	53.133	43.9437	52.3597	46.0544	40.7818	41.6646	2.02988	5.96891	3.29283e-105	2.20231	5.90449	3.4895e-117
1286	CMX063C	-	hypothetical protein	-	-	-	-	-	4		871.301	792.528	768.144	64.5018	59.8623	62.3605	51.7891	50.3835	57.7912	3.96777	7.58985	0	4.13998	7.54674	0
1287	CMI060C	BAM79963.1	hypothetical protein	-	-	-	-	-	1		1.91295	2.50829	2.77176	0.184098	0	0	0	0	0	5.05186	0.448494	4.37798e-12	6.82843	0.390375	1.10274e-11
1288	CMI061C	BAM79964.1	X-prolyl aminopeptidase, cytosolic aminopeptidase P	-	-	-	-	-	1		84.2418	82.406	88.5334	86.8286	82.3278	83.5764	66.5382	57.0048	67.8746	0.279753	7.86423	1.45736e-06	0.631248	7.67044	1.48133e-12
1289	CMI062C	BAM79965.1	hypothetical protein	-	-	-	-	-	1		43.4267	41.6925	43.0362	111.139	103.149	86.1896	76.4235	75.1144	103.092	-0.960819	6.15626	6.27356e-24	-0.775318	5.98407	1.27874e-09
1290	CMI063C	BAM79966.1	4-hydroxyphenylpyruvate dioxygenase, 4HPPD	-	-	-	-	-	0		141.462	156.951	139.13	92.7809	93.4961	110.174	179.548	194.701	145.288	0.825426	6.9405	3.38212e-20	-0.0303378	7.27676	0.825438
1291	CMI064C	BAM79967.1	hypothetical protein	-	-	-	-	-	0		115.583	110.373	119.98	110.541	108.118	93.9634	115.201	126.721	107.051	0.413563	7.37618	7.92326e-10	0.204207	7.4281	0.0243293
1292	CMI065C	BAM79968.1	similar to mitochondrial magnesium transporter Mrs2p	-	-	-	-	-	2		101.562	106.078	104.095	108.041	118.684	114.288	128.37	136.638	121.462	0.136258	7.02677	0.0559321	-0.0934371	7.09838	0.296858
1293	CMI066C	BAM79969.1	hypothetical protein	-	-	-	-	-	0		433.99	414.391	385.151	450.355	433.549	433.103	504.02	487.571	406.68	0.171873	8.01181	0.00610178	0.0365874	8.03314	0.765873
1294	CMI067C	BAM79970.1	40S ribosomal protein S29	-	-	-	-	-	0		204.182	225.394	214.764	480.335	324.075	276.203	216.526	188.665	172.473	-0.47695	5.36556	0.00761343	0.376571	4.86909	0.00244706
1295	CMI068C	BAM79971.1	hypothetical protein	-	-	-	-	-	0		151.723	155.215	184.206	13.7712	14.2941	13.2094	9.2956	8.6019	7.5888	3.83875	8.33027	0	4.48649	8.25866	0
1296	CMX064C	-	hypothetical protein	-	-	-	-	-	1		763.633	720.994	601.081	0.79776	0.828055	3.17859	111.158	105.415	177.862	8.98545	7.79386	0	2.61713	7.98147	2.73448e-55
1297	CMI070C	BAM79972.1	similar to syntaxin binding protein	-	-	-	-	-	1	SEC	42.6001	36.2371	37.9928	1.7048	1.38246	1.11441	39.7958	42.4203	37.8761	5.06067	6.98537	0	0.177092	7.84763	0.0610611
1298	CMI072C	BAM79973.1	mitochondrial alternative oxidase	-	-	-	-	-	1		373.496	380.254	344.652	460.208	422.515	435.008	425.603	442.067	383.102	0.00339109	8.60485	0.971774	0.0296814	8.54688	0.792623
1299	CMI073C	BAM79974.1	hypothetical protein	-	-	-	-	-	0		326.174	288.23	288.027	330.85	329.573	326.238	429.232	439.671	410.236	0.13806	7.47847	0.0443319	-0.28617	7.65344	0.000923057
1300	CMI076C	BAM79975.1	hypothetical protein	-	-	-	-	GT11(350-615)	0		172.32	170.192	199.56	236.048	255.685	244.663	216.456	203.128	195.807	-0.176103	8.54962	0.0129145	0.03367	8.39612	0.766938
1301	CMI077C	BAM79976.1	probable mRNA-associated protein MRNP 41, RAE1 homolog,	-	-	-	-	-	0		100.17	96.468	110.559	129.623	138.02	138.059	154.936	151.966	146.522	-0.135457	6.93308	0.0871207	-0.344742	7.00197	3.45392e-05
1302	CMI079C	BAM79977.1	ATP-binding cassette, sub-family G	-	-	-	-	-	7		108.091	102.127	108.845	84.8463	86.4067	83.198	99.5321	106.834	106.805	0.592919	7.77139	1.62624e-26	0.243042	7.8803	0.00355561
1303	CMI080C	BAM79978.1	hypothetical protein	-	-	-	-	-	4		17.6571	21.3948	22.835	35.6627	29.9966	33.9311	18.2279	23.8944	20.9412	-0.423564	5.10324	0.00113421	0.184575	4.72997	0.229017
1304	CMI082C	BAM79979.1	hypothetical protein, conserved	-	-	-	-	-	0		44.6562	41.2126	43.5463	76.8309	71.9442	63.2738	54.7427	58.1406	57.3146	-0.444329	6.67823	2.76946e-08	-0.178677	6.48121	0.0428545
1305	CMX065C	-	hypothetical protein	-	-	-	-	-	2		146.472	141.007	157.324	156.74	136.508	149.093	144.187	156.982	148.284	0.273202	6.11846	0.00239456	0.200923	6.10949	0.032658
1306	CMI084C	BAM79980.1	ribulose-5-phosphate-3-epimerase precursor	-	-	-	-	-	0		251.712	276.464	266.264	268.849	277.204	291.822	437.814	450.005	455.171	0.187888	7.16952	0.0108998	-0.541399	7.51664	1.54094e-11
1307	CMI086C	BAM79981.1	phosphoserine phosphatase (PSP)	-	-	-	-	-	0		44.1518	37.968	44.775	94.6165	94.9655	90.9926	74.99	87.8057	83.0604	-0.876514	6.20953	4.08583e-27	-0.737487	6.06871	8.75299e-14
1308	CMI087C	BAM79982.1	hypothetical protein	-	-	-	-	-	0		157.865	148.598	141.866	247.123	259.276	274.937	231.294	229.139	285.93	-0.535273	6.16669	9.74687e-10	-0.519685	6.10859	2.13331e-06
1309	CMI088C	BAM79983.1	ATP-binding cassette, sub-family G	-	-	-	-	-	7		209.609	177.735	195.048	187.714	177.495	162.716	333.183	360.206	331.144	0.408888	8.27784	1.72946e-09	-0.598402	8.75669	8.10305e-12
1310	CMI089C	BAM79984.1	hypothetical protein	-	-	-	-	-	0		80.6428	69.9874	72.7395	73.2285	78.7662	55.5575	67.5686	57.7928	63.8933	0.376266	4.91016	0.0055343	0.458865	4.83177	0.000127227
1311	CMI091C	BAM79985.1	serine hydroxymethyltransferase	-	-	-	-	-	0		87.1058	76.1469	87.2017	147.8	140.003	140.73	127.275	104.733	156.309	-0.507915	7.21011	8.30952e-14	-0.416889	7.10878	0.00131927
1312	CMI092C	BAM79986.1	similar to protein-tyrosine phosphatase, CDC14 homolog	-	-	-	-	-	0		345.641	362.905	362.431	221.663	231.721	214.653	271.677	291.44	213.263	0.947532	9.27541	8.28723e-74	0.681379	9.32938	3.60927e-10
1313	CMI094C	BAM79987.1	methionine--tRNA ligase, cytoplasmic	-	-	-	-	-	0		126.558	128.45	138.802	136.775	146.991	143.32	139.563	131.332	123.673	0.148752	8.15306	0.0196406	0.21421	8.07784	0.0170028
1314	CMI095C	BAM79988.1	NADH dehydrogenase I (Complex I) iron-sulfur protein 20kDa subunit (PSST)	-	-	-	-	-	0		267.944	281.754	263.617	230.584	214.735	237.734	160.86	156.231	165.901	0.516514	7.19955	1.50826e-13	0.96784	6.98526	2.20089e-35
1315	CMI096C	BAM79989.1	hypothetical protein, conserved	-	-	-	-	-	1		11.3624	14.2263	12.5453	16.6651	14.1592	13.3872	13.9732	14.1722	12.5238	0.0508787	5.01165	0.732898	0.122223	4.93166	0.376615
1316	CMI098C	BAM79990.1	similar to eukaryotic translation elongation factor 2 (eEF-2)	-	-	-	-	-	0		61.6096	62.5905	62.2104	67.9714	69.788	68.6357	72.0109	75.7179	65.8839	0.118955	7.7113	0.0426478	0.0204222	7.71558	0.849007
1317	CMI099C	BAM79991.1	hypothetical protein, conserved	-	-	-	-	-	0		49.3118	42.8935	44.8516	82.8974	92.331	80.2861	54.9987	50.9703	64.3992	-0.629237	5.61155	1.00395e-10	-0.0975612	5.25641	0.47695
1318	CMI101C	BAM79992.1	hypothetical protein, conserved	-	-	-	-	-	0		156.67	169.059	163.349	239.328	238.977	241.255	164.866	171.988	172.755	-0.291987	7.03558	1.41566e-05	0.156159	6.75673	0.0689546
1319	CMI102C	BAM79993.1	hypothetical protein	-	-	-	-	-	0		144.448	150.435	134.437	246.805	239.229	249.579	149.416	137.456	154.163	-0.511368	8.08852	1.83581e-16	0.177733	7.67487	0.0535582
1320	CMI103C	BAM79994.1	hypothetical protein, conserved	-	-	-	-	-	0		20.0167	19.5612	20.3471	28.6033	29.4171	20.7153	29.4871	31.9957	29.3875	-0.12424	6.78336	0.274168	-0.384137	6.88061	2.10548e-06
1321	CMI105C	BAM79995.1	hypothetical protein	-	-	-	-	-	0		43.2357	43.9118	35.6698	48.9505	47.9389	47.7954	53.0838	51.9806	40.6843	0.0296995	5.66684	0.815804	-0.0281906	5.65164	0.863712
1322	CMI106C	BAM79996.1	homogentisate 1,2-dioxygenase	-	-	-	-	-	0		85.0622	84.0333	88.5953	99.5056	91.7609	93.1103	132.417	150.687	124.868	0.12362	6.69696	0.10125	-0.44609	6.95759	8.95635e-07
1323	CMI107C	BAM79997.1	similar to 3'-5' exoribonuclease subunit Dis3	-	-	-	-	-	0		64.6787	67.1635	66.7849	104.601	106.335	104.637	79.9904	76.9438	82.8513	-0.402254	7.48386	5.37027e-12	-0.0555101	7.24836	0.546379
1324	CMI108C	BAM79998.1	hypothetical protein	-	-	-	-	-	0		47.7297	45.123	38.3221	69.2114	71.8397	66.9994	41.7532	44.1001	50.107	-0.397746	5.76657	5.87503e-05	0.163429	5.41982	0.206563
1325	CMI109C	BAM79999.1	similar to glutenin low molecular weight chain precursor	-	-	-	-	-	0		0	0	0	0	3.31222	0.794648	2.55211	3.11572	3.77359	-3.73245	-1.16686	0.0878413	-4.94127	-0.7018	0.00224485
1326	CMI110C	BAM80000.1	hypothetical protein	-	-	-	-	-	0		182.174	177.185	182.664	179.927	189.253	169.199	228.704	242.691	213.938	0.2768	7.95653	8.94272e-07	-0.121633	8.10809	0.179721
1327	CMI111C	BAM80001.1	probable phytochelatin synthase	-	-	-	-	-	0		138.515	138.22	144.508	185.012	193.189	194.565	195.752	195.482	181.746	-0.17766	7.86454	0.003182	-0.226972	7.84551	0.00642511
1328	CMI112C	BAM80002.1	peroxiredoxin Q	-	-	-	-	-	0		253.37	255.502	259.524	250.038	234.464	259.251	295.415	274.375	344.069	0.311838	7.13109	6.61765e-06	-0.0343606	7.25509	0.773895
1329	CMI113C	BAM80003.1	similar to peroxiredoxin Q	-	-	-	-	-	0		105.069	101.899	117.497	206.899	219.197	238.633	172.522	158.347	210.085	-0.769647	6.04094	1.99725e-15	-0.522165	5.83791	1.66294e-05
1330	CMI114C	BAM80004.1	AMP deaminase	-	-	-	-	-	0		64.6727	57.5037	60.4499	93.6578	93.7278	68.5154	104.308	104.801	92.7663	-0.217077	7.15467	0.034909	-0.507398	7.27313	2.99959e-09
1331	CMI117C	BAM80005.1	ATP-binding subunit of unknown ABC transporter	-	-	-	-	-	0		329.179	337.524	357.825	388.588	395.087	396.54	368.366	360.063	390.519	0.0616459	9.73989	0.299323	0.0892536	9.68161	0.330495
1332	CMI118C	BAM80006.1	similar to cell death-regulatory protein GRIM19	-	-	-	-	-	1		314.167	349.915	351.051	250.189	334.078	313.332	291.046	267.748	263.485	0.442947	6.87847	1.70653e-05	0.520931	6.80351	1.92072e-09
1333	CMI119C	BAM80007.1	similar to DNA repair protein rad16	-	SNF2	-	-	-	0		152.441	136.926	140.239	218.875	216.046	186.075	170.111	173.786	144.873	-0.263733	8.73431	6.00861e-05	0.0308354	8.53455	0.79481
1334	CMI121C	BAM80008.1	similar to leucine-rich repeats containing F-box protein	-	-	-	-	-	0		270.212	257.752	254.656	331.902	338.239	327.549	259.417	272.905	258.516	-0.0839016	8.82335	0.133236	0.201545	8.63759	0.0163606
1335	CMI122C	BAM80009.1	similar to RNA-binding protein with RRM	-	-	-	-	-	0		76.8657	79.8794	87.5875	125.923	133.381	117.73	92.6611	96.7072	116.343	-0.359459	5.46199	0.000326779	-0.110026	5.27672	0.427932
1336	CMI123C	BAM80010.1	probable ribokinase	-	-	-	-	-	0		87.5163	85.3438	90.8324	110.776	108.764	83.5616	120.585	120.613	142.882	0.0677621	6.59378	0.521764	-0.327079	6.75853	0.000601219
1337	CMI124C	BAM80011.1	hypothetical protein, conserved	-	-	-	-	-	1		74.9825	72.8262	79.0451	82.3828	96.2977	69.7147	104.405	108.433	111.695	0.138064	6.63672	0.184982	-0.300619	6.82151	0.000259612
1338	CMI125C	BAM80012.1	phosphatidylinositol 4-kinase	-	-	-	-	-	0		57.63	56.1209	54.9153	60.7437	62.9956	54.5509	67.8218	62.6681	64.925	0.18747	7.42678	0.0038313	0.00466946	7.47219	0.972067
1339	CMI126C	BAM80013.1	hypothetical protein, conserved	-	-	-	-	-	0		72.1386	83.2487	79.4906	79.1958	79.0228	85.6955	81.4354	92.2855	59.9829	0.209056	5.74043	0.0401431	0.224878	5.69028	0.143432
1340	CMI127C	BAM80014.1	hypothetical protein	-	-	-	-	-	0		15.2906	19.1681	16.8802	44.9872	44.2954	37.0639	19.9513	19.7048	25.6553	-1.03459	4.46697	1.03464e-13	-0.138218	3.86731	0.47626
1341	CMI128C	BAM80015.1	hypothetical protein, conserved	-	-	-	-	-	0		173.796	175.267	181.966	118.168	131.971	167.472	142.599	156.565	148.302	0.609188	6.39354	1.99626e-07	0.462511	6.41442	4.04546e-08
1342	CMI129C	BAM80016.1	hypothetical protein	-	-	-	-	-	0		745.012	721.197	747.151	254.875	253.358	245.451	342.744	345.745	251.17	1.82041	8.93464	2.49423e-280	1.45333	8.98371	4.78607e-39
1343	CMI130C	BAM80017.1	probable zinc protease	-	-	-	-	-	0		58.7796	62.1326	70.1789	45.3679	46.1513	51.0511	50.9122	44.6284	51.5898	0.686687	6.28977	2.79845e-13	0.593234	6.28764	3.29773e-09
1344	CMI132C	BAM80018.1	U3 snoRNP component Sof1p	-	-	-	-	-	0		62.6275	57.7077	68.2373	104.645	106.141	99.7597	88.5229	83.5231	79.7309	-0.452564	6.52634	5.49338e-09	-0.19915	6.33534	0.0404372
1345	CMI134C	BAM80019.1	hypothetical protein	-	-	-	-	-	1		120.59	115.779	99.724	124.336	122.872	124.878	127.088	130.8	116.435	0.1194	7.33998	0.138246	0.0618772	7.32381	0.568968
1346	CMI135C	BAM80020.1	single strand binding protein, SSB	-	-	-	-	-	0		188.144	174.909	185.28	284.049	272.946	262.453	277.913	280.141	266.261	-0.312574	7.09162	1.18068e-06	-0.370896	7.0777	1.65057e-06
1347	CMI136C	BAM80021.1	similar to protein with DnaJ domain	-	-	-	-	-	0		273.771	281.217	288.343	106.254	107.647	109.596	232.543	260.517	208.357	1.64788	8.39621	3.28099e-191	0.482759	8.73894	3.4207e-07
1348	CMI137C	BAM80022.1	hypothetical protein	-	-	-	-	-	0		131.554	133.537	138	270.235	270.041	260.327	199.696	190.949	173.24	-0.723922	5.71985	2.93222e-17	-0.266077	5.39744	0.0118829
1349	CMI138C	BAM80023.1	hypothetical protein, conserved	-	-	-	-	-	0		117.794	99.9102	114.921	145.358	142.611	133.138	132.179	149.704	117.736	-0.0722448	6.3077	0.428285	-0.0469523	6.24848	0.713494
1350	CMI139C	BAM80024.1	hypothetical protein, conserved	-	-	-	-	-	7		72.7545	76.578	79.0063	117.901	122.964	118.903	98.6289	76.3041	108.121	-0.390305	7.07643	3.21005e-09	-0.0937761	6.86721	0.485348
1351	CMI140C	BAM80025.1	60S acidic ribosomal protein P1	-	-	-	SP(Sec/SPI)	-	0		760.15	672.605	676.969	990.331	988.53	993.296	647.802	665.748	694.942	-0.227948	7.96737	0.000274682	0.287299	7.66397	0.000876386
1352	CMI142C	BAM80026.1	dihydroxy-acid dehydratase	-	-	-	-	-	0		144.879	150.231	158.537	223.875	225.705	239.103	238.732	225.246	258.319	-0.337265	8.24645	1.14191e-07	-0.454769	8.26761	2.82218e-07
1353	CMX066C	-	hypothetical protein	-	-	-	-	-	0		57.9518	56.6426	66.2688	63.3938	63.3754	57.9085	83.8001	74.7334	65.501	0.236366	5.04619	0.0405772	-0.0893072	5.16674	0.529453
1354	CMI144C	BAM80027.1	similar to ring finger protein	-	-	-	-	-	1		104.406	96.4552	109.409	126.191	133.467	110.745	87.9316	94.9587	118.354	0.0126105	6.35583	0.914612	0.256863	6.19204	0.031144
1355	CMI145C	BAM80028.1	hypothetical protein	-	-	-	-	-	0		45.251	45.0298	43.6207	66.6699	71.2522	46.2409	57.4021	62.6853	53.2615	-0.189685	4.09279	0.290363	-0.155158	4.02768	0.343467
1356	CMI146C	BAM80029.1	similar to folate transporter/carrier	-	-	-	-	-	1		87.2921	88.2519	92.5978	162.683	167.737	164.362	122.971	125.291	105.435	-0.617945	6.99072	8.23158e-22	-0.18209	6.69189	0.0572304
1357	CMI147C	BAM80030.1	secreted/surface protein with fasciclin-like motif	-	-	-	SP(Sec/SPI)	-	0	FAS1	3132.35	3043.27	3064.29	4.24263	3.66979	2.81739	1.88508	0.690415	1.00343	9.99769	9.54468	0	11.5199	9.50354	0
1358	CMI148C	BAM80031.1	probable trigger factor	-	-	-	-	-	0		272.711	236.512	262.296	398.771	403.05	422.077	385.495	310.296	472.903	-0.400276	8.80732	4.37623e-10	-0.38344	8.75155	0.00465326
1359	CMI149C	BAM80032.1	hypothetical protein	-	-	-	-	-	0		81.0206	68.3001	70.897	98.3832	78.5534	89.2046	102.671	110.429	87.5065	-0.00642999	4.93217	0.979867	-0.228799	5.00567	0.0809073
1360	CMI151C	BAM80033.1	nucleotide excision repair protein XP-D	-	-	-	-	-	0		51.383	51.7709	53.7614	68.2229	74.8775	64.4718	88.6507	101.18	85.1892	-0.136475	6.83363	0.0747583	-0.592976	7.04752	1.21431e-11
1361	CMI152C	BAM80034.1	hypothetical protein, conserved	-	-	-	-	-	0		555.898	630.086	611.621	553.388	536.792	610.188	1129.24	1206.8	1087.8	0.344849	8.92569	3.40809e-06	-0.712585	9.44559	2.0016e-16
1362	CMI154C	BAM80035.1	hypothetical protein	-	-	-	-	-	0		89.7667	92.1524	76.0345	87.5888	106.009	71.0778	80.7797	99.0596	96.9403	0.232596	5.34707	0.113307	0.11245	5.36257	0.402385
1363	CMX067C	-	hypothetical protein	-	-	-	-	-	0		54.1565	52.7587	54.0358	81.8018	60.9598	66.8575	56.6625	47.1034	62.1752	-0.115992	3.82149	0.53398	0.171637	3.62874	0.356066
1364	CMI156C	BAM80036.1	26S proteasome ATP-dependent regulatory subunit	-	-	-	-	-	0		192.069	184.777	196.607	197.339	199.223	202.534	157.008	170.432	199.405	0.202718	7.71982	0.000613542	0.337649	7.61383	0.000595072
1365	CMI157C	BAM80037.1	ATP-dependent zinc protease	-	-	-	-	-	0		191.091	186.064	181.198	152.448	157.313	162.573	231.853	256.615	168.719	0.506905	8.3978	2.52657e-18	-0.0177943	8.59616	0.91457
1366	CMI310C	BAM80038.1	hypothetical protein, conserved	-	-	-	-	-	0		35.3696	34.7252	35.6897	33.9411	36.628	44.0049	33.0337	32.8769	38.4808	0.148951	4.43948	0.334204	0.232773	4.35534	0.092252
1367	CMI158C	BAM80039.1	probable pyrroline-5-carboxylate reductase	-	-	-	-	-	0		242.589	227.491	245.441	306.548	291.836	282.549	341.538	329.792	315.407	-0.0333556	7.64555	0.617901	-0.246611	7.71309	0.00285106
1368	CMI159C	BAM80040.1	hypothetical protein, conserved	-	-	-	-	-	5		49.3133	41.0345	41.1701	129.345	117.323	114.447	74.0589	68.9484	78.4907	-1.18767	5.76847	1.27973e-33	-0.533291	5.28818	2.28853e-06
1369	CMI160C	BAM80041.1	hypothetical protein, conserved	-	-	-	-	-	0		41.703	37.8928	35.717	52.5204	58.8603	54.0215	66.3547	68.1885	69.4895	-0.25203	5.27308	0.020608	-0.605649	5.43275	1.86381e-09
1370	CMI161C	BAM80042.1	hypothetical protein	-	-	-	-	-	0		488.054	472.982	476.362	498.634	506.246	461.231	515.161	524.51	537.597	0.238416	9.6884	2.80386e-06	0.0825066	9.71764	0.339059
1371	CMI162C	BAM80043.1	pyrophosphate-fructose-6-phosphate 1-phosphotransferase	-	-	-	-	-	0		101.629	84.2596	93.5542	152.557	145.324	144.148	140.934	119.854	128.867	-0.394154	7.16027	5.19348e-08	-0.261817	7.03817	0.00670027
1372	CMI163C	BAM80044.1	similar to TATA box binding protein (TBP)-associated factor TAF9	-	-	-	-	-	0		49.3999	54.4619	52.4904	57.9225	57.0301	65.9388	57.8839	58.1712	56.9892	0.0527146	4.74989	0.73385	0.0685108	4.69767	0.620877
1373	CMI164C	BAM80045.1	hypothetical protein, conserved	-	-	-	-	-	0		84.4459	93.5445	88.1745	109.669	111.349	123.825	102.985	111.479	112.142	-0.109536	6.82395	0.222042	-0.0800815	6.76312	0.41331
1374	CMI165C	BAM80046.1	similar to endoplasmic reticulum resident protein	-	-	-	SP(Sec/SPI)	GT90(226-435)	0		94.4187	105.031	102.561	72.0503	74.9224	72.5522	70.825	72.2683	72.0049	0.725486	6.72379	7.82737e-23	0.705197	6.69174	1.22768e-17
1375	CMI166C	BAM80047.1	hypothetical protein	-	-	-	-	-	0		301.023	298.905	308.972	25.4558	19.0829	36.626	7.54031	13.348	16.9469	3.74196	5.84682	5.95563e-213	4.77574	5.76626	8.58466e-288
1376	CMX068C	-	hypothetical protein	-	-	-	-	-	1		630.766	563.552	636.63	17.5947	18.2629	14.1064	4.11857	5.44714	5.68381	5.45888	6.93356	0	7.09894	6.88264	0
1377	CMI167C	BAM80048.1	hypothetical protein, conserved	-	-	-	-	-	0		34.0752	33.7105	38.9224	62.2253	58.6599	66.7734	29.1704	29.938	31.8513	-0.549639	4.68489	2.00187e-05	0.444198	4.11416	0.00207969
1378	CMI169C	BAM80049.1	probable DNA mismatch repair protein	-	-	-	-	-	0		54.9616	58.4182	57.4566	86.4762	83.9063	79.023	106.849	111.05	110	-0.279971	6.86049	6.7542e-05	-0.724758	7.07707	2.13901e-21
1379	CMI311C	BAM80050.1	hypothetical protein, conserved	-	-	-	-	-	0		306.459	312.904	324.797	344.369	388.069	425.806	356.255	343.34	398.317	-0.03065	9.04479	0.739349	-0.00139369	8.9851	0.994247
1380	CMI170C	BAM80051.1	hypothetical protein	-	-	-	-	-	0		290.665	307.165	273.249	307.704	302.919	272.103	376.895	400.993	301.699	0.247667	7.2108	0.000502541	-0.0920457	7.33484	0.446
1381	CMI172C	BAM80052.1	hypothetical protein, conserved	-	-	-	-	-	7		256.228	237.239	253.888	261.809	254.954	278.25	363.616	322.029	355.942	0.176087	7.71546	0.00855112	-0.262154	7.89539	0.00270691
1382	CMI173C	BAM80053.1	hypothetical protein, conserved	-	-	-	-	-	0		47.3104	38.9703	41.987	86.3186	80.9323	71.9035	70.1985	70.2961	62.9062	-0.62982	6.64503	2.62456e-13	-0.446563	6.48591	3.35397e-06
1383	CMI176C	BAM80054.1	DNA polymerase alpha, catalytic subunit	-	-	-	-	-	0		39.8917	39.9915	36.5422	57.6643	59.6005	57.1553	49.1581	44.1757	49.2365	-0.316754	7.53283	3.02208e-07	-0.0754759	7.35647	0.435341
1384	CMI177C	BAM80055.1	hypothetical protein	-	-	-	-	-	0		53.2174	51.3719	50.6364	80.8451	75.6559	69.4331	57.3604	55.1626	59.6208	-0.274262	5.96552	0.00191694	0.0672396	5.73781	0.531445
1385	CMI179C	BAM80056.1	probable fibronectin-binding protein	-	-	-	-	-	0		56.7094	51.7623	48.0015	76.1575	77.2623	75.8604	54.7531	47.6117	63.6811	-0.284181	7.00114	0.000115944	0.130457	6.73848	0.288967
1386	CMI180C	BAM80057.1	similar to mitochondrial magnesium transporter Mrs2p	-	-	-	-	-	2		177.324	182.652	173.53	180.419	178.249	162.055	196.222	232.73	187.238	0.301824	7.90336	2.26987e-07	0.00894378	7.99967	0.94525
1387	CMI181C	BAM80058.1	similar to mitochondrial magnesium transporter Mrs2p	-	-	-	-	-	3		193.435	187.122	182.778	309.805	311.122	292.695	168.597	170.952	160.54	-0.430817	8.54978	5.01301e-16	0.388648	8.08827	1.65179e-06
1388	CMI184C	BAM80059.1	box H/ACA snoRNP component GAR1	-	-	-	-	-	0		49.8284	38.401	38.3619	107.078	90.1614	73.3093	57.5973	44.4109	67.5339	-0.824192	5.03569	6.83712e-08	-0.203544	4.61161	0.270777
1389	CMI185C	BAM80060.1	probable leucine aminopeptidase	-	-	-	-	-	0		323.913	326.474	355.568	307.533	305.077	336.477	318.462	277.006	363.944	0.348611	8.09036	2.79706e-07	0.284342	8.07569	0.00847558
1390	CMI186C	BAM80061.1	cytochrome c-type biogenesis protein ccmE	-	-	-	-	-	1		66.0393	51.7048	71.6637	82.058	88.2621	72.601	80.6303	91.74	91.4682	-0.089914	5.51564	0.506863	-0.26165	5.56295	0.044597
1391	CMI187C	BAM80062.1	similar to ribonuclease P protein subunit RPR2	-	-	-	-	-	0		103.94	99.0163	88.3537	108.894	122.482	120.941	66.7593	84.4664	74.6619	-0.00758343	5.47798	0.96299	0.581443	5.15884	1.25989e-06
1392	CMI189C	BAM80063.1	retroelement, dead	-	-	-	-	-	0		14.5773	13.5648	14.49	29.8681	12.9177	13.3882	12.2093	12.1513	9.88983	-0.13177	2.45918	0.739349	0.53537	2.1003	0.0537937
1393	CMI192C	BAM80064.1	sister-chromatide cohesion complex Cohesin, subunit SMC1	-	-	-	-	-	0		80.5207	84.0396	73.3918	99.3249	101.823	97.2754	82.0015	72.5916	102.601	-0.0603067	8.15458	0.385093	0.103968	8.02762	0.444
1394	CMI194C	BAM80065.1	similar to rubredoxin	-	-	-	-	-	1		119.387	93.7669	119.087	171.492	166.724	171.416	89.2138	64.9717	133.791	-0.350724	7.19701	3.57824e-05	0.420796	6.76348	0.0436125
1395	CMI195C	BAM80066.1	hypothetical protein	-	-	-	-	-	0		321.94	318.3	311.139	290.765	283.241	345.169	383.924	377.731	391.913	0.313399	8.01714	0.000128409	-0.0614542	8.15415	0.499089
1396	CMI196C	BAM80067.1	sedoheptulose-1,7-bisphosphatase	-	-	-	-	-	0		989.072	1028.73	1075.54	917.537	943.057	1000.51	1277.81	1313.2	1276.25	0.377669	9.91073	9.96071e-10	-0.105481	10.0971	0.224852
1397	CMI197C	BAM80068.1	hypothetical protein, conserved	-	-	-	-	-	0		365.849	375.044	394.272	417.992	430.085	479.276	369.39	359.967	393.175	0.0387787	9.27311	0.625089	0.232529	9.1356	0.00617694
1398	CMI312C	BAM80069.1	hypothetical protein	-	-	-	-	-	0		351.834	373.351	352.926	363.08	370.378	351.432	459.245	486.343	370.531	0.257292	8.57746	3.67494e-06	-0.0704501	8.69293	0.559713
1399	CMI198C	BAM80070.1	probable ubiquitin fusion degradation protein Ufd4p	-	-	-	-	-	0		189.015	186.54	178.368	191.266	192.31	182.632	239.789	252.229	204.182	0.234933	9.71434	4.66152e-06	-0.112785	9.84038	0.276589
1400	CMI199C	BAM80071.1	similar to ribosomal protein S1	-	-	-	-	-	0		68.2049	65.4057	71.0151	122.092	111.099	144.385	77.5751	74.9272	86.4999	-0.620315	6.37802	7.34925e-09	-0.00842972	5.9845	0.957705
1401	CMI200C	BAM80072.1	NADH dehydrogenase I (Complex I) alpha subcomplex 2 (B8)	-	-	-	-	-	0		182.693	161.57	149.672	165.934	146.633	182.597	144.665	143.407	158.042	0.261208	5.54182	0.0359877	0.363536	5.45184	0.0011434
1402	CMI201C	BAM80073.1	hypothetical protein, conserved	-	-	-	-	-	0		111.856	106.349	101.345	155.479	155.465	132.82	191.731	199.301	157.087	-0.205698	6.88812	0.00886715	-0.56065	7.04459	1.41033e-08
1403	CMI202C	BAM80074.1	40S ribosomal protein S15A	-	-	-	-	-	0		366.587	308.654	349.473	822.704	726.742	795.363	372.296	306.565	370.284	-0.927909	7.50405	6.34618e-36	0.183144	6.82268	0.0865772
1404	CMI203C	BAM80075.1	probable mitotic cyclin a2-type	-	-	-	-	-	0		32.0616	35.4404	29.3989	55.6885	53.7584	51.9651	64.6121	59.7746	67.1928	-0.47085	5.74153	8.48809e-07	-0.767656	5.8755	4.41046e-14
1405	CMI204C	BAM80076.1	similar to UMP-CMP kinase	-	-	-	-	-	0		68.3585	67.8725	74.2543	116.845	94.9688	119.603	78.1511	71.7827	95.279	-0.390965	5.93794	0.00044927	-0.00557149	5.68009	0.984271
1406	CMI205C	BAM80077.1	60S ribosomal protein L24	-	-	-	-	-	0		517.344	508.311	528.89	757.736	706.349	720.931	480.013	495.532	526.89	-0.225238	7.78214	0.000131036	0.265081	7.49035	0.00118299
1407	CMI207C	BAM80078.1	chromosome assembly complex Condensin II, subunit H2	-	-	-	-	-	0		40.2003	42.2305	35.203	68.1432	62.5107	66.9238	43.8034	47.8405	45.8594	-0.482824	6.55343	1.86539e-08	-0.00935765	6.24468	0.95267
1408	CMI206C	BAM80079.1	hypothetical protein	-	-	-	-	-	0		3.02988	3.36163	5.15109	20.5279	12.6513	10.8629	14.3655	19.417	13.3515	-1.65223	1.35831	1.58014e-05	-1.79868	1.41081	1.80055e-06
1409	CMI209C	BAM80080.1	TATA-box binding protein-associated factor 5	-	-	-	-	-	0		55.6632	55.9951	59.6054	89.993	94.0764	81.4262	94.3039	89.4795	97.8822	-0.365308	6.94932	3.53152e-07	-0.501531	6.98131	6.28554e-10
1410	CMI210C	BAM80081.1	hypothetical protein, conserved	-	-	-	-	-	0		186.872	188.296	190.078	259.692	258.727	297.373	246.05	241.446	224.243	-0.265044	7.63999	0.000416465	-0.115406	7.51355	0.180486
1411	CMI313C	BAM80082.1	beta-hydroxyacyl-ACP dehydratase precursor	-	-	-	-	-	0		62.0452	61.5925	61.4655	42.2243	47.1597	43.5353	183.002	208.067	192.956	0.744226	5.09687	4.04043e-13	-1.44143	6.29837	5.97587e-57
1412	CMI211C	BAM80083.1	hypothetical protein	-	-	-	-	-	0		814.128	897.554	833.188	639.573	607.263	669.347	1033.63	1174.1	1035.35	0.674363	8.53139	1.31087e-24	-0.132918	8.85703	0.168681
1413	CMI212C	BAM80084.1	similar to polyribonucleotide nucleotidyltransferase	-	-	-	-	-	0		64.0229	59.3982	63.0434	69.2366	67.9239	69.5485	82.554	92.4184	79.3198	0.117911	5.14935	0.292849	-0.230163	5.28751	0.0382232
1414	CMI213C	BAM80085.1	calnexin	-	-	-	SP(Sec/SPI)	-	1		824.249	785.547	708.286	1011.42	993.448	1015.91	626.304	595.433	581.555	-0.116154	10.5262	0.0808064	0.579103	10.1606	2.39701e-11
1415	CMI215C	BAM80086.1	probable GDP dissociation inhibitor	-	-	-	-	-	0		77.0531	87.4046	84.6782	104.891	112.89	114.223	90.192	94.5452	79.5074	-0.149482	7.13836	0.0574241	0.131892	6.95009	0.192813
1416	CMI216C	BAM80087.1	probable mitochondrial intermembrane space complex subunit Tim8	-	-	-	-	-	0		15.801	16.1286	22.8337	50.1817	37.5029	32.6575	24.2587	23.5187	27.2185	-0.868314	2.8297	0.000123979	-0.240146	2.40647	0.396295
1417	CMI217C	BAM80088.1	transcription initiation factor like protein, pBrp	-	-	-	-	-	0		34.4178	37.7214	37.3978	53.5442	49.4607	48.412	41.5562	38.7926	39.3852	-0.201739	6.74488	0.00920852	0.0880536	6.54903	0.357061
1418	CMI218C	BAM80089.1	hypothetical protein, conserved	-	-	-	-	-	0		68.6457	62.4404	62.0878	82.158	90.1641	69.0893	84.4729	87.6876	89.4154	-0.0526606	7.26803	0.575948	-0.220716	7.31162	0.00822728
1419	CMI219C	BAM80090.1	hypothetical protein, conserved	-	-	-	-	-	0		542.564	569.872	531.494	586.279	599.208	610.988	577.234	578.018	516.015	0.137679	9.53517	0.0191797	0.193295	9.46426	0.030068
1420	CMI220C	BAM80091.1	hypothetical protein	-	-	-	-	-	3		132.37	129.918	135.733	140.129	127.651	134.702	167.193	165.047	158.526	0.249222	5.4295	0.0103917	-0.0848261	5.55356	0.42058
1421	CMI221C	BAM80092.1	diaminopimelate decarboxylase	-	-	-	-	-	0		175.411	175.323	184.414	117.087	109.049	123.354	140.693	132.658	163.135	0.879281	7.58835	1.14989e-40	0.509771	7.69072	4.63388e-08
1422	CMI223C	BAM80093.1	retroelement	-	-	-	-	-	1		38.3491	37.3457	34.5203	32.265	32.0181	30.5498	41.5899	42.2353	46.2894	0.483376	4.93852	1.16486e-05	-0.0241503	5.13917	0.874449
1423	CMI224C	BAM80094.1	glucose-6-phosphate 1-dehydrogenase	-	-	-	-	-	0		73.5504	77.3383	76.4318	114.812	120.172	95.9075	102.102	97.9843	97.573	-0.273732	7.08015	0.000623811	-0.172301	6.97859	0.0368917
1424	CMI225C	BAM80095.1	similar to RNA polymerase II transcriptional coactivator	-	Coactivator p15	-	-	-	0		92.1258	77.757	67.8618	196.249	154.639	146.017	181.2	170.586	177.736	-0.793873	5.00298	4.98817e-08	-0.934793	5.04359	4.30517e-15
1425	CMI226C	BAM80096.1	similar to ankyrin	-	-	-	-	-	4		60.7472	53.3913	62.1085	87.9138	83.4153	74.6038	93.1002	98.0409	103.286	-0.212783	6.98394	0.00716777	-0.523966	7.11447	9.41526e-10
1426	CMI227C	BAM80097.1	probable G2/mitotic-specific cyclin 1	-	-	-	-	-	0		175.177	199.147	181.725	173.668	164.937	164.411	133.834	126.834	132.536	0.410015	7.31257	3.79621e-09	0.716301	7.14448	6.92367e-18
1427	CMI229C	BAM80098.1	mutS family DNA mismatch repair protein MSH6	-	-	-	-	-	0		99.6445	95.5593	94.333	137.187	137.272	117.649	123.196	121.842	121.08	-0.169709	8.3019	0.00834873	-0.121826	8.23107	0.154447
1428	CMI230C	BAM80099.1	similar to endonuclease III	-	-	-	-	-	0		67.227	74.1973	61.8959	84.5817	76.5778	83.5094	66.9507	75.1271	60.278	-0.00259342	5.97816	1	0.223474	5.82222	0.0569519
1429	CMI231C	BAM80100.1	ubiquinone/menaquinone biosynthesis methlytransferase	-	-	-	-	-	0		37.4052	26.5693	29.6513	57.616	55.0197	53.0086	37.534	36.8222	36.4704	-0.552164	5.01887	1.39762e-05	-0.0222195	4.67082	0.90354
1430	CMI232C	BAM80101.1	hypothetical protein, conserved	-	-	-	-	-	0		36.2754	40.9926	30.3362	94.938	87.102	89.609	85.6924	104.848	80.3969	-1.07117	4.79791	4.92783e-17	-1.11608	4.77622	2.40471e-14
1431	CMI317C	BAM80102.1	hypothetical protein	-	-	-	-	-	0		70.3904	68.4361	73.766	71.6999	77.3465	63.768	54.3399	52.0056	51.8426	0.266274	5.45262	0.0090016	0.643724	5.24513	1.07141e-10
1432	CMI233C	BAM80103.1	glutamine synthetase	-	-	-	-	-	0		2950.71	2992.97	3189.4	3334.15	3564.53	3674.41	3484.53	3343.6	3729.92	0.0539481	11.5651	0.425978	0.00727685	11.5433	0.948119
1433	CMI234C	BAM80104.1	similar to PABP1-dependent poly A-specific ribonuclease subunit PAN3	-	-	-	-	-	0		143.647	148.927	148.608	173.612	167.597	161.52	172.058	178.353	160.776	0.0776663	7.75195	0.201631	0.00432426	7.7441	0.972768
1434	CMI236C	BAM80105.1	unknown WD-repeat protein	-	-	-	-	-	0		58.4922	65.375	65.0529	60.2475	62.2196	60.6186	45.7507	40.4053	48.6489	0.310027	6.00913	0.000396544	0.701953	5.80012	7.90706e-12
1435	CMI237C	BAM80106.1	hypothetical protein, conserved	-	-	-	-	-	0		148.196	159.086	150.086	231.176	208.248	228.021	233.85	234.741	208.179	-0.280496	7.27567	9.58708e-05	-0.348301	7.26748	5.42082e-05
1436	CMI238C	BAM80107.1	riboflavin synthase subunit beta	-	-	-	-	-	0		195.932	182.827	208.724	263.793	252.281	260.115	203.885	191.876	217.862	-0.135868	7.0629	0.0630085	0.153388	6.87081	0.101788
1437	CMI240C	BAM80108.1	(3R)-hydroxymyristoyl-ACP dehydratase, precursor	-	-	-	-	-	0		158.145	174.685	190.593	257.79	278.345	302.288	156.144	150.445	144.367	-0.415578	7.15873	2.89731e-06	0.431549	6.68332	3.22845e-06
1438	CMI241C	BAM80109.1	similar to carboxy-terminal proteinase	-	-	-	-	-	0		46.9088	41.8484	36.6197	59.2863	58.1716	44.1146	130.764	132.794	114.86	-0.0962152	6.20954	0.454037	-1.3754	6.96688	5.22228e-45
1439	CMI242C	BAM80110.1	hypothetical protein	-	-	-	-	-	4		1348.57	1498.47	1349.07	1282.55	1306.53	1494.66	1115.9	1136.32	1179.04	0.303619	9.2611	0.000117775	0.507075	9.12892	2.48527e-09
1440	CMI243C	BAM80111.1	plastid terminal oxidase	-	-	-	-	-	2		187.14	184.22	183.901	289.188	291.89	278.921	233.943	250.556	238.994	-0.364683	8.10494	4.50828e-12	-0.165325	7.9492	0.0478689
1441	CMI244C	BAM80112.1	plastid terminal oxidase	-	-	-	-	-	1		234.028	231.659	221.135	314.303	281.881	294.237	523.602	562.033	534.183	-0.108621	8.15232	0.0940386	-1.02114	8.65274	3.54996e-37
1442	CMI245C	BAM80113.1	hypothetical protein	-	-	-	-	-	0		56.3158	59.1626	57.034	124.078	130.144	137.698	80.2614	91.3167	90.2408	-0.919061	6.28695	9.57274e-28	-0.38742	5.9072	6.02576e-05
1443	CMX069C	-	hypothetical protein	-	-	-	-	-	1		33.6908	31.0172	37.3218	76.6433	52.7734	51.4001	45.3154	31.8601	41.6384	-0.557807	3.32354	0.00571269	0.00175999	2.96261	1
1444	CMI248C	BAM80114.1	photosystem II 12 kD extrinsic protein	-	-	-	-	-	0		3370.16	3248.58	3201.42	2979.99	3005.23	3282.67	3072.01	3180.12	3323.95	0.348298	10.2928	2.07117e-08	0.252743	10.2911	0.00200788
1445	CMI249C	BAM80115.1	similar to syntaxin	-	-	-	-	-	1	SNARE: SYP1	2.11819	2.7418	2.2507	165.56	166.611	134.761	158.614	167.491	129.404	-5.7624	5.9886	5.66984e-275	-5.77711	5.93693	1.63528e-228
1446	CMI250C	BAM80116.1	similar to Golgi SNARE protein	-	-	-	-	-	1	SNARE: GOS1	56.9136	57.7106	53.0388	68.3984	58.6934	59.7689	50.556	51.5948	54.8968	0.109121	5.24125	0.339247	0.309092	5.10139	0.00470064
1447	CMI251C	BAM80117.1	heat shock protein ClpB	-	-	-	-	-	0		273.706	279.967	282.603	274.473	278.499	272.684	404.981	435.219	323.433	0.284511	9.38162	1.84915e-08	-0.259437	9.60888	0.0191108
1448	CMI252C	BAM80118.1	DNA topoisomerase I	-	-	-	-	-	0		149.023	150.277	150.904	157.588	159.014	154.133	168.593	165.34	160.525	0.201858	8.72754	0.000109832	0.0815031	8.74076	0.353181
1449	CMI253C	BAM80119.1	hypothetical protein	-	-	-	-	-	2		127.307	106.836	117.381	178.546	165.852	137.981	165.387	147.77	160.038	-0.18735	6.12181	0.0776877	-0.210261	6.08769	0.0366091
1450	CMI254C	BAM80120.1	hypothetical protein	-	-	-	-	-	0		79.3059	77.6376	74.6839	91.8564	87.4847	85.9229	86.0154	108.655	90.0151	0.0706913	5.31196	0.514762	-0.0820589	5.3463	0.546845
1451	CMI255C	BAM80121.1	importin beta-3 subunit	-	-	-	-	-	0		188.104	174.156	188.336	241.762	238.593	232.397	199.55	183.456	237.244	-0.106117	9.34235	0.0529571	0.0440809	9.22096	0.72025
1452	CMI257C	BAM80122.1	hypothetical protein	-	-	-	-	-	0		106.263	89.8573	97.8559	85.3317	97.6188	70.866	80.8361	71.2455	81.1113	0.481519	6.15801	6.06354e-06	0.551852	6.08676	1.87293e-08
1453	CMI258C	BAM80123.1	hypothetical protein, conserved	-	-	-	-	-	12		47.2976	41.4902	48.8015	79.064	77.205	69.4249	85.7379	85.364	73.5323	-0.445838	6.40194	6.44067e-08	-0.611951	6.45268	2.6919e-10
1454	CMI260C	BAM80124.1	hypothetical protein	-	-	-	-	-	0		97.2437	107.591	92.9658	100.937	99.1148	95.6873	99.9908	92.3948	103.087	0.275152	5.76873	0.00361554	0.226859	5.74912	0.0323132
1455	CMI261C	BAM80125.1	hypothetical protein, conserved	-	-	-	-	-	0		144.465	149.72	128.872	123.574	122.354	130.076	90.6537	90.707	80.8399	0.435062	5.59101	1.5591e-05	0.90767	5.36053	3.08953e-17
1456	CMI262C	BAM80126.1	NADH dehydrogenase I (Complex I) alpha subcomplex 6 (B14)	-	-	-	-	-	0		144.398	114.927	135.52	131.025	133.076	130.514	157.499	156.821	163.942	0.268214	6.46817	0.00279375	-0.0592848	6.58524	0.590517
1457	CMI263C	BAM80127.1	probable endoplasmic reticulum retention protein Rer1	-	-	-	-	-	4		145.21	131.782	133.968	115.062	114.081	111.128	98.9432	94.7299	91.9595	0.539231	6.75483	1.71213e-14	0.742656	6.63187	8.70074e-20
1458	CMI264C	BAM80128.1	ATP-binding cassette, sub-family F (GCN), member 2	-	-	-	-	-	0		47.2434	46.5245	48.7397	74.4377	76.3591	76.3679	48.5775	42.4917	58.9597	-0.406723	6.62938	1.01252e-08	0.141088	6.29082	0.263783
1459	CMI265C	BAM80129.1	hypothetical protein	-	-	-	-	-	0		114.838	111.108	107.565	76.6293	59.804	49.3564	52.838	60.194	40.3355	1.11068	4.59087	1.8957e-15	1.33967	4.4823	6.17593e-23
1460	CMI266C	BAM80130.1	hypothetical protein	-	-	-	-	-	0		189.056	159.276	159.445	191.762	176.376	201.443	187.899	219.95	163.868	0.100018	6.56287	0.320171	0.0465036	6.54457	0.746229
1461	CMX070C	-	hypothetical protein	-	-	-	-	-	0		15.8253	25.0829	6.00547	26.3261	22.3575	19.0715	8.93237	17.5259	7.92454	-0.272431	1.48705	0.558498	0.642985	1.03772	0.153594
1462	CMI267C	BAM80131.1	probable L-isoaspartate (D-aspartate) O-methyltransferase	-	-	-	-	-	0		272.328	267.294	253.982	220.5	207.542	195.33	224.023	231.321	203.203	0.615148	8.04137	6.69298e-26	0.486186	8.05169	1.56824e-08
1463	CMI268C	BAM80132.1	hypothetical protein, conserved	-	-	-	-	-	0		170.934	172.709	186.079	150.342	165.702	182.67	186.403	185.622	178.905	0.351297	7.56658	1.45366e-05	0.159999	7.61164	0.0574276
1464	CMI270C	BAM80133.1	similar to carbonic anhydrase precursor	-	-	-	-	-	0		278.806	304.046	304.407	342.8	360.036	391.16	309.805	302.688	372.963	-0.0375516	8.527	0.647401	0.0646848	8.43104	0.577907
1465	CMI271C	BAM80134.1	MGDG synthase	-	-	-	-	GT28(410-589)	0		47.6081	56.9206	58.1653	90.5178	91.1224	104.12	91.1893	80.8311	103.966	-0.549109	6.9936	6.51427e-09	-0.54685	6.94482	1.07559e-06
1466	CMI273C	BAM80135.1	dihydrolipoamide S-acetyltransferase, precursor	-	-	-	-	-	0		62.8543	49.7293	59.8776	92.5119	99.7404	94.5279	68.9972	57.7098	67.377	-0.466114	7.01735	1.11642e-08	0.0469814	6.6906	0.718587
1467	CMI275C	BAM80136.1	hypothetical protein	-	-	-	-	-	0		66.3966	69.8397	65.7401	5.93346	5.05336	4.84949	5.27269	4.97639	5.10957	3.93565	6.30088	0	3.93177	6.27573	3.02288e-286
1468	CMI276C	BAM80137.1	probable inositol polyphosphate-5-phosphatase	-	-	-	-	-	0		62.296	59.5321	60.1044	64.615	71.6959	54.063	52.1429	54.3399	57.955	0.203329	7.7316	0.0124341	0.361812	7.61513	9.24528e-06
1469	CMI278C	BAM80138.1	hypothetical protein	-	-	-	-	-	0		47.8269	48.0678	46.681	63.9001	65.1232	63.1375	59.7605	48.9323	61.7931	-0.164432	6.08508	0.0476886	-0.0412841	5.97402	0.754549
1470	CMI281C	BAM80139.1	cytochrome b6/f complex iron-sulfur subunit precursor	-	-	-	-	-	1		1588.78	1642.99	1739.87	1755.9	1769.12	1880.83	2103.84	2056.28	2024.76	0.144322	10.0232	0.0227929	-0.0983323	10.0991	0.264705
1471	CMI283C	BAM80140.1	receptor for activated protein kinase C	-	-	-	-	-	0		303.445	260.031	295.576	489.677	479.681	483.227	238.793	218.259	345.522	-0.491442	8.23234	5.63428e-15	0.313218	7.76785	0.0400351
1472	CMI284C	BAM80141.1	hypothetical protein	-	-	-	-	-	0		463.529	472.024	425.118	352.891	340.182	293.608	365.785	393.684	250.047	0.731561	9.02108	5.77398e-28	0.648244	9.00984	3.51499e-06
1473	CMI286C	BAM80142.1	hypothetical protein	-	-	-	-	-	0		335.847	329.167	301.393	303.625	348.735	306.176	6.42834	6.47459	6.71691	0.278756	9.56234	2.75227e-05	5.83618	8.66837	0
1474	CMI288C	BAM80143.1	hypothetical protein	-	-	-	-	-	0		40.8702	40.2502	37.279	80.8929	81.3409	70.9894	71.435	68.541	91.5214	-0.710339	6.54409	4.01812e-20	-0.751686	6.52084	7.80204e-11
1475	CMI290C	BAM80144.1	manganese-stabilzing protein precursor	-	-	-	-	-	0		5242.25	5259.14	5214.21	5662.12	6001.43	6553.62	5734.06	5784.58	6066.8	0.0514637	12.2	0.488311	0.0544056	12.1537	0.537309
1476	CMI291C	BAM80145.1	similar to replication protein A 30kDa	-	-	-	-	-	0		181.467	198.711	181.083	310.082	297.8	320.312	226.898	235.686	282.092	-0.460986	7.52664	1.2547e-11	-0.192399	7.32937	0.0671021
1477	CMI292C	BAM80146.1	branchpoint bridging protein Msl5p	-	-	-	-	-	0		105.839	112.027	119.358	133.613	116.299	126.247	125.586	133.814	113.222	0.107091	6.61506	0.225735	0.0727097	6.58807	0.495939
1478	CMI293C	BAM80147.1	trehalose-6-phosohate synthase	-	-	-	-	GT20(217-691)	0		207.552	201.776	194.779	221.763	224.586	216.656	222.979	226.673	189.387	0.13217	9.19158	0.0136308	0.135952	9.14508	0.166696
1479	CMI294C	BAM80148.1	isoamylase	-	-	-	-	-	0		300.81	312.996	304.94	364.067	358.555	352.602	271.648	271.303	308.068	0.0393191	9.72662	0.484322	0.326895	9.54673	0.000200719
1480	CMI295C	BAM80149.1	phenylalanine--tRNA ligase alpha subunit	-	-	-	-	-	0		24.4462	22.4216	23.3203	52.4487	44.7701	35.5168	33.7293	30.7713	37.7582	-0.649647	5.51985	8.6266e-07	-0.326407	5.27739	0.00498142
1481	CMX071C	-	hypothetical protein	-	-	-	-	-	0		6.87847	3.46891	5.31548	1811.81	1793.36	2007.18	5102.96	5216.66	5056.39	-8.18467	7.69854	0	-9.68664	9.12925	0
1482	CMI298C	BAM80150.1	thioredoxin reductase	-	-	-	-	-	0		91.1367	91.3959	91.2832	108.445	108.527	109.363	102.403	105.74	124.67	0.0125804	6.71436	0.888499	-0.0664189	6.71009	0.54685
1483	CMI299C	BAM80151.1	serine O-acetyltransferase	-	-	-	-	-	0		136.767	134.437	129.057	160.532	151.552	166.15	165.316	175.552	101.826	0.00844392	7.23164	0.92777	0.0725816	7.15424	0.699268
1484	CMI300C	BAM80152.1	uracil-DNA-glycosylase	-	-	-	-	-	0		132.546	126.182	131.814	175.923	181.506	163.121	185.718	172.287	212.959	-0.147208	7.07311	0.0277421	-0.331921	7.12827	0.000455258
1485	CMI301C	BAM80153.1	similar to glycosyl transferase	-	-	-	SP(Sec/SPI)	GT4(342-467)	2		31.2335	32.8484	33.4179	55.5665	52.91	56.3789	37.2174	41.1396	41.9245	-0.493097	5.89364	2.81471e-08	-0.0889897	5.61843	0.438845
1486	CMI302C	BAM80154.1	similar to Golgi transport protein GOT1	-	-	-	-	-	4		42.7132	36.9555	52.4638	69.2775	61.5742	59.5032	47.7754	55.0859	48.6642	-0.259161	4.36117	0.095122	0.0189595	4.16499	0.930647
1487	CMI304C	BAM80155.1	mitochondrial ribosomal protein S1 precursor	-	-	-	-	-	0		740.07	756.961	827.958	1107.32	1159.55	1162.94	1237.48	1272.6	1425.71	-0.295329	9.98978	1.01305e-06	-0.54313	10.0865	1.59766e-09
1488	CMI306C	BAM80156.1	L-lactate dehydrogenase	-	-	-	-	-	0		454.176	429.872	432.272	727.948	781.246	746.584	397.755	469.109	268.637	-0.510809	9.03429	3.15173e-21	0.43051	8.50862	0.00658886
1489	CMJ002C	BAM80157.1	L-lactate dehydrogenase	-	-	-	-	-	0		60.9016	59.5651	57.9474	65.5949	55.2615	44.0814	113.067	123.487	80.12	0.381623	5.33554	0.00355853	-0.609286	5.81955	2.36176e-05
1490	CMJ005C	BAM80158.1	similar to cell surface glycoprotein	-	-	-	SP(Sec/SPI)	-	0	KTH variants: K+T	658.311	668.717	602.912	28.5517	28.9007	29.2002	108.538	106.457	104.694	4.7429	10.0379	0	2.8107	10.1364	2.51603e-241
1491	CMJ008C	BAM80159.1	similar to retinoblastoma-binding protein 5	-	-	-	-	-	0		51.67	58.994	57.8817	91.4828	92.7563	96.6167	83.5369	81.8713	77.9224	-0.472395	6.779	1.94178e-09	-0.31359	6.64039	0.000445833
1492	CMJ009C	BAM80160.1	cycloartenol synthase	-	-	-	-	-	0		56.6082	60.0648	60.627	92.1885	87.7907	95.9347	68.3834	70.0442	69.9667	-0.373448	7.21178	1.10863e-07	-0.0172503	6.97274	0.87033
1493	CMJ010C	BAM80161.1	hypothetical protein	-	-	-	-	-	0		69.4947	74.7262	76.77	72.2721	73.6711	59.3999	86.0538	85.4389	89.2218	0.372582	5.1192	0.00101374	-0.0237946	5.2697	0.878319
1494	CMX072C	-	FkbM family methyltransferase	-	-	-	-	-	1		65.7587	76.4003	72.015	82.9123	87.9355	94.8545	70.0314	85.4439	79.0602	-0.0471995	6.25702	0.66989	0.0831738	6.1462	0.47626
1495	CMJ011C	BAM80162.1	26S proteasome regulatory subunit RPN12	-	-	-	-	-	0		59.4117	56.5669	52.1594	63.5635	63.4308	47.7643	53.2741	51.1749	57.602	0.213415	5.34042	0.0903928	0.269314	5.27071	0.0150025
1496	CMJ012C	BAM80163.1	hypothetical protein	-	-	-	-	-	1		74.4542	63.6214	76.3362	79.9249	83.6778	75.3432	61.9311	68.4524	69.5951	0.111594	6.42671	0.22015	0.316314	6.28528	0.00156162
1497	CMJ013C	BAM80164.1	similar to CCR4-NOT transcription complex, subunit 2; NOT2	-	-	-	-	-	0		114.214	131.598	133.445	138.919	143.565	128.097	152.994	160.634	138.22	0.151995	7.67668	0.040539	-0.0358426	7.72582	0.760184
1498	CMJ014C	BAM80165.1	mercuric reductase	-	-	-	-	-	0		117.319	128.169	116.629	168.008	171.093	165.708	113.751	116.057	122.662	-0.213638	7.4713	0.000963858	0.254747	7.19042	0.00317199
1499	CMJ015C	BAM80166.1	hypothetical protein, conserved	-	-	-	-	-	0		74.0623	76.3022	74.9483	98.6271	102.372	96.6927	106.665	98.7294	98.3096	-0.135849	6.45547	0.0737609	-0.213503	6.45174	0.01516
1500	CMJ016C	BAM80167.1	aspartate kinase	-	-	-	-	-	0		228.181	216.815	258.428	302.15	321.883	312.859	205.591	186.054	278.224	-0.14769	8.70751	0.0365073	0.28599	8.44938	0.0436488
1501	CMJ018C	BAM80168.1	hypothetical protein	-	-	-	-	-	0		58.5367	56.8615	50.8946	75.0817	79.9614	59.8311	78.1999	78.4814	76.7717	-0.100628	7.59238	0.297963	-0.272477	7.63921	0.00158961
1502	CMJ019C	BAM80169.1	hypothetical protein	-	-	-	-	-	0		45.8099	51.5636	54.5062	68.6502	77.6522	78.9904	57.7202	71.6704	63.6141	-0.30429	6.79934	0.000876802	-0.13053	6.65839	0.252812
1503	CMJ020C	BAM80170.1	hypothetical protein, conserved	-	-	-	-	-	0		34.3103	38.9523	30.8045	67.2934	66.9264	58.056	59.1488	67.3545	47.6804	-0.619667	4.7842	9.7787e-07	-0.52578	4.67741	0.000652122
1504	CMJ021C	BAM80171.1	probable 1-acylglycerol-3-phosphate O-acyltransferase	-	-	-	-	-	0		0	0	0	0	0	0	0	0	0.28999	0	-1.66917	1	-1.79787	-1.58542	1
1505	CMJ023C	BAM80172.1	hypothetical protein, conserved	-	-	-	-	-	0		80.2245	88.4352	82.7726	139.084	141.385	139.631	132.855	135.801	145.294	-0.475483	6.98948	2.35366e-12	-0.503851	6.95892	2.25867e-09
1506	CMJ024C	BAM80173.1	similar to plant adhesion molecule 1 (PAM1)	-	-	-	-	-	1		246.444	257.487	248.535	133.665	131.336	126.482	252.159	255.942	220.005	1.2091	9.28412	1.48019e-123	0.264567	9.59842	0.00322915
1507	CMX073C	-	hypothetical protein	-	-	-	-	-	1		425.671	413.21	425.936	324.387	309.971	313.215	323.071	330.426	257.668	0.682556	7.84915	8.02238e-36	0.690573	7.8039	1.73854e-12
1508	CMX074C	-	hypothetical protein	-	-	-	-	-	0		39.6763	43.3684	38.7233	48.8468	53.2854	42.7679	55.4062	59.2376	48.5661	0.0157576	4.50126	0.934315	-0.205798	4.5747	0.136868
1509	CMJ027C	BAM80174.1	glycerol-3-phosphate O-acyltransferase	-	-	-	-	-	0		79.0216	71.9819	84.6546	118.132	113.493	120.955	80.4167	87.5806	101.882	-0.315447	6.79869	6.94758e-05	0.0193752	6.57314	0.884905
1510	CMJ029C	BAM80175.1	hypothetical protein	-	-	-	-	-	0		61.1973	55.3243	61.8147	101.576	89.8259	86.2019	98.2528	104.801	116.374	-0.371	6.21279	2.3944e-05	-0.625024	6.3155	7.03594e-11
1511	CMJ030C	BAM80176.1	hypothetical protein	-	-	-	-	-	0		79.2344	80.5363	80.6604	2.50152	2.27195	2.10242	2.91761	3.51106	2.14469	5.38732	6.45431	0	5.02524	6.43979	0
1512	CMJ033C	BAM80177.1	hypothetical protein	-	-	-	-	-	0		186.742	194.492	181.107	170.156	162.328	168.578	236.841	262.741	202.652	0.431787	7.25717	2.23659e-11	-0.103278	7.47037	0.350914
1513	CMJ034C	BAM80178.1	bZIP transcription factor	bZIP	-	-	-	-	0		511.753	506.333	454.232	365.302	384.368	354.449	555.431	611.496	366.587	0.681995	9.30012	4.71691e-30	0.158761	9.4812	0.343063
1514	CMJ036C	BAM80179.1	cytochrome c oxidase (Complex IV) subunit VIa	-	-	-	-	-	1		402.8	396.854	423.158	472.237	453.62	507.392	292.681	267.046	322.633	0.0356597	7.17125	0.669958	0.686475	6.83652	7.80297e-15
1515	CMJ037C	BAM80180.1	probable GTP-binding protein	-	-	-	-	-	0		169.931	173.771	167.992	202.33	206.222	217.394	220.348	229.525	238.681	-0.0255741	7.83112	0.724474	-0.212073	7.88401	0.0117953
1516	CMJ038C	BAM80181.1	similar to hydrolase, conserved unknown protein	-	-	-	-	-	0		280.524	314.903	279.126	417.923	412.567	463.302	669.512	652.962	645.729	-0.300387	8.32872	7.48316e-05	-0.953381	8.68035	3.01007e-29
1517	CMJ039C	BAM80182.1	ATP-binding cassette, sub-family A	-	-	-	-	-	8		29.2785	29.3347	33.7717	77.3691	70.5823	70.4934	38.7698	40.9646	36.1236	-0.975558	7.07761	1.54608e-40	-0.109956	6.50992	0.288642
1518	CMJ328C	BAM80183.1	hypothetical protein, conserved	-	-	-	-	-	0		65.1858	61.2253	59.352	143.606	137.574	126.454	103.148	98.3954	108.619	-0.866074	7.00017	1.99929e-36	-0.522733	6.73642	4.80009e-10
1519	CMJ329C	BAM80184.1	hypothetical protein	-	-	-	-	-	0		89.8614	93.9994	96.149	91.6795	91.8559	90.661	87.1525	80.9656	95.3938	0.295717	6.78062	2.29326e-05	0.303193	6.7344	0.00082825
1520	CMJ042C	BAM80185.1	glyceraldehyde-3-phosphate dehydrogenase	-	-	-	-	-	0		1877.46	1882.53	2144.56	1763.25	1772.5	1958.89	1987.36	1924.06	2120.41	0.368322	10.9321	3.917e-07	0.185555	10.9702	0.0445145
1521	CMJ043C	BAM80186.1	phycocyanobilin lyase alpha subunit	-	-	-	-	-	0		152.463	148.974	150.283	186.315	189.392	173.479	207.407	216.232	191.406	-0.0149326	7.76223	0.827399	-0.228304	7.82929	0.00743856
1522	CMJ044C	BAM80187.1	phycocyanobilin lyase beta subunit	-	-	-	-	-	0		105.916	86.8846	98.5742	114.908	115.351	112.083	85.8584	88.1261	101.185	0.0352304	6.38477	0.72972	0.298417	6.2128	0.00465345
1523	CMJ045C	BAM80188.1	hypothetical protein	-	-	-	-	-	0		67.6249	69.0831	70.4666	89.8553	89.4852	98.1428	104.131	97.2375	100.324	-0.156801	8.09484	0.0189466	-0.325521	8.14137	7.32867e-05
1524	CMJ046C	BAM80189.1	similar to kinetoplast-associated protein	-	-	-	-	-	1		235.19	198.726	218.297	166.336	165.381	158.183	238.909	232.876	195.775	0.679319	8.65564	1.90429e-27	0.183212	8.82491	0.0813102
1525	CMJ047C	BAM80190.1	histidine--tRNA ligase	-	-	-	-	-	0		110.493	102.634	105.801	130.684	133.883	136.723	105.152	89.5301	117.093	-0.0652452	7.37381	0.341548	0.248877	7.17429	0.0170983
1526	CMJ049C	BAM80191.1	hypothetical protein, conserved	-	-	-	-	-	3		92.2712	101.957	100.603	87.8006	95.0217	89.4421	103.058	117.857	102.209	0.380706	7.55208	5.51216e-09	0.0842064	7.64727	0.403376
1527	CMJ050C	BAM80192.1	lactation elevated 1	-	-	-	-	-	0		69.8939	80.3435	76.0927	94.6115	98.5822	80.7102	107.228	108.485	109.818	-0.00814512	6.75167	0.953726	-0.308801	6.86769	0.000378563
1528	CMJ051C	BAM80193.1	NADP-dependent malic enzyme	-	-	-	-	-	2		100.847	99.2086	104.095	149.768	145.746	148.88	107.23	104.835	119.083	-0.281274	7.57796	1.77964e-06	0.0931956	7.33643	0.313352
1529	CMJ052C	BAM80194.1	hypothetical protein, conserved	-	-	-	-	-	0		70.1822	75.6394	73.1224	97.8433	102.794	98.3083	75.329	80.2617	68.036	-0.183672	7.30854	0.00499131	0.186306	7.07585	0.041054
1530	CMJ053C	BAM80195.1	hypothetical protein	-	-	-	-	-	0		117.338	106.568	108.008	162.737	149.816	165.675	177.195	166.586	227.874	-0.261444	8.07478	9.13102e-05	-0.568455	8.20501	8.32723e-07
1531	CMJ054C	BAM80196.1	glutamyl-tRNA reductase	-	-	-	-	-	0		1096.63	1051.65	1039.85	743.551	753.49	720.765	1049.23	1054.52	989.049	0.789961	10.2728	1.00907e-59	0.260493	10.4464	0.00126264
1532	CMJ055C	BAM80197.1	2-oxoglutarate dehydrogenase E2 component	-	-	-	-	-	0		209.875	209.583	209.27	341.594	335.94	340.775	254.13	243.026	293.363	-0.429853	8.36348	1.444e-15	-0.114269	8.14373	0.259129
1533	CMJ056C	BAM80198.1	similar to vesicle transport v-SNARE protein	-	-	-	-	-	1	SNARE: VTI1	79.6369	72.5786	67.9974	92.5852	81.5167	84.7261	91.7729	89.4199	81.1809	0.0336975	5.64885	0.784399	-0.0336553	5.6386	0.794069
1534	CMJ057C	BAM80199.1	60S ribosomal protein L19	-	-	-	-	-	0		573.636	477.556	519.812	639.223	590.396	621.797	525.409	494.337	573.963	0.0289432	8.30506	0.723958	0.195404	8.17931	0.0511383
1535	CMJ060C	BAM80200.1	hypothetical protein, conserved	-	-	-	-	-	0		82.4891	76.7242	94.9975	123.928	108.552	105.214	124.345	156.742	104.874	-0.142985	4.89708	0.278111	-0.384881	4.98585	0.0162946
1536	CMJ061C	BAM80201.1	hypothetical protein	-	-	-	-	-	0		64.7428	65.013	67.1767	67.765	79.2979	70.4522	76.1774	80.3798	72.8233	0.123313	7.39739	0.0891188	-0.00336829	7.41588	0.979918
1537	CMJ062C	BAM80202.1	similar to acetyltransferase, GNAT family	-	GNAT	-	-	-	0		209.553	221.554	199.99	235.689	246.851	235.406	261.783	257.175	215.917	0.0800259	7.37278	0.252672	-0.0020804	7.36952	0.990126
1538	CMJ064C	BAM80203.1	hypothetical protein	-	-	-	-	-	0		140.327	126.305	123.319	130.804	131.614	114.128	137.349	151.048	128.255	0.31822	8.19076	2.174e-06	0.121291	8.23844	0.228988
1539	CMJ065C	BAM80204.1	hypothetical protein	-	-	-	-	-	0		165.102	181.809	170.576	135.693	146.681	145.971	155.989	166.57	160.898	0.538131	7.58159	5.32949e-16	0.314348	7.63618	0.000178284
1540	CMJ066C	BAM80205.1	phenylalanine hydroxylase	-	-	-	-	-	0		115.532	124.809	115.222	100.371	92.4281	90.124	145.802	144.559	121.232	0.595506	7.14876	2.26295e-18	0.00632211	7.37551	0.964568
1541	CMJ067C	BAM80206.1	hypothetical protein	-	-	-	-	-	0		57.1002	54.7345	67.5873	93.3379	97.1132	83.2337	28.2008	26.9065	40.3666	-0.34165	5.73291	0.00105595	1.12188	5.02892	2.37599e-13
1542	CMJ068C	BAM80207.1	hypothetical protein	-	-	-	-	-	1		95.1302	95.249	96.9726	150.651	73.9366	89.7115	110.882	109.522	115.412	0.136772	4.28741	0.576075	-0.00929625	4.3158	0.983991
1543	CMJ069C	BAM80208.1	mitochondrial Rho GTP-binding protein Miro	-	-	-	-	-	1		169.257	156.36	162.727	207.293	229.755	219.646	172.382	172.296	202.226	-0.161023	8.31144	0.010044	0.0525678	8.15629	0.623838
1544	CMJ070C	BAM80209.1	hypothetical protein	-	-	-	-	-	0		385.82	349.146	360.124	300.038	298.549	288.977	383.128	402.512	331.446	0.56967	8.31132	3.65356e-24	0.188256	8.43516	0.0571856
1545	CMJ072C	BAM80210.1	similar to ubiquinone/menaquinone biosynthesis methyl transferase	-	-	-	-	-	0		131.64	131.158	127.871	166.05	165.159	169.028	167.088	172.454	155.287	-0.090943	7.06759	0.188091	-0.123922	7.03955	0.149114
1546	CMJ073C	BAM80211.1	hypothetical protein	-	-	-	-	-	0		61.414	68.5037	69.105	79.1324	84.4895	82.1225	67.0982	62.2882	78.3258	-0.0393969	6.06175	0.706634	0.152741	5.9208	0.193092
1547	CMJ074C	BAM80212.1	probable carbon catabolite repressor Ccr4p	-	-	-	-	-	0		101.433	88.9303	96.5243	121.016	121.313	101.828	101.363	112.242	114.487	0.00575256	7.35065	0.962408	0.022421	7.29702	0.839553
1548	CMJ076C	BAM80213.1	similar to coenzyme F420-reducing hydrogenase, beta subunit	-	-	-	-	-	0		99.4288	99.553	100.986	122.617	118.391	115.684	112.373	121.513	124.328	0.016202	7.13411	0.829262	-0.0403912	7.11805	0.674327
1549	CMJ077C	BAM80214.1	hypothetical protein, conserved	-	-	-	-	-	0		99.6949	104.948	106.019	119.396	125.739	119.364	113.008	112.919	107.43	0.0353588	7.66208	0.595503	0.114949	7.57842	0.177998
1550	CMJ078C	BAM80215.1	probable prohibitin	-	-	-	-	-	0		289.567	254.455	246.76	422.914	446.679	443.229	272.637	315.934	338.336	-0.464855	7.95851	5.27368e-12	-0.0132854	7.66536	0.921893
1551	CMJ079C	BAM80216.1	hypothetical protein	-	-	-	-	-	0		48.0216	39.6137	51.8541	43.9043	53.4524	44.0618	60.8985	55.7607	59.4926	0.248637	5.4878	0.0516757	-0.118525	5.62902	0.338663
1552	CMJ080C	BAM80217.1	similar to tRNA modification enzyme Trm5	-	-	-	-	-	0		115.532	120.962	107.911	168.155	160.943	161.312	108.504	98.5778	111.646	-0.244029	7.58495	0.000161375	0.328281	7.25396	0.000206572
1553	CMJ081C	BAM80218.1	indole-3-glycerol phosphate synthase	-	-	-	-	-	0		265.262	273.069	290.184	362.502	348.28	383.974	377.542	338.99	401.963	-0.137231	8.29335	0.0463944	-0.216649	8.29047	0.023465
1554	CMX075C	-	putative Pentatricopeptide repeat domain containing protein	-	-	-	-	-	0		96.9864	77.1718	81.7145	106.302	110.338	96.5894	89.026	94.1727	79.9624	-0.0215018	4.85585	0.887453	0.179944	4.70929	0.205586
1555	CMJ082C	BAM80219.1	hypothetical protein	-	-	-	-	-	0		42.7123	34.4647	34.5718	62.6505	72.2389	53.6523	65.4478	65.7389	61.2817	-0.484021	5.78478	5.63946e-05	-0.564743	5.78451	6.17101e-08
1556	CMJ083C	BAM80220.1	similar to midasin Mdn1p	-	-	-	-	-	2		14.4243	13.5911	13.5808	18.0405	18.3797	17.3891	20.3374	21.3573	15.4117	-0.104532	7.89834	0.0737609	-0.239806	7.9248	0.0426656
1557	CMJ084C	BAM80221.1	phosphoribosylamine--glycine ligase (GARS)	-	-	-	-	-	0		89.7581	85.3594	101.04	125.892	137.655	132.58	105.681	99.3452	117.85	-0.254354	7.18442	0.000836456	-0.00964689	7.00859	0.943384
1558	CMJ085C	BAM80222.1	hypothetical protein	-	-	-	-	-	0		90.8413	98.2914	103.398	108.671	112.798	104.985	148.901	147.967	143.649	0.107071	5.77099	0.270029	-0.374707	5.98453	5.37029e-05
1559	CMJ086C	BAM80223.1	probable gamma hydroxybutyrate dehydrogenase	-	-	-	-	-	0		572.678	543.045	549.951	398.182	355.08	404.376	608.199	538.338	629.859	0.789797	8.97721	6.00041e-35	0.123555	9.21654	0.192481
1560	CMJ087C	BAM80224.1	probable beta-amylase	-	-	-	-	-	0		242.195	257.317	240.732	323.209	313.536	337.353	230.373	238.189	266.906	-0.130924	8.52838	0.0443221	0.225509	8.30685	0.0153696
1561	CMJ088C	BAM80225.1	hypothetical protein	-	-	-	-	-	0		138.322	124.915	139.829	157.575	172.236	138.15	189.161	166.552	177.776	0.0533247	6.20445	0.610317	-0.186377	6.28473	0.0528518
1562	CMJ089C	BAM80226.1	probable ATP-dependent DNA helicase	-	-	-	-	-	0		7.68361	9.0222	10.8177	16.9459	18.2226	14.6516	15.396	15.3546	17.5065	-0.589895	4.89854	2.19256e-05	-0.59694	4.8537	1.41637e-05
1563	CMJ090C	BAM80227.1	hypothetical protein	-	-	-	-	-	0		48.7719	43.0085	45.0928	61.9571	66.9547	58.2422	80.2263	86.5519	74.3462	-0.182663	5.98046	0.0464159	-0.598701	6.17337	1.8398e-10
1564	CMJ091C	BAM80228.1	Small GTP-binding protein of Rho family	-	-	-	-	-	0		66.4236	74.5739	59.096	0.558074	0.289634	1.11179	0.892665	0.817353	0.527964	6.84739	4.30265	4.34305e-146	6.64035	4.28485	2.84658e-146
1565	CMJ093C	BAM80229.1	similar to Na+/H+ antiporter	-	-	-	-	-	13		72.175	67.8774	72.654	90.0573	93.9167	87.914	70.643	73.4658	65.0752	-0.0871335	6.90119	0.22882	0.241432	6.69319	0.00522462
1566	CMJ095C	BAM80230.1	hypothetical protein, conserved	-	-	-	-	-	0		63.9534	60.5915	62.7623	77.135	71.6946	72.4392	76.7379	75.0173	68.6554	0.0259759	6.13779	0.790938	-0.0165776	6.11482	0.883943
1567	CMJ096C	BAM80231.1	similar to thioredoxin h	-	-	-	-	-	0		354.896	275.628	290.484	699.741	575.202	633.859	338.66	360.527	344.322	-0.784445	6.95522	8.77417e-16	0.0373517	6.43662	0.777025
1568	CMJ097C	BAM80232.1	hypothetical protein, conserved	-	-	-	-	-	0		474.227	429.065	462.633	258.474	230.881	240.077	414.342	356.292	410.478	1.17091	7.64403	2.24146e-77	0.426354	7.88014	2.18752e-06
1569	CMJ098C	BAM80233.1	proline--tRNA ligase	-	-	-	-	-	0		112.251	101.858	106.741	151.089	133.929	129.769	185.527	186.537	186.153	-0.103384	7.5255	0.152541	-0.582078	7.74937	1.92139e-13
1570	CMJ099C	BAM80234.1	formate--tetrahydrofolate ligase	-	-	-	-	-	0		364.543	358.888	365.237	296.343	296.966	302.983	445.01	368.219	473.138	0.5462	9.08946	3.23307e-26	-0.024384	9.30647	0.846438
1571	CMJ100C	BAM80235.1	small heat shock protein, hsp20 family	-	-	-	-	-	0		107.653	102.22	89.1239	641.48	563.515	677.629	157.313	159.059	123.028	-2.38906	7.28772	1.24991e-150	-0.336457	5.76533	0.00725355
1572	CMJ101C	BAM80236.1	small heat shock protein, hsp20 family	-	-	-	-	-	0		205.974	213.038	166.552	379.056	334.514	387.907	45.8954	52.1494	39.0001	-0.646494	7.38922	8.05124e-12	2.31242	6.22262	1.57293e-77
1573	CMJ102C	BAM80237.1	adaptor-related protein complex 1, mu subunit	-	-	-	-	-	0		39.8909	33.8535	40.983	90.751	90.5688	84.8255	65.4601	58.8451	69.7156	-0.945398	6.13412	6.31927e-29	-0.540496	5.82586	4.44462e-07
1574	CMJ103C	BAM80238.1	hypothetical protein	-	-	-	-	-	0		42.4593	39.4532	36.7974	94.9532	85	92.0643	54.5217	53.4877	62.9874	-0.929664	6.1653	2.64679e-26	-0.310464	5.73396	0.00459581
1575	CMJ330C	BAM80239.1	hypothetical protein, conserved	-	-	-	-	-	0		80.6975	70.3739	75.8657	86.131	107.647	106.106	80.6004	101.947	87.138	-0.135011	5.29831	0.302321	-0.0328518	5.19852	0.835741
1576	CMJ331C	BAM80240.1	hypothetical protein, conserved	-	-	-	-	-	2		305.547	257.297	292.509	745.853	737.69	718.8	666.873	593.726	786.337	-1.09792	9.09415	2.01753e-72	-1.04301	9.00938	1.47656e-21
1577	CMJ105C	BAM80241.1	similar to chloroplast inner membrane protein Tic22	-	-	-	-	-	0		182.654	171.034	175.499	283.356	284.865	313.498	181.333	177.248	245.527	-0.471404	7.73241	3.52436e-12	0.0243875	7.41623	0.869399
1578	CMX076C	-	Proteasome assembly chaperone 2	-	-	-	-	-	0		59.4965	49.3093	54.8402	115.344	122.088	120.941	83.0783	90.6409	88.7806	-0.862085	5.74074	4.23462e-20	-0.463878	5.44154	1.07054e-05
1579	CMJ107C	BAM80242.1	hypothetical protein	-	-	-	-	-	0		406.409	416.499	420.914	228.287	223.682	233.1	283.331	309.747	259.669	1.1258	8.0856	1.96121e-91	0.761459	8.17102	1.79336e-18
1580	CMJ108C	BAM80243.1	hypothetical protein, conserved	-	-	-	-	-	0		250.222	275.506	253.587	255.815	251.326	270.169	243.915	233.322	242.967	0.268724	8.15135	5.71614e-05	0.330488	8.07971	0.000111857
1581	CMJ109C	BAM80244.1	60S ribosomal protein L10	-	-	-	-	-	0		833.304	860.845	924.362	1129.61	1084.18	1203.33	810.762	789.553	867.961	-0.119259	9.084	0.0880009	0.301554	8.83416	0.000513335
1582	CMJ110C	BAM80245.1	60S ribosomal protein L15	-	-	-	-	-	0		541.572	476.77	561.203	805.908	781.017	817.808	496.05	478.089	569.248	-0.340762	8.41498	2.9527e-07	0.249218	8.06718	0.0137813
1583	CMJ111C	BAM80246.1	similar to ethylene-responsive transcription coactivator	-	-	-	-	-	0		278.564	300.086	262.953	289.483	258.353	255.566	231.28	231.579	197.08	0.332759	6.58645	5.45111e-05	0.568396	6.4423	4.54031e-09
1584	CMJ112C	BAM80247.1	vesicle coat complex COPII, subunit Sec13	-	-	-	-	-	0		203.099	224.822	223.941	219.59	245.946	223.463	177.062	190.744	208.749	0.186552	8.74711	0.00486343	0.393305	8.60926	2.9295e-05
1585	CMJ114C	BAM80248.1	hypothetical protein, conserved	-	-	-	-	-	3		42.0809	50.3938	65.6507	128.693	116.699	118.33	95.762	86.9923	97.3329	-0.937447	5.2606	1.40407e-11	-0.609986	4.99897	4.18905e-05
1586	CMJ115C	BAM80249.1	hypothetical protein, conserved	-	-	-	-	-	0		376.391	362.464	353.833	433.173	431.882	441.858	519.731	503.262	487.872	0.00764707	7.87524	0.921848	-0.250493	7.96576	0.00238006
1587	CMJ116C	BAM80250.1	hypothetical protein	-	-	-	-	-	0		109.802	115.865	114.769	144.666	148.192	152.282	154.94	159.447	148.515	-0.121985	6.02346	0.177709	-0.227114	6.03466	0.0129912
1588	CMJ117C	BAM80251.1	sulfite reductase, ferredoxin dependent	-	-	-	-	-	0		244.835	238.856	245.988	286.644	292.942	293.57	224.536	214.889	246.49	0.00685216	8.94344	0.920506	0.305464	8.75652	0.000444487
1589	CMJ120C	BAM80252.1	putative nin one binding protein	-	-	-	-	-	0		42.2983	42.4541	43.9648	55.1487	60.9156	54.9335	57.1171	55.2765	72.8347	-0.143026	6.00469	0.107718	-0.310315	6.0509	0.00914826
1590	CMJ121C	BAM80253.1	hypothetical protein	-	-	-	-	-	0		3753.34	3797.77	3732.39	3885.14	3676.22	4222.66	4283.66	4519.83	4523.9	0.201976	10.5874	0.00288434	-0.023554	10.6521	0.810193
1591	CMJ123C	BAM80254.1	hypothetical protein	-	-	-	-	-	0		39.8211	39.8664	36.7166	43.9565	44.0233	41.0511	45.2731	42.7096	43.9786	0.118134	7.22869	0.0817023	0.0359683	7.22502	0.71446
1592	CMJ125C	BAM80255.1	40S ribosomal protein S9	-	-	-	-	-	0		624.761	574.166	649.037	896.493	899.243	975.106	446.697	405.566	561.977	-0.319436	8.54247	1.88719e-06	0.601419	8.05526	1.79717e-07
1593	CMJ126C	BAM80256.1	hypothetical protein	-	-	-	-	-	0		217.877	213.617	201.25	300.064	295.384	315.147	332.069	339.697	367.075	-0.259679	7.18073	0.000198591	-0.499089	7.27087	1.66114e-09
1594	CMJ128C	BAM80257.1	phenylalanine--tRNA ligase beta-subunit	-	-	-	-	-	0		34.3348	27.846	28.9483	36.2487	35.8824	19.8738	47.6069	46.8693	50.3649	0.258379	5.60992	0.180596	-0.450311	5.941	8.74462e-06
1595	CMX077C	-	hypothetical protein	-	-	-	-	-	0		176.339	154.044	177.41	121.5	143.653	113.813	212.221	225.218	202.993	0.690636	6.4546	2.19099e-14	-0.117525	6.78572	0.216456
1596	CMJ129C	BAM80258.1	histone deacetylase	-	-	-	-	-	0		110.846	110.365	104.968	132.863	132.037	131.334	157.921	168.957	185.386	-0.0146346	7.02456	0.857358	-0.435466	7.2088	8.40715e-07
1597	CMJ130C	BAM80259.1	probable cryptochrome DASH	-	-	-	-	-	0		37.3733	33.9705	42.6012	62.411	66.8055	60.4098	41.8926	45.3407	42.1741	-0.467481	6.40607	8.75306e-08	0.0328928	6.08437	0.799712
1598	CMJ131C	BAM80260.1	hypothetical protein	-	-	-	-	-	1		290.118	298.398	291.599	151.061	147.245	144.294	248.777	252.403	186.258	1.25751	7.47468	1.24856e-106	0.574149	7.67692	1.46991e-07
1599	CMJ132C	BAM80261.1	hypothetical protein, conserved	-	-	-	-	-	2		97.9923	101.224	96.9418	139.591	146.533	134.074	156.129	158.146	133.87	-0.238143	7.80433	4.35072e-05	-0.380382	7.83783	2.69979e-05
1600	CMJ133C	BAM80262.1	similar to epsin	-	-	-	-	-	0		236.166	227.157	223.113	193.33	200.288	185.334	220.745	222.333	180.801	0.512532	8.08639	4.10925e-21	0.355176	8.11084	0.000252946
1601	CMJ134C	BAM80263.1	CDP-diacylglycerol--glycerol-3-phosphate 3-phosphatidyltransferase	-	-	-	-	-	6		71.3463	66.7897	67.8411	133.248	124.054	107.294	102.278	109.99	104.744	-0.55551	6.10818	1.08024e-09	-0.405236	5.97023	6.39074e-06
1602	CMJ135C	BAM80264.1	hypothetical protein, conserved	-	-	-	-	-	0		73.6647	68.1087	72.1545	94.7756	92.2861	80.1992	77.6387	88.2711	80.8483	-0.0531845	6.7719	0.532728	0.0103309	6.69392	0.930054
1603	CMJ136C	BAM80265.1	similar to poly(A)-binding protein dependent poly(A)-ribonuclease subunit	-	-	-	-	-	0		76.8465	80.4565	86.6781	86.7255	90.6752	87.7517	74.2207	80.0484	76.8125	0.145756	7.98477	0.0228396	0.294557	7.87117	0.000662217
1604	CMJ137C	BAM80266.1	hypothetical protein, conserved	-	-	-	-	-	0		25.1427	22.2411	25.9936	40.2846	34.3475	44.0685	33.7527	33.7146	28.243	-0.428141	3.82991	0.0108856	-0.161691	3.63181	0.371707
1605	CMJ138C	BAM80267.1	similar to metal ion transporter	-	-	-	-	-	10		388.649	354.74	342.34	252.103	254.85	229.482	442.611	451.069	344.366	0.827155	9.13577	1.37531e-43	0.0276106	9.43526	0.840427
1606	CMJ139C	BAM80268.1	tyrosine--tRNA ligase	-	-	-	-	-	0		113.091	110.448	105.776	85.4304	93.8909	80.5331	72.8168	68.2609	82.6389	0.609286	6.72232	1.11704e-16	0.773297	6.61696	1.14333e-17
1607	CMJ141C	BAM80269.1	ATP-dependent Clp protease proteolytic subunit	-	-	-	-	-	0		192.296	187.355	187.585	220.461	217.292	204.691	218.446	207.95	244.778	0.0871012	7.21099	0.17936	-0.0267469	7.22352	0.809709
1608	CMJ333C	BAM80270.1	hypothetical protein	-	-	-	-	-	0		48.3469	54.2051	50.8307	104.517	101.776	111.354	57.45	55.7593	57.5938	-0.786627	5.50545	8.94875e-15	0.0594734	4.96887	0.651583
1609	CMJ142C	BAM80271.1	hypothetical protein	-	-	-	-	-	0		55.9657	55.387	63.4536	100.178	94.0195	98.0291	86.8259	85.3177	106.881	-0.475863	6.777	6.14191e-10	-0.459331	6.71963	1.77108e-05
1610	CMJ143C	BAM80272.1	hypothetical protein	-	-	-	-	-	1		58.5682	57.9433	61.5583	122.212	133.126	107.466	111.466	94.6316	124.089	-0.758604	5.966	6.21344e-16	-0.674746	5.86284	2.79054e-09
1611	CMJ144C	BAM80273.1	hypothetical protein, conserved	-	-	-	-	-	0		59.0518	64.3098	57.2522	67.6988	75.353	63.1303	61.1324	72.5703	69.7695	0.0755198	5.14307	0.54529	0.0411105	5.1164	0.767319
1612	CMJ145C	BAM80274.1	hypothetical protein	-	-	-	-	-	0		55.4525	46.1431	55.1899	71.8134	72.3064	62.9571	57.1736	64.1956	58.1275	-0.13233	5.60671	0.224074	0.0222491	5.47965	0.882186
1613	CMJ146C	BAM80275.1	hypothetical protein, conserved	-	-	-	-	-	1		518.264	518.278	507.272	395.611	390.681	420.272	525.443	535.942	493.678	0.620735	8.17362	1.17171e-25	0.206388	8.31022	0.014337
1614	CMJ148C	BAM80276.1	hypothetical protein	-	-	-	-	-	1		1534.75	1494.98	1493.14	3101.24	3105.71	3302.93	2211.64	2049.25	2440.53	-0.806951	9.40754	3.65358e-46	-0.350895	9.08758	9.8506e-05
1615	CMJ149C	BAM80277.1	hypothetical protein, conserved	-	-	-	-	-	2		123.374	109.435	122.443	157.802	160.541	171.344	158.607	149.378	154.581	-0.197438	7.6176	0.0051832	-0.163866	7.55355	0.0576297
1616	CMJ151C	BAM80278.1	similar to thylakoid lumenal 17.4 kD protein, chloroplast precursor	-	-	-	-	-	0		248.542	207.832	208.766	247.825	254.33	242.354	325.345	335.107	312.062	0.104597	7.42256	0.187316	-0.330893	7.60604	0.000303986
1617	CMJ152C	BAM80279.1	4-hydroxy-3-methylbut-2-enyl diphosphate reductase	-	-	-	-	-	0		306.82	307.103	320.495	375.363	359.69	390.463	367.954	349.481	424.256	-0.00337141	8.64782	0.972249	-0.0729041	8.63835	0.496103
1618	CMJ153C	BAM80280.1	hypothetical protein	-	-	-	-	-	0		110.918	95.7969	95.2733	103.181	105.275	119.238	107.78	108.984	97.7808	0.147468	6.55657	0.135032	0.159342	6.50676	0.11357
1619	CMJ154C	BAM80281.1	geranylgeranyl hydrogenase	-	-	-	-	-	0		807.413	792.19	805.763	917.515	941.144	990.358	863.924	830.429	912.26	0.0209638	9.97086	0.752446	0.100512	9.88692	0.253456
1620	CMJ156C	BAM80282.1	similar to microtubule-associated protein, RP/EB family	-	-	-	-	-	0		156.639	156.553	151.803	199.562	213.828	229.183	177.549	158.431	172.594	-0.201679	7.4092	0.00666192	0.0876972	7.21418	0.33696
1621	CMJ157C	BAM80283.1	hypothetical protein	-	-	-	-	-	0		146.555	160.128	142.48	130.979	146.621	134.342	169.145	160.028	148.878	0.391074	7.35308	4.02388e-08	0.127338	7.43219	0.179673
1622	CMJ159C	BAM80284.1	hypothetical protein	-	-	-	-	-	0		81.0555	101.252	98.0375	109.084	111.49	115.63	84.8497	92.9917	115.865	0.00218245	6.72778	0.99026	0.147464	6.61214	0.283594
1623	CMJ160C	BAM80285.1	hypothetical protein	-	-	-	SP(Sec/SPI)	-	3		128.536	123.752	110.993	205.044	211.663	212.832	204.261	227.654	189.371	-0.526597	6.10411	9.43178e-10	-0.556642	6.07326	4.30651e-08
1624	CMJ161C	BAM80286.1	hypothetical protein, conserved	-	-	-	-	-	0		16.5688	18.3829	19.7012	32.1567	41.1805	28.7033	17.8134	20.7959	26.0758	-0.632171	3.32764	0.00109254	-0.0373303	2.94207	0.939455
1625	CMJ162C	BAM80287.1	similar to diacylglycerol acyltransferase type 2B	-	-	-	-	-	1		125.119	121.624	126.52	171.27	166.144	185.948	180.715	160.78	181.336	-0.222696	6.86689	0.00466857	-0.269321	6.84622	0.00186596
1626	CMJ163C	BAM80288.1	hypothetical protein, conserved	-	-	-	-	-	0		220.238	234.033	201.997	192.977	202.758	197.716	273.818	303.398	259.317	0.410848	6.38769	6.50463e-07	-0.133515	6.61016	0.197292
1627	CMJ164C	BAM80289.1	cell differentiation protein rcd1	-	Rcd1-like	-	-	-	0		65.7823	60.036	60.2022	82.4429	94.6674	77.1984	62.2824	67.9947	68.6439	-0.182141	5.68031	0.0807153	0.119119	5.4777	0.281681
1628	CMJ165C	BAM80290.1	hypothetical protein, conserved	-	-	-	-	-	0		244.631	264.11	224.43	136.844	153.297	143.511	159.692	146.975	164.879	1.02378	6.91612	2.72066e-37	0.853094	6.93747	3.89482e-21
1629	CMJ167C	BAM80291.1	hypothetical protein, conserved	-	-	-	-	-	0		115.999	127.545	129.612	153.911	155.183	151.391	232.242	244.37	229.221	-0.0384074	6.30755	0.686875	-0.703828	6.64274	4.31906e-17
1630	CMJ168C	BAM80292.1	hypothetical protein	-	-	-	-	-	0		132.142	122.092	134.688	153.782	169.976	172.463	142.587	142.847	149.305	-0.0858225	7.60287	0.25054	0.055696	7.48554	0.548688
1631	CMJ169C	BAM80293.1	probable heat shock protein hslV, proteasome-related peptidase subunit	-	-	-	-	-	0		91.3082	85.8988	98.4353	88.0014	90.0892	100.295	81.816	78.256	91.636	0.250609	6.17887	0.00804302	0.346557	6.09161	0.000496693
1632	CMJ170C	BAM80294.1	60S ribosomal protein L38	-	-	-	-	-	0		639.408	519.339	474.52	959.18	779.786	972.067	628.752	594.97	564.989	-0.466193	7.21203	3.41671e-05	0.0866642	6.86644	0.485628
1633	CMJ171C	BAM80295.1	hypothetical protein, conserved	-	-	-	-	-	0		68.1129	65.3257	66.255	108.684	96.7734	116.322	82.9434	81.8982	90.788	-0.423779	7.00727	3.63223e-07	-0.140202	6.80241	0.112591
1634	CMJ172C	BAM80296.1	hypothetical protein, conserved	-	-	-	-	-	5		131.708	127.233	128.626	147.658	150.866	139.99	162.781	156.631	177.654	0.0886796	7.86951	0.126896	-0.142728	7.94259	0.111966
1635	CMJ173C	BAM80297.1	glycerol kinase	-	-	-	-	-	0		48.346	46.3042	53.3463	90.1118	88.0853	76.0348	72.069	75.919	69.5243	-0.512911	6.57343	5.7488e-10	-0.338728	6.42399	0.000188748
1636	CMJ174C	BAM80298.1	hypothetical protein, conserved	-	-	-	-	-	0		209.084	221.554	213.894	229.864	230.336	250.194	190.278	190.87	209.398	0.124212	6.96667	0.106662	0.341546	6.821	5.04998e-05
1637	CMJ175C	BAM80299.1	hypothetical protein	-	-	-	-	-	0		31.8817	32.0386	32.3187	50.6647	48.0788	41.8884	38.7207	41.8932	45.1419	-0.279958	6.31272	0.000971561	-0.171195	6.20613	0.0778225
1638	CMJ177C	BAM80300.1	hypothetical protein, conserved	-	-	-	-	-	0		24.845	26.893	18.0288	55.1688	37.954	31.9498	40.3601	28.8124	25.4892	-0.574519	3.03753	0.0125658	-0.213284	2.78056	0.403859
1639	CMJ178C	BAM80301.1	similar to ribulose-1,5 bisphosphate carboxylase/oxygenase large subunit N-methyltransferase	-	-	-	-	-	0		74.6137	77.3487	80.9761	101.176	98.009	99.9408	89.116	85.7185	76.209	-0.0955457	6.84761	0.207479	0.109518	6.69857	0.263165
1640	CMJ179C	BAM80302.1	similar to Nedd4 binding protein 1	-	-	-	-	-	0		90.6937	92.022	92.919	71.769	73.1076	71.489	93.4259	85.9165	75.6617	0.614978	6.09337	3.03081e-15	0.33082	6.17572	0.000730133
1641	CMJ180C	BAM80303.1	hypothetical protein	-	-	-	-	-	0		93.6276	91.1465	98.444	97.19	101.803	97.8438	126.074	128.312	124.744	0.198558	6.68451	0.00666715	-0.20416	6.84551	0.0126655
1642	CMJ181C	BAM80304.1	probable diphthine synthase	-	-	-	-	-	0		44.8422	44.1494	47.6475	76.5521	78.3494	73.9104	61.7943	60.339	60.0818	-0.477147	5.47838	2.18417e-07	-0.198237	5.27086	0.0617402
1643	CMJ182C	BAM80305.1	hypothetical protein, conserved	-	-	-	-	-	1		55.5141	55.6811	58.4392	88.4254	85.1735	82.8246	64.8026	59.8683	61.7942	-0.330073	5.932	9.54462e-05	0.080717	5.66595	0.455359
1644	CMJ183C	BAM80306.1	mitochondrial ribosomal protein L33, precursor	-	-	-	-	-	0		100.331	88.8281	62.4569	94.4108	112.473	110.072	96.1	100.563	99.4666	-0.0642255	3.82207	0.765881	-0.0164849	3.75226	0.961282
1645	CMJ184C	BAM80307.1	hypothetical protein, conserved	-	-	-	SP(Sec/SPI)	-	9		185.466	182.442	180.853	114.943	122.678	106.102	139.551	131.778	118.614	0.942269	8.27141	1.189e-61	0.710181	8.3142	1.10947e-16
1646	CMJ185C	BAM80308.1	NADH dehydrogenase I (Complex I) flavoprotein 51kDa subunit	-	-	-	-	-	0		178.591	170.402	168.231	232.843	235.695	232.434	212.844	217.548	217.076	-0.172209	7.98015	0.00239912	-0.107426	7.90021	0.211705
1647	CMJ186C	BAM80309.1	26S proteasome ATP-dependent regulatory subunit	-	-	-	-	-	0		217.195	215.387	213.418	198.395	200.137	209.712	172.433	162.653	175.548	0.352284	7.88882	1.96069e-09	0.55575	7.75848	2.2113e-12
1648	CMJ188C	BAM80310.1	unknown hydrolase, cbbY homolog	-	-	-	-	-	0		306.561	270.299	294.612	395.961	362.816	429.692	577.137	415.919	657.58	-0.183122	8.06505	0.0212056	-0.705583	8.32153	4.20389e-07
1649	CMJ189C	BAM80311.1	probable mRNA cap binding protein 80	-	-	-	-	-	0		61.6211	57.7977	64.8249	84.1073	85.0974	84.8367	65.7887	59.0865	75.1613	-0.197274	7.59421	0.00161454	0.0972373	7.39688	0.376703
1650	CMJ191C	BAM80312.1	tryptophan synthase beta chain	-	-	-	-	-	0		304.251	310.125	331.352	483.433	510.26	510.658	348.135	328.394	374.06	-0.404088	9.02037	4.993e-12	0.0645936	8.72555	0.517323
1651	CMJ195C	BAM80313.1	similar to outward rectifying potassium channel KCO	-	-	-	-	-	5		98.2888	101.315	108.759	116.865	115.025	116.817	151.949	130.521	157.79	0.0880101	7.39115	0.201346	-0.2974	7.54853	0.00190565
1652	CMJ196C	BAM80314.1	hypothetical protein	-	-	-	-	-	0		52.0242	51.3454	53.5463	74.5552	82.5058	62.2282	66.4424	66.0537	75.6652	-0.214161	6.89512	0.0184858	-0.19211	6.8369	0.0352519
1653	CMJ197C	BAM80315.1	similar to smooth muscle caldesmon	-	-	-	-	-	0		150.35	170.296	149.563	142.546	159.65	159.462	122.471	138.821	114.068	0.291638	7.05323	0.000376708	0.541623	6.90142	2.37965e-08
1654	CMJ198C	BAM80316.1	similar to protoporphyrinogen oxidase HemK	-	-	-	-	-	0		96.1416	90.5625	97.099	112.484	107.081	100.502	116.86	107.738	94.2603	0.0935043	6.9728	0.192018	0.0500809	6.9498	0.654263
1655	CMJ199C	BAM80317.1	similar to UMP/CMP kinase	-	-	-	-	-	1		12.5268	8.55286	12.9009	13.6692	18.2118	12.1933	21.3205	24.9002	25.4773	-0.100121	3.3633	0.650625	-0.857184	3.76691	3.30361e-07
1656	CMJ200C	BAM80318.1	SWI/SNF related, matrix associated, actin dependent regulator of chromatin, subfamily a	-	SNF2	-	-	-	0		80.8393	74.9595	76.4179	118.96	117.931	115.944	122.405	116.867	122.861	-0.336794	7.69394	3.36984e-09	-0.424221	7.69705	1.17862e-07
1657	CMJ201C	BAM80319.1	delta 9 acyl-lipid fatty acid desaturase	-	-	-	-	-	4		89.5215	71.8477	70.6232	91.0026	92.269	80.4422	104.914	102.536	87.233	0.0838132	6.43132	0.440222	-0.126505	6.49393	0.299584
1658	CMJ202C	BAM80320.1	similar to chloroplast import-associated channel Toc75	-	-	-	-	-	0		47.3871	41.4092	49.8319	73.2497	77.7978	78.86	65.3291	70.3649	77.2774	-0.463543	7.011	2.58983e-09	-0.403582	6.92834	3.1763e-05
1659	CMJ203C	BAM80321.1	similar to transposase	-	-	-	-	-	0		1.13038	0	0.600547	0	0	0	0	0	0	3.2839	-1.34714	0.305763	3.27196	-1.37868	0.323086
1660	CMJ205C	BAM80322.1	probable iron-sulfur cluster scaffold protein	-	-	-	-	-	0		60.3164	60.74	80.8266	76.4598	77.4638	66.4388	84.3529	90.9363	82.9154	0.140531	5.76977	0.278185	-0.139026	5.86909	0.293643
1661	CMJ206C	BAM80323.1	hypothetical protein, conserved	-	-	-	-	-	0		105.863	108.986	103.638	101.365	87.0254	93.7577	64.6763	64.8548	89.8407	0.440088	7.24012	4.6895e-10	0.7527	7.07116	1.18409e-10
1662	CMJ207C	BAM80324.1	similar to calcium-binding protein MO25	-	-	-	-	-	0		70.8576	68.9379	73.8646	112.517	116.347	107.55	74.99	82.9507	79.7003	-0.388056	6.65105	4.01699e-08	0.0621872	6.36199	0.531233
1663	CMJ208C	BAM80325.1	hypothetical protein, conserved	-	-	-	-	-	2		175.021	156.459	154.042	151.517	148.003	171.494	132.412	141.402	140.438	0.308811	6.49775	0.000763025	0.445453	6.39393	5.8625e-07
1664	CMJ210C	BAM80326.1	similar to tRNA dihydrouridine synthase Dus1p	-	-	-	-	-	0		66.7141	64.3173	64.5216	83.9955	87.1853	85.8876	122.839	117.998	128.115	-0.12808	6.10937	0.12931	-0.699168	6.39399	6.35222e-17
1665	CMJ211C	BAM80327.1	NADH dehydrogenase I (Complex I) iron-sulfur protein 49kDa subunit	-	-	-	-	-	0		96.2832	94.8226	105.755	176.369	177.519	178.723	149.671	129.092	147.712	-0.577531	7.39313	1.16411e-19	-0.306007	7.18773	0.000903367
1666	CMX078C	-	hypothetical protein	-	-	-	-	-	0		46.1389	42.0746	47.0106	74.2689	44.4479	51.9853	54.9389	65.9829	64.5649	-0.0705555	3.61515	0.768826	-0.241721	3.66202	0.168681
1667	CMJ212C	BAM80328.1	similar to cytochrome c	-	-	-	-	-	0		350.56	304.339	300.468	467.53	403.241	438.345	308.46	316.919	307.599	-0.188005	6.71895	0.0353904	0.251593	6.45146	0.00716413
1668	CMJ214C	BAM80329.1	hypothetical protein	-	-	-	-	-	0		92.7368	87.2478	94.3184	85.3495	80.299	86.6918	55.3703	52.9567	60.0613	0.385942	6.04738	5.47774e-06	0.919512	5.79085	4.26639e-23
1669	CMJ215C	BAM80330.1	unknown homeobox protein	HB-other	-	-	-	-	0		127.607	123.902	123.007	129.769	123.656	133.349	141.865	140.653	131.393	0.218876	8.04047	0.000316697	0.0726745	8.06635	0.428918
1670	CMJ216C	BAM80331.1	ATP-binding subunit of unknown ABC transporter	-	-	-	-	-	0		358.801	340.053	360.614	376.963	383.685	351.511	412.644	400.885	388.249	0.19682	9.26545	0.000195055	0.0348135	9.29889	0.714727
1671	CMJ217C	BAM80332.1	hypothetical protein	-	-	-	-	-	0		84.8734	85.1764	94.7069	108.603	111.822	97.7528	117.361	129.746	105.632	0.00180467	6.71221	0.995342	-0.197083	6.77171	0.0511191
1672	CMJ218C	BAM80333.1	aspartate--tRNA ligase, cytoplasmic	-	-	-	-	-	0		79.5193	74.9285	73.4201	120.479	120.702	116.712	104.003	100.938	108.133	-0.384373	7.10462	1.32901e-09	-0.241582	6.9774	0.00344593
1673	CMJ219C	BAM80334.1	similar to component of oligomeric golgi complex 4	-	-	-	-	-	0		83.5325	85.8684	88.7583	94.2914	94.6464	89.4912	109.662	106.962	99.2938	0.157114	7.63821	0.00747913	-0.0743227	7.70941	0.421091
1674	CMJ221C	BAM80335.1	hypothetical protein, conserved	-	-	-	-	-	0		23.8226	22.4089	23.6621	83.3325	75.1159	51.8796	75.1241	80.0273	64.314	-1.31785	4.73303	4.59176e-15	-1.43077	4.75931	3.77812e-28
1675	CMJ222C	BAM80336.1	hypothetical protein, conserved	-	-	-	-	-	0		172.992	173.367	159.81	182.911	186.869	172.272	190.327	203.459	174.509	0.167953	6.95678	0.0171235	0.0500872	6.97053	0.627287
1676	CMJ223C	BAM80337.1	similar to actin-related protein	-	-	-	-	-	0	actin related: ACT	85.1823	86.3839	88.2588	128.123	127.906	103.846	126.4	121.314	123.14	-0.202112	6.30709	0.0277421	-0.296621	6.31295	0.000478896
1677	CMJ225C	BAM80338.1	probable dipeptidyl aminopeptidase	-	-	-	-	-	0		80.9777	73.5089	78.2817	110.363	111.878	97.8106	118.646	115.953	118.87	-0.191652	7.90439	0.00251047	-0.385973	7.96598	1.8268e-06
1678	CMJ226C	BAM80339.1	mRNA-decapping enzyme complex component DCP2	-	-	-	-	-	0		83.2447	79.6687	77.9867	79.7156	81.8701	74.7141	111.727	107.063	101.667	0.295057	6.22356	0.000180298	-0.193746	6.42567	0.0296116
1679	CMJ228C	BAM80340.1	similar to mitochondrial carrier protein	-	-	-	-	-	0		81.5685	76.7242	76.9857	94.1698	91.5289	102.752	92.9676	84.1494	82.9504	-0.0286493	6.3652	0.773276	0.0739371	6.26829	0.473435
1680	CMJ229C	BAM80341.1	riboflavin kinase	-	-	-	-	-	0		104.628	80.8673	96.1836	108.583	98.4972	106.61	120.766	111.184	89.7737	0.111883	5.6549	0.354577	0.0282111	5.65142	0.879476
1681	CMJ230C	BAM80342.1	similar to GTPase activating protein	-	-	-	-	-	0		68.108	65.2156	69.9804	65.9136	63.9708	61.864	71.4297	66.1003	62.5824	0.350879	6.45162	1.4189e-06	0.240921	6.45968	0.0079402
1682	CMJ231C	BAM80343.1	similar to 2-hydroxy-6-oxohepta-2,4-dienoate hydrolase	-	-	-	-	-	0		103.396	103.245	104.446	117.103	121.239	132.628	135.747	139.667	124.829	0.0108226	6.89544	0.916709	-0.146485	6.93229	0.0903295
1683	CMJ232C	BAM80344.1	hypothetical protein	-	-	-	-	-	0		65.2087	58.7619	60.9931	80.6984	77.876	59.5613	57.542	59.8072	57.6416	0.0313581	6.02686	0.812498	0.297202	5.85361	0.00145871
1684	CMJ233C	BAM80345.1	hypothetical protein, conserved	-	-	-	-	-	0		35.3634	37.2913	36.7294	76.559	79.9915	70.5492	60.9601	56.4756	63.4945	-0.787467	5.69252	2.36925e-18	-0.510424	5.47023	4.99864e-07
1685	CMJ234C	BAM80346.1	vitamine B12-independent methionine synthase	-	-	-	-	-	0		321.145	321.832	343.432	467.095	507.624	478.992	383.181	349.508	423.65	-0.293326	9.60571	1.65685e-07	-0.0130468	9.41239	0.913529
1686	CMJ235C	BAM80347.1	mitochondrial ribosomal protein L1 precursor	-	-	-	-	-	0		148.142	132.597	126.297	188.283	191.62	192.123	138.586	143.484	129.901	-0.223991	6.79515	0.00441916	0.200294	6.53215	0.0378971
1687	CMJ237C	BAM80348.1	hypothetical protein, conserved	-	-	-	-	-	0		167.722	164.045	182.166	226.047	221.574	237.887	244.53	220.711	298.973	-0.150512	8.34397	0.0232949	-0.356502	8.4112	0.00183614
1688	CMJ238C	BAM80349.1	mitochondrial ribosomal protein L28 precursor	-	-	-	-	-	0		105	80.8227	84.3435	89.3491	80.0454	81.0541	77.6974	71.1423	70.9435	0.377953	4.7006	0.00547999	0.518844	4.5964	0.000150118
1689	CMJ239C	BAM80350.1	glucose-1-phosphate adenylyltransferase	-	-	-	-	-	0		25.6904	29.6434	36.2512	54.3927	59.8458	35.7591	38.0496	49.7099	42.8131	-0.441642	4.86065	0.0191637	-0.298599	4.72977	0.0618708
1690	CMJ240C	BAM80351.1	serine palmitoyltransferase	-	-	-	-	-	1		396.621	386.076	394.383	327.949	328.287	254.77	509.696	553.094	377.648	0.638441	9.3361	2.26686e-17	-0.074158	9.6152	0.598968
1691	CMJ241C	BAM80352.1	hypothetical protein	-	-	-	-	-	5		2.73925	2.40601	2.06168	218.211	231.389	200.39	200.868	207.28	228.271	-6.2158	7.06475	0	-6.23675	7.02469	0
1692	CMJ242C	BAM80353.1	hypothetical protein	-	-	-	-	-	4		10.6255	15.3006	14.1729	242.439	227.301	234.818	212.335	219.658	206.038	-3.8746	6.28448	3.53625e-283	-3.78024	6.13551	1.91486e-238
1693	CMJ244C	BAM80354.1	hypothetical protein, conserved	DDT	-	-	-	-	0		78.568	69.7625	75.5828	119.988	120.106	107.111	123.787	121.332	121.606	-0.36512	7.89711	4.51807e-09	-0.494906	7.92532	9.59285e-10
1694	CMJ245C	BAM80355.1	hypothetical protein, conserved	-	-	-	-	-	0		143.048	147.745	140.943	133.812	141.751	148.1	149.151	147.859	159.413	0.292185	5.35759	0.00411133	0.134746	5.39032	0.209167
1695	CMJ246C	BAM80356.1	trans-prenyltransferase	-	-	-	-	-	0		66.9732	72.857	67.3778	71.9048	86.1178	85.899	82.7088	79.5358	89.6697	0.0297213	6.55419	0.786567	-0.0664055	6.55892	0.525164
1696	CMJ247C	BAM80357.1	hypothetical protein	-	-	-	-	-	0		22.2455	22.6918	21.9105	50.7175	49.4418	44.3154	46.6824	44.829	59.4292	-0.844916	6.51911	2.17664e-29	-0.959551	6.54439	9.2708e-18
1697	CMJ248C	BAM80358.1	similar to cytochrome c-type biogenesis protein ccmH	-	-	-	-	-	1		51.9599	40.7147	45.5487	65.3193	67.4431	51.7092	70.3874	71.1624	76.4308	-0.144929	4.63051	0.334181	-0.438008	4.74971	0.000458237
1698	CMJ250C	BAM80359.1	glyceraldehyde 3-phosphate dehydrogenase	-	-	-	-	-	0		5.68835	6.31118	3.29685	65.8749	54.7391	64.709	1.55671	1.95989	2.76214	-3.33013	4.82249	8.85091e-86	1.4749	1.75196	1.71553e-06
1699	CMJ252C	BAM80360.1	probable rRNA methyltransferase pmt2	-	-	-	-	-	0		115.828	107.617	104.316	173.117	169.725	161.855	156.625	148.277	161.627	-0.355824	8.19865	1.05631e-09	-0.292696	8.11702	0.000725399
1700	CMJ253C	BAM80361.1	similar to mitochondrial presequence translocase subunit Tim44	-	-	-	-	-	0		162.605	180.105	168.254	195.399	162.829	190.727	173.173	158.563	156.248	0.161152	7.57973	0.0541578	0.283488	7.47869	0.00114432
1701	CMJ255C	BAM80362.1	similar to gamma-tubulin complex protein 2	-	-	-	-	-	0		55.3569	60.6877	49.378	102.849	99.3778	94.2578	74.677	66.7438	84.973	-0.575401	7.41679	1.43502e-14	-0.236447	7.17475	0.0383308
1702	CMJ256C	BAM80363.1	hypothetical protein, conserved	-	-	-	-	-	0		108.504	102.847	109.693	146.935	142.203	121.187	128.992	129.682	137.359	-0.0860859	6.77496	0.311019	-0.086638	6.72964	0.334905
1703	CMJ257C	BAM80364.1	single subunit mitochondrial RNA polymerase	-	-	-	-	-	0		86.0819	83.5363	84.1399	104.834	104.743	96.4118	104.854	112.591	88.7953	-0.00307965	8.2008	0.972375	-0.0540921	8.18173	0.630431
1704	CMJ259C	BAM80365.1	hypothetical protein	-	-	-	-	-	0		141.551	119.251	133.326	245.599	241.481	263.109	180.106	171.358	218.412	-0.662274	6.86188	1.75613e-16	-0.315942	6.6083	0.00452584
1705	CMJ260C	BAM80366.1	similar to prenylated rab acceptor PRA1	-	-	-	-	-	4		304.585	318.738	313.907	437.732	435.342	492.104	362.797	370.852	377.418	-0.278255	7.79344	0.000120548	-0.0292809	7.61524	0.765955
1706	CMJ261C	BAM80367.1	DNA replication licensing factor MCM6	-	-	-	-	-	0		84.9409	88.5543	79.0791	165.394	167.652	162.853	138.947	143.118	173.804	-0.707222	8.08964	1.2012e-33	-0.635798	7.99851	5.3382e-10
1707	CMJ262C	BAM80368.1	hypothetical protein, conserved	-	-	-	SP(Sec/SPI)	-	5	Organelle division: MDR1	35.0498	32.7473	37.3316	144.245	155.989	130.773	91.9122	86.1512	101.78	-1.76725	7.25025	2.56438e-128	-1.196	6.7765	6.17108e-39
1708	CMJ263C	BAM80369.1	acyl-Coenzyme A thioesterase, mitochondrial precursor	-	-	-	-	-	1		15.235	15.3894	19.6914	22.2663	21.6127	21.1004	16.6849	15.7473	17.8767	-0.103539	4.65913	0.500303	0.214907	4.4522	0.158396
1709	CMJ265C	BAM80370.1	hypothetical protein	-	-	-	SP(Sec/SPI)	-	1		2.08994	2.60862	3.33104	103.432	97.3131	123.965	115.9	107.742	142.068	-5.06368	4.94467	1.72314e-126	-5.28309	5.08861	5.44803e-142
1710	CMX079C	-	Yos1-like protein	-	-	-	SP(Sec/SPI)	-	1		85.2305	119.018	90.5625	113.561	89.6163	131.713	99.5321	91.1348	104.491	0.0760587	4.4219	0.723223	0.210504	4.31134	0.204848
1711	CMJ266C	BAM80371.1	hypothetical protein	-	-	-	-	-	0		498.704	471.424	517.02	544.122	576.081	580.634	476.981	447.092	518.989	0.0719807	8.22384	0.277908	0.25954	8.08994	0.00431962
1712	CMJ269C	BAM80372.1	similar to calcineurin B subunit	-	-	-	-	-	0		72.6282	82.9706	77.1719	82.0983	69.3225	80.1554	86.5044	81.4329	51.7792	0.270396	5.2335	0.0204717	0.30268	5.17553	0.0934953
1713	CMJ270C	BAM80373.1	cytochrome P450, family 710	-	-	-	-	-	2		126.392	132.881	128.713	262.036	256.274	267.002	180.309	167.923	168.074	-0.75202	8.07752	5.57146e-39	-0.195322	7.70488	0.020753
1714	CMJ272C	BAM80374.1	phosphoglucomutase	-	-	-	-	-	0		91.3719	81.497	89.5072	135.265	138.976	126.957	141.313	132.994	137.223	-0.345154	7.64563	1.53082e-08	-0.43236	7.64857	1.26785e-07
1715	CMJ275C	BAM80375.1	retroelement	-	-	-	-	-	0		22.7644	20.7333	24.5495	12.9486	17.5471	13.2564	3.06843	2.45836	2.04167	0.905478	3.08113	3.7112e-06	3.3728	2.52866	4.26151e-35
1716	CMJ276C	BAM80376.1	hypothetical protein, conserved	-	-	-	-	-	0		59.3704	50.4683	58.063	69.7298	75.2989	61.9825	62.02	57.3981	81.6461	-0.0323959	4.98088	0.833032	-0.0450295	4.94219	0.817986
1717	CMJ277C	BAM80377.1	hypothetical protein, conserved	-	-	-	-	-	0		98.6716	87.7971	89.9656	92.3899	100.013	103.361	104.403	109.564	90.5035	0.168867	6.44696	0.0527977	0.0787502	6.44688	0.482821
1718	CMJ279C	BAM80378.1	hypothetical protein, conserved	-	-	-	-	-	0		66.4347	66.5805	66.0881	54.8451	52.1213	59.6762	62.034	63.5824	76.5284	0.521147	6.06347	2.5663e-09	0.192582	6.17038	0.0677062
1719	CMX080C	-	hypothetical protein	-	-	-	-	-	0		74.0429	81.4294	80.7454	145.078	145.948	137.663	116.946	111.779	121.639	-0.594769	5.65213	5.23437e-11	-0.353894	5.46043	0.000579292
1720	CMJ281C	BAM80379.1	hypothetical protein	-	-	-	-	-	1		93.7519	102.924	95.0811	108.46	112.579	120.502	92.8596	89.9468	94.715	0.0371259	6.57647	0.695786	0.287878	6.41142	0.00115737
1721	CMJ282C	BAM80380.1	MYB-related protein	MYB	-	-	-	-	0		132.366	134.414	154.116	203.895	212.377	200.615	96.1131	90.3232	158.18	-0.28542	7.82396	2.23002e-05	0.503404	7.39486	0.00429379
1722	CMJ284C	BAM80381.1	cytochrome P450, family 710	-	-	-	-	-	1		130.539	134.061	138.033	234.155	255.454	266.18	197.516	188.596	193.937	-0.643563	8.05805	9.27903e-22	-0.31012	7.81586	0.00012506
1723	CMJ285C	BAM80382.1	40S ribosomal protein S10	-	-	-	-	-	0		355.601	364.631	379.917	544.901	528.482	579.074	405.827	380.987	402.319	-0.322148	7.69765	1.19868e-06	0.1043	7.42813	0.228771
1724	CMJ286C	BAM80383.1	polyadenylate-binding protein	-	-	-	-	-	0		306.947	313.687	313.971	393.202	395.733	386.399	280.614	281.728	370.398	-0.0644688	9.78646	0.224948	0.218984	9.60323	0.059965
1725	CMJ288C	BAM80384.1	similar to DNA photolyase	-	-	-	-	-	0		122.748	125.146	129.162	107.521	110.296	97.5933	157.388	167.146	141.505	0.524455	7.66857	4.24673e-19	-0.0887489	7.91265	0.365638
1726	CMJ289C	BAM80385.1	60S ribosomal protein L32	-	-	-	-	-	0		324.393	310.387	316.981	604.006	534.189	593.261	315.31	290.535	296.111	-0.597834	7.20935	3.88555e-17	0.2951	6.68577	0.000314107
1727	CMJ290C	BAM80386.1	retroelement, dead	-	-	-	-	-	0		0	0	0	0.768213	0.797387	0	0	1.50016	1.45353	-2.56457	-1.44688	0.561756	-3.44715	-1.28619	0.176631
1728	CMJ293C	BAM80387.1	citrate synthase	-	-	-	-	-	0		107.603	101.949	99.0388	185.152	188.888	174.184	264.471	277.62	214.808	-0.561735	7.44269	5.51591e-21	-1.07693	7.72463	6.55762e-27
1729	CMJ294C	BAM80388.1	hypothetical protein, conserved	-	-	-	-	-	0		70.6051	68.6886	68.7396	112.3	100.895	108.561	69.8884	81.9674	57.1264	-0.36344	5.23587	0.000483355	0.211527	4.88473	0.141593
1730	CMJ295C	BAM80389.1	hypothetical protein	-	-	-	-	-	0		69.2386	64.9835	65.7909	75.2904	70.7943	67.0558	115.235	144.432	126.744	0.175397	5.61822	0.0638561	-0.733913	6.08198	6.94959e-13
1731	CMJ296C	BAM80390.1	hypothetical protein	-	-	-	SP(Sec/SPI)	-	1		68.5762	56.8307	68.4052	95.4121	87.9631	95.0399	92.2647	84.4805	72.6039	-0.255311	5.38469	0.0207229	-0.142812	5.27545	0.284473
1732	CMJ298C	BAM80391.1	hypothetical protein	-	-	-	-	-	0		139.477	147.564	130.383	291.264	300.317	302.209	138.145	116.879	159.143	-0.832909	7.57854	5.23087e-38	0.227287	6.93983	0.0511383
1733	CMJ300C	BAM80392.1	hypothetical protein	-	-	-	-	-	0		55.6723	52.2874	53.9276	81.6878	74.4046	66.4879	83.7473	78.6891	68.3336	-0.19159	6.19404	0.0348021	-0.292607	6.20323	0.00323524
1734	CMJ301C	BAM80393.1	2-hydroxyhepta-2,4-diene-1,7-dioate isomerase	-	-	-	-	-	0		52.149	54.8765	59.9815	84.9906	78.3724	89.0054	65.1409	70.3887	64.2523	-0.331613	5.85011	0.000863433	-0.0429847	5.64589	0.736277
1735	CMJ302C	BAM80394.1	hypothetical protein	-	-	-	-	-	1		63.3401	55.5176	63.2645	102.189	99.6665	87.8976	108.398	113.002	102.385	-0.401558	6.51348	8.23768e-07	-0.612332	6.59059	1.75676e-12
1736	CMJ303C	BAM80395.1	hypothetical protein	-	-	-	SP(Sec/SPI)	GT92(169-371)	0		63.8846	65.5392	60.1322	54.505	51.4463	42.6034	63.0617	56.2337	46.4517	0.619014	5.85765	1.50487e-10	0.413001	5.90516	0.000334617
1737	CMJ305C	BAM80396.1	phosphoglycerate kinase	-	-	-	-	-	0		927.439	945.353	1009.63	1293.19	1327.44	1446.6	1373.88	1296.99	1448.42	-0.232067	10.4345	0.000575746	-0.29866	10.4258	0.00051197
1738	CMJ306C	BAM80397.1	similar to ribonuclease PH	-	-	-	-	-	0		33.9535	33.7555	34.7845	69.4398	74.885	73.0187	55.9138	60.8823	61.0619	-0.818165	6.00449	2.87861e-22	-0.5799	5.80431	3.53241e-10
1739	CMJ308C	BAM80398.1	retroelement, alive	-	-	-	-	-	0		60.8007	65.5893	55.8354	75.4192	75.3222	58.4305	144.307	143.796	134.435	0.0691313	5.84747	0.574973	-0.996644	6.42862	3.86327e-29
1740	CMJ309C	BAM80399.1	hypothetical protein	-	-	-	SP(Sec/SPI)	-	0		0	0	0	12.984	12.46	4.63649	79.9392	77.2613	135.582	-8.21903	1.79555	1.99152e-24	-11.5432	4.91869	6.422e-96
1741	CMJ311C	BAM80400.1	hypothetical protein	-	-	-	-	-	0		44.007	51.5859	40.8118	36.8742	29.902	38.3701	18.783	23.1454	19.4669	0.638173	5.28246	1.8702e-06	1.36488	4.9886	2.50017e-25
1742	CMX081C	-	hypothetical protein	-	-	-	-	-	2		125.761	134.678	120.847	64.5406	67.292	57.9464	54.0097	47.7575	44.6302	1.2728	5.72142	3.32693e-42	1.59989	5.59439	1.85566e-52
1743	CMJ313C	BAM80401.1	dTDP-glucose 4,6-dehydratase	-	-	-	-	-	0		143.597	133.545	136.842	12.214	9.4227	9.86459	5.98425	8.38021	6.24594	3.97827	6.21581	0	4.53705	6.1607	7.74003240774897e-320
1744	CMJ314C	BAM80402.1	similar to dTDP-4-dehydrorhamnose reductase	-	-	-	-	-	0		66.8739	76.1205	71.0575	1.2241	2.32941	2.03221	2.17557	2.39042	3.47418	5.50803	4.87545	1.04096e-195	4.92419	4.87234	1.86647e-183
1745	CMJ315C	BAM80403.1	similar to high-affinity iron permease	-	-	-	-	-	11		15.5035	16.8298	15.7624	14.6412	12.6235	12.7023	134.85	141.227	116.619	0.530808	4.31169	8.42934e-05	-2.81241	6.53421	1.43503e-149
1746	CMJ316C	BAM80404.1	hypothetical protein, conserved	-	-	-	-	-	0		82.2915	112.327	107.575	151.012	164.266	173.366	164.599	162.682	153.233	-0.429265	6.78601	0.000121876	-0.453062	6.75286	5.8165e-05
1747	CMJ318C	BAM80405.1	hypothetical protein	-	-	-	-	-	2		218.031	190.718	206.616	247.454	280.133	255.858	157.014	167.434	155.726	-0.0807107	6.65839	0.346304	0.574931	6.30653	7.18751e-11
1748	CMJ319C	BAM80406.1	similar to dolichyl-phosphate-mannose:protein mannosyltransferase	-	-	-	-	GT39(85-311)	9		74.3573	82.3836	80.554	80.1453	94.372	88.4839	78.8988	76.3214	75.5092	0.117224	6.89823	0.175896	0.256815	6.78797	0.0025654
1749	CMK001C	BAM80407.1	similar to hedgehog protein	-	-	-	SP(Sec/SPI)	-	0	KTH variants: K+Hog	36.4839	36.4308	36.6988	488.533	546.996	508	678.74	716.76	673.531	-3.54925	8.87806	0	-4.02155	9.26608	0
1750	CMK006C	BAM80408.1	L-lactate dehydrogenase	-	-	-	-	-	0		207.633	211.629	196.343	337.594	344.774	313.928	237.756	257.06	181.579	-0.427712	7.892	2.17182e-13	0.0817308	7.57332	0.536258
1751	CMK008C	BAM80409.1	similar to ubiquitin fusion-degradation protein 1	-	-	-	-	-	0		96.8033	99.4682	109.531	113.557	117.294	119.551	98.4492	96.9941	114.941	0.0687657	6.54139	0.430639	0.19347	6.43644	0.0615397
1752	CMK009C	BAM80410.1	hypothetical protein	-	-	-	-	-	0		142.11	131.64	136.697	140.465	133.191	122.951	188.065	182.071	172.56	0.316621	8.29064	8.50546e-08	-0.186079	8.49389	0.0309551
1753	CMK010C	BAM80411.1	hypothetical protein	-	-	-	-	-	0		619.698	645.746	617.629	526.655	532.854	451.095	1072.31	1215.78	698.617	0.585834	9.40366	5.83494e-22	-0.447901	9.8659	0.00521508
1754	CMK011C	BAM80412.1	3-dehydroquinate synthase	-	-	-	-	-	1		167.003	166.03	174.376	225.514	223.819	240.997	210.346	222.366	207.816	-0.179091	7.80622	0.00589104	-0.119589	7.72902	0.165338
1755	CMK012C	BAM80413.1	hypothetical protein, conserved	-	-	-	-	-	0		187.263	207.766	213.348	279.738	262.926	289.617	337.646	361.851	304.759	-0.188245	6.09454	0.048548	-0.506779	6.2297	2.42334e-07
1756	CMK013C	BAM80414.1	hypothetical protein	-	-	-	-	-	0		0.549342	3.25062	0.778279	314.228	309.058	316.671	441.331	471.857	459.207	-7.43677	6.90953	0	-8.03126	7.43253	0
1757	CMX082C	-	hypothetical protein	-	-	-	-	-	0		1.32586	0.980685	2.348	797.232	848.389	925.543	828.686	920.485	848.939	-8.79367	7.08252	0	-8.85648	7.08418	0
1758	CMK015C	BAM80415.1	similar to protein disulfide isomerase	-	-	-	SP(Sec/SPI)	-	1		709.772	782.587	696.808	3.75327	3.62241	2.82037	3.51083	4.17902	3.73765	8.01055	9.89824	0	7.79314	9.85811	0
1759	CMK016C	BAM80416.1	probable adenosine kinase	-	-	-	-	-	0		110.356	111.41	117.107	198.267	185.533	200.987	150.111	160.231	163.763	-0.522117	7.28971	7.88193e-15	-0.268778	7.09688	0.000949444
1760	CMK017C	BAM80417.1	similar to tuberin	-	-	-	-	-	0		59.836	56.8007	54.4843	55.63	55.9865	47.5295	72.8373	71.2	56.969	0.372536	8.24616	1.23629e-08	-0.0149048	8.38542	0.90989
1761	CMK019C	BAM80418.1	similar to low affinity potassium transport; Trk2p	-	-	-	-	-	8		128.455	127.648	140.147	163.607	165.173	126.006	162.003	160.486	164.4	0.0700153	8.19522	0.448118	-0.0807778	8.22658	0.379561
1762	CMK020C	BAM80419.1	similar to glycogenin	-	-	-	SP(Sec/SPI)	GT8(81-344)	5		57.2232	53.0257	56.5225	88.0071	86.4196	81.4848	93.6408	106.087	100.497	-0.350492	6.82303	3.05425e-07	-0.631789	6.94154	2.98168e-14
1763	CMK022C	BAM80420.1	similar to Sm protein B	-	-	-	-	-	0		44.9918	42.6719	33.1561	71.4438	77.3465	46.6782	85.1962	56.2561	65.4089	-0.421477	3.46077	0.0414062	-0.550742	3.48881	0.00448945
1764	CMK023C	BAM80421.1	hypothetical protein, conserved	-	-	-	-	-	2		142.538	149.373	140.011	173.454	157.379	168.791	144.092	156.57	148.375	0.0551562	7.65077	0.438626	0.160193	7.55516	0.0595809
1765	CMK024C	BAM80422.1	hypothetical protein	-	-	-	-	-	4		7057.97	7288.31	7138.5	9259.7	9256.66	9075.6	9421.61	9372.66	8896.9	-0.0946434	11.7932	0.060638	-0.149251	11.7768	0.0672645
1766	CMK028C	BAM80423.1	eukaryotic translation initiation factor eIF-4A	-	-	-	-	-	0		363.928	357.906	375.04	499.44	470.042	467.835	329.075	289.974	449.115	-0.123798	8.79054	0.0269964	0.253975	8.55981	0.0750776
1767	CMK029C	BAM80424.1	similar to GTPase activating protein	-	-	-	-	-	0		112	104.127	107.888	101.603	95.5799	89.4824	120.158	123.879	104.309	0.443744	7.54196	3.24602e-13	0.112804	7.65035	0.246463
1768	CMK030C	BAM80425.1	hypothetical protein, conserved	-	-	-	-	-	12		183.602	184.753	179.224	223.983	227.759	224.102	222.6	225.786	230.488	-0.0376007	7.80883	0.552861	-0.0936577	7.7927	0.282723
1769	CMK031C	BAM80426.1	cytochrome c reductase (Complex III) subunit 7(VI)	-	-	-	-	-	0		246.077	233.229	231.302	329.583	321.3	328.823	338.522	336.221	272.888	-0.196911	6.38607	0.0110836	-0.196804	6.33947	0.0637634
1770	CMK032C	BAM80427.1	hypothetical protein	-	-	-	-	-	0		34.9389	41.3184	33.1939	64.314	64.0463	55.3942	42.9682	41.7223	45.0361	-0.48096	6.44807	3.377e-07	-0.0298181	6.1509	0.829362
1771	CMK033C	BAM80428.1	hypothetical protein	-	-	-	-	-	0		84.0612	71.1761	75.2169	83.9707	94.1045	99.6386	105.597	108.447	97.4804	-0.00216231	5.32101	0.995105	-0.2154	5.38955	0.0513962
1772	CMK034C	BAM80429.1	hypothetical protein	bHLH	-	-	-	-	0		7.67358	9.02461	9.6213	376.276	373.702	316.71	300.242	291.409	286.655	-5.07407	7.36806	0	-4.84466	7.08983	0
1773	CMK035C	BAM80430.1	ribonucleoside-diphosphate reductase beta chain	-	-	-	-	-	1		85.685	76.5106	76.3648	90.3229	101.743	79.491	64.8498	68.1476	89.3337	0.0820241	6.70256	0.402143	0.316472	6.54688	0.0101143
1774	CMK036C	BAM80431.1	hypothetical protein	-	-	-	-	-	0		154.815	154.503	148.703	192.258	187.591	172.275	188.038	191.472	174.699	-0.00260653	8.17072	0.980564	-0.058075	8.15408	0.539376
1775	CMK037C	BAM80432.1	RNA polymerase I largest subunit	-	-	-	-	-	0		35.8965	33.7434	35.9671	68.4555	67.7213	59.2457	48.6106	47.2677	52.4248	-0.620126	7.64462	4.55036e-23	-0.273538	7.39549	0.0010267
1776	CMK038C	BAM80433.1	probable 2-methylthioadenine synthetase	-	-	-	-	-	0		67.0243	74.2553	72.7633	91.1816	90.4876	95.224	99.5321	97.0501	95.3934	-0.106894	6.96283	0.1729	-0.231663	6.9845	0.00587844
1777	CMK039C	BAM80434.1	photoregulatory zinc-finger protein COP1	-	-	-	-	-	0		72.3759	76.2626	77.1956	90.2848	100.127	80.3745	95.7338	92.0575	89.9525	0.00583861	7.47897	0.954726	-0.0817384	7.47909	0.358848
1778	CMK040C	BAM80435.1	unknown TatD related DNase	-	-	-	-	-	0		18.6622	16.48	19.5599	32.255	33.6194	24.2307	31.8159	39.892	41.4492	-0.449576	4.82046	0.00140745	-0.833612	5.01033	2.70409e-10
1779	CMK041C	BAM80436.1	pyruvate kinase	-	-	-	-	-	0		140.672	124.733	140.781	215.271	213.727	205.305	150.962	130.459	194.226	-0.376178	8.06197	2.49231e-10	-0.0122198	7.81982	0.944213
1780	CMK313C	BAM80437.1	hypothetical protein	-	-	-	-	-	0		78.3728	84.0065	71.9842	165.231	148.152	161.435	142.457	136.616	140.352	-0.753923	5.71011	2.14197e-14	-0.623409	5.57791	3.78183e-10
1781	CMK042C	BAM80438.1	hypothetical protein	-	-	-	-	-	3		261.78	264.06	254.312	212.612	203.267	197.562	329.914	352.835	245.576	0.613183	8.40714	5.21117e-30	-0.0334944	8.65723	0.821364
1782	CMK043C	BAM80439.1	MYB-related protein	MYB-related	-	-	-	-	0		192.647	168.962	182.01	215.491	218.775	198.072	410.711	442.516	354.618	0.0493561	7.95159	0.476443	-0.934815	8.47527	5.35365e-22
1783	CMK044C	BAM80440.1	sigma subunit for chloroplast RNA polymerase	-	-	-	-	-	0		325.405	298.709	323.617	354.563	342.533	361.336	378.921	325.998	428.709	0.106023	9.25155	0.0802959	-0.042388	9.28036	0.736556
1784	CMK045C	BAM80441.1	pseudouridine synthase 3	-	-	-	-	-	0		33.5345	35.3948	39.6361	85.7592	89.706	84.3651	77.1303	77.6334	77.2328	-0.993352	6.15683	5.88403e-32	-0.879815	6.02997	4.43991e-22
1785	CMK046C	BAM80442.1	uridine 5'-monophosphate synthase	-	-	-	-	-	0		75.3747	68.8699	80.8979	156.1	161.332	136.121	124.987	114.835	119.005	-0.742265	7.02411	3.18624e-22	-0.455078	6.80049	1.45516e-07
1786	CMK047C	BAM80443.1	hypothetical protein	-	-	-	-	-	0		83.5351	81.4869	82.4032	104.702	97.9783	84.6228	81.4534	85.0107	80.9582	0.0520785	6.81618	0.553746	0.216554	6.69182	0.00766547
1787	CMK049C	BAM80444.1	similar to biotin synthase	-	-	-	-	-	0		98.5811	89.4886	90.7446	121.242	126.425	113.82	128.99	122.603	141.362	-0.106819	6.9037	0.152797	-0.278546	6.95049	0.00196583
1788	CMK050C	BAM80445.1	lycopene beta cyclase, chloroplast precursor	-	-	-	-	-	0		88.5768	85.6196	96.8391	99.0676	109.608	103.468	103.671	87.4654	111.908	0.0626082	6.95338	0.444673	0.0551008	6.91252	0.646416
1789	CMK051C	BAM80446.1	similar to frataxin	-	-	-	-	-	0		62.6723	70.3983	69.4885	56.044	50.9007	48.4367	57.566	71.6203	66.6651	0.646312	4.52996	3.93765e-07	0.259901	4.6607	0.0500827
1790	CMK053C	BAM80447.1	hypothetical protein	-	-	-	-	-	0		51.3608	57.1654	51.2822	92.6043	87.7899	83.9042	59.3603	66.4867	62.7871	-0.460155	6.99073	1.25117e-10	-0.0238373	6.70423	0.841651
1791	CMK054C	BAM80448.1	nucleotide excision repair protein yeast rad23/ human HHR23A homolog	-	-	-	-	-	0		123.696	121.352	134.478	155.058	157.5	130.58	135.943	149.283	149.97	0.0442175	7.21917	0.602853	0.018231	7.18745	0.864338
1792	CMK055C	BAM80449.1	hypothetical protein	-	-	-	-	-	6		105.878	98.9548	99.8917	92.4546	84.3519	89.552	91.8919	85.4808	81.7095	0.460035	6.26476	7.84235e-09	0.452611	6.2265	2.31257e-07
1793	CMK056C	BAM80450.1	hypothetical protein	-	-	-	SP(Sec/SPI)	-	1		71.2337	75.4742	79.8005	74.6104	69.0463	64.4698	76.1535	69.8261	70.4904	0.388235	6.84203	3.23016e-07	0.282286	6.84759	0.00114626
1794	CMK058C	BAM80451.1	geranylgeranyl diphosphate synthase, chloroplast precursor	-	-	-	-	-	0		1034.16	1088.21	1062.57	937.858	942.259	983.275	1311.57	1270.26	1269.22	0.419024	9.96499	5.54482e-14	-0.0571598	10.1444	0.526897
1795	CMK059C	BAM80452.1	RNA polymerase I, III common subunit	-	-	-	-	-	0		82.3527	79.8211	74.4929	93.824	90.6591	96.8477	83.289	80.6923	80.6369	0.0162732	6.38818	0.876346	0.169605	6.26771	0.063776
1796	CMK060C	BAM80453.1	nucleoside-diphosphate kinase	-	-	-	-	-	0		253.697	240.926	288.985	363.679	352.057	403.368	298.768	238.619	294.645	-0.249739	7.26179	0.00406485	0.130106	7.01926	0.258863
1797	CMK061C	BAM80454.1	DNA repair and recombination protein RecA, chloroplast precursor	-	-	-	-	-	0		333.735	348.022	356.241	444.277	452.883	435.053	472.188	472.375	469.968	-0.0938913	8.70901	0.100829	-0.22992	8.73613	0.00509889
1798	CMK062C	BAM80455.1	hypothetical protein	-	-	-	-	-	0		37.3653	38.7392	37.4341	63.7543	64.5193	61.0554	42.4642	45.4376	54.7171	-0.471638	6.88192	1.28365e-12	-0.114204	6.63538	0.321504
1799	CMK063C	BAM80456.1	hypothetical protein, conserved	-	-	-	-	-	8		138.224	126.695	156.63	211.307	215.294	197.731	248.312	233.058	252.489	-0.299691	7.38753	6.84755e-05	-0.583332	7.50542	1.57822e-10
1800	CMX083C	-	hypothetical protein	-	-	-	-	-	0		136.497	153.898	132.754	92.1663	94.3152	96.9936	128.545	141.596	116.997	0.842594	6.17321	1.22924e-21	0.344883	6.33908	0.000844376
1801	CMK064C	BAM80457.1	eukaryotic translation initiation factor eIF-2B alpha subunit	-	-	-	-	-	0		177.486	164.152	171.376	230.992	230.628	205.752	203.434	201.534	218.673	-0.111901	7.6622	0.0787412	-0.0653811	7.59235	0.479218
1802	CMK065C	BAM80458.1	unknown transporter	-	-	-	-	-	10		96.5296	83.1929	79.4906	108.21	132.397	98.5177	86.2028	93.5401	98.0558	-0.118254	6.41958	0.306677	0.116371	6.25424	0.293107
1803	CMK066C	BAM80459.1	L-arabinose permease	-	-	-	-	-	12		113.221	96.8608	100.254	128.469	125.602	97.0907	117.651	121.737	105.789	0.0908526	7.23681	0.372974	0.0640095	7.20535	0.546268
1804	CMK067C	BAM80460.1	aquaporin	-	-	-	-	-	9		78.2884	82.0817	76.1867	89.1806	90.7577	89.6342	71.2169	73.3269	73.2044	0.0770746	6.62801	0.326907	0.335296	6.4615	8.08909e-05
1805	CMK068C	BAM80461.1	hypothetical protein, conserved	-	-	-	-	-	0		110.296	107.006	105.261	142.331	152.469	124.499	141.576	136.615	134.906	-0.110312	7.75502	0.123821	-0.139927	7.7252	0.0933947
1806	CMK069C	BAM80462.1	diacylglycerol kinase	-	-	-	-	-	1		83.5881	77.3955	75.3157	86.1088	90.1387	80.8507	102.264	102.75	72.1999	0.145895	7.14374	0.0381346	-0.0124718	7.17738	0.938159
1807	CMK070C	BAM80463.1	hypothetical protein, conserved	-	-	-	-	-	0		69.0292	70.04	72.3576	99.2152	102.812	89.1664	62.8486	66.6155	58.868	-0.194692	7.3129	0.00356754	0.383601	6.98361	2.74536e-06
1808	CMK071C	BAM80464.1	hypothetical protein	-	-	-	-	-	0		0.958364	0.354432	1.35776	894.826	890.898	927.717	559.327	504.213	508.696	-9.64882	7.61658	0	-8.90948	6.83047	0
1809	CMK072C	BAM80465.1	hypothetical protein	-	-	-	SP(Sec/SPI)	-	1		4.94986	8.23776	5.25953	913.402	932.451	856.337	1003.7	1060.68	923.298	-6.93166	7.66444	0	-7.12567	7.79838	0
1810	CMK073C	BAM80466.1	probable transcription factor Hap5a	NF-YC	-	-	-	-	0		208.293	193.896	195.754	157.025	150.417	145.597	268.091	227.531	275.376	0.667145	6.06065	9.52724e-17	-0.149645	6.40127	0.151704
1811	CMK074C	BAM80467.1	similar to glutathione S-transferase	-	-	-	-	-	0		108.434	113.606	122.347	187.528	191.995	190.193	235.575	264.666	254.692	-0.460784	7.37808	1.53682e-12	-0.916336	7.61362	3.09885e-27
1812	CMK075C	BAM80468.1	hypothetical protein, conserved	-	-	-	-	-	1		347.201	312.103	304.914	428.62	408.591	438.305	480.557	470.392	465.825	-0.137994	8.23676	0.0458019	-0.338337	8.30016	7.65719e-05
1813	CMK076C	BAM80469.1	hypothetical protein, conserved	-	-	-	SP(Sec/SPI)	-	1		16.6639	14.3493	17.354	63.454	69.1432	58.9227	105.569	106.431	116.491	-1.71565	6.12307	2.19089e-75	-2.54551	6.73807	7.79449e-157
1814	CMK078C	BAM80470.1	hypothetical protein, conserved	-	-	-	-	-	1		17.6914	18.6961	17.8583	92.6122	108.182	99.5265	23.3665	27.7953	23.7421	-2.20297	7.56477	3.50417e-202	-0.249934	6.15103	0.0141047
1815	CMK079C	BAM80471.1	unknown zinc-finger protein	C2H2	-	-	-	-	0		172.13	153.448	173.154	1.90973	0.991125	1.58523	0.509116	0.310775	0.60223	7.03639	6.45766	0	8.60637	6.42546	0
1816	CMK081C	BAM80472.1	TATA-box binding protein-associated factor 6	-	-	-	-	-	0		76.5413	68.3346	76.3061	121.339	120.612	89.3357	97.3684	102.89	99.5637	-0.313324	6.7287	0.00281164	-0.221967	6.63111	0.0102065
1817	CMK082C	BAM80473.1	hypothetical protein, conserved	-	-	-	-	-	0		72.1386	76.4801	76.6517	147.361	148.553	145.095	120.042	112.4	123.89	-0.703835	5.93181	4.89224e-17	-0.445951	5.72542	3.57638e-06
1818	CMK083C	BAM80474.1	DEAD box protein	-	-	-	-	-	0		77.035	75.1272	70.9863	121.983	106.841	120.552	104.355	99.9673	122.145	-0.38149	6.76125	2.85318e-06	-0.333108	6.68642	0.000747235
1819	CMK085C	BAM80475.1	hypothetical protein, conserved	-	-	-	-	-	0		121.283	112.726	111.772	206.948	207.355	223.95	194.711	177.596	201.643	-0.618649	7.49268	5.89603e-20	-0.514255	7.38193	9.87554e-10
1820	CMK086C	BAM80476.1	hypothetical protein, conserved	-	-	-	-	-	0		322.798	332.056	352.535	500.222	514.195	497.582	451.028	468.501	494.328	-0.319847	8.55914	1.42973e-08	-0.27279	8.48737	0.00170616
1821	CMK087C	BAM80477.1	aspartate--tRNA ligase, mitochondrial and chloroplast?	-	-	-	-	-	0		140.632	133.956	142.919	154.162	158.603	144.147	166.698	174.607	166.224	0.136878	8.16034	0.018647	-0.0651479	8.21627	0.476484
1822	CMK088C	BAM80478.1	hypothetical protein, conserved	-	-	-	-	-	0		182.526	175.624	202.985	210.693	203.68	199.54	223.511	207.585	183.833	0.13648	6.81949	0.0820208	0.0857493	6.80019	0.431842
1823	CMK089C	BAM80479.1	hypothetical protein, conserved	-	-	-	-	-	0		66.5231	64.8251	39.2693	54.0279	64.5883	62.3537	48.8721	41.8383	57.1055	0.181658	4.64294	0.362215	0.422933	4.48805	0.0374607
1824	CMK090C	BAM80480.1	hypothetical protein, conserved	-	-	-	-	-	0		103.354	95.6495	86.9192	115.117	137.25	107.953	116.674	93.6663	111.359	-0.06427	5.03483	0.649048	0.0489792	4.93098	0.756652
1825	CMK092C	BAM80481.1	hypothetical protein, conserved	-	-	-	-	-	0		189.621	188.435	194.878	163.042	142.219	130.223	180.242	182.27	170.944	0.662451	6.48168	3.68089e-16	0.319891	6.58721	9.13635e-05
1826	CMK093C	BAM80482.1	retroelement, dead	-	-	-	-	-	0		5.98356	3.51461	5.23591	0.372606	3.86756	1.48461	14.304	13.0972	10.5751	1.63271	0.813325	0.000248644	-1.12497	1.97735	0.000142236
1827	CMK095C	BAM80483.1	hypothetical protein, conserved	-	-	-	-	-	0		652.936	679.167	694.95	495.713	494.293	545.816	387.977	400.132	339.809	0.665076	8.67317	3.46452e-25	1.0628	8.48776	4.89201e-34
1828	CMK096C	BAM80484.1	hypothetical protein	-	-	-	-	-	1		34.4322	35.3251	39.4948	51.8544	59.206	53.3232	38.7069	46.6098	53.3852	-0.323031	5.55042	0.00167732	-0.131292	5.3981	0.37549
1829	CMK097C	BAM80485.1	serine--tRNA ligase, chloroplast or mitochondrial	-	-	-	-	-	0		98.6466	83.0992	88.9469	131.617	144.054	134.39	123.975	121.402	134.202	-0.331659	7.27833	4.86458e-06	-0.271038	7.1974	0.00303165
1830	CMK098C	BAM80486.1	acetyl-CoA synthetase	-	-	-	-	-	0		378.887	341.808	375.719	350.474	336.499	334.156	645.639	563.681	662.515	0.368712	9.42742	3.32466e-11	-0.555457	9.86111	9.87555e-10
1831	CMK101C	BAM80487.1	hypothetical protein	-	-	-	-	GT77(138-398)	1		9.66241	16.3783	17.5393	25.7141	29.6398	27.595	14.8465	14.7036	15.4562	-0.666075	4.5442	0.000269287	0.164944	4.03118	0.449158
1832	CMK102C	BAM80488.1	hypothetical protein	-	-	-	-	-	0		43.9402	47.0407	38.0885	66.9177	56.9648	47.3506	50.2556	47.2108	55.5868	-0.139913	5.27082	0.344291	-0.030858	5.16684	0.856676
1833	CMK105C	BAM80489.1	hypothetical protein, conserved	-	-	-	-	-	0		49.4922	42.0308	44.5379	79.1723	81.6418	73.9667	81.8053	89.177	87.7513	-0.518157	6.21724	4.79393e-10	-0.709786	6.28528	5.54713e-15
1834	CMK106C	BAM80490.1	hypothetical protein, conserved	-	-	-	-	-	0		104.2	100.458	110.719	119.422	103.733	116.765	81.1002	98.1924	97.5187	0.156818	5.77796	0.119692	0.40185	5.6202	0.000186566
1835	CMK108C	BAM80491.1	probable dolichyl-diphosphooligosaccharide--protein glycosyltransferase	-	-	-	-	-	1		98.1541	94.0055	101.418	78.5878	84.0516	72.0948	52.2177	54.4593	52.0886	0.590181	6.87203	1.07824e-16	1.10309	6.64265	1.2147e-44
1836	CMK109C	BAM80492.1	hypothetical protein	-	-	-	-	-	0		79.4885	83.7243	82.0164	82.9301	90.619	80.7317	95.1636	89.8375	105.69	0.214387	7.88812	0.000444625	-0.0291892	7.96321	0.795636
1837	CMK110C	BAM80493.1	hypothetical protein	-	-	-	-	-	0		86.2918	89.8526	88.9144	62.2253	65.0368	59.8303	76.6766	81.0931	71.2957	0.768824	7.12026	3.66655e-35	0.427317	7.21823	1.90774e-07
1838	CMK112C	BAM80494.1	hypothetical protein	-	-	-	-	-	1		80.3094	84.3632	97.135	103.648	115.47	101.262	111.877	98.0229	95.8317	-0.024849	6.39528	0.824105	-0.00632931	6.34095	0.968031
1839	CMK113C	BAM80495.1	alpha-1,3-mannosyltransferase	-	-	-	-	GT58(148-418)	12		72.8723	64.5474	70.52	50.1117	54.6618	58.2991	44.1912	42.7039	43.7891	0.616385	6.26943	3.3918e-12	0.887359	6.12477	1.93159e-24
1840	CMK114C	BAM80496.1	similar to glucose-6-phosphate/phosphate-translocator precursor	-	-	-	-	-	8		328.807	296.226	330.025	483.049	471.222	436.06	343.923	331.023	421.887	-0.274746	8.69987	3.57179e-06	0.0160772	8.50138	0.904547
1841	CMK115C	BAM80497.1	acyl-CoA oxidase ACX3	-	-	-	-	-	0		340.603	356.411	335.04	324.472	322.691	309.752	531.524	597.91	334.954	0.375529	9.35044	8.2257e-13	-0.287133	9.63353	0.0939998
1842	CMK116C	BAM80498.1	hypothetical protein	-	-	-	-	-	0		9.55531	15.0992	12.6145	26.0549	15.9085	16.1826	21.9003	23.3449	19.1394	-0.382325	3.07061	0.10987	-0.578131	3.13742	0.00469261
1843	CMK117C	BAM80499.1	similar to Protein phosphatase 2C	-	-	-	-	-	0		102.221	102.357	114.802	167.119	165.838	170.836	156.344	150.908	164.718	-0.392165	7.49039	3.03586e-09	-0.347284	7.41814	5.19818e-05
1844	CMK118C	BAM80500.1	40S ribosomal protein S12	-	-	-	-	-	0		701.781	676.391	705.172	1097.35	1050	1144.58	843.781	918.738	779.206	-0.394855	8.36827	8.66046e-11	-0.0700767	8.14564	0.482175
1845	CMK119C	BAM80501.1	hypothetical protein	-	-	-	-	-	2		41.7349	41.7639	43.1512	55.1315	63.6988	51.3597	61.9379	69.2169	65.3088	-0.15849	7.34188	0.0408919	-0.417277	7.43965	2.82218e-07
1846	CMK120C	BAM80502.1	hypothetical protein, conserved	-	-	-	-	-	0		53.5653	47.3339	66.4864	71.258	75.0058	77.978	65.8196	62.2265	61.2417	-0.155401	4.3681	0.335997	0.0411946	4.21873	0.841651
1847	CMK122C	BAM80503.1	hypothetical protein	-	-	-	-	-	2		99.2956	88.7398	92.347	92.6712	94.8064	79.9132	131.288	137.787	120.89	0.336966	6.022	0.000173616	-0.257886	6.27891	0.00612584
1848	CMK124C	BAM80504.1	similar to peroxisomal targeting signal type 1 (PTS1) receptor PEX5	-	-	-	-	-	0		107.419	108.228	114.616	102.79	107.779	103.146	137.673	130.882	156.832	0.340232	7.48044	1.4237e-08	-0.149231	7.67646	0.128135
1849	CMK126C	BAM80505.1	probable ammonium transporter	-	-	-	-	-	5		2.35747	4.35933	3.00595	3.99307	4.66279	2.98312	4.43548	6.01067	3.46282	-0.00282046	1.86518	1	-0.309854	1.98069	0.350247
1850	CMK127C	BAM80506.1	hypothetical protein	-	-	-	-	-	0		48.9126	46.3878	48.4643	61.9408	59.9056	52.9544	65.6613	70.6776	62.4824	-0.0144634	7.67672	0.852041	-0.250939	7.75633	0.00344493
1851	CMK128C	BAM80507.1	hypothetical protein, conserved	-	-	-	-	-	0		71.1979	75.3194	79.1707	95.5289	70.0465	69.8395	86.9154	75.3039	73.7923	0.203161	3.81334	0.25298	0.154361	3.79385	0.384015
1852	CMK129C	BAM80508.1	nitrate ABC transporter ATP-binding protein	-	-	-	-	-	0		80.3501	72.8938	88.4329	170.691	162.557	160.453	177.961	142.23	217.56	-0.763991	7.63138	1.3403e-29	-0.938081	7.6952	2.9048e-12
1853	CMK131C	BAM80509.1	enolase	-	-	-	-	-	0		1847.3	1929.91	1925.28	1956.44	2014.8	2024.95	683.814	689.766	706.683	0.193367	11.0911	0.000307536	1.67147	10.5326	3.37512e-104
1854	CMK132C	BAM80510.1	probable transcription initiation factor TFIID, subunit TAF10	-	-	-	-	-	0		149.767	135.345	154.859	131.27	123.868	122.267	185.43	173.115	173.782	0.488008	5.66509	1.35758e-07	-0.056636	5.88292	0.604904
1855	CMK133C	BAM80511.1	hypothetical protein, conserved	-	-	-	-	-	0		22.1036	21.5993	21.1257	47.237	43.8588	43.1217	31.0307	31.254	34.2045	-0.783284	7.00454	1.29386e-32	-0.357782	6.69863	2.25539e-05
1856	CMK134C	BAM80512.1	hypothetical protein	-	-	-	-	-	0		119.889	122.45	118.581	126.264	120.294	119.92	126.909	135.251	122.95	0.243921	8.04232	1.30706e-05	0.123121	8.05552	0.167387
1857	CMK135C	BAM80513.1	similar to NADH dehydrogenase I (Complex I) alpha subcomplex 1 (MWFE)	-	-	-	-	-	1		9.48059	16.8298	8.05896	26.0945	9.37572	6.99803	13.9131	6.85961	3.79794	-0.054644	1.20519	1	0.71334	0.845816	0.113654
1858	CMK136C	BAM80514.1	similar to vacuolar sorting protein/ubiquitin receptor VPS23	-	-	-	-	-	0		63.9329	53.7805	56.8101	86.4335	90.9545	77.7753	56.7197	59.2584	64.3516	-0.278702	6.03874	0.00290658	0.169184	5.75815	0.124597
1859	CMK137C	BAM80515.1	hypothetical protein	-	-	-	-	-	0		56.7351	70.8865	74.9483	93.6085	79.1909	92.7043	75.5867	75.0211	80.8795	-0.128761	4.51322	0.435622	0.0194695	4.38957	0.901668
1860	CMK138C	BAM80516.1	hypothetical protein, conserved	-	-	-	-	-	1		27.8056	25.5165	26.6429	30.1295	33.9149	25.634	29.169	30.0395	31.7318	0.103718	6.26548	0.318814	0.0306424	6.25757	0.781542
1861	CMK139C	BAM80517.1	enoyl-CoA hydratase, mitochondrial precursor	-	-	-	-	-	0		147.047	141.698	143.381	194.532	173.809	180.594	135.355	128.982	127.124	-0.0791879	6.95319	0.295263	0.360025	6.69551	6.29477e-06
1862	CMK140C	BAM80518.1	hypothetical protein, conserved	-	-	-	-	-	0		115.691	119.499	115.708	120.674	126.377	99.0645	143.449	163.656	139.344	0.287892	6.67139	0.000793913	-0.131066	6.83564	0.171077
1863	CMK141C	BAM80519.1	glycerate kinase	-	-	-	-	-	0		175.603	160.384	173.419	204.733	199.563	212.345	287.306	265.604	386.636	-0.00997581	7.82305	0.899736	-0.667455	8.1471	1.23262e-07
1864	CMK144C	BAM80520.1	hypothetical protein, conserved	-	-	-	-	-	0		76.3083	76.9577	67.3448	80.0494	78.5301	70.5745	68.6627	63.4603	74.1647	0.212572	8.53517	0.00183166	0.313388	8.44478	0.00124752
1865	CMK146C	BAM80521.1	hypothetical protein	-	-	-	-	-	0		43.5271	48.5605	41.5098	56.1623	53.4593	52.8282	55.5338	50.9109	52.951	-0.0165415	6.92178	0.871302	-0.0380079	6.88818	0.731471
1866	CMK145C	BAM80522.1	hypothetical protein	-	-	-	-	-	0		21.789	15.1795	15.6142	43.4504	41.7597	38.4719	4.00417	4.19011	2.02993	-0.956861	3.14603	1.05767e-06	2.57474	1.74304	2.49189e-14
1867	CMK147C	BAM80523.1	similar to GTP pyrophosphokinase	-	-	-	-	-	0		396.58	353.409	356.6	310.481	291.987	301.168	433.371	416.976	335.499	0.558229	8.68976	3.53772e-20	0.11725	8.84208	0.310041
1868	CMK149C	BAM80524.1	hypothetical protein	-	-	-	-	-	0		21.7575	20.9434	19.5092	33.2748	32.3178	30.0617	32.2308	32.7561	33.6327	-0.353401	6.49417	3.90308e-06	-0.448085	6.50128	1.48653e-07
1869	CMK150C	BAM80525.1	chloroplast translation elongation factor G (EF-G)	-	-	-	-	-	0		202.794	181.098	223.581	362.779	360.639	356.46	243.043	198.661	311.519	-0.564082	9.06897	9.42825e-17	-0.0947905	8.76062	0.561602
1870	CMK151C	BAM80526.1	phytoene desaturase	-	-	-	-	-	0		63.5759	62.8379	73.8423	111.055	118.076	101.798	87.2058	80.7978	96.4781	-0.457494	6.99127	4.74382e-09	-0.185533	6.79101	0.0739848
1871	CMX084C	-	hypothetical protein	-	-	-	-	-	0		65.6444	75.2121	54.2509	91.7482	97.1182	85.5087	89.1188	92.687	95.8217	-0.225913	4.7645	0.112472	-0.29462	4.75659	0.0362526
1872	CMK153C	BAM80527.1	hypothetical protein	-	-	-	SP(Sec/SPI)	-	0		2463.31	2400.92	2552.08	2.66973	3.4106	2.65932	1.97093	2.60672	1.35999	9.98418	10.0135	0	10.4876	9.97168	0
1873	CMK154C	BAM80528.1	hypothetical protein, conserved	-	-	-	SP(Sec/SPI)	-	1		135.174	120.174	124.914	101.992	99.4489	86.5087	65.8055	66.5908	65.2032	0.669006	7.4279	1.5764e-22	1.16112	7.21214	8.09e-49
1874	CMK155C	BAM80529.1	hypothetical protein	-	-	-	-	-	0		198.468	199.099	203.169	156.661	158.811	171.728	144.809	145.458	150.979	0.567091	6.29819	1.26584e-12	0.660763	6.21928	5.49812e-16
1875	CMK156C	BAM80530.1	similar to rRNA methylase SpoU	-	-	-	-	-	0		81.1538	77.8379	88.85	103.776	112.509	121.566	87.1174	91.5268	85.8334	-0.181963	6.25182	0.0628835	0.122803	6.04863	0.216563
1876	CMK157C	BAM80531.1	hypothetical protein, conserved	-	-	-	-	-	0		70.6733	70.7023	78.2208	108.149	116.383	103.172	91.7943	91.4907	89.9007	-0.310688	7.74144	1.42551e-06	-0.0985148	7.58072	0.266752
1877	CMK159C	BAM80532.1	hypothetical protein, conserved	-	-	-	-	-	0		14.2487	13.119	12.8011	16.6742	18.4678	15.182	20.081	20.493	17.8153	-0.0568683	7.22847	0.494124	-0.322093	7.32579	0.000269094
1878	CMK161C	BAM80533.1	hypothetical protein	-	-	-	-	-	1		61.6615	63.1644	62.168	59.9803	63.4531	59.5743	77.0353	69.2434	74.9873	0.297334	7.40219	6.75196e-07	-0.0260209	7.51485	0.799712
1879	CMK163C	BAM80534.1	hypothetical protein, conserved	-	-	-	-	-	5		263.196	245.432	258.192	380.019	381.763	358.89	523.729	548.979	489.078	-0.28029	7.46227	1.85479e-06	-0.809176	7.73122	3.45952e-23
1880	CMK164C	BAM80535.1	similar to mitochondrial carrier protein	-	-	-	-	-	2		112.435	114.211	110.341	112.803	127.189	115.224	194.981	185.853	201.359	0.190631	6.8318	0.0103579	-0.572404	7.19948	5.39488e-13
1881	CMK165C	BAM80536.1	retroelement, alive	-	-	-	-	-	0		27.2845	27.8427	30.4231	49.2097	49.968	32.3233	56.8483	59.8861	65.7837	-0.350109	4.99461	0.0303896	-0.87877	5.27148	8.09437e-16
1882	CMK166C	BAM80537.1	glucosamine--fructose-6-phosphate aminotransferase	-	-	-	-	-	1		166.53	171.369	152.815	112.948	112.097	113.701	102.471	108.488	102.244	0.800506	8.11346	8.56946e-39	0.864455	8.04823	8.44939e-25
1883	CMK168C	BAM80538.1	hypothetical protein	-	-	-	SP(Sec/SPI)	-	0		12.4546	10.2795	10.813	21.8673	19.1929	22.9031	13.8882	15.5424	12.7776	-0.662599	4.00685	1.92953e-05	-0.110484	3.63748	0.551591
1884	CMK170C	BAM80539.1	hypothetical protein	-	-	-	SP(Sec/SPI)	-	0		1633.71	1699.96	1387.27	2.42661	2.69868	1.89919	2.77248	3.21553	3.44353	9.64746	9.60534	0	9.16808	9.56575	0
1885	CMK172C	BAM80540.1	probable steroid dehydrogenase SPM2	-	-	-	-	-	2		261.462	269.014	260.11	262.75	257.959	258.135	171.551	160.968	174.809	0.287337	7.76613	3.91309e-07	0.856422	7.49042	4.89959e-28
1886	CMK173C	BAM80541.1	hypothetical protein, conserved	-	-	-	-	-	0		114.271	107.742	109.081	138.375	153.68	137.185	178.183	188.855	150.669	-0.107235	7.50871	0.105242	-0.427573	7.63936	7.89406e-06
1887	CMK174C	BAM80542.1	hypothetical protein, conserved	-	-	-	-	-	1		60.0042	64.9891	69.6134	128.124	127.607	112.343	104.14	104.003	103.428	-0.653259	6.07554	1.57514e-13	-0.463485	5.91147	6.53538e-07
1888	CMK175C	BAM80543.1	hypothetical protein, conserved	-	-	-	-	-	1		126.964	114.98	116.458	94.5824	97.3793	96.502	69.8256	66.9257	59.7737	0.57999	6.48364	9.08632e-15	1.08563	6.25532	1.23796e-33
1889	CMK176C	BAM80544.1	photosystem II protein Psb27	-	-	-	-	-	0		923.467	898.121	894.37	902.109	913.744	973.472	773.016	790.76	798.155	0.226722	8.83941	0.000154052	0.417961	8.7095	1.30927e-07
1890	CMK178C	BAM80545.1	mitochondrial F-type ATPase F0 subunit d	-	-	-	-	-	0		297.479	314.491	301.188	317.444	296.713	328.161	251.946	267.082	293.742	0.219302	7.27032	0.00204475	0.383235	7.15215	8.51958e-06
1891	CMK179C	BAM80546.1	hypothetical protein	-	-	-	-	-	3		328.324	330.18	339.787	18.4921	20.8756	23.2603	14.9694	13.3111	18.1329	4.25873	7.78169	0	4.63892	7.73096	0
1892	CMK180C	BAM80547.1	probable transcription regulator exsB	-	-	-	-	-	0		95.1446	85.3889	83.1093	132.415	123.148	101.651	119.792	136.905	110.829	-0.169349	6.60788	0.0854261	-0.261786	6.61188	0.0108689
1893	CMK181C	BAM80548.1	hypothetical protein, conserved	-	-	-	-	-	0		141.237	130.799	146.202	149.691	149.736	147.71	198.317	192.367	176.107	0.170074	7.01792	0.0140188	-0.221013	7.17359	0.0114879
1894	CMK182C	BAM80549.1	serine/arginine-rich protein specific kinase	-	-	CMGC_SRPK	-	-	0		211.225	205.068	195.204	208.765	203.312	182.685	263.413	280.378	237.384	0.307372	8.83185	1.97577e-07	-0.136344	9.00397	0.155363
1895	CMK183C	BAM80550.1	23S RNA pseudouridine 2633 synthase	-	-	-	-	-	0		121.98	120.803	126.48	135.89	132.415	131.216	123.838	125.575	130.034	0.152326	6.86284	0.0285386	0.176696	6.80715	0.0314672
1896	CMK184C	BAM80551.1	hypothetical protein, conserved	-	-	-	-	-	1		351.186	336.34	332.575	231.844	254.091	285.686	352.994	343.259	345.439	0.667157	7.23526	2.93903e-16	0.186684	7.40204	0.0199059
1897	CMK185C	BAM80552.1	hypothetical protein	-	-	-	-	-	1		51.684	47.7211	56.1274	82.4415	88.46	73.3444	77.5292	80.7673	87.644	-0.383042	6.80474	3.86856e-06	-0.445186	6.79317	9.40695e-07
1898	CMK186C	BAM80553.1	hypothetical protein, conserved	-	-	-	-	-	4		137.152	133.319	142.967	99.2123	100.27	88.1336	98.8361	101.544	93.4478	0.790651	7.00632	9.53858e-33	0.709555	6.99692	5.17894e-20
1899	CMK187C	BAM80554.1	chloroplast translation elongation factor P (EF-P)	-	-	-	-	-	0		204.499	185.232	197.107	207.733	198.677	202.68	201.335	211.377	217.789	0.212773	7.05349	0.00180664	0.112697	7.05736	0.195813
1900	CMK188C	BAM80555.1	phosphoglycerate mutase	-	-	-	-	-	0		131.767	126.872	141.593	286.382	282.275	279.707	115.506	124.474	146.08	-0.817689	8.04093	1.81754e-46	0.267235	7.39513	0.00822985
1901	CMK189C	BAM80556.1	hypothetical protein, conserved	-	-	-	-	-	6		70.8173	71.6092	76.4723	77.1376	85.4142	76.0265	72.2819	69.8899	73.7453	0.142487	6.46839	0.0792185	0.235855	6.38002	0.00704496
1902	CMK191C	BAM80557.1	hypothetical protein	-	-	-	-	-	0		70.6574	77.5491	77.2621	100.27	98.9741	105.178	61.1976	59.1038	89.7508	-0.168487	7.41906	0.0177032	0.317345	7.13455	0.0276553
1903	CMK192C	BAM80558.1	Sec61 alpha subunit	-	-	-	-	-	10		315.261	299.909	319.108	190.728	194.715	174.489	118.909	101.857	152.364	1.00564	8.2592	4.91493e-73	1.53951	8.05884	4.40836e-37
1904	CMK193C	BAM80559.1	Smt3-conjugating enzyme E2	-	-	-	-	-	0		158.331	161.343	173.652	218.328	219.152	226.075	136.545	147.15	176.264	-0.162488	6.39161	0.046726	0.314868	6.10856	0.00420303
1905	CMK194C	BAM80560.1	hypothetical protein, conserved	-	-	-	-	-	0		83.6015	88.3566	81.3222	110.582	107.773	90.5199	95.3485	86.4133	116.7	-0.0190044	6.3324	0.868504	-0.0216432	6.28916	0.889748
1906	CMK196C	BAM80561.1	hypothetical protein	-	-	-	-	-	0		76.822	85.6112	80.6635	89.8543	83.9149	76.4611	98.123	105.562	90.234	0.224458	6.75329	0.00514954	-0.057359	6.84931	0.590517
1907	CMK197C	BAM80562.1	probable dolichyl phosphate glucosyltransferase	-	-	-	-	GT2(90-233)	1		160.178	158.029	149.156	133.004	135.27	113.941	170.448	199.465	170.257	0.55788	7.06663	4.50988e-15	0.00766523	7.27697	0.951872
1908	CMK199C	BAM80563.1	mutS family DNA mismatch repair protein MSH4	-	-	-	-	-	1		2.69808	4.06261	3.20817	5.57647	4.51765	5.28376	5.14884	4.38244	5.91897	-0.367852	3.32172	0.0660761	-0.423826	3.30759	0.0391904
1909	CMK200C	BAM80564.1	hypothetical protein, conserved	-	-	-	-	-	0		30.9137	37.197	25.4454	54.8504	68.4158	44.5356	36.3722	38.7042	37.9372	-0.574188	3.90673	0.00215396	-0.0601311	3.5658	0.830524
1910	CMK203C	BAM80565.1	hypothetical protein	-	-	-	-	-	0		68.3553	69.6286	59.9524	2.96311	1.94251	2.48551	31.9301	26.4953	30.9832	4.99361	5.16974	4.93659e-202	1.36375	5.60616	9.06289e-36
1911	CMK204C	BAM80566.1	similar to iron-sulfur cluster scaffold protein	-	-	-	-	-	0		340.648	316.675	302.117	411.555	404.353	428.112	539.48	571.112	579.918	-0.108913	7.6327	0.1172	-0.600628	7.86478	6.10854e-13
1912	CMK205C	BAM80567.1	RNA lariat debranching enzyme	-	-	-	-	-	0		125.004	127.85	125.903	103.107	111.794	97.9618	127.807	123.757	116.183	0.54262	6.79991	8.04089e-15	0.259799	6.88289	0.00156427
1913	CMK206C	BAM80568.1	hypothetical protein	-	-	-	-	-	0		82.9594	74.9979	80.9101	89.2367	90.1301	71.4208	150.354	159.348	126.968	0.198518	6.50688	0.0311514	-0.652546	6.92768	1.26584e-11
1914	CMK207C	BAM80569.1	hypothetical protein	-	-	-	-	-	0		677.219	713.353	680.218	590.698	635.476	682.395	813.239	775.726	724.83	0.382486	8.47643	3.21675e-08	0.057002	8.58417	0.560663
1915	CMK208C	BAM80570.1	similar to U5 snRNP-specific protein	-	-	-	-	-	0		43.1969	45.2216	46.7441	67.1068	68.6651	61.759	51.576	55.4972	56.5324	-0.280902	7.26594	1.61197e-05	-0.0600613	7.10146	0.524815
1916	CMK210C	BAM80571.1	cysteine--tRNA ligase, mitochondrial or chloroplast	-	-	-	-	-	0		48.7288	43.2115	45.8653	43.0352	47.9235	32.1741	69.7991	70.9599	57.5199	0.4325	6.17941	0.000203986	-0.306521	6.50595	0.00291289
1917	CMK211C	BAM80572.1	hypothetical protein, conserved	-	-	-	-	-	0		43.5526	37.7851	39.3183	53.2121	56.4923	28.6604	66.1699	75.4803	65.7551	0.0752325	5.29577	0.744667	-0.563571	5.60524	7.68947e-08
1918	CMK212C	BAM80573.1	similar to bromodomain containing transcription factor	-	-	-	-	-	0		305.339	309.814	291.921	292.126	301.805	284.954	291.654	306.887	280.805	0.312075	9.27921	3.02431e-09	0.261634	9.25775	0.00167988
1919	CMK215C	BAM80574.1	hypothetical protein	-	-	-	-	-	0		18.3758	19.7546	18.7573	44.9875	44.0622	35.6249	75.5886	72.082	80.3577	-0.864092	6.85444	1.15308e-23	-1.78699	7.46367	3.79039e-102
1920	CMK217C	BAM80575.1	similar to 1-acyl-sn-glycerol-3-phosphate acyltransferase	-	-	-	-	-	6		98.4603	104.403	91.554	91.3068	92.666	92.6059	97.3662	101.501	77.559	0.355862	7.34886	2.20187e-07	0.308634	7.32724	0.00449209
1921	CMK219C	BAM80576.1	calmodulin	-	-	-	-	-	0		301.483	294.522	287.705	391.417	410.448	427.479	437.513	469.589	444.359	-0.210647	7.09816	0.00311169	-0.396344	7.15557	3.8743e-07
1922	CMK220C	BAM80577.1	hypothetical protein, conserved	-	-	-	-	-	0		131.469	123.627	124.755	140.601	137.23	131.22	107.383	109.764	111.445	0.16008	7.03065	0.0155121	0.425525	6.86512	5.98912e-08
1923	CMK221C	BAM80578.1	hypothetical protein, conserved	-	-	-	-	-	0		172.538	173.078	169.603	167.786	176.544	161.33	170.708	170.934	150.759	0.293809	9.45376	1.19127e-08	0.282334	9.41456	0.00101769
1924	CMK223C	BAM80579.1	similar to mitochondrial GTP binding protein trmE	-	-	-	-	-	0		108.899	102.808	105.13	129.378	130.961	133.325	118.656	128.227	121.53	-0.047087	7.33898	0.495074	-0.00110422	7.27015	0.997823
1925	CMK224C	BAM80580.1	hypothetical protein, conserved	-	-	-	-	-	1		212.658	218.976	203.366	204.382	216.345	232.056	258.406	246.237	264.906	0.22505	7.06431	0.00361467	-0.0608617	7.1616	0.509147
1926	CMK225C	BAM80581.1	hypothetical protein	-	-	-	-	-	0		0.987893	1.37007	1.57454	0.261451	0	1.30215	0.278801	0.25528	0.989378	1.50571	-0.209117	0.0423351	1.48245	-0.2405	0.0461865
1927	CMX085C	-	hypothetical protein	-	-	-	-	-	0		11.4506	10.1635	8.31407	0	0	0	0.430875	1.18357	1.33791	8.76461	2.08435	6.89811e-42	3.49808	2.18409	9.05755e-29
1928	CMK227C	BAM80582.1	hypothetical protein	-	-	-	-	GT71(138-397)	0		84.9039	91.7417	93.6854	56.546	62.0253	59.5229	45.8164	50.0277	44.0342	0.867542	6.59516	4.36419e-30	1.16646	6.45443	2.64731e-40
1929	CMK228C	BAM80583.1	mitochondrial translation initiation factor IF-2	-	-	-	-	-	0		40.8317	35.4288	38.3005	60.0878	63.2735	47.788	60.6986	67.095	62.6128	-0.30959	6.55163	0.0017446	-0.515798	6.62361	3.06858e-09
1930	CMK229C	BAM80584.1	hypothetical protein, conserved	-	-	-	-	-	0		361.445	385.546	380.246	46.4053	42.0371	40.9715	51.9591	55.6077	59.6662	3.38761	7.36795	0	2.96664	7.37905	7.90146e-241
1931	CMK230C	BAM80585.1	hypothetical protein	-	-	-	-	-	0		485.395	509.205	476.033	7.66672	5.73707	9.23522	36.5046	38.8215	35.7594	6.27832	7.88326	0	3.94252	7.92455	0
1932	CMK232C	BAM80586.1	argininosuccinate lyase	-	-	-	-	-	0		58.9021	54.4822	62.7171	101.505	109.666	94.9107	82.8052	81.7682	99.3398	-0.529644	6.58923	1.83695e-11	-0.368087	6.44635	0.000434871
1933	CMK233C	BAM80587.1	hypothetical protein	-	-	-	-	-	0		30.1935	28.0444	26.6237	42.5734	39.9651	37.5219	40.5244	36.8774	46.5894	-0.233195	7.31862	0.000874041	-0.330798	7.32632	0.0011423
1934	CMK235C	BAM80588.1	DNA ligase I	-	-	-	-	-	0		48.2119	47.1529	43.2161	64.3418	65.216	54.0916	60.8735	61.8784	76.2595	-0.138079	7.11679	0.088561	-0.306399	7.16277	0.00348366
1935	CMK236C	BAM80589.1	hypothetical protein, conserved	-	-	-	-	-	12		58.2694	53.1009	58.5534	72.4881	67.9523	51.7597	70.8475	64.9758	79.2061	0.0914523	6.45691	0.426933	-0.123455	6.52231	0.245911
1936	CMK237C	BAM80590.1	hypothetical protein, conserved	-	-	-	SP(Sec/SPI)	-	10		83.7634	92.0754	96.2063	68.376	68.7381	63.6163	96.9632	93.7873	85.4411	0.704497	6.93558	1.01964e-21	0.195153	7.11459	0.0339287
1937	CMK238C	BAM80591.1	hypothetical protein	-	-	-	-	-	0		1395.95	1368.31	1330.19	504.169	529.324	593.591	1252.41	1254.69	922.996	1.59575	9.07357	9.53989e-118	0.472672	9.40462	3.43161e-05
1938	CMX086C	-	hypothetical protein	-	-	-	-	-	0		58.0922	58.3508	46.0209	50.9447	51.3685	48.9336	50.0571	49.3869	46.1305	0.369603	4.51653	0.00747913	0.376135	4.47186	0.0069599
1939	CMK240C	BAM80592.1	hypothetical protein, conserved	C3H	-	-	-	-	0		88.4997	91.2809	85.5148	87.6947	84.0789	66.8575	97.9877	112.053	91.373	0.421154	7.05598	7.71791e-07	0.032649	7.19532	0.777025
1940	CMK242C	BAM80593.1	unknown RNA-binding protein, conserved	-	-	-	-	-	0		73.7744	75.7204	75.9771	64.493	66.0006	56.0192	78.3973	86.1308	66.0763	0.541122	7.90967	1.02782e-18	0.184684	8.02458	0.0817524
1941	CMK243C	BAM80594.1	phosphatidylserine decarboxylase	-	-	-	-	-	0		103.055	108.918	113.234	141.421	159.542	137.488	121.334	123.88	124.77	-0.164323	6.94306	0.0372808	0.0296384	6.79666	0.766238
1942	CMK245C	BAM80595.1	ATP phosphoribosyl transferase	-	-	-	-	-	0		164.501	162.435	152.962	277.277	298.87	297.43	261.579	270.592	307.694	-0.598299	7.91776	3.5379e-22	-0.591299	7.8663	5.51484e-11
1943	CMK247C	BAM80596.1	similar to 11-beta-hydroxysteroid dehydrogenase	-	-	-	-	-	2		180.873	176.603	178.768	190.961	216.896	202.852	244.215	232.984	231.742	0.0788806	7.45262	0.259924	-0.185782	7.5442	0.0208512
1944	CMK248C	BAM80597.1	similar to phosphate/phosphoenolpyruvate translocator protein	-	-	-	-	-	10		123.165	117.993	120.246	117.073	106.205	100.961	101.413	115.719	93.4606	0.423287	6.81811	3.43845e-09	0.43551	6.7705	2.41032e-06
1945	CMK251C	BAM80598.1	probable DNA repair protein RadA	-	-	-	-	-	0		32.1888	30.781	28.4293	47.0611	47.4914	34.6373	71.559	73.6056	61.6713	-0.229598	6.04466	0.0515732	-0.9601	6.44195	1.66923e-23
1946	CMK252C	BAM80599.1	hypothetical protein	-	-	-	-	-	0		71.2305	68.8565	76.9174	84.704	91.9509	74.5012	100.676	114.33	96.6634	0.0570902	6.90567	0.526799	-0.305676	7.05263	0.000842277
1947	CMK253C	BAM80600.1	probable ubiquitin conjugating enzyme E2	-	-	-	-	-	0		102.103	91.9773	100.777	110.816	116.31	94.5789	119.756	126.354	121.489	0.142978	6.02964	0.143161	-0.101055	6.10936	0.300476
1948	CMK254C	BAM80601.1	probable tRNA splicing endonuclease subunit Sen54	-	-	-	-	-	0		32.8425	34.1961	41.8766	53.1322	49.5979	49.3729	36.5046	36.9066	36.0967	-0.216692	5.26224	0.0748031	0.207637	4.99707	0.106103
1949	CMK255C	BAM80602.1	hypothetical protein	-	-	-	-	-	2		58.1798	52.239	52.5785	93.9729	91.9395	80.9568	35.5472	39.3678	45.0521	-0.442278	5.14708	3.96422e-05	0.655103	4.5524	3.67788e-07
1950	CMK256C	BAM80603.1	hypothetical protein, conserved	-	-	-	-	-	0		141.937	134.476	135.323	203.92	213.292	207.689	159.714	169.671	157.78	-0.335415	7.79885	4.53658e-09	-0.025969	7.58662	0.793613
1951	CMK258C	BAM80604.1	hypothetical protein	-	-	-	-	-	0		216.886	228.134	213.105	188.808	184.974	177.913	237.955	230.031	177.858	0.52098	9.11972	2.0691e-22	0.244623	9.19655	0.0311003
1952	CMK259C	BAM80605.1	hypothetical protein, conserved	-	-	-	-	-	0		43.3411	48.5581	48.31	54.8782	49.803	51.3783	48.7667	47.434	46.3852	0.109597	5.69837	0.279688	0.191514	5.61489	0.0650329
1953	CMK260C	BAM80606.1	probable mitochondrial processing peptidase alpha subunit	-	-	-	-	-	0		346.254	365.872	371.215	527.838	561.177	541.698	510.049	509.182	551.043	-0.32403	9.27413	6.1443e-09	-0.319067	9.22595	0.000142979
1954	CMK262C	BAM80607.1	hypothetical protein	-	-	-	-	-	0		2195.06	2071.94	2066.25	1690.39	1705.63	1845.66	2298.33	2456.58	2401.59	0.537835	9.59738	7.50454e-19	0.0401647	9.77802	0.671116
1955	CMK263C	BAM80608.1	hypothetical protein, conserved	-	-	-	-	-	0		248.923	233.936	222.148	329.04	321.963	375.886	486.35	441.175	548.097	-0.278048	7.57634	0.000614486	-0.849194	7.87238	1.33905e-18
1956	CMK265C	BAM80609.1	hypothetical protein	-	-	-	-	-	2		25.625	27.7346	28.3895	73.7532	79.1118	69.09	83.6746	82.9544	70.7065	-1.17418	8.48748	2.27288e-80	-1.32065	8.5426	3.86672e-46
1957	CMK267C	BAM80610.1	hypothetical protein	-	-	-	-	-	0		16.1532	15.9305	15.495	35.6252	34.5128	23.6574	35.9633	43.8282	35.2759	-0.708747	3.97591	3.2318e-05	-1.05688	4.15418	1.10804e-12
1958	CMK268C	BAM80611.1	hypothetical protein, conserved	-	-	-	-	-	0		40.5499	43.4113	42.8978	64.4846	72.4054	66.5773	60.0305	61.9515	67.5067	-0.415681	6.50886	1.12186e-07	-0.363962	6.43165	6.13472e-05
1959	CMK269C	BAM80612.1	fusion protein of 3-dehydroquinate dehydratase and shikimate 5-dehydrogenase	-	-	-	-	-	0		73.3934	75.4243	78.3299	112.189	122.516	122.481	80.2856	84.2536	78.1655	-0.387638	7.04661	5.50407e-08	0.120735	6.73019	0.16713
1960	CMK271C	BAM80613.1	hypothetical protein	-	-	-	-	-	1		42.5151	45.7106	41.8709	66.9096	70.1076	62.2978	68.8523	65.3921	71.9831	-0.348945	7.07616	4.67831e-07	-0.448588	7.08675	6.11429e-08
1961	CMK272C	BAM80614.1	hypothetical protein	-	-	-	-	-	3		41.1243	34.903	35.89	53.9185	57.1027	45.6595	59.1878	57.5123	57.6535	-0.216624	7.52975	0.00933681	-0.422392	7.59861	8.28964e-07
1962	CMK273C	BAM80615.1	60S ribosomal protein L23A	-	-	-	-	-	0		351.478	281.27	350.099	619.713	570.31	516.521	334.482	312.049	362.419	-0.528061	7.35739	6.03263e-10	0.178539	6.93069	0.0982065
1963	CMK274C	BAM80616.1	mitochondrial ribosomal protein S5 precursor	-	-	-	-	-	0		123.61	134.267	138.035	172.819	184.538	155.738	190.84	183.674	161.392	-0.106977	7.50064	0.154292	-0.219646	7.51557	0.0205328
1964	CMK275C	BAM80617.1	hypothetical protein, conserved	-	TRAF	-	-	-	0	KTH variants: K	41.485	40.6595	45.912	55.0432	59.3944	51.7792	55.7455	58.055	58.7566	-0.10916	7.02601	0.158486	-0.214286	7.03657	0.0117286
1965	CMK277C	BAM80618.1	hypothetical protein	-	-	-	-	-	6		65.6444	59.9793	67.2438	241.407	242.796	233	212.384	219.078	242.992	-1.62701	6.66967	1.59428e-115	-1.58942	6.58674	1.49893e-69
1966	CMK278C	BAM80619.1	probable protein disulfide isomerase	-	-	-	-	-	3		95.0165	99.8102	107.453	110.4	113.203	108.636	86.5704	93.4214	107.819	0.129171	6.22261	0.132786	0.284609	6.10509	0.00789771
1967	CMK279C	BAM80620.1	hypothetical protein	-	-	-	-	-	5		143.961	145.379	127.454	1.26521	1.43264	0.801992	0.245304	0.112304	0.761693	7.14752	6.66933	0	8.67053	6.63703	0
1968	CMK280C	BAM80621.1	MYB-related protein	MYB	-	-	-	-	0		166.072	173.241	150.208	12.3017	13.3887	12.8486	10.1888	10.9618	9.15223	3.93194	6.93754	0	4.22977	6.89131	8.66930727809552e-314
1969	CMK282C	BAM80622.1	hypothetical protein	-	-	-	-	-	0		110.385	114.769	108.439	96.5227	97.391	107.127	122.782	98.3108	103.83	0.412624	6.09594	2.45664e-06	0.256414	6.12534	0.0151932
1970	CMK283C	BAM80623.1	hypothetical protein	-	-	-	-	-	0		74.9947	62.9668	54.7652	75.7125	81.1331	65.3412	77.1415	71.5311	71.0476	0.0646561	5.15641	0.68573	0.0305974	5.129	0.87033
1971	CMK284C	BAM80624.1	DNA primase, large subunit	-	-	-	-	-	0		64.9446	71.23	59.0687	87.0929	80.3558	70.613	61.3151	65.0414	65.681	-0.0188436	6.65329	0.876346	0.239457	6.48188	0.0158425
1972	CMK285C	BAM80625.1	eukaryotic translation initiation factor eIF-3 subunit B	-	-	-	-	-	0		104.547	102.138	102.108	154.613	158.595	151.329	140.139	126.615	153.986	-0.322631	7.98296	1.92862e-09	-0.230008	7.88569	0.0155334
1973	CMK288C	BAM80626.1	probable potassium transporter	-	-	-	-	-	11		121.804	117.5	122.697	127.116	122.536	113.268	144.161	148.433	147.062	0.263268	7.96712	3.78597e-06	-0.0639127	8.08244	0.479692
1974	CMK289C	BAM80627.1	20S core proteasome subunit beta 2	-	-	-	-	-	0		151.358	127.869	134.059	166.23	154.781	127.728	142.9	142.778	129.089	0.150106	6.66944	0.136883	0.212988	6.59523	0.0273212
1975	CMX087C	-	hypothetical protein	-	-	-	-	-	1		3.67373	4.07597	0	3.88908	1.34559	0	2.76478	1.26576	1.22642	0.771225	-0.794592	0.799164	0.747891	-0.825975	0.811559
1976	CMK291C	BAM80628.1	delta12 fatty acid desaturase, chloroplast or ER	-	-	-	-	-	6		127.082	111.91	130.91	255.497	241.044	253.137	168.541	145.937	218.636	-0.753045	7.85009	3.37338e-30	-0.311778	7.53958	0.0214954
1977	CMK292C	BAM80629.1	hypothetical protein	-	-	-	-	-	0		132.596	132.327	138.712	204.041	209.912	203.065	93.3596	94.1373	113.287	-0.346143	7.19312	2.01377e-08	0.639006	6.67112	6.10138e-12
1978	CMK293C	BAM80630.1	AAA-type ATPase family protein	-	-	-	-	-	0		74.9891	80.0208	82.8989	100.011	96.0729	87.9668	120.603	127.098	105.93	0.010622	7.29814	0.900447	-0.354914	7.44915	0.00012506
1979	CMK294C	BAM80631.1	26S proteasome ATP-dependent regulatory subunit	-	-	-	-	-	0		124.613	118.692	130.379	174.231	186.66	175.411	133.871	138.981	147.023	-0.254532	7.24786	9.17392e-05	0.0476977	7.04301	0.616754
1980	CMK296C	BAM80632.1	ubiquitin with short C-terminal extension	-	-	-	-	-	0		4336.63	3993.12	3874.64	3388.28	3335.15	3681.76	4716.59	4467.63	4414.23	0.494814	10.3441	7.65035e-14	0.060559	10.4963	0.524286
1981	CMK297C	BAM80633.1	probable ribonuclease HI large subunit	-	-	-	-	-	0		60.7449	65.2156	68.1521	75.0864	72.441	68.9532	73.6154	65.9273	77.1189	0.10789	5.83328	0.254185	0.0569213	5.81498	0.63006
1982	CMK299C	BAM80634.1	hypothetical protein, conserved	-	-	-	-	-	0		43.6716	40.0722	53.1762	82.7171	83.5239	83.3901	65.5553	66.1246	58.6316	-0.599888	5.33425	1.08609e-07	-0.256948	5.0838	0.0491651
1983	CMK301C	BAM80635.1	hypothetical protein	-	-	-	SP(Sec/SPI)	-	0		64.4302	57.2643	67.4359	7.51372	7.5719	7.26641	8.55688	8.26232	8.97168	3.34582	6.31523	1.06759e-238	3.08903	6.31393	3.22698e-187
1984	CMK302C	BAM80636.1	hypothetical protein, conserved	-	-	-	-	-	0		49.3358	44.9825	42.5607	38.9554	32.9204	23.6941	33.8207	38.8775	31.1462	0.787692	5.16403	1.17019e-07	0.616055	5.19342	1.27956e-07
1985	CMK303C	BAM80637.1	similar to ADP ribosylation factor 1 GTPase activating protein	-	-	-	-	-	0		161.306	170.128	148.715	136.386	139.418	139.817	119.642	126.019	127.372	0.473864	7.21684	1.47037e-11	0.580112	7.13036	4.38119e-12
1986	CMK304C	BAM80638.1	similar to syntaxin	-	-	-	-	-	1	SNARE: SYP1	320.684	324.097	288.883	0.315065	0.163515	0.313836	0	0	0	10.3488	7.38143	0	14.0677	7.35072	0
1987	CMK305C	BAM80639.1	similar to DnaJ (Hsp40) homolog, subfamily B	-	-	-	-	-	0		47.487	57.8266	51.3808	53.0294	50.2707	50.6852	64.0667	61.3551	61.4779	0.288077	4.74463	0.0242454	-0.0398658	4.86487	0.804787
1988	CMK306C	BAM80640.1	hypothetical protein, conserved	-	-	-	-	-	0		135.153	155.275	163.153	160.643	155.1	172.666	168.821	180.203	169.996	0.15732	6.86803	0.0892049	0.0212923	6.89138	0.853405
1989	CMK307C	BAM80641.1	probable thylakoid lumen rotamase	-	-	-	-	-	0		249.654	238.228	260.666	215.156	218.704	240.132	195.898	188.991	229.215	0.416105	8.12097	5.35434e-10	0.501398	8.04118	1.1662e-07
1990	CMK308C	BAM80642.1	short chain dehydrogenase	-	-	-	-	-	1		51.5515	48.2686	55.6461	113.478	116.739	110.015	82.0582	77.3906	90.9654	-0.862754	6.46645	1.3001e-30	-0.471594	6.17322	1.65057e-06
1991	CMK309C	BAM80643.1	unknown zinc-finger protein	-	-	-	-	-	0		129.168	124.989	127.607	120.296	119.475	116.465	125.696	135.287	121.339	0.366177	7.81272	1.64701e-11	0.214591	7.83819	0.0111747
1992	CML001C	BAM80644.1	similar to dolichyl-phosphate-mannose:protein mannosyltransferase	-	-	-	-	GT39(85-311)	9		27.2089	29.9577	32.0009	15.9411	19.7417	12.3746	46.0732	40.3612	45.5551	1.1607	5.05654	2.15702e-16	-0.349929	5.69554	0.00114509
1993	CML002C	BAM80645.1	hypothetical protein	-	-	-	-	-	2		25.6307	25.0246	21.0611	40.157	32.6697	44.6851	66.3547	66.4083	61.2638	-0.448148	3.80046	0.0120357	-1.216	4.25007	1.13795e-18
1994	CML003C	BAM80646.1	hypothetical protein	-	-	-	-	-	0		75.9699	84.9033	91.5249	97.0558	99.726	106.813	107.879	103.171	94.5961	-0.00238841	6.21761	1	-0.0593721	6.20246	0.612969
1995	CML004C	BAM80647.1	similar to high-affinity iron permease	-	-	-	-	-	11		4.68453	4.94995	5.0961	16.4124	11.6431	14.1137	67.9916	71.1324	61.884	-1.25225	3.67718	5.34255e-12	-3.55108	5.51588	1.5385e-163
1996	CML005C	BAM80648.1	similar to dTDP-4-dehydrorhamnose reductase	-	-	-	-	-	0		190.178	204.828	193.738	4.37993	6.74101	8.42481	2.89899	3.83415	3.57209	5.17362	6.80761	0	6.03776	6.76228	0
1997	CML007C	BAM80649.1	dTDP-glucose 4,6-dehydratase	-	-	-	-	-	0		79.3603	78.0165	69.2493	4.78656	2.22718	4.27466	5.98425	6.28516	4.99675	4.5784	5.30131	6.65718e-197	3.92916	5.31505	2.75672e-177
1998	CML009C	BAM80650.1	probable vesicle transport related protein SLY1	-	-	-	-	-	1	SEC	40.0344	36.2474	40.1204	40.822	41.4895	34.0268	59.8553	66.2925	61.0135	0.269207	6.43289	0.0018397	-0.468366	6.77693	3.57097e-08
[truncated: 3,024 more rows]
