# Supplementary material for: Sexual life cycle establishes the unicellular red algae Cyanidiophyceae as a genetically tractable model for eukaryotic evolution
Source: Plant Cell. 2026 Jun 5;38(7):koag148. doi: 10.1093/plcell/koag148 (PMC13353863; doi:10.1093/plcell/koag148)
Supplement: koag148_Supplementary_Data [file koag148_supplementary_data.zip › Supplementary_Dataset_PCR9.xlsx]

## Sheet: Supplementary Data Set 9
					iTAK			SignalP-5.0	dbCAN3	Phobius		Transcriptome (n=3)
Order	ID	Accession	Description	BLAST top-hit Cz. merolae 10D	Transcription factors (TFs)	Transcriptional regulater (TRs)	Protein kinases (PKs)	Secretory proteins (SPs)	Glycosyl transferase (GTs)	Membrane proteins (No. of transmembrane segments)	Other functional categories	TPM 2n_rep1	TPM 2n_rep2	TPM 2n_rep3	TPM n_rep1	TPM n_rep2	TPM n_rep3	edgeR logFC (2n/n)	edgeR logCPM	edgeR FDR
1	CdcalHa5_g1.t1	BHE89009.1	similar to trefoil factor	CMB162C	-	-	-	SP(Sec/SPI)	-	0	KTH variants: K+T	540.287	522.407	502.064	12.3715	10.0797	8.96843	5.94861	9.28045	0
2	CdcalHa5_g2.t1	BHE89010.1	arsenic methyltransferase Cyt19	CMT024C	-	-	-	-	-	0		422.418	427.081	413.924	492.431	512.549	491.313	0.0510242	8.43392	0.453075
3	CdcalHa5_g3.t1	BHE89011.1	undecaprenyl pyrophophate synthetase	CMR474C	-	-	-	-	-	0		70.964	67.593	79.2145	76.7276	73.7554	79.7835	0.215216	5.90582	0.0125652
4	CdcalHa5_g4.t1	BHE89012.1	hypothetical protein	CMR473C	-	-	-	-	-	0		140.387	140.164	160.633	166.812	162.182	149.837	0.180996	6.80946	0.0201924
5	CdcalHa5_g5.t1	BHE89013.1	hypothetical protein, conserved	CMR463C	-	-	-	-	-	1		103.892	108.532	103.53	195.147	178.588	161.14	-0.455368	4.98246	8.6678e-06
6	CdcalHa5_g6.t1	BHE89014.1	hypothetical protein	CMR468C	-	-	-	-	-	2		94.149	96.3432	91.6991	113.107	110.407	113.281	0.0401088	7.43157	0.49682
7	CdcalHa5_g7.t1	BHE89015.1	hypothetical protein, conserved	CMR469C	-	-	-	-	-	0		201.149	216.567	214.319	147.859	142.861	138.051	0.858923	6.55776	1.55681e-38
8	CdcalHa5_g8.t1	BHE89016.1	similar to adaptor-related protein complex 3, beta subunit	CMR470C	-	-	-	-	-	0		30.0884	27.2087	27.5624	45.3144	45.8328	44.1087	-0.378423	6.57551	1.15051e-08
9	CdcalHa5_g9.t1	BHE89017.1	hypothetical protein	CMR471C	-	-	-	-	-	0		46.587	46.9915	42.8911	106.962	114.138	97.4783	-0.926851	5.82139	7.45918e-27
10	CdcalHa5_g10.t1	BHE89018.1	hypothetical protein, conserved	CMR472C	-	PHD	-	-	-	0		2.08949	2.01665	2.68132	132.921	131.774	127.06	-5.53854	5.82527	0
11	CdcalHa5_g11.t1	BHE89019.1	probable inositol 2-dehydrogenase	CMR475C	-	-	-	-	-	0		284.902	304.623	256.726	680.721	688.151	498.824	-0.846705	8.7065	2.45003e-14
12	CdcalHa5_g12.t1	BHE89020.1	similar to transcription factor IIA small subunit	CMR478C	-	-	-	-	-	0		97.5187	86.4172	81.0653	131.918	143.338	114.081	-0.260138	5.82259	0.0116447
13	CdcalHa5_g13.t1	BHE89021.1	p68 RNA helicase	CMR479C	-	-	-	-	-	0		169.86	159.962	145.272	408.023	405.441	357.243	-1.00622	8.71696	1.78199e-37
14	CdcalHa5_g14.t1	BHE89022.1	hypothetical protein	No hits	-	-	-	-	-	0		39.856	38.825	38.544	107.722	111.927	116.74	-1.22855	6.19392	1.88404e-64
15	CdcalHa5_g15.t1	BHE89023.1	chromosome assembly complex Condensin I, subunit D2	CMR484C	-	-	-	-	-	0		66.7367	65.3198	60.7821	261.95	265.033	290.729	-1.78975	9.19282	3.80152e-131
16	CdcalHa5_g16.t1	BHE89024.1	hypothetical protein	CMR487C	-	-	-	-	-	0		65.9797	62.3624	64.262	102.726	106.461	113.684	-0.452526	7.38891	8.63834e-14
17	CdcalHa5_g17.t1	BHE89025.1	similar to phosphatidic acid phosphatase	CMR488C	-	-	-	-	-	4		121.776	115.795	112.808	96.0944	87.7294	93.7908	0.631612	6.37816	6.14939e-20
18	CdcalHa5_g18.t1	BHE89026.1	hypothetical protein, conserved	CMR489C	-	-	-	-	-	0		98.3594	94.6069	92.0086	137.397	140.516	130.732	-0.224822	7.98698	0.000218823
19	CdcalHa5_g19.t1	BHE89027.1	hypothetical protein	CMR491C	-	-	-	-	-	0		42.0588	40.6412	42.6013	62.1749	65.2509	59.7536	-0.282806	5.97491	0.000204519
20	CdcalHa5_g20.t1	BHE89028.1	similar to MAP kinase phosphatase	CMR492C	-	-	-	-	-	0		112.469	107.864	112.916	95.528	90.4882	103.094	0.49947	7.95638	1.00009e-14
21	CdcalHa5_g21.t1	BHE89029.1	hypothetical protein	CMT606C	-	-	-	-	-	4		136.952	130.184	142.413	131.986	133.002	146.588	0.285935	6.93946	3.12897e-05
22	CdcalHa5_g22.t1	BHE89030.1	SEC14 protein (PI/PC transfer protein)	CMT608C	-	-	-	-	-	0		50.2633	51.2944	52.2462	96.0442	103.092	84.2808	-0.583385	5.98679	3.82618e-11
23	CdcalHa5_g23.t1	BHE89031.1	hypothetical protein	CMX228C	-	-	-	-	-	0		49.4892	50.7648	53.9223	62.7344	62.279	65.3667	-0.00911706	3.80185	0.977241
24	CdcalHa5_g24.t1	BHE89032.1	methylenetetrahydrofolate reductase	CMT610C	-	-	-	-	-	0		140.327	141.599	135.896	102.764	111.059	122.116	0.606618	7.70514	7.10884e-20
25	CdcalHa5_g25.t1	BHE89033.1	box C/D snoRNP component Nop58	CMT605C	-	-	-	-	-	0		132.281	135.667	133.485	181.879	183.152	190.101	-0.172956	7.69991	0.00247254
26	CdcalHa5_g26.t1	BHE89034.1	probable ribonuclease H	CMT626C	-	-	-	-	-	0		37.9407	39.0702	45.0036	50.0905	42.6412	40.4022	0.180786	5.05798	0.128264
27	CdcalHa5_g27.t1	BHE89035.1	40S ribosomal protein S5	CMT627C	-	-	-	-	-	0		783.644	809.263	799.508	1085.42	1069.39	1018.96	-0.111835	8.86567	0.102916
28	CdcalHa5_g28.t1	BHE89036.1	hypothetical protein, conserved	CMT628C	-	-	-	-	-	0		79.8304	72.3366	73.1971	73.7594	70.7842	78.093	0.309865	6.40381	2.09644e-05
29	CdcalHa5_g29.t1	BHE89037.1	glutaredoxin type 1	CMT629C	-	-	-	-	-	0		176.974	190.325	197.338	191.477	198.542	208.312	0.210744	6.55573	0.00345335
30	CdcalHa5_g30.t1	BHE89038.1	hypothetical protein, conserved	CMT630C	-	-	-	-	-	0		85.2424	82.2099	81.3179	196.752	171.646	161.678	-0.791043	5.94923	2.24846e-19
31	CdcalHa5_g31.t1	BHE89039.1	sphingosine-1-phosphate lyase	CMT631C	-	-	-	-	-	0		58.4829	60.7218	54.0882	71.8501	68.0649	74.1986	-0.0109888	6.68717	0.898363
32	CdcalHa5_g32.t1	BHE89040.1	hypothetical protein	CMT620C	-	-	-	-	-	0		53.0575	53.1722	50.9155	67.6134	62.9974	73.3166	-0.0819475	7.47845	0.233739
33	CdcalHa5_g33.t1	BHE89041.1	hypothetical protein, conserved	CMT622C	-	-	-	-	-	0		48.5068	46.9836	46.5755	64.7118	62.1865	67.2916	-0.156191	8.19651	0.0125895
34	CdcalHa5_g34.t1	BHE89042.1	ppGpp synthetase/hydrolase Rel	CMT625C	-	-	-	-	-	0		75.1588	69.3729	73.0048	70.5471	67.946	74.0584	0.327415	7.44039	4.94748e-08
35	CdcalHa5_g35.t1	BHE89043.1	hypothetical protein, conserved	CMT635C	-	-	-	-	-	0		74.7995	73.0733	73.865	83.6068	75.6106	86.1873	0.148625	6.00882	0.0607828
36	CdcalHa5_g36.t1	BHE89044.1	similar to rRNA methylase SpoU	CMT634C	-	-	-	-	-	0		95.6294	96.2674	91.6893	86.2918	81.3383	91.376	0.424129	6.28926	2.64456e-09
37	CdcalHa5_g37.t1	BHE89045.1	hypothetical protein, conserved	CMR461C	-	-	-	-	-	14		67.7663	65.826	61.8026	80.5762	82.9354	76.1335	0.000689743	7.14415	0.999946
38	CdcalHa5_g38.t1	BHE89046.1	hypothetical protein, conserved	CMR462C	-	-	-	-	-	0		84.9262	79.4689	81.8032	99.6036	96.6981	84.5717	0.110052	5.64797	0.244654
39	CdcalHa5_g39.t1	BHE89047.1	similar to transparent testa glabra 1	CMR460C	-	-	-	-	-	0		152.492	147.45	146.195	259.498	254.844	255.739	-0.492369	7.54486	4.89768e-20
40	CdcalHa5_g40.t1	BHE89048.1	similar to fructosamine 3 kinase	CMR459C	-	-	-	-	-	0		36.3056	34.6415	34.7312	81.7182	74.2672	68.2954	-0.784607	5.42475	9.74459e-17
41	CdcalHa5_g41.t1	BHE89049.1	histone H2A.Z variant	CMR457C	-	-	-	-	-	0		303.621	304.286	312.077	737.896	772.41	844.715	-1.06233	7.38086	8.69489e-60
42	CdcalHa5_g42.t1	BHE89050.1	ribosomal RNA assembly protein mis3/dribble/Krr1p	CMR456C	-	-	-	-	-	0		59.0044	58.0018	56.2818	66.1437	63.5099	60.3613	0.165727	5.80653	0.0356659
43	CdcalHa5_g43.t1	BHE89051.1	oxygen independent coproporphyrinogen III oxidase	CMR445C	-	-	-	-	-	0		27.4656	33.1307	29.1437	38.2106	40.033	45.6258	-0.17326	5.29099	0.112484
44	CdcalHa5_g44.t1	BHE89052.1	deoxyribonuclease	CMR447C	-	-	-	-	-	0		109.23	102.528	101.816	140.736	133.836	141.734	-0.113849	8.82233	0.102215
45	CdcalHa5_g45.t1	BHE89053.1	40S ribosomal protein S13	CME054C	-	-	-	-	-	0		371.746	349.507	358.107	655.207	634.174	586.58	-0.500794	7.56468	3.19932e-16
46	CdcalHa5_g46.t1	BHE89054.1	similar to UVB-resistance protein UVR8	CMH019C	-	-	-	-	-	0		317.37	340.683	338.586	418.322	439.028	415.119	-0.0567817	8.57426	0.428368
47	CdcalHa5_g47.t1	BHE89055.1	hypothetical protein	CMR449C	-	-	-	-	-	0		24.5336	23.948	24.2176	83.4388	75.4336	74.6306	-1.38631	7.6104	2.04431e-107
48	CdcalHa5_g48.t1	BHE89056.1	hypothetical protein, conserved	CMR452C	-	-	-	-	-	0		124.419	118.807	129.658	168.128	174.645	161.119	-0.137931	6.70488	0.045683
49	CdcalHa5_g49.t1	BHE89057.1	hypothetical protein	CMR442C	-	-	-	-	-	0		158.109	165.653	159.544	188.493	181.514	182.596	0.103973	6.43637	0.13541
50	CdcalHa5_g50.t1	BHE89058.1	hypothetical protein	CMR443C	-	-	-	-	-	1		97.44	92.8477	94.7697	100.119	93.449	106.024	0.221391	5.93313	0.00458563
51	CdcalHa5_g51.t1	BHE89059.1	hypothetical protein	CMX182C	-	-	-	-	-	0		82.0224	80.756	92.5563	120.029	110.61	120.832	-0.163233	5.64032	0.0715514
52	CdcalHa5_g52.t1	BHE89060.1	hypothetical protein, conserved	CMR441C	-	-	-	-	-	0		164.743	188.383	184.558	228.623	220.218	235.865	-0.0517845	6.49101	0.513079
53	CdcalHa5_g53.t1	BHE89061.1	sulfite reductase (NADPH) flavoprotein alpha-component	CMR440C	-	-	-	-	-	0		107.908	113.81	101.131	128.03	134.782	138.614	-0.0209057	7.64735	0.778075
54	CdcalHa5_g54.t1	BHE89062.1	hypothetical protein	No hits	-	-	-	-	-	0		47.3415	47.1605	52.496	71.242	76.7694	69.9087	-0.271039	5.52072	0.0024097
55	CdcalHa5_g55.t1	BHE89063.1	hypothetical protein	CMR438C	-	-	-	-	-	2		467.949	438.684	452.896	384.476	384.278	406.999	0.502676	7.25308	6.53712e-18
56	CdcalHa5_g56.t1	BHE89064.1	hypothetical protein, conserved	CMR435C	-	-	-	-	-	0		70.498	65.6941	65.053	58.8963	58.3438	63.9055	0.445744	8.29495	2.56766e-11
57	CdcalHa5_g57.t1	BHE89065.1	probable DEAD/DEAH box RNA helicase	CMR433C	-	-	-	-	-	0		92.2001	95.3786	91.0138	138.79	148.877	153.974	-0.370827	8.00278	3.00741e-09
58	CdcalHa5_g58.t1	BHE89066.1	similar to cation transporting ATPase	CMR432C	-	-	-	-	-	7		56.9967	60.1832	56.2197	80.3038	78.9927	68.9077	-0.0995879	8.17173	0.171076
59	CdcalHa5_g59.t1	BHE89067.1	similar to telomere-binding protein alpha subunit (TEBP alpha)	CMR428C	-	-	-	-	-	0		36.3818	33.5751	37.4654	106.014	103.652	100.259	-1.23197	7.15249	3.77368e-86
60	CdcalHa5_g60.t1	BHE89068.1	hypothetical protein	CMR424C	-	-	-	-	-	3		231.863	207.796	231.075	1186.51	1154.67	1236.13	-2.12002	8.37692	9.83539e-197
61	CdcalHa5_g61.t1	BHE89069.1	probable DNA helicase required for mitotic chromosome segregation CHL1	CMR423C	-	-	-	-	-	0		58.0207	53.7952	57.4894	103.633	102.895	109.11	-0.604518	7.49704	3.73681e-25
62	CdcalHa5_g62.t1	BHE89070.1	probable 4-nitrophenyl phosphatase	CMR421C	-	-	-	-	-	0		591.83	560.931	531.674	240.82	270.428	336.005	1.28439	8.72235	5.7361e-36
63	CdcalHa5_g63.t1	BHE89071.1	threonine ammonia-lyase	CMR420C	-	-	-	-	-	1		74.7204	74.3878	72.5714	85.4046	92.8752	94.7381	-0.00857053	7.07244	0.928947
64	CdcalHa5_g64.t1	BHE89072.1	hypothetical protein	CMH270C	-	-	-	-	-	0		51.3943	54.2847	54.9639	105.404	110.755	105.403	-0.704828	6.86566	7.81964e-30
65	CdcalHa5_g65.t1	BHE89073.1	hypothetical protein	CMR417C	-	-	-	-	-	0		303.526	303.645	299.345	220.252	235.338	259.999	0.632157	7.20271	8.50889e-22
66	CdcalHa5_g66.t1	BHE89074.1	hypothetical protein	CMH266C	-	-	-	-	-	0		48.7184	50.8319	46.531	101.433	96.0071	97.0057	-0.714697	7.01861	2.53802e-31
67	CdcalHa5_g67.t1	BHE89075.1	hypothetical protein	CMH265C	-	-	-	-	-	0		51.5604	55.799	59.3642	80.0937	87.7018	83.253	-0.294455	5.35202	0.00146671
68	CdcalHa5_g68.t1	BHE89076.1	similar to BTB domain and Ankaryin repeat containing protein.	CMR415C	-	-	-	-	-	0		60.2403	53.2457	57.0958	93.4857	92.2297	97.7428	-0.438991	7.4916	8.35268e-13
69	CdcalHa5_g69.t1	BHE89077.1	hypothetical protein, conserved	CMT167C	-	-	-	-	-	0		102.967	99.4869	95.2373	162.893	157.115	162.182	-0.401162	7.43312	7.19679e-13
70	CdcalHa5_g70.t1	BHE89078.1	probable alpha-1,3-mannosyltransferase ALG2	CMT168C	-	-	-	-	GT4(283-448)	0		109.736	106.297	121.667	81.6802	75.8711	85.756	0.768517	6.9087	1.61657e-25
71	CdcalHa5_g71.t1	BHE89079.1	methionyl aminopeptidase	CMT169C	-	-	-	-	-	0		134.441	130.735	129.949	281.362	271.949	270.341	-0.763966	7.733	2.33631e-43
72	CdcalHa5_g72.t1	BHE89080.1	hypothetical protein	CMT170C	-	-	-	-	-	0		64.3292	64.3396	65.6317	169.75	163.607	163.307	-1.05687	6.95911	8.35569e-71
73	CdcalHa5_g73.t1	BHE89081.1	hypothetical protein	CMT171C	-	-	-	-	-	0		16.704	14.4793	14.1854	20.4561	16.4576	18.2776	0.016797	4.13331	0.941595
74	CdcalHa5_g74.t1	BHE89082.1	presumed transcriptional regulator for RuBisCO operon	CMT172C	-	-	-	-	-	0		4033.22	3724.85	3959.28	1135.37	1215.29	2156.19	1.6734	11.5204	1.0751e-19
75	CdcalHa5_g75.t1	BHE89083.1	ATP-dependent RNA helicase	CMT173C	-	-	-	-	-	0		234.689	223.785	211.078	388.654	356.852	359.593	-0.427638	8.92419	1.32084e-09
76	CdcalHa5_g76.t1	BHE89084.1	similar to kynurenine 3-hydroxylase	CMT174C	-	-	-	-	-	1		50.2191	47.4815	52.0691	271.987	278.638	304.982	-2.21909	8.28028	3.29402e-207
77	CdcalHa5_g77.t1	BHE89085.1	similar to long chain fatty acid elongation enzyme Elo1p	CMT175C	-	-	-	SP(Sec/SPI)	-	7		508.282	495.28	489.615	460.17	463.692	513.96	0.348885	8.81119	6.98537e-07
78	CdcalHa5_g78.t1	BHE89086.1	unknown kinase with aarF domain	CMT177C	-	-	-	-	-	0		123.591	119.082	122.424	121.179	125.95	144.141	0.193735	8.18615	0.00847632
79	CdcalHa5_g79.t1	BHE89087.1	hypothetical protein, conserved	CMT176C	-	-	-	-	-	0		124.301	128.076	136.912	144.095	149.627	155.842	0.0866433	6.7447	0.21918
80	CdcalHa5_g80.t1	BHE89088.1	hypothetical protein	CMT178C	-	-	-	-	-	0		123.414	123.482	129.288	171.827	184.572	174.622	-0.202285	6.98524	0.00159682
81	CdcalHa5_g81.t1	BHE89089.1	manganese transport protein	CMT180C	-	-	-	-	-	11		70.9143	74.1458	69.7537	126.129	126.191	117.171	-0.485531	7.26617	4.39759e-16
82	CdcalHa5_g82.t1	BHE89090.1	similar to ADP-ribosylation factor	CMT181C	-	-	-	-	-	0		78.6289	87.3563	85.5829	81.5891	84.2145	76.2472	0.354888	5.76703	1.65619e-05
83	CdcalHa5_g83.t1	BHE89091.1	photosystem II protein M	CMT182C	-	-	-	-	-	1		1551.82	1411.89	1627.02	605.2	574.598	894.984	1.44009	8.63661	1.6796e-26
84	CdcalHa5_g84.t1	BHE89092.1	hypothetical protein	CMT183C	-	-	-	-	-	1		1777.05	1639.5	1901.07	617.236	598.011	804.672	1.69042	8.45821	1.28713e-58
85	CdcalHa5_g85.t1	BHE89093.1	GTP-binding protein	CMT184C	-	-	-	-	-	0		193.735	195.057	182.983	235.317	224.955	220.126	0.0450864	8.00531	0.487924
86	CdcalHa5_g86.t1	BHE89094.1	probable MAP kinase kinase kinase (MAP3K)	CMT185C	-	-	STE_STE11 (MAP3K)	-	-	0		88.1398	89.4973	85.0119	265.35	271.539	277.87	-1.33838	8.63031	2.82791e-95
87	CdcalHa5_g87.t1	BHE89095.1	similar to KRR1-interacting protein	CMT188C	-	-	-	-	-	0		86.2963	85.3791	87.6219	113.719	108.439	119.029	-0.101104	7.37646	0.0983599
88	CdcalHa5_g88.t1	BHE89096.1	riboflavin kinase / FMN adenylyltransferase	CMT190C	-	-	-	-	-	0		80.7762	77.3484	76.6727	117.299	107.017	91.8264	-0.129488	6.48159	0.146063
89	CdcalHa5_g89.t1	BHE89097.1	hypothetical protein, conserved	CMT191C	-	-	-	-	-	1		73.7696	68.346	70.3502	72.2404	70.0364	63.3792	0.345487	6.32281	4.65046e-06
90	CdcalHa5_g90.t1	BHE89098.1	unknown mitchondrial carrier protein	CMT192C	-	-	-	-	-	0		60.3602	54.2138	45.4258	59.4596	59.8241	60.7455	0.120856	5.92951	0.217176
91	CdcalHa5_g91.t1	BHE89099.1	hypothetical protein, conserved	CMT193C	-	-	-	-	-	0		12.7266	15.9679	15.8034	39.2142	35.2671	37.0156	-1.01832	4.3561	7.83267e-18
92	CdcalHa5_g92.t1	BHE89100.1	nonsense-mediated mRNA decay protein 3	CMT194C	-	-	-	-	-	0		52.9515	52.3369	52.4504	65.5772	67.4343	70.7221	-0.0766177	6.58435	0.27178
93	CdcalHa5_g93.t1	BHE89101.1	SWI/SNF related, matrix associated, actin dependent regulator of chromatin, subfamily d	CMT195C	-	SWI/SNF-BAF60b	-	-	-	0		65.984	64.2176	66.6287	98.5012	101.786	104.125	-0.335302	7.03405	3.03053e-08
94	CdcalHa5_g94.t1	BHE89102.1	small GTP-binding protein Sar1	CMT196C	-	-	-	-	-	0		101.248	111.507	106.579	144.261	144.993	122.623	-0.0664921	5.9732	0.462198
95	CdcalHa5_g95.t1	BHE89103.1	40S ribosomal protein S27	CMT197C	-	-	-	-	-	0		372.688	423.572	404.217	511.519	440.97	401.042	0.128449	6.55538	0.180121
96	CdcalHa5_g96.t1	BHE89104.1	NADH dehydrogenase I (Complex I) alpha subcomplex 5 (B13)	CMT198C	-	-	-	-	-	0		271.282	292.225	320.694	272.85	280.486	254.813	0.427948	6.93182	1.67926e-08
97	CdcalHa5_g97.t1	BHE89105.1	similar to psbB mRNA maturation factor Mbb1	CMT510C	-	-	-	-	-	0		109.758	106.122	104.75	75.9307	77.5861	88.9421	0.696662	8.32607	1.32778e-21
98	CdcalHa5_g98.t1	BHE89106.1	hypothetical protein	CMT199C	-	-	-	-	-	0		54.1378	50.4026	62.9933	97.607	103.264	118.38	-0.637436	5.45721	7.11475e-09
99	CdcalHa5_g99.t1	BHE89107.1	hypothetical protein	CMT201C	-	-	-	-	-	0		64.7534	66.6889	65.9633	84.1269	100.388	95.9156	-0.215644	5.98613	0.0125686
100	CdcalHa5_g100.t1	BHE89108.1	hypothetical protein, conserved	CMT202C	-	-	-	-	-	0		48.0582	53.8374	51.1215	85.5697	83.3167	84.432	-0.428691	5.3813	5.16704e-07
101	CdcalHa5_g101.t1	BHE89109.1	similar to aspartyl protease	CMT203C	-	-	-	SP(Sec/SPI)	-	1		0.875555	0.348744	1.53749	649.859	666.453	715.577	-9.20358	8.8299	0
102	CdcalHa5_g102.t1	BHE89110.1	hypothetical protein, conserved	CMT205C	-	-	-	-	-	0		21.9093	27.2807	25.0245	585.878	617.673	581.276	-4.28671	7.73073	0
103	CdcalHa5_g103.t1	BHE89111.1	FAD-dependent monooxygenase	No hits	-	-	-	-	-	0		62.5053	63.6031	59.3583	66.221	64.319	80.9284	0.101949	6.44481	0.271435
104	CdcalHa5_g104.t1	BHE89112.1	FAD-dependent monooxygenase	No hits	-	-	-	-	-	0		33.8817	34.6018	33.9859	50.3636	47.1109	52.8867	-0.258629	5.92552	0.000934248
105	CdcalHa5_g105.t1	BHE89113.1	FAD-dependent monooxygenase	No hits	-	-	-	-	-	1		79.0902	71.8518	79.2139	78.9651	75.6877	83.1496	0.246817	6.82423	0.00032977
106	CdcalHa5_g106.t1	BHE89114.1	chaperonin containing TCP1, subunit 1 (alpha)	CMT207C	-	-	-	-	-	0		195.627	200.429	194.325	170.455	168.495	171.326	0.505643	8.09701	5.7282e-19
107	CdcalHa5_g107.t1	BHE89115.1	hypothetical protein	CMT208C	-	-	-	-	-	0		57.9496	50.5914	60.9686	88.3029	75.7848	86.0619	-0.262911	4.32829	0.0297705
108	CdcalHa5_g108.t1	BHE89116.1	succinate--CoA ligase (ADP- or GDP-forming), mitochondrial precursor	CMT209C	-	-	-	-	-	0		100.111	84.3832	88.2251	101.023	105.304	109.631	0.0789683	6.81694	0.298479
109	CdcalHa5_g109.t1	BHE89117.1	hypothetical protein, conserved	CMT210C	-	-	-	-	-	0		68.0178	70.6696	64.7813	91.214	86.6794	82.7089	-0.0588078	6.57424	0.406669
110	CdcalHa5_g110.t1	BHE89118.1	similar to U3 snoRNP component Utp11p	CMT211C	-	-	-	-	-	0		78.6816	76.7826	87.0667	106.699	103.117	105.063	-0.0788385	5.72809	0.361811
111	CdcalHa5_g111.t1	BHE89119.1	hypothetical protein	CMT639C	-	-	-	-	-	2		269.097	257.731	278.423	324.801	340.48	301.476	0.0328103	7.45153	0.649366
112	CdcalHa5_g112.t1	BHE89120.1	probable C-14 sterol reductase	CMI029C	-	-	-	-	-	9		69.5839	70.5635	66.1767	95.7279	92.2704	78.8946	-0.0720292	6.378	0.399869
113	CdcalHa5_g113.t1	BHE89121.1	probable AAA ATPase associated with peroxisome biosynthesis PEX1	CMI027C	-	-	-	-	-	0		69.7639	70.4653	65.1966	70.8181	73.4194	70.1596	0.232869	7.38466	4.93359e-05
114	CdcalHa5_g114.t1	BHE89122.1	similar to cyclin M2	CMI026C	-	-	-	-	-	4		22.7854	26.5001	26.8038	43.2918	45.4788	45.6439	-0.523954	6.07324	6.87356e-11
115	CdcalHa5_g115.t1	BHE89123.1	hypothetical protein	No hits	-	-	-	-	-	1		40.3908	38.9592	36.9662	62.3046	57.8854	64.8397	-0.377285	4.39628	0.000901195
116	CdcalHa5_g116.t1	BHE89124.1	hypothetical protein	CMX223C	-	-	-	-	-	1		244.305	236.553	266.806	116.353	108.747	132.098	1.35815	6.40865	6.04833e-60
117	CdcalHa5_g117.t1	BHE89125.1	hypothetical protein	CMI023C	-	-	-	-	-	0		142.259	133.997	131.914	238.87	243.076	232.754	-0.513585	7.49865	5.64015e-20
118	CdcalHa5_g118.t1	BHE89126.1	probable isoprenylcysteine methyltransferase	CMH202C	-	-	-	-	-	2		110.904	99.1277	104.626	138.099	146.706	133.522	-0.116692	5.8807	0.164061
119	CdcalHa5_g119.t1	BHE89127.1	hypothetical protein	CMI013C	-	-	-	-	-	0		195.327	175.192	207.604	80.6314	73.7293	118.139	1.37749	7.06383	5.22452e-24
120	CdcalHa5_g120.t1	BHE89128.1	hypothetical protein, conserved	CMI014C	-	-	-	-	-	0		59.2001	58.1742	59.553	63.351	62.4413	68.1549	0.161137	7.21337	0.00797381
121	CdcalHa5_g121.t1	BHE89129.1	hypothetical protein, conserved	CMI022C	-	-	-	-	-	0		84.1085	80.1453	81.9042	172.86	170.588	183.368	-0.803231	8.07348	1.55658e-40
122	CdcalHa5_g122.t1	BHE89130.1	hypothetical protein	CMI021C	-	-	-	-	-	0		62.8678	71.7496	66.5934	101.613	114.011	104.957	-0.37675	6.1921	2.31469e-06
123	CdcalHa5_g123.t1	BHE89131.1	hypothetical protein, conserved	CMI020C	-	-	-	-	-	0		49.8836	49.4073	46.1013	58.2946	61.1124	58.411	0.00354572	7.37892	0.956684
124	CdcalHa5_g124.t1	BHE89132.1	similar to U3 snoRNP component Utp14p	CMI018C	-	-	-	-	-	0		91.2457	95.8341	97.8241	136.224	127.287	127.311	-0.158775	7.9588	0.0113888
125	CdcalHa5_g125.t1	BHE89133.1	similar to exosome complex exonuclease RRP40	CMI017C	-	-	-	-	-	0		157.567	153.026	163.699	342.352	337.386	367.508	-0.848046	7.39977	9.96024e-45
126	CdcalHa5_g126.t1	BHE89134.1	similar to 3,4-dihydroxy-5-hexaprenylbenzoate methyltransferase, mitochondrial	CMI016C	-	-	-	-	-	0		118.297	118.118	121.506	146.788	163.752	172.61	-0.140944	6.9526	0.0580923
127	CdcalHa5_g127.t1	BHE89135.1	L-asparaginase	CMI015C	-	-	-	-	-	0		88.5492	90.0558	87.9418	136.096	133.406	131.751	-0.293702	7.17797	1.98227e-07
128	CdcalHa5_g128.t1	BHE89136.1	hypothetical protein, conserved	CMI043C	-	-	-	-	-	0		182.1	177.486	180.056	302.029	296.821	280.102	-0.40787	8.38844	2.92385e-10
129	CdcalHa5_g129.t1	BHE89137.1	similar to vacuolar sorting protein SNF7	CMI044C	-	-	-	-	-	0	ESCRT3	162.217	155.17	169.17	242.428	241.091	220.598	-0.235842	7.40401	0.000197961
130	CdcalHa5_g130.t1	BHE89138.1	hypothetical protein	No hits	-	-	-	-	-	0		52.9742	54.3484	53.7631	29.5439	26.7005	25.7805	1.27708	5.63701	3.263e-56
131	CdcalHa5_g131.t1	BHE89139.1	hypothetical protein, conserved	CMI048C	-	-	-	-	GT90(162-456)	1		42.827	41.3408	47.3229	15.9396	16.9864	13.2537	1.81156	5.47272	7.33432e-68
132	CdcalHa5_g132.t1	BHE89140.1	hypothetical protein, conserved	CMQ136C	-	-	-	-	-	0		122.488	119.972	114.101	171.779	177.384	176.707	-0.265978	8.65293	4.79949e-05
133	CdcalHa5_g133.t1	BHE89141.1	fructose-1,6-biphosphate aldolase, chloroplast precursor	CMI049C	-	-	-	-	-	0		3627.73	3568.85	3573.26	1785.04	1799.87	2058.01	1.22755	11.5574	9.12068e-60
134	CdcalHa5_g134.t1	BHE89142.1	catalase	CMI050C	-	-	-	-	-	0		1673.5	1623.94	1595.09	946.545	1027.42	1307.75	0.870831	10.7994	4.79282e-17
135	CdcalHa5_g135.t1	BHE89143.1	hypothetical protein	CMI308C	-	-	-	-	-	0		469.133	450.483	446.529	169.832	164.889	185.453	1.6875	9.29356	8.59267e-123
136	CdcalHa5_g136.t1	BHE89144.1	similar to thiamine triphosphatase	CMI051C	-	-	-	-	-	0		58.1316	62.8128	53.936	137.941	141.492	140.82	-0.970637	6.07795	6.12276e-39
137	CdcalHa5_g137.t1	BHE89145.1	similar to guanine nucleotide exchanging fractor	CMI054C	-	-	-	-	-	1		170.722	155.368	174.061	291.608	290.624	302.963	-0.52844	8.31366	1.45878e-14
138	CdcalHa5_g138.t1	BHE89146.1	mitochondrial ribosomal protein L24 precursor	CMI055C	-	-	-	-	-	0		163.377	155.454	169.198	147.545	145.501	138.93	0.473529	6.58732	1.56093e-12
139	CdcalHa5_g139.t1	BHE89147.1	hypothetical protein	CMI056C	-	-	-	-	-	1		135.651	143.133	138.919	6.3888	6.93316	3.84494	4.92432	6.57847	0
140	CdcalHa5_g140.t1	BHE89148.1	ATP-binding cassette, sub-family E (RLI), member 1	CMI058C	-	-	-	-	-	0		89.847	93.9789	89.7877	98.7683	97.36	103.292	0.164476	7.34523	0.00403434
141	CdcalHa5_g141.t1	BHE89149.1	similar to epsin	CMJ133C	-	-	-	-	-	0		41.692	40.694	37.4517	74.847	74.712	71.2158	-0.586213	5.86468	1.25037e-14
142	CdcalHa5_g142.t1	BHE89150.1	40S ribosomal protein S23	CMI059C	-	-	-	-	-	0		652.128	651.494	653.609	704.911	724.465	727.385	0.154671	8.00977	0.00750021
143	CdcalHa5_g143.t1	BHE89151.1	hypothetical protein	CMX063C	-	-	-	-	-	4		190.658	173.936	183.328	32.0526	37.739	32.9304	2.70409	5.53887	9.34891e-178
144	CdcalHa5_g144.t1	BHE89152.1	hypothetical protein	CMX063C	-	-	-	-	-	4		1708.54	1681.85	1796.53	39.2623	45.1005	42.915	5.63663	8.62515	0
145	CdcalHa5_g145.t1	BHE89153.1	X-prolyl aminopeptidase, cytosolic aminopeptidase P	CMI061C	-	-	-	-	-	1		127.832	129.683	125.125	177.218	181.4	190.541	-0.226591	8.6062	0.000638896
146	CdcalHa5_g146.t1	BHE89154.1	hypothetical protein	CMI062C	-	-	-	-	-	1		58.3101	55.4597	53.7065	143.903	139.681	131.204	-1.012	6.56511	4.73336e-50
147	CdcalHa5_g147.t1	BHE89155.1	4-hydroxyphenylpyruvate dioxygenase, 4HPPD	CMI063C	-	-	-	-	-	0		39.5672	44.2605	43.4888	27.0444	33.3985	36.0774	0.68498	5.2232	2.17077e-10
148	CdcalHa5_g148.t1	BHE89156.1	hypothetical protein	CMI064C	-	-	-	-	-	2		87.4861	80.5857	85.8033	160.417	155.467	170.559	-0.64416	7.41237	4.50491e-26
149	CdcalHa5_g149.t1	BHE89157.1	similar to mitochondrial magnesium transporter Mrs2p	CMI065C	-	-	-	-	-	2		45.9698	41.9512	47.8441	71.8554	65.8673	66.6863	-0.291858	6.06439	0.000247383
150	CdcalHa5_g150.t1	BHE89158.1	hypothetical protein	CMI066C	-	-	-	-	-	0		149.993	143.182	131.096	477.982	480.967	303.209	-1.27695	7.41047	8.45361e-21
151	CdcalHa5_g151.t1	BHE89159.1	40S ribosomal protein S29	CMI067C	-	-	-	-	-	0		84.6369	72.3644	70.0412	150.464	95.1615	104.474	-0.315032	3.81849	0.0567742
152	CdcalHa5_g152.t1	BHE89160.1	hypothetical protein	CMI068C	-	-	-	SP(Sec/SPI)	-	0		474.872	482.353	433.887	1.65168	1.45444	1.8594	8.41391	9.62667	0
153	CdcalHa5_g153.t1	BHE89161.1	similar to syntaxin binding protein	CMI070C	-	-	-	SP(Sec/SPI)	-	1	SEC	124.145	114.556	113.141	2.2901	2.27691	2.35759	5.95826	8.48537	0
154	CdcalHa5_g154.t1	BHE89162.1	hypothetical protein	CMO298C	-	-	-	-	-	0		203.691	218.583	203.089	118.546	114.645	100.338	1.2076	6.72113	1.65564e-64
155	CdcalHa5_g155.t1	BHE89163.1	similar to EAP30 subunit of ELL complex	CMO296C	-	-	-	-	-	0		43.6138	50.6267	53.6106	53.3172	47.6895	46.9303	0.304134	5.08842	0.00506116
156	CdcalHa5_g156.t1	BHE89164.1	hypothetical protein	CMO297C	-	-	-	-	-	0		217.214	196.138	192.444	185.386	184.959	171.78	0.455747	6.38642	5.57054e-10
157	CdcalHa5_g157.t1	BHE89165.1	ribose 5-phosphate isomerase	CMO291C	-	-	-	-	-	0		447.978	438.629	489.905	277.56	277.766	311.175	0.962362	8.23155	9.84534e-40
158	CdcalHa5_g158.t1	BHE89166.1	ssrA RNA (tmRNA)-binding protein, small protein B	CMO290C	-	-	-	-	-	0		96.0846	83.3265	96.1152	136.301	144.244	122.816	-0.253286	6.06848	0.0046839
159	CdcalHa5_g159.t1	BHE89167.1	hypothetical protein	CMO289C	-	-	-	-	-	0		62.0351	49.696	57.5798	118.018	119.852	99.1373	-0.696364	5.55556	7.78454e-11
160	CdcalHa5_g160.t1	BHE89168.1	hypothetical protein	CMO288C	-	-	-	-	-	0		59.4387	54.5197	53.0045	80.0862	76.3193	72.1287	-0.157324	8.13159	0.0200465
161	CdcalHa5_g161.t1	BHE89169.1	similar to phosphatidyl-N-methylethanolamine N-methyltransferase	CMA134C	-	-	-	-	-	4		30.1826	29.566	37.748	94.3458	83.7894	69.8838	-1.04379	5.5257	2.4618e-16
162	CdcalHa5_g162.t1	BHE89170.1	hypothetical protein	CMI073C	-	-	-	-	-	0		153.235	147.535	154.538	123.198	120.871	134.587	0.558275	6.33738	4.8016e-15
163	CdcalHa5_g163.t1	BHE89171.1	hypothetical protein	CMI076C	-	-	-	-	GT11(341-605)	0		564.6	608.472	570.546	547.987	576.223	492.673	0.40434	9.97648	2.3146e-07
164	CdcalHa5_g164.t1	BHE89172.1	probable mRNA-associated protein MRNP 41, RAE1 homolog,	CMI077C	-	-	-	-	-	0		179.299	172.288	172.14	208.143	210.865	202.505	0.0482567	7.63929	0.421036
165	CdcalHa5_g165.t1	BHE89173.1	ATP-binding cassette, sub-family G	CMI079C	-	-	-	-	-	7		150.902	148.11	140.687	639.605	620.088	396.099	-1.61745	9.6077	7.65613e-31
166	CdcalHa5_g166.t1	BHE89174.1	hypothetical protein	CMI080C	-	-	-	-	-	2		23.1049	24.1738	20.9468	22.7266	21.6476	22.2	0.331047	4.90588	0.000861357
167	CdcalHa5_g167.t1	BHE89175.1	short chain dehydrogenase	CMK308C	-	-	-	-	-	1		125.774	124.178	125.318	85.5405	84.2167	75.9719	0.910085	6.75485	3.37739e-46
168	CdcalHa5_g168.t1	BHE89176.1	polyphosphate kinase	CMM026C	-	-	-	-	-	0		76.3429	75.353	68.8414	115.98	118.405	112.946	-0.36064	8.0115	3.75736e-09
169	CdcalHa5_g169.t1	BHE89177.1	hypothetical protein, conserved	CMI082C	-	-	-	-	-	0		52.7647	51.5204	48.4012	63.9117	67.973	57.7505	-0.0166895	6.63818	0.843734
170	CdcalHa5_g170.t1	BHE89178.1	hypothetical protein	CMX065C	-	-	-	-	-	1		96.5559	79.5831	86.1388	83.6386	67.1837	91.0954	0.408475	4.95846	0.000844866
171	CdcalHa5_g171.t1	BHE89179.1	DUF1622 domain-containing protein	No hits	-	-	-	-	-	3		480.379	445.08	451.738	416.522	445.198	529.731	0.278601	8.34726	0.0014076
172	CdcalHa5_g172.t1	BHE89180.1	similar to sucrose transporter	CMO328C	-	-	-	-	-	11		83.2373	85.4985	76.1195	1.00375	1.38398	1.33401	6.29428	5.69069	0
173	CdcalHa5_g173.t1	BHE89181.1	ribulose-5-phosphate 3-epimerase	CMT633C	-	-	-	-	-	0		671.067	689.781	722.872	386.337	395.156	468.132	1.03196	8.65814	1.08398e-36
174	CdcalHa5_g174.t1	BHE89182.1	serine hydroxymethyltransferase	CMI091C	-	-	-	-	-	0		197.5	200.048	183.696	256.435	265.732	234.045	-0.0841394	8.18517	0.235138
175	CdcalHa5_g175.t1	BHE89183.1	similar to protein-tyrosine phosphatase, CDC14 homolog	CMI092C	-	-	-	-	-	0		336.593	300.445	312.057	452.98	463.107	561.212	-0.34379	9.39498	0.000153808
176	CdcalHa5_g176.t1	BHE89184.1	NADH dehydrogenase I (Complex I) iron-sulfur protein 20kDa subunit (PSST)	CMI095C	-	-	-	-	-	0		139.5	143.517	139.512	157.762	157.28	154.662	0.143567	6.4159	0.0331682
177	CdcalHa5_g177.t1	BHE89185.1	hypothetical protein, conserved	CMI096C	-	-	-	-	-	0		30.3793	32.878	26.6057	36.0901	37.1058	41.8706	-0.0661108	5.98469	0.523695
178	CdcalHa5_g178.t1	BHE89186.1	similar to eukaryotic translation elongation factor 2 (eEF-2)	CMI098C	-	-	-	-	-	0		59.9313	55.57	55.5183	67.3723	68.17	71.6318	0.0164007	7.57093	0.798056
179	CdcalHa5_g179.t1	BHE89187.1	hypothetical protein, conserved	CMI099C	-	-	-	-	-	0		25.9809	26.5856	25.7055	88.5345	89.364	99.0482	-1.53052	5.42748	1.82359e-59
180	CdcalHa5_g180.t1	BHE89188.1	hypothetical protein	No hits	-	-	-	SP(Sec/SPI)	-	1		44.9159	45.2234	31.1598	67.6779	57.4598	55.4149	-0.27289	3.70505	0.0797728
181	CdcalHa5_g181.t1	BHE89189.1	hypothetical protein, conserved	CMI101C	-	-	-	-	-	0		156.196	141.122	152.937	575.413	596.178	578.015	-1.66359	7.88521	4.89263e-165
182	CdcalHa5_g182.t1	BHE89190.1	hypothetical protein	CMI102C	-	-	-	-	-	0		49.8338	45.6868	51.8843	318.862	336.35	311.594	-2.41766	7.91016	1.237e-293
183	CdcalHa5_g183.t1	BHE89191.1	hypothetical protein	CMI105C	-	-	-	-	-	0		32.2536	32.7583	30.4183	63.7759	65.093	58.6929	-0.679194	8.01408	5.15246e-27
184	CdcalHa5_g184.t1	BHE89192.1	homogentisate 1,2-dioxygenase	CMI106C	-	-	-	-	-	0		62.8773	64.8302	63.1987	117.19	108.516	100.662	-0.473996	6.66249	2.60296e-11
185	CdcalHa5_g185.t1	BHE89193.1	similar to 3'-5' exoribonuclease subunit Dis3	CMI107C	-	-	-	-	-	0		101.803	94.2875	97.1444	141.139	140.617	139.248	-0.226821	8.00399	0.000130843
186	CdcalHa5_g186.t1	BHE89194.1	hypothetical protein	CMI108C	-	-	-	-	-	0		58.0845	45.567	57.3555	250.165	261.894	269.111	-1.98535	7.02995	1.96063e-141
187	CdcalHa5_g187.t1	BHE89195.1	similar to UDP-sugar transporter	CMO055C	-	-	-	-	-	9		116.306	121.036	124.438	136.579	137.64	119.205	0.178124	6.82148	0.0166038
188	CdcalHa5_g188.t1	BHE89196.1	RNA-binding S4 domain-containing protein	No hits	-	-	-	-	-	0		102.227	98.7159	93.3999	98.0321	95.0627	104.933	0.272735	5.22965	0.00248184
189	CdcalHa5_g189.t1	BHE89197.1	probable DNA-(apurinic or apyrimidinic site) lyase	CML016C	-	-	-	-	-	0		81.4802	77.3693	81.9023	121.789	123.832	115.382	-0.287886	6.45612	2.8546e-05
190	CdcalHa5_g190.t1	BHE89198.1	probable ferredoxin	CMR278C	-	-	-	-	-	0		135.013	133.153	142.622	99.8807	89.6872	95.0702	0.828549	5.79414	1.83585e-26
191	CdcalHa5_g191.t1	BHE89199.1	lipoate-protein ligase B	CML014C	-	-	-	-	-	0		80.2896	77.8226	86.555	72.7262	87.1473	101.089	0.196144	5.97369	0.0758642
192	CdcalHa5_g192.t1	BHE89200.1	hypothetical protein	CMI110C	-	-	-	-	-	0		72.0695	69.6859	75.2935	82.1851	77.6444	96.9576	0.0509218	6.98546	0.565326
193	CdcalHa5_g193.t1	BHE89201.1	probable phytochelatin synthase	CMI111C	-	-	-	-	-	0		181.788	174.938	181.946	197.762	207.517	217.488	0.0845551	8.01793	0.185136
194	CdcalHa5_g194.t1	BHE89202.1	peroxiredoxin Q	CMI112C	-	-	-	-	-	0		685.633	715.483	708.922	590.518	587.271	536.448	0.59611	8.47474	1.11276e-18
195	CdcalHa5_g195.t1	BHE89203.1	similar to peroxiredoxin Q	CMI113C	-	-	-	-	-	0		70.4204	75.0014	72.5827	154.985	159.054	104.274	-0.639999	5.45824	1.08307e-05
196	CdcalHa5_g196.t1	BHE89204.1	AMP deaminase	CMI114C	-	-	-	-	-	0		64.5702	68.8968	65.8709	72.9288	74.3597	67.6709	0.188595	7.05581	0.00366898
197	CdcalHa5_g197.t1	BHE89205.1	thioredoxin family	CMS271C	-	-	-	-	-	0		124.767	125.685	142.948	135.003	137.102	131.998	0.259092	5.88386	0.00201877
198	CdcalHa5_g198.t1	BHE89206.1	isocitrate dehydrogenase (NAD+) subunit 2, mitochondrial precursor	CMS272C	-	-	-	-	-	0		116.818	109.994	111.526	117.931	116.574	111.381	0.264435	6.78544	2.00837e-05
199	CdcalHa5_g199.t1	BHE89207.1	ATP-binding subunit of unknown ABC transporter	CMI117C	-	-	-	-	-	0		273.075	278.477	262.571	251.703	259.967	265.777	0.361245	9.25367	6.55833e-08
200	CdcalHa5_g200.t1	BHE89208.1	similar to cell death-regulatory protein GRIM19	CMI118C	-	-	-	-	-	1		200.744	193.005	197.391	251.915	270.105	269.605	-0.129447	6.25278	0.0775399
201	CdcalHa5_g201.t1	BHE89209.1	similar to DNA repair protein rad16	CMI119C	-	SNF2	-	-	-	0		43.588	41.4134	40.5726	47.5158	49.6626	57.3389	-0.00894367	6.66511	0.948586
202	CdcalHa5_g202.t1	BHE89210.1	similar to leucine-rich repeats containing F-box protein	CMI121C	-	-	-	-	-	0		200.551	192.241	196.94	550.758	561.727	595.09	-1.23887	9.1484	4.98194e-74
203	CdcalHa5_g203.t1	BHE89211.1	similar to RNA-binding protein with RRM	CMI122C	-	-	-	-	-	0		75.3421	81.2962	90.23	157.907	150.894	143.392	-0.57124	5.77258	3.9541e-11
204	CdcalHa5_g204.t1	BHE89212.1	probable ribokinase	CMI123C	-	-	-	-	-	0		77.3087	71.5816	72.2608	76.5131	72.6985	75.1624	0.274135	6.29894	8.94358e-05
205	CdcalHa5_g205.t1	BHE89213.1	hypothetical protein, conserved	CMI124C	-	-	-	-	-	1		58.0026	61.3249	66.7988	91.8319	90.6485	88.5812	-0.243803	6.60482	0.000635152
206	CdcalHa5_g206.t1	BHE89214.1	phosphatidylinositol 4-kinase	CMI125C	-	-	-	-	-	0		87.1744	76.9996	76.7606	119.172	115.941	121.026	-0.269695	8.12433	3.93261e-05
207	CdcalHa5_g207.t1	BHE89215.1	tubulin-specific chaperone C	No hits	-	-	-	-	-	0		79.9103	63.4168	79.9978	250.266	268.068	263.165	-1.51345	6.95192	5.24134e-81
208	CdcalHa5_g208.t1	BHE89216.1	hypothetical protein, conserved	CMI128C	-	-	-	-	-	1		166.355	177.525	166.348	229.483	236.479	208.84	-0.105473	6.50826	0.158465
209	CdcalHa5_g209.t1	BHE89217.1	hypothetical protein	CMI129C	-	-	-	-	-	0		321.325	310.103	317.051	305.717	314.542	324.991	0.299288	8.25755	1.41478e-06
210	CdcalHa5_g210.t1	BHE89218.1	hypothetical protein, conserved	CMD061C	-	-	-	-	-	0		66.8379	60.1653	56.8666	420.692	423.639	444.202	-2.51683	7.80498	0
211	CdcalHa5_g211.t1	BHE89219.1	20S core proteasome subunit beta 7	CMD060C	-	-	-	-	-	2		153.776	151.619	151.471	177.46	159.398	182.84	0.109245	6.49912	0.143389
212	CdcalHa5_g212.t1	BHE89220.1	fumarate hydratase precursor	CMD058C	-	-	-	-	-	0		177.132	188.939	178.213	263.865	269.302	248.595	-0.226386	8.21985	0.00042409
213	CdcalHa5_g213.t1	BHE89221.1	hypothetical protein, conserved	CMD057C	-	-	-	-	-	1		73.2209	70.2883	61.5987	89.2874	91.9356	97.3314	-0.152954	5.23171	0.125469
214	CdcalHa5_g214.t1	BHE89222.1	probable zinc protease	CMI130C	-	-	-	-	-	0		45.0293	51.2377	50.1975	57.3848	52.5107	55.6926	0.122095	6.19752	0.137539
215	CdcalHa5_g215.t1	BHE89223.1	similar to protein with DnaJ domain	CMI136C	-	-	-	-	-	0		98.8377	100.159	96.9235	164.585	158.405	152.207	-0.38658	7.72228	1.40578e-11
216	CdcalHa5_g216.t1	BHE89224.1	phosphoserine phosphatase (PSP)	CMI086C	-	-	-	-	-	0		45.3809	36.5477	34.4958	67.7616	63.6953	57.0246	-0.400176	5.85116	0.000139367
217	CdcalHa5_g217.t1	BHE89225.1	hypothetical protein	CMI087C	-	-	-	-	-	0		169.373	177.148	166.596	182.967	150.099	163.167	0.349147	5.99589	3.55985e-05
218	CdcalHa5_g218.t1	BHE89226.1	single strand binding protein, SSB	CMI135C	-	-	-	-	-	0		159.759	147.795	145.881	207.129	184.384	195.088	-0.0752509	6.89852	0.286265
219	CdcalHa5_g219.t1	BHE89227.1	hypothetical protein	CMI134C	-	-	-	-	-	0		72.2872	72.5166	71.5064	80.8167	79.8113	86.9463	0.0983286	6.71217	0.134789
220	CdcalHa5_g220.t1	BHE89228.1	hypothetical protein	No hits	-	-	-	-	-	4		41.9704	45.3647	45.7838	56.4696	52.2937	54.0643	0.0101995	4.79573	0.954351
221	CdcalHa5_g221.t1	BHE89229.1	hypothetical protein, conserved	CMI138C	-	-	-	-	-	0		158.618	166.424	176.444	173.672	178.704	170.868	0.23572	6.82923	0.000412091
222	CdcalHa5_g222.t1	BHE89230.1	hypothetical protein, conserved	CMI139C	-	-	-	SP(Sec/SPI)	-	9		74.358	80.3521	75.8117	94.2306	87.7347	97.5354	0.0176914	6.95615	0.817945
223	CdcalHa5_g223.t1	BHE89231.1	60S acidic ribosomal protein P1	CMI140C	-	-	-	-	-	0		776.325	796.001	755.286	953.274	857.4	866.285	0.0952583	7.94461	0.144582
224	CdcalHa5_g224.t1	BHE89232.1	dihydroxy-acid dehydratase	CMI142C	-	-	-	-	-	0		239.646	248.933	238.486	227.706	226.7	241.663	0.357688	8.66155	5.33302e-08
225	CdcalHa5_g225.t1	BHE89233.1	nucleotide excision repair protein XP-D	CMI151C	-	-	-	-	-	0		38.5529	41.3041	36.0336	50.646	49.5458	56.3577	-0.141269	6.46278	0.0819755
226	CdcalHa5_g226.t1	BHE89234.1	ragulator complex protein LAMTOR2	No hits	-	-	-	-	-	0		19.5908	21.4258	23.6147	33.1891	34.4071	28.9729	-0.272217	3.55214	0.0701276
227	CdcalHa5_g227.t1	BHE89235.1	hypothetical protein	CMI154C	-	-	-	-	-	0		245.877	247.661	266.709	247.477	286.667	295.843	0.165539	6.95939	0.0334055
228	CdcalHa5_g228.t1	BHE89236.1	hypothetical protein	CMX067C	-	-	-	-	-	0		84.4733	74.3118	76.8984	97.6019	82.9139	88.5062	0.108492	4.53794	0.367911
229	CdcalHa5_g229.t1	BHE89237.1	26S proteasome ATP-dependent regulatory subunit	CMI156C	-	-	-	-	-	0		170.344	167.652	171.139	190.325	197.096	185.951	0.124126	7.6439	0.0328074
230	CdcalHa5_g230.t1	BHE89238.1	hypothetical protein	No hits	-	-	-	-	-	0		52.3539	49.4184	55.759	74.314	64.7145	60.992	-0.0387008	4.77899	0.734466
231	CdcalHa5_g231.t1	BHE89239.1	ATP-dependent zinc protease	CMI157C	-	-	-	-	-	0		83.0692	86.8871	85.5041	115.393	113.511	121.26	-0.159891	7.62712	0.00691811
232	CdcalHa5_g232.t1	BHE89240.1	hypothetical protein	CMI161C	-	-	-	-	-	0		279.802	271.343	267.203	240.277	219.775	247.576	0.504834	8.80528	4.3488e-13
233	CdcalHa5_g233.t1	BHE89241.1	hypothetical protein	No hits	-	-	-	-	-	0		56.8984	49.0478	56.0961	219.674	213.251	162.9	-1.58049	6.18075	7.05854e-43
234	CdcalHa5_g234.t1	BHE89242.1	similar to folate transporter/carrier	CMI146C	-	-	-	-	-	3		49.5556	50.3251	48.3174	101.177	104.155	100.193	-0.748476	6.2431	2.44729e-28
235	CdcalHa5_g235.t1	BHE89243.1	hypothetical protein	CMI145C	-	-	-	-	-	0		61.1498	54.1799	57.5948	119.026	109.332	119.814	-0.715273	6.45525	1.11727e-22
236	CdcalHa5_g236.t1	BHE89244.1	similar to ring finger protein	CMI144C	-	-	-	-	-	0		102.658	101.055	89.0486	135.338	137.903	137.438	-0.195545	6.33426	0.00916399
237	CdcalHa5_g237.t1	BHE89245.1	hypothetical protein	CMX066C	-	-	-	-	-	0		42.024	45.239	50.4338	41.0756	39.1654	37.0892	0.534997	4.61959	1.38023e-06
238	CdcalHa5_g238.t1	BHE89246.1	hypothetical protein	No hits	-	-	-	-	-	1		38.0644	44.3614	40.5726	78.9444	73.107	65.8867	-0.522565	5.68032	2.19791e-08
239	CdcalHa5_g239.t1	BHE89247.1	hypothetical protein, conserved	CMI160C	-	-	-	-	-	0		13.5875	13.8227	14.6706	15.6483	12.4813	15.4737	0.249392	3.4957	0.105166
240	CdcalHa5_g240.t1	BHE89248.1	hypothetical protein, conserved	CMI159C	-	-	-	-	-	5		123.988	123.589	126.915	107.29	102.954	108.575	0.527746	6.32261	4.687e-15
241	CdcalHa5_g241.t1	BHE89249.1	probable pyrroline-5-carboxylate reductase	CMI158C	-	-	-	-	-	0		192.78	202.193	193.167	192.932	200.134	188.857	0.311126	7.12519	1.47723e-07
242	CdcalHa5_g242.t1	BHE89250.1	hypothetical protein, conserved	CMI310C	-	-	-	-	-	0		29.4341	26.6145	19.1518	37.605	32.2428	39.0025	-0.245455	4.0685	0.108184
243	CdcalHa5_g243.t1	BHE89251.1	hypothetical protein	CMI149C	-	-	-	-	-	0		105.69	108.312	119.429	96.7397	100.186	91.8987	0.506343	4.97522	2.96954e-07
244	CdcalHa5_g244.t1	BHE89252.1	probable trigger factor	CMI148C	-	-	-	-	-	0		462.516	451.195	464.958	360.496	363.674	426.239	0.555753	9.18923	1.4868e-12
245	CdcalHa5_g245.t1	BHE89253.1	secreted/surface protein with fasciclin-like motif	CMI147C	-	-	-	SP(Sec/SPI)	-	0	FAS1	367.683	362.555	370.41	17.9007	12.2755	14.3331	4.94177	6.51393	0
246	CdcalHa5_g246.t1	BHE89254.1	secreted/surface protein with fasciclin-like motif	CMI147C	-	-	-	SP(Sec/SPI)	-	0	FAS1	30.2464	13.5535	17.4278	11.9338	7.57424	14.803	1.1128	2.8736	1.39741e-05
247	CdcalHa5_g247.t1	BHE89255.1	secreted/surface protein with fasciclin-like motif	CMI147C	-	-	-	SP(Sec/SPI)	-	0	FAS1	3513.94	3739.06	3940.89	49.0612	58.7657	34.7753	6.59652	9.87786	0
248	CdcalHa5_g248.t1	BHE89256.1	secreted/surface protein with fasciclin-like motif	CMI147C	-	-	-	SP(Sec/SPI)	-	0	FAS1	483.032	640.46	406.9	1.40586	1.47688	1.99298	8.54025	7.46619	0
249	CdcalHa5_g249.t1	BHE89257.1	pyrophosphate-fructose-6-phosphate 1-phosphotransferase	CMI162C	-	-	-	-	-	0		88.6141	87.6014	84.6775	125.609	129.521	132.253	-0.27709	7.13393	2.43186e-06
250	CdcalHa5_g250.t1	BHE89258.1	similar to TATA box binding protein (TBP)-associated factor TAF9	CMI163C	-	-	-	-	-	0		20.1392	16.8126	17.198	10.1592	7.31826	8.84697	1.34201	2.82049	1.75682e-13
251	CdcalHa5_g251.t1	BHE89259.1	hypothetical protein, conserved	CMI164C	-	-	-	-	-	0		44.7979	45.2096	47.6729	66.9864	71.9311	66.2437	-0.279324	5.98191	0.000297512
252	CdcalHa5_g252.t1	BHE89260.1	similar to endoplasmic reticulum resident protein	CMI165C	-	-	-	-	GT90(232-473)	0		43.2454	44.3826	46.4416	48.8026	48.8589	43.1751	0.22964	5.81637	0.00653007
253	CdcalHa5_g253.t1	BHE89261.1	hypothetical protein	CMI166C	-	-	-	SP(Sec/SPI)	-	0		772.501	749.896	776.308	7.64495	4.75529	2.85203	7.59481	7.27373	0
254	CdcalHa5_g254.t1	BHE89262.1	hypothetical protein	CMX068C	-	-	-	SP(Sec/SPI)	-	0		745.602	820.32	872.421	14.1915	11.1814	12.574	6.30892	7.40382	0
255	CdcalHa5_g255.t1	BHE89263.1	hypothetical protein, conserved	CMI167C	-	-	-	-	-	0		137.985	136.606	141.985	198.095	206.748	194.654	-0.229291	6.53999	0.000532894
256	CdcalHa5_g256.t1	BHE89264.1	hypothetical protein, conserved	CMS086C	-	-	-	SP(Sec/SPI)	-	0		1.22064	1.40649	1.83725	6.60487	5.34846	6.11213	-1.69008	1.73899	7.28072e-09
257	CdcalHa5_g257.t1	BHE89265.1	hypothetical protein, conserved	CMS086C	-	-	-	SP(Sec/SPI)	-	0		22.0252	18.6941	21.841	3.5442	3.00724	3.8649	2.87097	3.75935	1.95046e-76
258	CdcalHa5_g258.t1	BHE89266.1	probable DNA mismatch repair protein	CMI169C	-	-	-	-	-	0		122.012	126.255	127.485	98.6915	102.459	108.942	0.570448	7.54885	2.0793e-22
259	CdcalHa5_g259.t1	BHE89267.1	hypothetical protein, conserved	CMI311C	-	-	-	-	-	0		328.271	320.46	320.278	604.089	620.893	649.309	-0.656841	9.38425	1.00152e-22
260	CdcalHa5_g260.t1	BHE89268.1	probable ubiquitin fusion degradation protein Ufd4p	CMI198C	-	-	-	-	-	0		129.471	128.875	121.472	156.051	163.005	143.532	0.0107966	9.32237	0.899052
261	CdcalHa5_g261.t1	BHE89269.1	hypothetical protein, conserved	CMI172C	-	-	-	-	-	6		64.9151	61.7481	59.6199	42.6218	40.3251	48.7834	0.788653	5.525	1.60465e-18
262	CdcalHa5_g262.t1	BHE89270.1	putative D27 protein	No hits	-	-	-	-	-	0		50.6577	51.1282	40.1283	97.3504	94.5851	83.6623	-0.661734	5.9377	1.21716e-11
263	CdcalHa5_g263.t1	BHE89271.1	hypothetical protein	CMI312C	-	-	-	-	-	0		54.7805	57.9987	54.6994	77.6965	86.8157	81.6074	-0.262082	6.18756	0.000543897
264	CdcalHa5_g264.t1	BHE89272.1	sedoheptulose-1,7-bisphosphatase	CMI196C	-	-	-	-	-	0		619.067	620.812	624.565	658.182	659.59	719.179	0.167325	9.32894	0.0183445
265	CdcalHa5_g265.t1	BHE89273.1	hypothetical protein	CMI195C	-	-	-	-	-	0		168.292	169.282	151.78	170.584	179.202	169.094	0.2095	7.09197	0.00119721
266	CdcalHa5_g266.t1	BHE89274.1	similar to rubredoxin	CMI194C	-	-	-	-	-	1		221.698	212.239	216.879	163.038	176.785	190.018	0.589471	8.02031	4.70437e-19
267	CdcalHa5_g267.t1	BHE89275.1	sister-chromatide cohesion complex Cohesin, subunit SMC1	CMI192C	-	-	-	-	-	0		40.4845	37.2816	37.4661	170.788	169.509	148.179	-1.78841	8.31408	8.49808e-124
268	CdcalHa5_g268.t1	BHE89276.1	similar to ribonuclease P protein subunit RPR2	CMI187C	-	-	-	-	-	0		36.7019	25.0268	31.8743	84.3665	84.3295	67.5357	-1.03858	4.29598	1.46119e-13
269	CdcalHa5_g269.t1	BHE89277.1	cytochrome c-type biogenesis protein ccmE	CMI186C	-	-	-	-	-	1		117.19	101.806	109.004	181.407	164.889	172.785	-0.366617	6.47249	7.53819e-07
270	CdcalHa5_g270.t1	BHE89278.1	probable leucine aminopeptidase	CMI185C	-	-	-	-	-	0		289.487	292.088	298.908	264.733	278.271	285.745	0.382248	8.91414	1.39023e-08
271	CdcalHa5_g271.t1	BHE89279.1	box H/ACA snoRNP component GAR1	CMI184C	-	-	-	-	-	0		178.862	155.221	156.006	196.877	185.827	165.242	0.136173	6.70646	0.107101
272	CdcalHa5_g272.t1	BHE89280.1	similar to mitochondrial magnesium transporter Mrs2p	CMI181C	-	-	-	-	-	2		65.2133	67.119	56.4656	88.8954	88.3997	90.6005	-0.211195	7.03689	0.00273551
273	CdcalHa5_g273.t1	BHE89281.1	probable fibronectin-binding protein	CMI179C	-	-	-	-	-	0		78.3169	82.8732	82.7614	156.945	149.766	147.322	-0.59875	7.70886	7.39339e-25
274	CdcalHa5_g274.t1	BHE89282.1	hypothetical protein	CMI177C	-	-	-	-	-	0		28.4961	27.6089	27.0484	134.189	133.434	104.765	-1.86483	6.09073	3.26113e-68
275	CdcalHa5_g275.t1	BHE89283.1	DNA polymerase alpha, catalytic subunit	CMI176C	-	-	-	-	-	0		50.3214	48.3917	49.6136	269.894	276.38	249.022	-2.12721	9.18078	1.38176e-192
276	CdcalHa5_g276.t1	BHE89284.1	hypothetical protein, conserved	CMI173C	-	-	-	-	-	0		45.6971	44.9214	45.5248	162.634	148.976	175.491	-1.5441	7.56875	1.62317e-110
277	CdcalHa5_g277.t1	BHE89285.1	similar to ribosomal protein S1	CMI199C	-	-	-	-	-	0		42.3185	45.7727	44.8434	58.9827	58.0646	59.6737	-0.114062	5.9172	0.138272
278	CdcalHa5_g278.t1	BHE89286.1	NADH dehydrogenase I (Complex I) alpha subcomplex 2 (B8)	CMI200C	-	-	-	-	-	0		215.812	218.483	214.487	306.958	346.208	268.245	-0.209185	6.21513	0.026465
279	CdcalHa5_g279.t1	BHE89287.1	hypothetical protein, conserved	CMI201C	-	-	-	-	-	0		67.2991	72.1108	73.5364	84.658	80.3414	90.0717	0.0351015	6.0803	0.686148
280	CdcalHa5_g280.t1	BHE89288.1	40S ribosomal protein S15A	CMI202C	-	-	-	-	-	0		371.231	411.225	332.262	528.205	480.381	462.159	-0.102906	7.17234	0.208511
281	CdcalHa5_g281.t1	BHE89289.1	probable mitotic cyclin a2-type	CMI203C	-	-	-	-	-	0		51.938	46.0549	48.1087	219.97	225.288	184.908	-1.8132	7.32997	1.21789e-111
282	CdcalHa5_g282.t1	BHE89290.1	similar to UMP-CMP kinase	CMI204C	-	-	-	-	-	0		118.701	114.146	110.117	167.964	192.49	179.472	-0.363049	6.58599	5.5321e-07
283	CdcalHa5_g283.t1	BHE89291.1	60S ribosomal protein L24	CMI205C	-	-	-	-	-	0		584.149	578.143	589.449	779.837	768.47	686.294	-0.0540579	7.79855	0.423496
284	CdcalHa5_g284.t1	BHE89292.1	chromosome assembly complex Condensin II, subunit H2	CMI207C	-	-	-	-	-	0		36.7214	31.7318	29.2844	119.711	127.961	124.308	-1.63746	7.03453	1.25019e-111
285	CdcalHa5_g285.t1	BHE89293.1	TATA-box binding protein-associated factor 5	CMI209C	-	-	-	-	-	0		67.4055	70.1547	65.888	114.415	109.483	114.22	-0.437139	7.2571	2.0613e-14
286	CdcalHa5_g286.t1	BHE89294.1	hypothetical protein	CMI211C	-	-	-	-	-	0		751.565	755.38	836.513	666.738	666.213	707.642	0.495205	8.67528	6.83622e-12
287	CdcalHa5_g287.t1	BHE89295.1	similar to polyribonucleotide nucleotidyltransferase	CMI212C	-	-	-	-	-	0		296.77	315.662	315.745	175.029	178.593	194.213	1.05381	7.4516	4.96006e-67
288	CdcalHa5_g288.t1	BHE89296.1	calnexin	CMI213C	-	-	-	-	-	1		902.941	898.03	921.771	646.671	638.794	607.668	0.819923	10.3994	5.36516e-35
289	CdcalHa5_g289.t1	BHE89297.1	hypothetical protein, conserved	CMI218C	-	-	-	-	-	0		31.5785	33.1684	31.996	46.9801	41.7271	46.6768	-0.187785	6.44097	0.0112673
290	CdcalHa5_g290.t1	BHE89298.1	transcription initiation factor like protein, pBrp	CMI217C	-	-	-	-	-	0		46.6007	44.4756	42.1778	91.8524	90.2424	89.9868	-0.735491	6.96494	2.85645e-34
291	CdcalHa5_g291.t1	BHE89299.1	hypothetical protein	No hits	-	-	-	-	-	0		1068.37	1130.86	1118.18	1473.49	1490.89	1293.02	-0.063137	8.18259	0.391167
292	CdcalHa5_g292.t1	BHE89300.1	probable mitochondrial intermembrane space complex subunit Tim8	CMI216C	-	-	-	-	-	0		123.951	131.548	107.398	203.057	178.013	174.743	-0.315219	5.32106	0.00187103
293	CdcalHa5_g293.t1	BHE89301.1	probable GDP dissociation inhibitor	CMI215C	-	-	-	-	-	0		110.537	105.881	105.985	130.38	123.695	128.78	0.0474433	7.51176	0.423866
294	CdcalHa5_g294.t1	BHE89302.1	hypothetical protein, conserved	CMI219C	-	-	-	-	-	0		232.573	243.085	231.442	259.194	258.533	248.213	0.18053	8.24272	0.00399911
295	CdcalHa5_g295.t1	BHE89303.1	hypothetical protein	CMI220C	-	-	-	-	-	4		44.6214	48.9195	46.405	56.064	42.7357	35.539	0.378702	3.91658	0.0150013
296	CdcalHa5_g296.t1	BHE89304.1	diaminopimelate decarboxylase	CMI221C	-	-	-	-	-	0		285.991	297.394	285.414	465.94	487.458	427.383	-0.372768	8.91356	2.32787e-07
297	CdcalHa5_g297.t1	BHE89305.1	glucose-6-phosphate 1-dehydrogenase	CMI224C	-	-	-	-	-	0		75.1518	79.2848	72.6304	217.539	216.533	174.26	-1.12503	7.71863	2.88525e-42
298	CdcalHa5_g298.t1	BHE89306.1	similar to RNA polymerase II transcriptional coactivator	CMI225C	-	Coactivator p15	-	-	-	0		69.0318	81.4744	72.8651	155.581	155.415	149.664	-0.744725	5.41977	2.48251e-17
299	CdcalHa5_g299.t1	BHE89307.1	similar to ankyrin	CMI226C	-	-	-	-	-	3		63.5935	60.2137	59.8285	129.883	127.932	128.768	-0.779308	7.49672	1.46411e-46
300	CdcalHa5_g300.t1	BHE89308.1	probable G2/mitotic-specific cyclin 1	CMI227C	-	-	-	-	-	0		160.879	155.469	146.663	353.227	352.079	312.66	-0.84098	7.96727	4.541e-36
301	CdcalHa5_g301.t1	BHE89309.1	mutS family DNA mismatch repair protein MSH6	CMI229C	-	-	-	-	-	0		40.5281	38.9001	40.6369	62.0889	64.08	63.141	-0.362343	7.21985	2.91208e-10
302	CdcalHa5_g302.t1	BHE89310.1	unknown WD-repeat protein	CMI236C	-	-	-	-	-	0		54.0299	55.9399	60.1723	82.129	82.0349	78.9976	-0.216613	6.10412	0.00411979
303	CdcalHa5_g303.t1	BHE89311.1	similar to PABP1-dependent poly A-specific ribonuclease subunit PAN3	CMI234C	-	-	-	-	-	0		57.6179	61.5377	54.5829	69.2823	70.5678	67.0394	0.0438908	6.38298	0.576889
304	CdcalHa5_g304.t1	BHE89312.1	glutamine synthetase	CMI233C	-	-	-	-	-	0		2229.89	2149.29	2146.76	1022.6	1055.38	1370.46	1.21498	10.6633	3.24017e-33
305	CdcalHa5_g305.t1	BHE89313.1	hypothetical protein	CMI317C	-	-	-	-	-	0		38.9721	42.7106	43.0168	155.581	153.965	119.081	-1.48002	5.85023	2.398e-39
306	CdcalHa5_g306.t1	BHE89314.1	hypothetical protein, conserved	CMI232C	-	-	-	-	-	0		39.2916	38.9049	44.514	37.6729	31.7835	35.4467	0.529151	4.10835	2.1537e-05
307	CdcalHa5_g307.t1	BHE89315.1	ubiquinone/menaquinone biosynthesis methlytransferase	CMI231C	-	-	-	-	-	0		43.1705	38.8563	37.9041	77.9212	80.9836	84.0966	-0.729501	5.52504	2.29448e-17
308	CdcalHa5_g308.t1	BHE89316.1	similar to endonuclease III	CMI230C	-	-	-	-	-	0		201.594	189.646	203.387	210.599	215.604	229.05	0.153218	7.37785	0.0128329
309	CdcalHa5_g309.t1	BHE89317.1	hypothetical protein, conserved	CMI237C	-	-	-	-	-	0		72.7527	69.8395	64.6566	128.977	138.884	119.652	-0.608199	6.55794	1.17736e-15
310	CdcalHa5_g310.t1	BHE89318.1	riboflavin synthase subunit beta	CMI238C	-	-	-	-	-	0		286.141	293.013	308.141	222.764	231.431	261.553	0.602645	7.32973	1.66077e-18
311	CdcalHa5_g311.t1	BHE89319.1	(3R)-hydroxymyristoyl-ACP dehydratase, precursor	CMI240C	-	-	-	-	-	0		222.219	210.423	243.074	183.705	168.321	194.781	0.600803	7.15693	8.49234e-16
312	CdcalHa5_g312.t1	BHE89320.1	hypothetical protein	CMT231C	-	-	-	-	-	0		129.701	108.763	112.847	27.5646	28.5351	24.7075	2.41693	6.5051	5.92252e-164
313	CdcalHa5_g313.t1	BHE89321.1	similar to carboxy-terminal proteinase	CMI241C	-	-	-	-	-	0		98.8766	106.26	105.411	178.836	190.753	169.783	-0.49977	7.5453	2.46588e-15
314	CdcalHa5_g314.t1	BHE89322.1	plastid terminal oxidase	CMI244C	-	-	-	-	-	1		77.4677	79.7669	70.1881	117.925	127.851	101.059	-0.312785	6.84235	0.000334741
315	CdcalHa5_g315.t1	BHE89323.1	plastid terminal oxidase	CMI244C	-	-	-	-	-	1		253.945	243.522	232.912	519.128	529.121	494.78	-0.784096	8.6411	5.22057e-32
316	CdcalHa5_g316.t1	BHE89324.1	hypothetical protein	CMI245C	-	-	-	-	-	0		58.4789	53.5188	55.8151	91.351	96.3841	110.826	-0.540774	6.31897	2.95507e-10
317	CdcalHa5_g317.t1	BHE89325.1	hypothetical protein	No hits	-	-	-	-	-	1		195.379	207.178	200.366	199.517	185.332	207.533	0.320861	8.26777	1.57137e-06
318	CdcalHa5_g318.t1	BHE89326.1	hypothetical protein	CMX069C	-	-	-	-	-	1		22.9456	20.5639	20.706	57.0018	41.7409	38.5024	-0.775968	2.93528	3.10638e-05
319	CdcalHa5_g319.t1	BHE89327.1	hypothetical protein	No hits	-	-	-	-	-	0		36.8679	40.115	39.3884	44.1515	41.9922	45.0801	0.123408	5.88347	0.123983
320	CdcalHa5_g320.t1	BHE89328.1	photosystem II 12 kD extrinsic protein	CMI248C	-	-	-	-	-	0		1810.4	1723.72	1889.48	741.532	681.572	975.403	1.47181	9.1442	2.14801e-39
321	CdcalHa5_g321.t1	BHE89329.1	similar to syntaxin	CMI249C	-	-	-	-	-	1	SNARE: SYP1	49.8907	45.2818	47.2921	186.397	199.282	194.33	-1.73284	6.70779	8.91021e-149
322	CdcalHa5_g322.t1	BHE89330.1	similar to Golgi SNARE protein	CMI250C	-	-	-	-	-	1	SNARE: GOS1	77.9791	71.2439	68.2761	96.6306	93.3721	86.5858	-0.049921	5.75687	0.577967
323	CdcalHa5_g323.t1	BHE89331.1	thioredoxin reductase	CMI298C	-	-	-	-	-	0		161.554	161.443	171.357	276.396	290.445	263.952	-0.452546	7.64594	2.16759e-13
324	CdcalHa5_g324.t1	BHE89332.1	hypothetical protein	No hits	-	-	-	-	-	0		28.0117	44.0604	40.1544	2544.84	2769.92	2603.2	-5.83188	8.26638	0
325	CdcalHa5_g325.t1	BHE89333.1	phenylalanine--tRNA ligase alpha subunit	CMI295C	-	-	-	-	-	0		43.2524	47.7985	45.4118	71.0724	67.7816	65.9415	-0.286263	6.31969	7.39417e-05
326	CdcalHa5_g326.t1	BHE89334.1	isoamylase	CMI294C	-	-	-	-	-	0		161.175	164.809	155.365	242.662	240.038	212.962	-0.235539	8.87573	0.00142659
327	CdcalHa5_g327.t1	BHE89335.1	trehalose-6-phosohate synthase	CMI293C	-	-	-	-	GT20(224-706)	0		196.779	193.166	193.725	254.746	255.301	268.568	-0.12072	9.3685	0.0788963
328	CdcalHa5_g328.t1	BHE89336.1	branchpoint bridging protein Msl5p	CMI292C	-	-	-	-	-	0		63.7763	63.2932	62.9514	62.8635	65.1118	70.1924	0.230154	6.1088	0.00172148
329	CdcalHa5_g329.t1	BHE89337.1	similar to replication protein A 30kDa	CMI291C	-	-	-	-	-	0		123.849	113.071	129.606	301.473	286.218	273.199	-0.934457	7.20191	1.5677e-43
330	CdcalHa5_g330.t1	BHE89338.1	manganese-stabilzing protein precursor	CMI290C	-	-	-	-	-	0		3123.4	2838.92	3224.58	1324.07	1357.43	1889.18	1.30239	10.9997	2.42577e-27
331	CdcalHa5_g331.t1	BHE89339.1	hypothetical protein	CMI286C	-	-	-	-	-	0		89.4904	78.6563	82.7731	131.374	123.979	204.574	-0.579906	8.21999	8.63974e-05
332	CdcalHa5_g332.t1	BHE89340.1	hypothetical protein	CMI284C	-	-	-	-	-	0		193.266	197.636	179.713	447.378	461.899	460.459	-0.968678	8.58319	2.04718e-49
333	CdcalHa5_g333.t1	BHE89341.1	hypothetical protein	No hits	-	-	-	-	-	1		184.479	201.208	179.311	18.7836	19.2841	29.6542	3.32954	5.85324	6.05507e-191
334	CdcalHa5_g334.t1	BHE89342.1	receptor for activated protein kinase C	CMI283C	-	-	-	-	-	0		505.953	504.874	521.759	338.538	334.804	407.223	0.798364	8.48797	4.55052e-23
335	CdcalHa5_g335.t1	BHE89343.1	cytochrome b6/f complex iron-sulfur subunit precursor	CMI281C	-	-	-	-	-	1		1828.35	1755.13	1856.17	1362.27	1339.34	1433.12	0.691027	10.0241	1.60769e-23
336	CdcalHa5_g336.t1	BHE89344.1	hypothetical protein	CMI278C	-	-	-	-	-	0		51.0424	50.7738	53.3799	63.1229	66.4595	64.5727	-0.0284906	5.95727	0.742022
337	CdcalHa5_g337.t1	BHE89345.1	probable inositol polyphosphate-5-phosphatase	CMI276C	-	-	-	-	-	0		53.5556	51.5086	50.426	89.5982	88.0235	84.7514	-0.459245	7.85727	9.92452e-16
338	CdcalHa5_g338.t1	BHE89346.1	similar to lanthionine synthetase	CMT602C	-	-	-	-	-	0		43.3776	41.0794	37.497	116.921	107.227	98.6337	-1.10742	6.52705	2.69929e-43
339	CdcalHa5_g339.t1	BHE89347.1	hypothetical protein	CMI275C	-	-	-	-	-	0		46.4316	48.9009	50.5697	2.02256	2.26775	1.70932	4.90264	5.6687	0
340	CdcalHa5_g340.t1	BHE89348.1	dihydrolipoamide S-acetyltransferase, precursor	CMI273C	-	-	-	-	-	0		76.2968	76.3578	76.318	104.868	101.163	95.8396	-0.100692	6.95434	0.111356
341	CdcalHa5_g341.t1	BHE89349.1	MGDG synthase	CMI271C	-	-	-	-	GT28(376-560)	0		76.0729	76.9512	74.9326	99.5478	104.792	109.654	-0.169266	7.20709	0.00621042
342	CdcalHa5_g342.t1	BHE89350.1	hypothetical protein, conserved	CMI268C	-	-	-	-	-	0		154.44	159.63	165.107	198.495	202.233	201.987	-0.0351608	7.39015	0.570221
343	CdcalHa5_g343.t1	BHE89351.1	probable L-isoaspartate (D-aspartate) O-methyltransferase	CMI267C	-	-	-	-	-	0		184.371	175.425	170.854	312.417	310.759	293.769	-0.493785	8.04736	1.40782e-16
344	CdcalHa5_g344.t1	BHE89352.1	hypothetical protein	CMX070C	-	-	-	-	-	0		120.501	126.151	139.507	176.151	175.915	169.394	-0.132516	4.34974	0.262641
345	CdcalHa5_g345.t1	BHE89353.1	hypothetical protein	CMI266C	-	-	-	-	-	0		100.983	94.3769	100.724	173.289	180.181	162.572	-0.50549	7.22369	1.74262e-15
346	CdcalHa5_g346.t1	BHE89354.1	ATP-binding cassette, sub-family F (GCN), member 2	CMI264C	-	-	-	-	-	0		86.0224	86.4543	82.9844	86.487	91.7949	91.955	0.211697	7.20517	0.00028297
347	CdcalHa5_g347.t1	BHE89355.1	probable endoplasmic reticulum retention protein Rer1	CMI263C	-	-	-	-	-	4		59.65	62.8647	57.7488	85.398	83.2351	71.881	-0.115562	5.8318	0.194905
348	CdcalHa5_g348.t1	BHE89356.1	NADH dehydrogenase I (Complex I) alpha subcomplex 6 (B14)	CMI262C	-	-	-	-	-	0		168.222	171.008	174.913	133.384	144.249	145.785	0.572584	6.91578	5.53063e-20
349	CdcalHa5_g349.t1	BHE89357.1	hypothetical protein, conserved	CMI261C	-	-	-	-	-	0		80.9051	83.3698	83.0076	79.7036	75.6083	79.3192	0.372624	5.24898	1.72801e-05
350	CdcalHa5_g350.t1	BHE89358.1	hypothetical protein	No hits	-	-	-	-	-	0		50.3915	64.6237	53.1301	61.005	66.4174	62.4247	0.120755	5.34141	0.274849
351	CdcalHa5_g351.t1	BHE89359.1	hypothetical protein, conserved	CMI258C	-	-	-	-	-	10		42.7933	44.7857	41.5541	67.7852	69.774	63.8281	-0.344365	6.36583	1.30369e-06
352	CdcalHa5_g352.t1	BHE89360.1	hypothetical protein	CMI257C	-	-	-	-	-	0		69.1542	67.7324	76.3204	86.5008	95.3078	89.2553	-0.0516507	5.74952	0.581522
353	CdcalHa5_g353.t1	BHE89361.1	hypothetical protein	No hits	-	-	-	-	-	1		35.6707	38.3618	32.4581	34.4599	34.9463	39.4197	0.255311	4.00018	0.0462983
354	CdcalHa5_g354.t1	BHE89362.1	importin beta-3 subunit	CMI255C	-	-	-	-	-	0		148.741	144.824	139.956	183.068	169.686	175.654	0.00985843	8.95932	0.900449
355	CdcalHa5_g355.t1	BHE89363.1	hypothetical protein	No hits	-	-	-	-	-	0		41.7412	41.2313	39.0567	35.9034	43.6947	48.1711	0.212073	4.30515	0.082688
356	CdcalHa5_g356.t1	BHE89364.1	hypothetical protein	No hits	-	-	-	-	-	0		64.2608	62.2465	70.5022	63.9278	57.9513	67.5484	0.352202	6.35421	1.81943e-05
357	CdcalHa5_g357.t1	BHE89365.1	DNA topoisomerase I	CMI252C	-	-	-	-	-	0		186.454	175.968	171.401	135.447	133.247	149.045	0.647998	8.80094	8.69687e-20
358	CdcalHa5_g358.t1	BHE89366.1	heat shock protein ClpB	CMI251C	-	-	-	-	-	0		159.295	160.355	148.632	158.964	168.929	161.864	0.22987	8.63645	0.000632862
359	CdcalHa5_g359.t1	BHE89367.1	serine O-acetyltransferase	CMI299C	-	-	-	-	-	0		71.8916	67.7035	73.7754	111.607	112.053	107.424	-0.337367	6.61891	2.92972e-07
360	CdcalHa5_g360.t1	BHE89368.1	uracil-DNA-glycosylase	CMI300C	-	-	-	-	-	0		101.51	100.886	104.691	150.162	158.752	139.543	-0.249421	6.87733	0.000245353
361	CdcalHa5_g361.t1	BHE89369.1	similar to glycosyl transferase	CMI301C	-	-	-	SP(Sec/SPI)	GT4(351-479)	0		54.6554	58.0828	55.9422	73.3216	69.5707	66.375	-0.0115582	6.49169	0.869329
362	CdcalHa5_g362.t1	BHE89370.1	similar to Golgi transport protein GOT1	CMI302C	-	-	-	-	-	4		71.245	75.1731	74.2633	83.4527	94.2631	89.2523	0.0174152	5.05308	0.875524
363	CdcalHa5_g363.t1	BHE89371.1	mitochondrial ribosomal protein S1 precursor	CMI304C	-	-	-	-	-	0		1116.92	1133.89	1119.8	931.528	937.649	1022.96	0.515903	10.0397	1.88111e-13
364	CdcalHa5_g364.t1	BHE89372.1	hypothetical protein	CMM002C	-	-	-	-	-	0		137.148	124.05	124.134	171.911	170.303	152.264	-0.0636362	7.20367	0.379701
365	CdcalHa5_g365.t1	BHE89373.1	similar to proliferation related acidic leucine rich protein PAL31	CMO169C	-	-	-	-	-	0		363.39	374.632	362.705	604.834	601.662	539.565	-0.369638	8.66582	1.41464e-07
366	CdcalHa5_g366.t1	BHE89374.1	hypothetical protein, conserved	CMO167C	-	-	-	-	-	0		237.34	236.648	224.343	249.715	273.747	273.379	0.102658	7.83773	0.104156
367	CdcalHa5_g367.t1	BHE89375.1	TATA-box binding protein-associated factor 9	CMO165C	-	-	-	-	-	0		86.4708	85.6828	82.4511	68.8492	71.6816	69.2409	0.572943	5.71101	1.31571e-14
368	CdcalHa5_g368.t1	BHE89376.1	similar to Raf-related MAP kinase kinase kinase (MAP3K)	CMO173C	-	-	TKL-Pl-4	-	-	0		29.3088	28.4631	28.7819	71.6126	70.6448	63.3264	-0.950749	7.05151	6.08622e-46
369	CdcalHa5_g369.t1	BHE89377.1	hypothetical protein	No hits	-	-	-	-	-	0		31.3878	46.883	22.9656	3732.85	3190.86	3203.02	-6.34298	7.74821	0
370	CdcalHa5_g370.t1	BHE89378.1	cell division protein pelota	CMO175C	-	-	-	-	-	0		93.1646	92.2568	98.6007	147.107	145.198	134.168	-0.288169	6.90417	1.18759e-05
371	CdcalHa5_g371.t1	BHE89379.1	hypothetical protein, conserved	CMO177C	-	-	-	-	-	0		30.8732	29.0117	28.3351	85.4646	81.831	70.4143	-1.13219	6.24389	1.91492e-39
372	CdcalHa5_g372.t1	BHE89380.1	similar to bacterial putative methyl transferase	CMO178C	-	-	-	-	-	0		167.811	163.697	166.38	115.002	111.24	126.017	0.792015	7.14133	4.91767e-37
373	CdcalHa5_g373.t1	BHE89381.1	similar to apoptotic cell death regulator DAD1	CMT294C	-	-	-	-	-	3		90.8664	98.9744	82.6454	166.204	172.283	122.326	-0.458297	5.21563	0.00058308
374	CdcalHa5_g374.t1	BHE89382.1	hypothetical protein, conserved	CMT293C	-	-	-	-	-	0		109.857	113.77	124.321	84.0286	90.7792	92.5923	0.67213	5.40645	7.163e-14
375	CdcalHa5_g375.t1	BHE89383.1	hypothetical protein, conserved	CMO181C	-	-	-	-	-	8		36.6677	37.935	37.6168	49.5442	47.141	56.3226	-0.154946	5.61532	0.102908
376	CdcalHa5_g376.t1	BHE89384.1	hypothetical protein, conserved	CMO183C	-	-	-	-	-	0		352.07	335.816	335.336	303.453	294.303	333.772	0.428029	7.15721	2.10196e-11
377	CdcalHa5_g377.t1	BHE89385.1	similar to hedgehog protein	CMO184C	-	-	-	SP(Sec/SPI)	-	0	KTH variants: H	19.628	18.9364	20.1529	1819.24	1879.43	2063.16	-6.32034	10.1973	0
378	CdcalHa5_g378.t1	BHE89386.1	similar to hedgehog protein	CMO184C	-	-	-	SP(Sec/SPI)	-	0		245.015	271.82	236.592	154.152	142.75	116.004	1.16706	7.32535	1.50337e-39
379	CdcalHa5_g379.t1	BHE89387.1	hypothetical protein, conserved	CMO186C	-	-	-	-	-	0		119.999	125.423	103.557	125.947	101.421	107.215	0.360644	5.79461	0.000341132
380	CdcalHa5_g380.t1	BHE89388.1	heat shock transcription factor	CMO187C	HSF	-	-	-	-	0		78.635	77.5857	75.0938	112.731	112.279	113.082	-0.252923	7.00573	1.883e-05
381	CdcalHa5_g381.t1	BHE89389.1	hypothetical protein, conserved	CMO190C	-	-	-	-	-	0		50.8991	44.4735	48.2874	52.1159	52.3837	52.5588	0.164872	6.29678	0.0278734
382	CdcalHa5_g382.t1	BHE89390.1	ATP-binding cassette, sub-family D (ALD), member 3	CMC011C	-	-	-	-	-	4		51.7965	52.1355	55.7888	66.7712	63.8908	63.3947	0.0173561	6.75364	0.830694
383	CdcalHa5_g383.t1	BHE89391.1	chromatin assembly factor 1 55 kDa subunit	CMT515C	-	-	-	-	-	0		95.8443	105.825	96.015	89.7357	97.1858	95.514	0.36912	6.62385	7.0362e-08
384	CdcalHa5_g384.t1	BHE89392.1	hypothetical protein, conserved	CMO192C	-	-	-	-	-	0		82.9317	79.9923	75.715	124.302	115.764	118.77	-0.293002	7.64194	7.91019e-07
385	CdcalHa5_g385.t1	BHE89393.1	hypothetical protein	CMO193C	-	-	-	-	-	0		72.294	68.8887	64.5945	104.934	103.163	108.355	-0.326852	8.12212	1.24955e-07
386	CdcalHa5_g386.t1	BHE89394.1	hypothetical protein	CMO369C	-	-	-	-	-	7		50.4471	46.2873	45.3476	58.5536	57.0864	57.9261	0.00470215	5.22996	0.975503
387	CdcalHa5_g387.t1	BHE89395.1	probable microtubule organization 1 protein	CMO196C	-	-	-	-	-	0		47.3045	42.5642	44.75	188.452	187.379	179.501	-1.74959	7.95334	3.96995e-175
388	CdcalHa5_g388.t1	BHE89396.1	20S core proteasome subunit alpha 7	CMO197C	-	-	-	-	-	0		114.767	107.743	120.122	315.626	286.357	241.008	-1.00007	6.91619	1.24235e-27
389	CdcalHa5_g389.t1	BHE89397.1	similar to nucleolar ribosome transport complex component Noc2p	CMO200C	-	-	-	-	-	0		80.097	90.1891	87.0702	98.4731	98.1376	114.655	0.0191095	6.52622	0.831563
390	CdcalHa5_g390.t1	BHE89398.1	hypothetical protein, conserved	CMO201C	-	-	-	-	-	0		62.3172	61.2918	66.5391	105.295	100.035	89.7982	-0.33203	5.4422	0.000365732
391	CdcalHa5_g391.t1	BHE89399.1	coatomer protein complex, subunit delta	CMO202C	-	-	-	-	-	0		122.979	131.599	133.508	123.496	120.125	123.415	0.377014	7.54776	8.34616e-11
392	CdcalHa5_g392.t1	BHE89400.1	hypothetical protein	CMO203C	-	-	-	-	-	0		32.9967	37.9191	38.9878	34.6412	36.6306	38.7698	0.29258	6.18712	0.000568424
393	CdcalHa5_g393.t1	BHE89401.1	similar to retinoblastoma binding protein 2	CMO204C	-	Jumonji	-	-	-	0		45.6304	43.0751	45.2531	48.1924	52.0921	54.5775	0.081377	6.30568	0.287831
394	CdcalHa5_g394.t1	BHE89402.1	Pre-mRNA-processing factor 19	No hits	-	-	-	-	-	0		58.6995	64.2491	62.7336	81.6296	78.7735	74.5456	-0.0397603	6.37314	0.59885
395	CdcalHa5_g395.t1	BHE89403.1	similar to ribosomal RNA processing exonuclease RRP41	CMO206C	-	-	-	-	-	0		110.904	112.144	111.889	188.679	192.371	180.399	-0.44848	6.6533	8.72922e-13
396	CdcalHa5_g396.t1	BHE89404.1	GIN4-like protein kinase	CMO207C	-	-	CAMK_AMPK	-	-	0		134.807	123.59	136.545	119.537	110.467	121.898	0.461828	7.53211	3.51363e-13
397	CdcalHa5_g397.t1	BHE89405.1	2-isopropylmalate synthase	CMO208C	-	-	-	-	-	0		150.961	150.989	141.786	174.285	174.691	173.208	0.0600415	8.18843	0.339621
398	CdcalHa5_g398.t1	BHE89406.1	similar to RNA methyltransferase	CMO215C	-	-	-	-	-	0		76.9253	73.8098	70.797	91.5522	88.5756	97.8872	-0.0346955	7.10037	0.63315
399	CdcalHa5_g399.t1	BHE89407.1	hypothetical protein	No hits	-	-	-	-	-	0		98.503	89.7464	99.0178	90.3455	93.2933	96.4937	0.328179	5.85695	2.95469e-05
400	CdcalHa5_g400.t1	BHE89408.1	magnesium chelatase subunit H	CMO212C	-	-	-	-	-	0		499.342	471.371	468.683	406.205	403.459	456.191	0.480262	10.6904	9.03698e-11
401	CdcalHa5_g401.t1	BHE89409.1	hypothetical protein, conserved	CMO211C	-	-	-	-	-	0		74.6902	81.3899	75.018	105.672	106.711	104.23	-0.157491	5.52289	0.0606072
402	CdcalHa5_g402.t1	BHE89410.1	hypothetical protein, conserved	CMO210C	-	-	-	SP(Sec/SPI)	-	11		42.9447	44.2404	42.4676	44.2522	43.3988	48.7834	0.218244	5.84261	0.00575496
403	CdcalHa5_g403.t1	BHE89411.1	hypothetical protein, conserved	CMO209C	-	-	-	-	-	4		90.515	84.2621	87.6825	141.007	146.946	148.469	-0.440576	6.98158	1.07783e-12
404	CdcalHa5_g404.t1	BHE89412.1	hypothetical protein	CMO221C	-	-	-	-	-	0		43.2298	39.3511	36.1676	189.555	194.191	166.768	-1.91847	6.092	1.08232e-96
405	CdcalHa5_g405.t1	BHE89413.1	similar to UDP-galactose transporter	CMO220C	-	-	-	-	-	8		80.6432	71.9973	65.9502	143.352	158.404	143.423	-0.734342	6.65782	4.3442e-21
406	CdcalHa5_g406.t1	BHE89414.1	shaggy protein kinase	CMO218C	-	-	CMGC_GSK	-	-	0		120.286	116.798	109.484	312.742	324.964	301.866	-1.14417	8.29692	1.13579e-67
407	CdcalHa5_g407.t1	BHE89415.1	insulysin	CMO219C	-	-	-	-	-	0		49.6279	52.6849	48.1627	57.1384	56.4488	57.2057	0.112613	7.26112	0.0619818
408	CdcalHa5_g408.t1	BHE89416.1	hypothetical protein, conserved	CMO222C	-	-	-	-	-	5		58.5103	60.8985	62.8146	101.716	100.975	117.32	-0.518751	6.47385	5.57498e-11
409	CdcalHa5_g409.t1	BHE89417.1	hypothetical protein	CMO223C	-	-	-	-	-	0		37.1028	32.7679	41.2242	59.1947	57.4877	59.2646	-0.366759	5.65426	8.08128e-05
410	CdcalHa5_g410.t1	BHE89418.1	hypothetical protein	CMO225C	-	-	-	-	-	0		212.022	199.332	229.832	149.289	154.803	157.664	0.767936	7.02977	3.18604e-28
411	CdcalHa5_g411.t1	BHE89419.1	60S ribosomal protein L24 homolog	CMT160C	-	-	-	-	-	0		96.9006	118.969	117.784	118.749	112.83	112.367	0.256717	5.85196	0.00598499
412	CdcalHa5_g412.t1	BHE89420.1	chloroplast signal recognition particle component SRP43	CMT161C	-	-	-	-	-	0		266.503	266.474	287.506	121.967	135.922	168.092	1.23564	6.99294	6.93121e-39
413	CdcalHa5_g413.t1	BHE89421.1	APS reductase	CMT162C	-	-	-	-	-	0		483.746	477.709	489.065	316.594	301.483	329.594	0.909221	8.45276	4.05463e-44
414	CdcalHa5_g414.t1	BHE89422.1	hypothetical protein, conserved	CMR411C	-	-	-	-	-	0		160.929	170.405	162.704	158.449	164.153	157.601	0.33633	8.29239	8.85673e-08
415	CdcalHa5_g415.t1	BHE89423.1	similar to translational repressor pumilio	CMR410C	-	-	-	-	-	0		204.5	198.351	206.719	179.149	186.276	211.928	0.372979	9.20062	1.73854e-06
416	CdcalHa5_g416.t1	BHE89424.1	hypothetical protein	CMR409C	-	Others	-	-	-	0		134.952	125.652	131.917	144.322	140.903	133.205	0.204586	7.36976	0.000647678
417	CdcalHa5_g417.t1	BHE89425.1	hypothetical protein	CMT155C	-	-	-	-	-	6		73.4419	88.5803	93.6578	176.81	168.432	159.735	-0.680806	6.39573	7.47835e-15
418	CdcalHa5_g418.t1	BHE89426.1	hypothetical protein, conserved	CMT156C	-	-	-	-	-	0		171.396	169.741	182.103	126.284	129.546	128.539	0.740019	6.50924	8.28938e-29
419	CdcalHa5_g419.t1	BHE89427.1	small GTP-binding protein of Sar1/Arf family	CMT157C	-	-	-	-	-	0		115.86	104.945	109.614	94.1963	90.3948	85.2502	0.59054	5.53484	2.06327e-12
420	CdcalHa5_g420.t1	BHE89428.1	hypothetical protein	CMT158C	-	-	-	-	-	2		118.796	105.348	113.056	107.508	107.086	110.278	0.346779	6.25077	1.58864e-06
421	CdcalHa5_g421.t1	BHE89429.1	40S ribosomal protein S8	CMT159C	-	-	-	-	-	0		600.418	662.455	623.848	685.042	694.136	615.172	0.216249	8.44539	0.00356612
422	CdcalHa5_g422.t1	BHE89430.1	40S ribosomal protein S6	CMT154C	-	-	-	-	-	0		641.978	655.341	660.443	709.128	726.516	671.421	0.189782	8.74637	0.00524402
423	CdcalHa5_g423.t1	BHE89431.1	hypothetical protein	No hits	-	-	-	-	-	2		85.5273	115.817	100.263	132.508	135.566	141.586	-0.144575	5.17431	0.201671
424	CdcalHa5_g424.t1	BHE89432.1	similar to protein N-methyltransferase	CMT147C	-	SET	-	-	-	3		90.8333	103.657	97.556	59.2138	58.5747	76.4594	0.88008	6.83122	2.28892e-20
425	CdcalHa5_g425.t1	BHE89433.1	hypothetical protein	No hits	-	-	-	-	-	1		48.1867	47.7029	44.3912	59.279	54.3256	50.8637	0.0710551	5.60908	0.465882
426	CdcalHa5_g426.t1	BHE89434.1	similar to inorganic polyposphate/ATP-NAD kinase	CMT143C	-	-	-	-	-	0		111.377	107.392	105.865	139.098	131.737	132.435	-0.0171293	7.99282	0.794906
427	CdcalHa5_g427.t1	BHE89435.1	fructose-1,6-biphosphate aldolase	CME145C	-	-	-	-	-	0		970.79	996.811	966.595	949.973	965.452	998.807	0.304933	9.83036	6.13744e-06
428	CdcalHa5_g428.t1	BHE89436.1	Smt3-activating enzyme E1 C subunit	CME143C	-	-	-	-	-	0		126.653	127.916	126.471	147.843	152.999	160.83	0.0170087	7.92814	0.792482
429	CdcalHa5_g429.t1	BHE89437.1	similar to retinoblastoma binding protein 2	CME142C	-	PHD	-	-	-	0		124.265	117.421	116.862	174.795	168.979	168.13	-0.218362	8.10797	0.000240079
430	CdcalHa5_g430.t1	BHE89438.1	similar to GTP-binding protein	CME141C	-	-	-	-	-	0		160.142	161.917	153.451	205.98	207.018	205.364	-0.08392	8.35968	0.201786
431	CdcalHa5_g431.t1	BHE89439.1	similar to spindle checkpoint protein Xmad1	CME139C	-	-	-	-	-	0		67.7994	60.9631	62.8794	225.105	260.174	225.189	-1.59729	6.53493	1.13843e-86
432	CdcalHa5_g432.t1	BHE89440.1	hypothetical protein	No hits	-	-	-	-	-	0		79.9066	68.8206	75.0822	258.774	253.081	242.899	-1.45883	7.17151	2.6924e-112
433	CdcalHa5_g433.t1	BHE89441.1	dTDP-glucose 4,6-dehydratase	CME136C	-	-	-	-	-	0		87.2709	79.3198	79.7439	96.3716	94.8807	84.2064	0.136184	6.32654	0.0950093
434	CdcalHa5_g434.t1	BHE89442.1	hypothetical protein	CME133C	-	-	-	-	-	1		28.8881	23.6577	26.3844	83.3222	88.6326	67.2319	-1.30317	5.48531	4.1674e-27
435	CdcalHa5_g435.t1	BHE89443.1	hypothetical protein	CME134C	MYB-related	-	-	-	-	0		80.8418	74.8171	67.7697	84.4157	80.149	67.7122	0.242811	5.73702	0.0173946
436	CdcalHa5_g436.t1	BHE89444.1	probable purple acid phosphatase	CME135C	-	-	-	SP(Sec/SPI)	-	0		0	0.461859	0.0904966	0.75911	1.53796	1.153	-2.27623	0.277917	3.43174e-05
437	CdcalHa5_g437.t1	BHE89445.1	porphobilinogen deaminase	CME132C	-	-	-	-	-	0		280.127	284.589	305.434	232.51	242.746	253.627	0.550269	8.13902	1.5268e-17
438	CdcalHa5_g438.t1	BHE89446.1	hypothetical protein	CME130C	-	-	-	-	-	0		143.815	156.896	163.181	144.475	139.279	145.205	0.409889	7.27312	2.72583e-10
439	CdcalHa5_g439.t1	BHE89447.1	20S core proteasome subunit alpha 6	CME128C	-	-	-	-	-	0		97.5114	94.3287	88.923	153.893	152.648	153.87	-0.419706	6.3817	5.09761e-10
440	CdcalHa5_g440.t1	BHE89448.1	similar to fructose 1,6-bisphosphatase	CME127C	-	-	-	-	-	0		79.3867	85.1361	88.4984	124.507	133.097	133.155	-0.33193	6.67433	1.59714e-06
441	CdcalHa5_g441.t1	BHE89449.1	similar to epidermal growth factor receptor substrate 15	CME126C	-	-	-	-	-	0		123.78	127.275	127.044	135.246	129.882	132.057	0.225199	7.95584	0.000106469
442	CdcalHa5_g442.t1	BHE89450.1	inorganic pyrophosphatase fused with fructose-1,6-bisphosphatase	CMT119C	-	-	-	-	-	0		93.0659	97.0289	92.4035	73.7651	68.8553	79.5278	0.640785	7.29235	8.30153e-24
443	CdcalHa5_g443.t1	BHE89451.1	ABC transporter, LktB-related	CMT120C	-	-	-	-	-	6		66.4833	62.5265	64.6579	97.7542	98.7638	99.6017	-0.318011	7.87392	2.89031e-08
444	CdcalHa5_g444.t1	BHE89452.1	similar to sphingosine kinase	CMT121C	-	-	-	-	-	0		156.071	148.714	167.538	89.0499	90.2075	113.181	0.983386	7.06253	1.05922e-28
445	CdcalHa5_g445.t1	BHE89453.1	hypothetical protein	CMT124C	-	-	-	-	-	0		51.7006	48.0882	43.3889	53.0235	50.835	58.1395	0.111419	5.47869	0.249863
446	CdcalHa5_g446.t1	BHE89454.1	ribonuclease P protein subunit p14 isoform X2	CMX210C	-	-	-	-	-	0		53.4993	48.2961	42.8584	67.7929	76.0735	77.758	-0.332223	4.48932	0.0054466
447	CdcalHa5_g447.t1	BHE89455.1	ATP-dependent Hsl protease ATP-binding subunit HslU, heat shock protein HslU	CMT122C	-	-	-	-	-	0		190.092	182.427	188.969	207.663	199.745	215.772	0.144533	8.14224	0.018971
448	CdcalHa5_g448.t1	BHE89456.1	hypothetical protein	CMT126C	-	-	-	-	-	0		122.488	129.346	127.22	112.69	119.17	115.566	0.420341	6.51725	1.25553e-10
449	CdcalHa5_g449.t1	BHE89457.1	hypothetical protein	CMT127C	-	-	-	-	-	0		80.4122	75.1795	78.0738	91.4687	78.6508	91.5932	0.132204	7.3755	0.0625009
450	CdcalHa5_g450.t1	BHE89458.1	hypothetical protein	CMT128C	-	-	-	-	-	7		25.8486	25.7539	21.4274	69.5862	68.1138	50.8315	-1.07018	5.40562	1.65921e-16
451	CdcalHa5_g451.t1	BHE89459.1	GTP-binding protein of Nug1 family	CMT130C	-	-	-	-	-	0		90.7957	95.6609	92.5523	142.968	137.536	139.39	-0.293036	7.5353	9.23336e-08
452	CdcalHa5_g452.t1	BHE89460.1	probable RNA helicase with DEAD box	CMT131C	-	-	-	-	-	0		58.9663	63.5549	57.396	72.1481	71.4767	76.3018	0.00438633	6.92427	0.953785
453	CdcalHa5_g453.t1	BHE89461.1	hypothetical protein, conserved	CMT137C	-	-	-	-	-	4		549.291	629.755	577.861	685.769	709.487	650.315	0.0763727	8.63337	0.327492
454	CdcalHa5_g454.t1	BHE89462.1	MYB-related protein	CMT134C	MYB	-	-	-	-	0		53.3049	52.8845	48.9565	155.732	158.752	152.472	-1.29503	7.86052	3.83619e-109
455	CdcalHa5_g455.t1	BHE89463.1	hypothetical protein	CMT138C	-	-	-	-	-	0		9.42318	10.3939	10.7133	125.711	124.584	130.19	-3.33944	6.27784	0
456	CdcalHa5_g456.t1	BHE89464.1	hypothetical protein	CMT140C	-	-	-	-	-	11		66.8782	65.1068	66.1457	79.8533	78.656	75.9835	0.053278	7.5174	0.365633
457	CdcalHa5_g457.t1	BHE89465.1	hypothetical protein	CMT135C	-	-	-	-	-	0		108.827	109.257	97.739	165.414	174.574	190.819	-0.458271	6.58415	1.60087e-09
458	CdcalHa5_g458.t1	BHE89466.1	probable histone acetyltransferase GCN5	CMM151C	-	GNAT	-	-	-	0		103.033	99.0714	98.5261	140.651	137.607	136.247	-0.167801	7.14493	0.00404528
459	CdcalHa5_g459.t1	BHE89467.1	cob(I)yrinic acid a,c-diamide adenosyltransferase	No hits	-	-	-	-	-	0		106.924	100.819	113.681	115.849	114.81	127.031	0.138718	5.93127	0.0990776
460	CdcalHa5_g460.t1	BHE89468.1	polo-like protein kinase	CME146C	-	-	CAMK_CAMKL-CHK1	-	-	0		96.0387	102.853	105.819	195.269	192.268	200.251	-0.651637	8.1542	6.6746e-26
461	CdcalHa5_g461.t1	BHE89469.1	chloroplast peptide chain release factor RF-2	CME148C	-	-	-	-	-	0		65.3461	67.5281	60.8112	77.9051	80.5789	77.6815	0.00825676	6.55163	0.916904
462	CdcalHa5_g462.t1	BHE89470.1	unknown transcriptional regulator	CMP037C	-	-	-	-	-	0		325.465	273.659	286.021	412.913	435.162	546.54	-0.362106	8.49737	0.000491845
463	CdcalHa5_g463.t1	BHE89471.1	hypothetical protein	CME150C	-	-	-	-	-	0		226.566	230.122	235.624	146.293	151.797	170.51	0.854608	7.08597	3.98457e-37
464	CdcalHa5_g464.t1	BHE89472.1	GTP-binding protein of Nug1 family	CME151C	-	-	-	-	-	0		71.7611	68.9632	68.2141	102.646	102.875	109.025	-0.297727	6.3814	1.65666e-05
465	CdcalHa5_g465.t1	BHE89473.1	phosphatidylinositol-4-phosphate 5-kinase	CME153C	-	-	-	-	-	0		55.5238	54.8592	52.2913	93.0457	86.2643	91.6779	-0.440744	7.14161	2.10656e-13
466	CdcalHa5_g466.t1	BHE89474.1	hypothetical protein	CME154C	-	-	-	-	-	0		49.0338	51.9968	48.2364	77.7907	78.5284	74.6677	-0.33241	5.13668	0.000257102
467	CdcalHa5_g467.t1	BHE89475.1	similar to splicing factor RSp31	CMO009C	-	-	-	-	-	0		535.273	535.548	530.547	218.271	208.072	211.516	1.62395	8.41024	8.04972e-147
468	CdcalHa5_g468.t1	BHE89476.1	ribonuclease P protein subunit POP5	CMO008C	-	-	-	-	-	0		47.8348	43.4158	47.8846	90.079	74.0031	81.3455	-0.517875	4.90294	1.31779e-06
469	CdcalHa5_g469.t1	BHE89477.1	Mn superoxide dismutase:	CMT028C	-	-	-	-	-	0		234.329	236.297	265.738	238.265	233.25	236.387	0.353573	7.59381	7.96575e-08
470	CdcalHa5_g470.t1	BHE89478.1	hypothetical protein	CMO007C	-	-	-	-	-	1		158.458	151.347	148.127	255.118	233.043	250.132	-0.393656	7.38338	2.92329e-11
471	CdcalHa5_g471.t1	BHE89479.1	hypothetical protein	CMO006C	-	-	-	-	-	3		55.9749	52.2746	55.5769	117.787	115.57	104.361	-0.744482	5.49648	4.24992e-17
472	CdcalHa5_g472.t1	BHE89480.1	hypothetical protein, conserved	CMO005C	-	-	-	-	-	0		343.614	319.953	318.655	1600.61	1560.07	1556.06	-1.96863	10.2622	1.98933e-180
473	CdcalHa5_g473.t1	BHE89481.1	mannose-1-phosphate guanylyltransferase	CMO003C	-	-	-	-	-	0		91.2188	91.2055	89.4669	154.183	158.701	146.42	-0.460291	7.05811	2.855e-14
474	CdcalHa5_g474.t1	BHE89482.1	hypothetical protein	No hits	-	-	-	SP(Sec/SPI)	-	0		1.358	3.4483	3.17957	0.476269	1.31337	1.51914	1.49323	0.533547	0.000331976
475	CdcalHa5_g475.t1	BHE89483.1	probable exodeoxyribonuclease V, alpha subunit	CMT025C	-	-	-	-	-	0		51.7592	61.4189	55.8858	44.1853	43.1662	55.3571	0.537482	6.90439	1.72073e-08
476	CdcalHa5_g476.t1	BHE89484.1	chloroplast ADP,ATP carrier protein	CMI040C	-	-	-	-	-	12		733.431	770.581	720.14	1223.74	1237.82	1106.05	-0.386368	10.696	1.07458e-07
477	CdcalHa5_g477.t1	BHE89485.1	hypothetical protein	No hits	-	-	-	-	-	0		1339.44	1329.08	1350.79	677.503	643.549	629.293	1.33981	8.41662	1.9477e-96
478	CdcalHa5_g478.t1	BHE89486.1	similar to AKIN beta2	CMT021C	-	-	-	-	-	0		55.142	58.4414	61.063	45.3055	41.4738	44.8199	0.706794	5.56914	5.91921e-17
479	CdcalHa5_g479.t1	BHE89487.1	FkbM family methyltransferase	No hits	-	-	-	-	-	1		10.4556	16.7327	14.4258	252.82	258.782	225.43	-3.83772	6.55755	9.73226e-294
480	CdcalHa5_g480.t1	BHE89488.1	hypothetical protein	CMF014C	-	-	-	-	-	0		108.281	112.572	119.333	112.448	121.675	132.795	0.184319	7.49163	0.0104022
481	CdcalHa5_g481.t1	BHE89489.1	ubiquitin-activating enzyme E1	CMI034C	-	-	-	-	-	1		121.205	120.841	116.678	199.509	190.669	165.8	-0.33608	8.70741	1.62149e-05
482	CdcalHa5_g482.t1	BHE89490.1	hypothetical protein, conserved	CMI035C	-	-	-	-	-	0		27.9532	28.7178	28.7334	46.1484	43.7071	52.032	-0.440677	4.58057	9.26303e-05
483	CdcalHa5_g483.t1	BHE89491.1	hypothetical protein	No hits	-	-	-	-	-	1		74.3616	66.185	61.476	84.1537	76.4718	72.6085	0.0905392	5.33817	0.397879
484	CdcalHa5_g484.t1	BHE89492.1	hypothetical protein	CMX060C	-	-	-	-	-	1		138.269	152.96	175.78	112.898	118.203	93.9873	0.827114	4.7229	1.89029e-11
485	CdcalHa5_g485.t1	BHE89493.1	Mg-protoporphyrin O-methyltransferase	CMI038C	-	-	-	-	-	0		199.854	185.385	197.906	155.913	153.906	189.271	0.516506	7.102	1.1434e-10
486	CdcalHa5_g486.t1	BHE89494.1	hypothetical protein	CMI032C	-	-	-	-	-	0		101.854	99.2195	100.079	97.2383	97.2028	96.4937	0.344924	6.19878	3.167e-07
487	CdcalHa5_g487.t1	BHE89495.1	hypothetical protein	CMI030C	-	-	-	-	-	0		44.5628	41.1783	41.7792	69.9321	69.3431	70.5983	-0.424895	6.97562	2.62165e-12
488	CdcalHa5_g488.t1	BHE89496.1	similar to VAMP-associated protein	CMI031C	-	-	-	-	-	1		554.714	520.491	551.558	512.924	513.93	550.175	0.339538	8.61198	5.77616e-07
489	CdcalHa5_g489.t1	BHE89497.1	RNA cytosine methyltransferase	CMT214C	-	-	-	-	-	0		90.5782	97.0567	100.12	115.48	123.992	130.282	-0.0676753	7.22356	0.354425
490	CdcalHa5_g490.t1	BHE89498.1	hypothetical protein	CMT213C	-	-	-	-	-	0		77.7921	69.777	72.2718	82.9674	86.0381	90.7417	0.0516621	7.41961	0.428478
491	CdcalHa5_g491.t1	BHE89499.1	hypothetical protein, conserved	CMT215C	-	-	-	-	-	0		124.939	121.353	121.112	130.243	128.367	128.182	0.221185	7.2873	7.48388e-05
492	CdcalHa5_g492.t1	BHE89500.1	probable iron-sulfur cluster assembly protein IscA	CMT264C	-	-	-	-	-	0		74.0951	78.8282	72.1913	125.739	113.731	110.516	-0.333947	4.83689	0.00108318
493	CdcalHa5_g493.t1	BHE89501.1	similar to Pfam GTP-CDC domain protein	CMT261C	-	-	-	-	-	1		59.0129	62.1884	60.2113	75.4712	80.4648	75.4244	-0.0554964	6.58755	0.431634
494	CdcalHa5_g494.t1	BHE89502.1	U6 snRNA-associated Sm-like protein LSm3	CMT262C	-	-	-	-	-	0		59.7541	61.6916	66.735	90.5323	89.1617	74.1528	-0.125386	4.46327	0.295493
495	CdcalHa5_g495.t1	BHE89503.1	chlorophyll a synthase	CMT220C	-	-	-	-	-	9		331.851	322.703	319.675	365.888	365.605	352.955	0.140765	8.41617	0.0301444
496	CdcalHa5_g496.t1	BHE89504.1	unknown ring-finger protein	CMT222C	-	-	-	-	-	0		177.145	176.195	183.101	395.281	378.74	359.79	-0.78349	8.77044	7.22763e-31
497	CdcalHa5_g497.t1	BHE89505.1	similar to translation initiation factor IF-3	CMT223C	-	-	-	-	-	0		97.5187	96.1361	90.3231	125.136	124.272	124.206	-0.101315	6.34779	0.153608
498	CdcalHa5_g498.t1	BHE89506.1	hypothetical protein	CMF088C	-	-	-	-	-	0		72.9854	67.7092	71.4663	93.8888	86.618	83.772	-0.0181241	6.30734	0.819485
499	CdcalHa5_g499.t1	BHE89507.1	hypothetical protein	CMF087C	-	-	-	-	-	0		160.505	163.222	157.452	399.569	398.739	319.453	-0.918502	7.18616	3.28988e-28
500	CdcalHa5_g500.t1	BHE89508.1	probable ubiquitin-specific protease	CMT224C	-	-	-	-	-	0		57.5665	59.3825	61.9936	63.6582	59.7971	66.1496	0.212352	6.22515	0.00457433
501	CdcalHa5_g501.t1	BHE89509.1	isocitrate dehydrogenase, cytosolic	CMT216C	-	-	-	-	-	0		289.208	284.453	298.234	314.418	303.503	338.189	0.162078	8.55093	0.0216767
502	CdcalHa5_g502.t1	BHE89510.1	Rab geranylgeranyltransferase, beta subunit	CMT217C	-	-	-	-	-	0		40.9324	46.2353	45.0255	72.3193	61.9733	63.702	-0.279829	5.65993	0.00197792
503	CdcalHa5_g503.t1	BHE89511.1	hypothetical protein	CMX211C	-	-	-	-	-	0		73.5059	86.968	75.8614	124.488	134.696	117.331	-0.373824	5.49302	9.1279e-05
504	CdcalHa5_g504.t1	BHE89512.1	cysteine desulfurase IscS, mitochondrial precursor	CMT234C	-	-	-	-	-	0		146.551	161.616	158.438	162.282	159.149	174.193	0.208145	7.62138	0.00131133
505	CdcalHa5_g505.t1	BHE89513.1	hypothetical protein	No hits	-	-	-	-	-	0		43.9372	32.135	35.9168	215.837	203.632	175.738	-2.11634	7.30859	2.13893e-104
506	CdcalHa5_g506.t1	BHE89514.1	protoheme IX farnesyltransferase (Complex IV)	CMT232C	-	-	-	-	-	8		166.249	167.09	172.703	229.438	216.731	210.119	-0.0779794	8.0057	0.220748
507	CdcalHa5_g507.t1	BHE89515.1	hypothetical protein	CMT231C	-	-	-	-	-	1		149.731	138.707	144.931	213.398	219.97	194.614	-0.239278	7.86269	0.000280769
508	CdcalHa5_g508.t1	BHE89516.1	hypothetical protein	No hits	-	-	-	-	-	0		98.8179	105.126	113.603	6.73189	3.53599	7.42259	4.44478	3.50591	1.30998e-110
509	CdcalHa5_g509.t1	BHE89517.1	similar to acylaminoacyl-peptidase	CMT228C	-	-	-	-	-	0		59.1881	53.1508	52.0198	46.3	42.3297	43.6986	0.608486	6.90853	2.95819e-19
510	CdcalHa5_g510.t1	BHE89518.1	carboxyl-terminal processing protease	CMT227C	-	-	-	-	-	0		55.885	58.0434	48.7823	54.3547	52.2525	55.2469	0.301306	6.16003	0.000163617
511	CdcalHa5_g511.t1	BHE89519.1	hypothetical protein	No hits	-	-	-	-	-	0		56.9586	58.0687	61.9174	80.8558	91.436	94.6207	-0.30303	5.13467	0.00264342
512	CdcalHa5_g512.t1	BHE89520.1	hypothetical protein	No hits	-	-	-	-	-	0		83.2913	80.8579	77.4206	114.534	112.188	107.708	-0.173184	6.90261	0.00537373
513	CdcalHa5_g513.t1	BHE89521.1	similar to nascent-polypeptide-associated complex alpha polypeptide	CMT271C	-	-	-	-	-	0		394.423	384.543	379.681	467.45	466.907	421.548	0.0694032	8.05944	0.300097
514	CdcalHa5_g514.t1	BHE89522.1	eukaryotic translation initiation factor eIF-2B beta subunit	CMT272C	-	-	-	-	-	0		77.3902	75.8709	74.2125	56.6437	50.6539	69.4594	0.654987	6.17447	4.55314e-11
515	CdcalHa5_g515.t1	BHE89523.1	hypothetical protein	No hits	-	-	-	-	-	0		74.7394	61.2197	72.3251	204.623	198.195	216.062	-1.27878	5.59297	4.29896e-44
516	CdcalHa5_g516.t1	BHE89524.1	hypothetical protein, conserved	CMT254C	-	GNAT	-	-	-	0		33.2175	34.8112	37.6326	44.5323	43.9692	42.1536	-0.00500661	4.40077	0.964772
517	CdcalHa5_g517.t1	BHE89525.1	hypothetical protein, conserved	CMT255C	-	-	-	-	-	1		45.3958	48.9235	44.3987	27.8112	25.9611	41.9972	0.815079	4.30183	6.42908e-08
518	CdcalHa5_g518.t1	BHE89526.1	pyruvate dehydrogenase E1 alpha subunit, mitochondrial precursor	CMT256C	-	-	-	-	-	0		228.323	223.861	212.249	300.184	272.312	264.135	-0.0359655	8.1176	0.608578
519	CdcalHa5_g519.t1	BHE89527.1	small GTP-binding protein of Ran family	CMT257C	-	-	-	-	-	0		488.537	488.153	492.418	672.791	659.26	579.834	-0.0835926	8.41437	0.270566
520	CdcalHa5_g520.t1	BHE89528.1	hypothetical protein, conserved	CMT246C	-	-	-	-	-	2		116.078	101.61	107.25	128.52	137.81	121.631	0.038897	7.23171	0.608758
521	CdcalHa5_g521.t1	BHE89529.1	vesicle-inducing protein in plastids 1VIPP1	CMT244C	-	-	-	-	-	0		283.671	266.806	278.582	201.466	199.673	214.009	0.724252	7.65355	1.63717e-35
522	CdcalHa5_g522.t1	BHE89530.1	calcium-transporting ATPase, endoplasimc reticulum type	CMT241C	-	-	-	-	-	10		156.223	157.922	144.804	114.716	119.005	121.846	0.662316	8.48095	1.15249e-23
523	CdcalHa5_g523.t1	BHE89531.1	probable MAP kinase kinase (MAP2K)	CMT269C	-	-	STE_STE7 (MAP2K)	-	-	0		35.9997	30.3698	32.6127	3.42649	3.9401	2.42875	3.64232	4.9063	1.41591e-162
524	CdcalHa5_g524.t1	BHE89532.1	hypothetical protein, conserved	CMT268C	-	-	-	-	-	0		45.9018	48.0395	49.4986	64.1773	56.6936	63.1804	-0.0600409	4.66629	0.601426
525	CdcalHa5_g525.t1	BHE89533.1	similar to glycosyl transferase	CMT267C	-	-	-	-	GT2(95-357)	5		19.5172	18.9318	18.9507	8.45551	6.94752	7.96265	1.59632	4.0791	1.1612e-38
526	CdcalHa5_g526.t1	BHE89534.1	MYB-related protein	CMT266C	MYB-related	-	-	-	-	0		202.706	191.937	187.837	18.3921	15.2586	12.4322	3.97677	7.09973	0
527	CdcalHa5_g527.t1	BHE89535.1	Type II DNA topoisomerase VI subunit B	CMT273C	-	-	-	-	-	0		53.2206	51.1075	50.9343	77.2613	77.0301	71.0122	-0.2406	7.09383	0.000116065
528	CdcalHa5_g528.t1	BHE89536.1	similar to alpha/beta hydrolase	CMT274C	-	-	-	-	-	4		38.6361	34.9846	31.55	48.8649	44.8892	43.8178	-0.091513	5.8433	0.324199
529	CdcalHa5_g529.t1	BHE89537.1	similar to palmitoyl-protein thioesterase precursor	CMT239C	-	-	-	-	-	10		69.7744	73.6334	72.9033	95.1001	96.5084	98.6588	-0.129134	6.95203	0.0380293
530	CdcalHa5_g530.t1	BHE89538.1	indole-3-glycerol phosphate synthase	CMT240C	-	-	-	-	-	0		140.352	148.934	140.316	120.129	120.344	109.936	0.592182	6.76518	3.21086e-20
531	CdcalHa5_g531.t1	BHE89539.1	probable carbon catabolite repressor Ccr4p	CMJ074C	-	-	-	-	-	0		112.454	106.994	110.587	180.978	173.211	178.137	-0.394139	7.79158	3.87689e-12
532	CdcalHa5_g532.t1	BHE89540.1	similar to S-M checkpoint control protein Rad4p	CMT249C	-	-	-	-	-	0		87.2502	82.1649	78.3228	138.282	148.815	136.747	-0.480667	7.91225	1.8725e-14
533	CdcalHa5_g533.t1	BHE89541.1	hypothetical protein	CMT247C	-	-	-	-	-	3		91.4752	84.4389	87.8975	149.43	147.783	147.642	-0.458693	8.5236	1.34564e-12
534	CdcalHa5_g534.t1	BHE89542.1	valine--tRNA ligase	CMT275C	-	-	-	-	-	0		229.545	236.827	229.99	581.338	567.783	421.358	-0.877586	9.92268	1.51232e-16
535	CdcalHa5_g535.t1	BHE89543.1	hypothetical protein	CMT277C	-	-	-	-	-	0		118.388	107.903	104.37	142.767	140.038	117.461	0.0205912	7.74829	0.823242
536	CdcalHa5_g536.t1	BHE89544.1	hypothetical protein, conserved	CMT281C	-	-	-	-	-	0		93.4686	92.3035	94.9848	80.7138	85.5199	86.7048	0.443576	7.23325	2.1962e-14
537	CdcalHa5_g537.t1	BHE89545.1	isoleucine--tRNA ligase, cytoplasmic	CMT280C	-	-	-	-	-	1		65.7663	62.7029	58.625	130.419	122.657	123.042	-0.712352	8.16148	3.28e-30
538	CdcalHa5_g538.t1	BHE89546.1	similar to prostatic acid phosphatase precursor	CMT279C	-	-	-	-	-	1		145.607	136.253	129.214	196.28	210.052	193.832	-0.251865	8.01674	0.000108243
539	CdcalHa5_g539.t1	BHE89547.1	tRNA (5-methylaminomethyl-2-thiouridylate)-methyltransferase	CMT278C	-	-	-	-	-	0		74.692	74.178	67.9708	83.0743	80.1992	94.7565	0.0412278	6.95711	0.600988
540	CdcalHa5_g540.t1	BHE89548.1	hypothetical protein, conserved	CMT282C	-	-	-	-	-	8		117.191	123.778	108.415	155.618	149.011	152.197	-0.0913809	7.53007	0.145362
541	CdcalHa5_g541.t1	BHE89549.1	unknown hydrolase	CMT329C	-	-	-	-	-	0		54.2331	55.2937	64.8716	32.0566	38.6433	40.2183	0.941704	5.49961	2.66738e-18
542	CdcalHa5_g542.t1	BHE89550.1	mitochondrial ribosomal protein S2, mitochondrial precursor	CMT330C	-	-	-	-	-	0		53.8288	55.0293	55.0996	51.228	61.8884	62.7377	0.184507	4.91343	0.0789669
543	CdcalHa5_g543.t1	BHE89551.1	hypothetical protein	CMT331C	-	-	-	-	-	0		119.464	113.476	119.25	147.067	152.096	150.744	-0.0590667	7.21544	0.341629
544	CdcalHa5_g544.t1	BHE89552.1	protein CASP	No hits	-	-	-	-	-	1		75.1518	78.1768	72.5325	94.5941	96.0351	100.061	-0.0703595	7.23661	0.263058
545	CdcalHa5_g545.t1	BHE89553.1	hypothetical protein	CMT317C	-	-	-	-	-	0		109.408	116.301	119.597	197.059	204.662	193.216	-0.488172	7.57924	5.34621e-16
546	CdcalHa5_g546.t1	BHE89554.1	chaperonin containing TCP1, subunit 8 (theta)	CMT318C	-	-	-	-	-	0		203.292	213.953	203.698	229.633	234.103	234.807	0.125219	8.38988	0.0557592
547	CdcalHa5_g547.t1	BHE89555.1	probable eukaryotic translation initiation factor eIF-1	CMT321C	-	-	-	-	-	0		422.698	459.034	431.778	575.242	523.791	559.736	-0.0394462	7.17662	0.556598
548	CdcalHa5_g548.t1	BHE89556.1	chaperonin containing TCP1, subunit 2 (beta)	CMT322C	-	-	-	-	-	0		264.751	269.872	264.851	317.706	312.27	297.876	0.0810609	8.61944	0.234896
549	CdcalHa5_g549.t1	BHE89557.1	hypothetical protein, conserved	CML244C	-	-	-	-	-	0		85.777	88.6073	85.5406	113.141	115.718	116.956	-0.117422	7.2168	0.0455361
550	CdcalHa5_g550.t1	BHE89558.1	hypothetical protein	CMT323C	-	-	-	-	-	0		115.298	115.031	109.404	192.165	204.123	186.818	-0.484456	7.38487	1.74358e-16
551	CdcalHa5_g551.t1	BHE89559.1	serine/threonine kinase 11	CMT325C	-	-	CAMK_CAMKL-LKB	-	-	0		53.8081	56.9837	51.4215	61.6197	61.2426	68.1929	0.0563716	6.60093	0.452418
552	CdcalHa5_g552.t1	BHE89560.1	serine/threonine kinase KIN82	CMT328C	-	-	AGC_RSK-2	-	-	0		385.572	383.641	374.302	389.077	356.617	388.345	0.307419	8.8529	5.96311e-06
553	CdcalHa5_g553.t1	BHE89561.1	apospory-associated protein C	CMT316C	-	-	-	-	-	0		388.724	355.295	399.358	308.849	321.426	354.287	0.510199	8.51044	2.66524e-11
554	CdcalHa5_g554.t1	BHE89562.1	probable oligoribonuclease, mitochondrial precursor	CMT315C	-	-	-	-	-	0		142.435	130.33	140.095	149.003	147.593	152.647	0.171918	6.23909	0.0171649
555	CdcalHa5_g555.t1	BHE89563.1	phosphomannomutase	CMT314C	-	-	-	-	-	0		42.5203	47.1425	41.3745	67.7978	60.8665	59.4981	-0.219656	5.11116	0.0252019
556	CdcalHa5_g556.t1	BHE89564.1	argininosuccinate synthase	CMT305C	-	-	-	-	-	0		358.031	365.232	355.928	374.035	374.249	379.554	0.231571	8.6995	0.000296202
557	CdcalHa5_g557.t1	BHE89565.1	hypothetical protein, conserved	CMT308C	-	-	-	-	-	1		68.3271	70.6103	62.1757	82.4345	84.9616	90.6742	-0.0672744	7.21527	0.345394
558	CdcalHa5_g558.t1	BHE89566.1	zinc finger protein	CMT309C	-	-	-	-	-	0		87.5747	82.5348	80.4303	156.909	153.395	150.57	-0.584275	7.08896	1.0354e-22
559	CdcalHa5_g559.t1	BHE89567.1	hypothetical protein	CMT311C	-	-	-	-	-	0		16.5645	18.0263	15.8597	33.6115	34.2634	33.6483	-0.713422	5.50692	1.1783e-17
560	CdcalHa5_g560.t1	BHE89568.1	membrane-associated calcium-independent phospholipase A2	CMT312C	-	-	-	-	-	1		22.4382	24.0651	21.9617	30.9615	27.1385	30.9301	-0.0818127	5.34782	0.401653
561	CdcalHa5_g561.t1	BHE89569.1	O-acetylserine (thiol)-lyase 1	CMT313C	-	-	-	-	-	0		557.922	570.551	574.16	369.307	380.675	426.765	0.827419	8.94655	1.79275e-29
562	CdcalHa5_g562.t1	BHE89570.1	hypothetical protein, conserved	CMT304C	-	-	-	-	-	0		132.733	135.933	125.353	127.51	126.152	132.577	0.322587	7.21531	3.39585e-08
563	CdcalHa5_g563.t1	BHE89571.1	hypothetical protein	No hits	-	-	-	-	-	0		34.6826	41.7447	39.4809	41.7948	46.3021	42.7078	0.122262	4.87222	0.268675
564	CdcalHa5_g564.t1	BHE89572.1	hypothetical protein	CMT302C	-	-	-	-	-	0		33.2711	40.1598	32.8967	41.6285	48.8253	46.9429	-0.0783346	5.27834	0.501476
565	CdcalHa5_g565.t1	BHE89573.1	similar to origin recognition complex subunit 4	CMT300C	-	-	-	-	-	0		28.3274	30.4841	35.243	63.4063	72.805	73.8996	-0.864285	6.03105	7.79148e-20
566	CdcalHa5_g566.t1	BHE89574.1	large fused protein of putative glutamine amidotransferase and glutamate carboxypeptidase	CMT298C	-	-	-	-	-	0		42.6095	40.7799	41.9357	102.465	103.403	99.7059	-0.990441	7.97005	3.30723e-66
567	CdcalHa5_g567.t1	BHE89575.1	ribosomal protein S6 kinase RSK-1	CMT297C	-	-	AGC_RSK-2	-	-	0		43.8434	49.0082	47.9291	88.5239	90.9018	75.6972	-0.558474	6.59575	1.17434e-11
568	CdcalHa5_g568.t1	BHE89576.1	hypothetical protein	CMX216C	-	-	-	-	-	3		622.712	554.904	611.594	10.9238	8.60674	12.6703	6.08033	7.62991	0
569	CdcalHa5_g569.t1	BHE89577.1	ribose-phosphate pyrophosphokinase	CMT292C	-	-	-	-	-	0		267.306	246.742	249.11	274.851	285.986	247.163	0.213225	8.1776	0.00244196
570	CdcalHa5_g570.t1	BHE89578.1	hypothetical protein, conserved	CMT291C	-	-	-	-	-	0		78.7681	77.1967	75.9477	84.1461	80.0181	94.7818	0.133168	6.59587	0.0803569
571	CdcalHa5_g571.t1	BHE89579.1	similar to TFIIH subunit SSL1	CMT290C	-	-	-	-	-	0		66.6112	71.554	73.8388	76.8627	82.3987	74.7297	0.154683	6.52853	0.0384226
572	CdcalHa5_g572.t1	BHE89580.1	hypothetical protein	CMX215C	-	-	-	-	-	0		135.573	143.023	137.244	104.053	104.604	121.947	0.621774	6.3616	6.46841e-16
573	CdcalHa5_g573.t1	BHE89581.1	PGR5	CMT289C	-	-	-	-	-	0		210.009	208.653	219.61	264.819	258.854	242.261	0.0358108	6.40502	0.66361
574	CdcalHa5_g574.t1	BHE89582.1	hypothetical protein, conserved	CMT288C	-	-	-	-	-	2		593.157	597.013	611.05	371.161	367.865	402.436	0.952961	8.92662	2.54418e-44
575	CdcalHa5_g575.t1	BHE89583.1	hypothetical protein	CMT259C	-	-	-	-	-	0		81.6569	79.4717	80.2551	114.06	114.305	121.271	-0.240769	7.47989	2.32488e-05
576	CdcalHa5_g576.t1	BHE89584.1	hypothetical protein, conserved	CMT286C	-	MED6	-	-	-	0		122.119	110.56	113.239	139.63	159.338	154.034	-0.0997034	5.92862	0.261048
577	CdcalHa5_g577.t1	BHE89585.1	phosphoglucomutase	CMT285C	-	-	-	-	-	0		172.33	160.717	151.553	190.744	179.383	187.348	0.0925965	8.04966	0.163759
578	CdcalHa5_g578.t1	BHE89586.1	hypothetical protein	CMT643C	-	-	-	-	-	0		73.1232	84.374	79.0498	54.8168	55.3129	62.4861	0.74687	6.01573	3.09261e-19
579	CdcalHa5_g579.t1	BHE89587.1	hypothetical protein	CMT336C	-	-	-	-	-	0		58.2056	55.6977	56.4353	80.7978	77.9274	80.1417	-0.192544	7.2686	0.000770519
580	CdcalHa5_g580.t1	BHE89588.1	hypothetical protein	CMT338C	-	-	-	-	-	1		62.7552	61.3928	63.9464	84.3839	88.7964	84.5244	-0.159182	7.28222	0.00738687
581	CdcalHa5_g581.t1	BHE89589.1	hypothetical protein	No hits	-	-	-	-	-	0		37.7683	32.2828	35.0778	36.9812	38.5478	36.9585	0.194169	4.57561	0.078974
582	CdcalHa5_g582.t1	BHE89590.1	hypothetical protein	CMT340C	-	-	-	-	-	0		355.335	353.041	382.876	309.918	330.233	343.407	0.44275	6.80913	4.53936e-11
583	CdcalHa5_g583.t1	BHE89591.1	similar to RNA binding protein	CMT341C	-	-	-	-	-	0		71.1974	71.4764	70.7767	106.062	105.839	112.065	-0.308454	6.21333	1.02573e-05
584	CdcalHa5_g584.t1	BHE89592.1	hypothetical protein	CMT342C	-	-	-	-	-	0		110.461	112.345	114.855	85.6525	89.0015	91.3977	0.636979	6.62178	3.25226e-24
585	CdcalHa5_g585.t1	BHE89593.1	unknown methyl transferase	CMT343C	-	-	-	-	-	0		76.3187	69.6091	79.7316	112.417	109.554	117.003	-0.292445	6.11049	0.00019538
586	CdcalHa5_g586.t1	BHE89594.1	eukaryotic translation initiation factor eIF-2B epsilon subunit	CMR397C	-	-	-	-	-	0		65.7853	69.0005	62.8716	65.387	61.5317	66.4276	0.326902	7.00399	2.93398e-07
587	CdcalHa5_g587.t1	BHE89595.1	hypothetical protein	No hits	-	-	-	-	-	0		217.004	194.871	188.231	14.7006	13.0302	16.6069	4.04021	5.17124	1.22536e-228
588	CdcalHa5_g588.t1	BHE89596.1	hypothetical protein, conserved	CMT344C	-	-	-	-	-	0		67.4414	66.1121	60.6762	62.1975	59.4959	57.8714	0.410245	5.7442	1.82656e-07
589	CdcalHa5_g589.t1	BHE89597.1	hypothetical protein	CMT347C	-	-	-	SP(Sec/SPI)	-	1	SEC	124.732	114.526	110.398	0.0480189	0.0378336	0.136146	10.7354	7.62255	0
590	CdcalHa5_g590.t1	BHE89598.1	hypothetical protein	CMX218C	-	-	-	-	-	1		232.399	223.911	233.863	202.889	200.141	195.156	0.503034	6.63107	5.34761e-16
591	CdcalHa5_g591.t1	BHE89599.1	DNA polymerase delta, subunit D	CMT350C	-	-	-	-	-	0		19.8459	27.202	29.2123	131.425	150.968	134.293	-2.14538	5.30706	2.78531e-74
592	CdcalHa5_g592.t1	BHE89600.1	eukaryotic translation initiation factor eIF-6	CMT351C	-	-	-	-	-	0		133.619	141.903	152.514	174.092	179.81	184.185	-0.0344677	6.68569	0.659616
593	CdcalHa5_g593.t1	BHE89601.1	unknown snf2 family helicase	CMT353C	-	SNF2	-	-	-	0		68.0266	68.0847	69.3684	85.3202	81.3336	85.1563	0.00233541	8.46383	0.97876
594	CdcalHa5_g594.t1	BHE89602.1	probable GTPase activating protein	CMT354C	-	-	-	-	-	0		92.3801	84.1746	89.868	152.167	148.534	157.005	-0.48659	7.15893	1.77679e-15
595	CdcalHa5_g595.t1	BHE89603.1	similar to N-terminal acetyltransferase complex ARD1 subunit	CMT358C	-	GNAT	-	-	-	0		53.2913	55.9349	61.1224	88.6511	79.9959	87.5425	-0.289084	5.39803	0.001777
596	CdcalHa5_g596.t1	BHE89604.1	similar to splicing factor 3b subunit 2, 145kD	CMT357C	-	-	-	-	-	0		17.7942	22.0665	22.3452	26.7768	26.5859	27.0038	-0.0680631	4.0523	0.636988
597	CdcalHa5_g597.t1	BHE89605.1	dynein light chain	CMT356C	-	-	-	-	-	0		77.0164	82.2745	78.9814	124.465	126.667	138.308	-0.417233	4.60712	0.000103605
598	CdcalHa5_g598.t1	BHE89606.1	hypothetical protein	CMT359C	-	-	-	-	-	0		79.2464	72.9679	76.2099	122.564	129.413	140.96	-0.49056	7.13828	1.1323e-12
599	CdcalHa5_g599.t1	BHE89607.1	mitochondrial phosphate carrier protein	CMT361C	-	-	-	-	-	0		435.615	436.45	432.233	345.636	347.625	352.17	0.614249	8.70801	1.34664e-22
600	CdcalHa5_g600.t1	BHE89608.1	sedoheptulose-1,7-bisphosphatase	CMT362C	-	-	-	-	-	0		64.4788	54.03	59.1606	72.42	62.404	66.8403	0.114224	5.80502	0.230852
601	CdcalHa5_g601.t1	BHE89609.1	similar to glycogenin-interacting protein	CMT363C	-	Others	-	-	-	0		51.5528	60.6447	55.5338	17.8675	14.5086	14.4741	2.14726	5.92156	3.91612e-109
602	CdcalHa5_g602.t1	BHE89610.1	hypothetical protein	CMT366C	-	-	-	-	-	0	BAR	91.531	85.0567	81.3013	200.461	175.915	182.251	-0.818815	6.74097	1.61099e-30
603	CdcalHa5_g603.t1	BHE89611.1	protein PBDC1	No hits	-	-	-	-	-	0		109.653	97.5238	108.356	137.742	116.82	107.895	0.103556	5.27072	0.384225
604	CdcalHa5_g604.t1	BHE89612.1	ankyrin-repeat protein	CMT367C	-	-	-	-	-	0		39.3708	43.2355	34.3245	68.553	70.3308	67.4077	-0.524403	4.7937	6.93027e-07
605	CdcalHa5_g605.t1	BHE89613.1	similar to oxygen-evolving complex component psbP	CMT368C	-	-	-	-	-	0		87.9949	75.4075	88.3512	49.5578	49.1625	64.0275	0.917183	5.54475	7.45327e-16
606	CdcalHa5_g606.t1	BHE89614.1	similar to O-demethylpuromycin-O-methyltransferase	CMT369C	-	-	-	-	-	0		151.44	154.155	161.164	175.282	169.313	160.843	0.18295	7.58786	0.00309388
607	CdcalHa5_g607.t1	BHE89615.1	small GTP-binding protein of Ras family	CMT371C	-	-	-	-	-	0		54.3005	52.7913	57.616	128.597	133.768	104.03	-0.854281	6.01669	1.7815e-17
608	CdcalHa5_g608.t1	BHE89616.1	hypothetical protein	No hits	-	-	-	-	-	0		57.2535	60.8193	60.9908	96.2554	82.1447	94.951	-0.311578	5.74082	0.000388034
609	CdcalHa5_g609.t1	BHE89617.1	GTP binding protein HflX	CMT373C	-	-	-	-	-	0		125.931	137.038	133.716	137.027	135.354	136.974	0.250808	7.7737	2.20113e-05
610	CdcalHa5_g610.t1	BHE89618.1	zinc-finger protein	CMT374C	-	-	-	-	-	0		110.158	109.345	117.333	185.38	192.212	198.712	-0.479667	8.16163	1.60932e-14
611	CdcalHa5_g611.t1	BHE89619.1	hypothetical protein, conserved	CMT375C	-	-	-	-	-	0		270.421	254.163	261.23	302.442	295.183	299.217	0.104568	8.32841	0.112676
612	CdcalHa5_g612.t1	BHE89620.1	exosome complex exonuclease Rrp4	CMT376C	-	-	-	-	-	0		94.1771	108.028	110.624	137.536	128.861	148.469	-0.110773	6.56779	0.193459
613	CdcalHa5_g613.t1	BHE89621.1	hypothetical protein	CMT377C	-	-	-	-	-	1		165.674	164.737	161.094	175.208	172.009	184.983	0.179718	8.16066	0.00280453
614	CdcalHa5_g614.t1	BHE89622.1	mitochondrial ribosomal protein L11 precursor	CMT378C	-	-	-	-	-	0		189.105	212.164	198.182	357.538	361.849	286.565	-0.448007	6.72735	7.40181e-07
615	CdcalHa5_g615.t1	BHE89623.1	20S core proteasome subunit alpha 4	CMT379C	-	-	-	-	-	0		262.677	256.579	262.55	312.459	310.879	302.806	0.0515197	7.62406	0.387284
616	CdcalHa5_g616.t1	BHE89624.1	tRNA (5-methylaminomethyl-2-thiouridylate)-methyltransferase	CMT380C	-	-	-	-	-	0		161.981	160.089	162.167	253.117	245.864	212.77	-0.258122	7.63857	0.000239472
617	CdcalHa5_g617.t1	BHE89625.1	enoyl-[acyl-carrier-protein] reductase [NADH]	CMT381C	-	-	-	-	-	0		306.042	301.091	298.976	341.161	331.211	328.774	0.151896	8.12383	0.00911268
618	CdcalHa5_g618.t1	BHE89626.1	hypothetical protein	CMT382C	-	-	-	-	-	0		45.3013	55.7606	63.871	37.5769	38.8	44.7189	0.740014	5.19737	6.16012e-09
619	CdcalHa5_g619.t1	BHE89627.1	hypothetical protein	CMT383C	bZIP	-	-	-	-	0		61.8725	63.0355	63.6777	135.878	121.694	115.901	-0.685535	6.49234	1.04337e-19
620	CdcalHa5_g620.t1	BHE89628.1	adenylate kinase	CMT384C	-	-	-	-	-	0		177.744	168.234	170.543	177.756	174.04	232.37	0.116491	8.38038	0.260459
621	CdcalHa5_g621.t1	BHE89629.1	hypothetical protein, conserved	CMT386C	-	-	-	-	-	0		60.5217	62.049	67.3274	82.0136	77.7513	77.9826	-0.0247831	6.00188	0.765779
622	CdcalHa5_g622.t1	BHE89630.1	hypothetical protein	CMT387C	-	-	-	-	-	0		22.2514	19.3086	25.429	60.9443	59.5825	50.837	-1.05303	4.99263	3.14992e-19
623	CdcalHa5_g623.t1	BHE89631.1	unknown phosphatase CbbY	CMT388C	-	-	-	-	-	0		1030.52	936.652	1029.54	318.757	327.904	508.2	1.66988	9.19725	1.94472e-31
624	CdcalHa5_g624.t1	BHE89632.1	similar to endoplasmic reticulum resident protein	CMI165C	-	-	-	-	GT90(252-379)	0		6.52374	5.72479	7.39854	125.838	128.44	135.415	-4.01196	6.10429	0
625	CdcalHa5_g625.t1	BHE89633.1	cystathionine gamma-lyase	CMT389C	-	-	-	-	-	0		95.9054	94.7061	94.2332	117.555	128.094	119.035	-0.0625393	6.80517	0.356271
626	CdcalHa5_g626.t1	BHE89634.1	hypothetical protein, conserved	CMT390C	-	-	-	-	-	0		46.9315	49.4457	45.8665	53.1994	51.4099	60.3129	0.0779977	5.71207	0.389405
627	CdcalHa5_g627.t1	BHE89635.1	hypothetical protein	CMT391C	-	-	-	-	-	0		46.6962	52.927	42.6578	67.7357	66.7458	64.1442	-0.184381	5.55744	0.0491429
628	CdcalHa5_g628.t1	BHE89636.1	hypothetical protein, conserved	CMT392C	-	-	-	-	-	0		100.026	112.007	98.6851	104.793	97.0628	102.114	0.329085	6.10466	2.3324e-05
629	CdcalHa5_g629.t1	BHE89637.1	hypothetical protein, conserved	CMT393C	-	-	-	-	-	0		38.5082	43.8291	38.2059	38.085	45.9678	33.8877	0.330098	3.89723	0.0192011
630	CdcalHa5_g630.t1	BHE89638.1	similar to Sm-like protein LSm1	CMT394C	-	-	-	-	-	0		92.7154	97.0066	91.1424	125.554	140.11	133.988	-0.217283	5.19116	0.0217052
631	CdcalHa5_g631.t1	BHE89639.1	methionyl aminopeptidase	CMT395C	-	-	-	-	-	0		239.27	243.813	230.524	261.254	266.918	279.428	0.115349	7.88298	0.0543868
632	CdcalHa5_g632.t1	BHE89640.1	hypothetical protein	No hits	-	-	-	-	-	0		62.5267	59.6923	59.7677	256.307	261.33	276.219	-1.83056	8.43456	1.45725e-163
633	CdcalHa5_g633.t1	BHE89641.1	similar to class 2 transcription repressor NC2 alpha subunit	CMT396C	-	-	-	-	-	0		78.9838	69.7415	79.9861	134.336	134.234	126.496	-0.491949	5.97884	6.72313e-10
634	CdcalHa5_g634.t1	BHE89642.1	hypothetical protein, conserved	CMT397C	-	-	-	-	-	0		31.2491	29.1037	28.5129	36.1018	33.0156	38.8412	0.00907254	3.95041	0.956684
635	CdcalHa5_g635.t1	BHE89643.1	hypothetical protein	CMT398C	-	-	-	-	-	2		76.2462	70.9269	69.5641	74.9597	69.7518	72.174	0.294578	6.88122	3.49489e-06
636	CdcalHa5_g636.t1	BHE89644.1	similar to Golgi transport protein SFT2	CMT399C	-	-	-	-	-	4		45.1644	51.7198	48.9075	50.6871	55.7438	54.266	0.153123	4.87055	0.141707
637	CdcalHa5_g637.t1	BHE89645.1	hypothetical protein	CMX042C	-	-	-	SP(Sec/SPI)	-	0		906.153	987.215	926.988	32.4128	26.2673	22.6465	5.43528	7.39636	0
638	CdcalHa5_g638.t1	BHE89646.1	40S ribosomal protein S17	CMT402C	-	-	-	-	-	0		567.86	566.086	590.835	514.12	521.89	511.489	0.452183	7.55636	5.95945e-16
639	CdcalHa5_g639.t1	BHE89647.1	unknown hydrolase	CMT405C	-	-	-	-	-	4		63.2845	62.8579	61.1129	88.0296	98.3549	86.8244	-0.250587	6.9306	0.000259706
640	CdcalHa5_g640.t1	BHE89648.1	hypothetical protein	CMT406C	-	-	-	-	-	0		35.4275	52.4569	43.2775	53.4811	48.9472	62.7975	-0.0373886	3.80598	0.830233
641	CdcalHa5_g641.t1	BHE89649.1	hypothetical protein, conserved	CMT407C	-	-	-	-	-	0		95.3133	104.155	95.8188	138.122	134.526	123.271	-0.124018	6.52763	0.0919018
642	CdcalHa5_g642.t1	BHE89650.1	hypothetical protein	CMT409C	-	-	-	-	-	0		44.3186	45.4747	42.7658	55.5272	52.7121	58.3592	-0.035941	6.05226	0.67404
643	CdcalHa5_g643.t1	BHE89651.1	40S ribosomal protein SA (P40)	CMT410C	-	-	-	-	-	0		478.389	504.541	488.687	572.355	559.561	514.898	0.134	8.62327	0.0601182
644	CdcalHa5_g644.t1	BHE89652.1	isocitrate dehydrogenase (NAD+) subunit 1, mitochondrial	CMT412C	-	-	-	-	-	0		114.763	117.956	106.073	125.214	130.331	125.311	0.125348	7.05516	0.0506077
645	CdcalHa5_g645.t1	BHE89653.1	hypothetical protein	CMT411C	-	-	-	-	-	1		55.4518	54.8674	46.9572	52.8641	51.3346	50.8009	0.315644	5.72571	0.000214642
646	CdcalHa5_g646.t1	BHE89654.1	monodehydroascorbate reductase	CMT414C	-	-	-	-	-	1		429.167	444.408	419.53	302.221	305.572	287.5	0.825899	8.96686	1.0512e-35
647	CdcalHa5_g647.t1	BHE89655.1	similar to psbB mRNA maturation factor Mbb1	CMT415C	-	-	-	-	-	0		82.2947	77.9943	76.473	94.315	90.296	92.7182	0.0668426	7.43204	0.258823
648	CdcalHa5_g648.t1	BHE89656.1	similar to carbonic anhydrase precursor	CMT416C	-	-	-	-	-	0		194.792	184.676	192.252	187.104	190.438	189.806	0.305892	8.06609	1.4557e-07
649	CdcalHa5_g649.t1	BHE89657.1	hypothetical protein	No hits	-	-	-	SP(Sec/SPI)	-	0		4057.71	4098.61	4144.39	3.07068	4.83872	0.725516	10.7892	9.36935	0
650	CdcalHa5_g650.t1	BHE89658.1	similar to bifunctional aspartokinase/homoserine dehydrogenase	CMT418C	-	-	-	-	-	0		37.9362	37.2146	31.1328	1.70804	0.920773	1.01952	5.19455	4.96897	2.71811e-225
651	CdcalHa5_g651.t1	BHE89659.1	mitochondrial ribosome releasing factor RRF	CMT419C	-	-	-	-	-	0		85.3104	92.1288	95.3145	67.7676	60.6422	68.3939	0.768727	5.72636	4.98552e-20
652	CdcalHa5_g652.t1	BHE89660.1	malonyl-CoA:Acyl carrier protein transacylase (MCT)	CMT420C	-	-	-	-	-	0		319.202	305.902	302.403	368.468	355.051	399.536	0.0185223	8.56081	0.812062
653	CdcalHa5_g653.t1	BHE89661.1	hypothetical protein	CMT421C	-	-	-	-	-	1		137.926	133.448	142.354	130.013	119.47	127.002	0.433444	6.06917	3.62904e-09
654	CdcalHa5_g654.t1	BHE89662.1	chloroplast molecular chaperone GrpE	CMT423C	-	-	-	-	-	0		377.894	396.709	373.869	421.366	399.523	389.651	0.220078	8.68163	0.00115264
655	CdcalHa5_g655.t1	BHE89663.1	hypothetical protein	CMT424C	-	-	-	-	-	0		115.024	101.45	97.1371	211.556	210.019	199.166	-0.690591	8.32641	2.40527e-21
656	CdcalHa5_g656.t1	BHE89664.1	similar to Bax inhibitor-1 (suppressor of BAX induced cell death)	CMT426C	-	-	-	-	-	7		496.566	523.438	430.203	940.183	938.196	792.175	-0.585771	8.71942	3.68265e-11
657	CdcalHa5_g657.t1	BHE89665.1	RuvB-like DNA/RNA helicase reptin	CMT427C	-	-	-	-	-	0		138.36	137.315	136.608	164.833	168.697	182.2	-0.0295938	7.67338	0.666135
658	CdcalHa5_g658.t1	BHE89666.1	zinc finger protein	CMT430C	-	-	-	-	-	0		754.54	835.197	805.574	710.237	729.387	739.527	0.43176	8.60009	2.2148e-10
659	CdcalHa5_g659.t1	BHE89667.1	26S proteasome regulatory subunit RPN8	CMT431C	-	-	-	-	-	0		138.381	137.22	141.992	141.242	145.176	152.456	0.221516	6.94715	0.000353368
660	CdcalHa5_g660.t1	BHE89668.1	similar to charged amino acid rich leucine zipper factor-1	CMT432C	-	-	-	-	-	0		116.605	118.011	126.724	181.849	183.418	191.395	-0.327906	8.108	1.79379e-07
661	CdcalHa5_g661.t1	BHE89669.1	transcription factor E2F	CMT433C	E2F-DP	-	-	-	-	0		70.6738	63.6165	60.9612	212.372	199.387	180.013	-1.30448	7.85753	1.32389e-69
662	CdcalHa5_g662.t1	BHE89670.1	mitochondrial F-type ATPase F1 subunit alpha, precursor	CMT434C	-	-	-	-	-	0		792.155	804.362	781.979	872.08	881.922	871.847	0.152508	10.2596	0.022015
663	CdcalHa5_g663.t1	BHE89671.1	2C-methyl-D-erythritol 2,4-cyclodiphosphate synthase	CMT435C	-	-	-	-	-	0		249.612	259.665	250.51	279.747	267.294	269.687	0.192113	7.89248	0.000834501
664	CdcalHa5_g664.t1	BHE89672.1	hypothetical protein	CMT436C	-	-	-	-	-	0		22.1448	22.8055	20.5463	81.1704	78.9635	73.461	-1.53908	8.56353	5.00292e-106
665	CdcalHa5_g665.t1	BHE89673.1	probable histidinol-phosphate aminotransferase	CMT439C	-	-	-	-	-	0		77.1305	78.3275	78.3403	224.248	207.423	207.027	-1.15224	7.46046	5.31642e-87
666	CdcalHa5_g666.t1	BHE89674.1	hypothetical protein	CMT440C	-	-	-	-	-	0		66.9909	61.1864	68.3872	109.604	116.647	103.028	-0.44765	5.28066	2.01027e-06
667	CdcalHa5_g667.t1	BHE89675.1	hypothetical protein, conserved	CMT441C	-	-	-	-	-	0		86.0001	83.3227	82.9917	115.056	123.407	114.406	-0.18957	7.01201	0.00277938
668	CdcalHa5_g668.t1	BHE89676.1	hypothetical protein, conserved	CMT442C	-	-	-	-	-	0		43.2422	43.427	45.6721	122.841	111.335	106.516	-1.06408	6.43326	4.95816e-44
669	CdcalHa5_g669.t1	BHE89677.1	RING zinc finger protein	CMT443C	-	-	-	-	-	0		104.511	89.4279	97.8624	217.58	196.659	185.939	-0.743691	7.2214	2.48197e-23
670	CdcalHa5_g670.t1	BHE89678.1	acetoacetyl-CoA synthetase	CMT445C	-	-	-	-	-	0		39.2626	39.3229	38.5911	46.563	49.1661	48.9709	-0.0115442	6.36101	0.901352
671	CdcalHa5_g671.t1	BHE89679.1	hypothetical protein, conserved	CMT444C	-	-	-	-	-	0		83.3797	80.4732	74.361	101.224	109.142	113.442	-0.149919	8.0364	0.029527
672	CdcalHa5_g672.t1	BHE89680.1	hypothetical protein	CMT447C	-	-	-	-	-	0		828.933	818.71	803.962	1828.83	1795.1	1931.46	-0.885597	8.02497	5.26644e-51
673	CdcalHa5_g673.t1	BHE89681.1	hypothetical protein	No hits	-	-	-	-	-	0		28.2611	32.0434	28.9491	63.524	67.0882	72.49	-0.894125	5.01994	1.25544e-18
674	CdcalHa5_g674.t1	BHE89682.1	similar to nuclear transport factor 2	CMT450C	-	-	-	-	-	0		144.511	187.113	167.823	194.035	173.772	174.503	0.182498	5.88452	0.0750662
675	CdcalHa5_g675.t1	BHE89683.1	RNA polymerase I, II, III common subunit	CMT451C	-	-	-	-	-	0		48.0347	53.811	58.3006	97.7338	105.989	96.1425	-0.605174	4.95286	4.61432e-09
676	CdcalHa5_g676.t1	BHE89684.1	mitochondrial DNA helicase Twinkle	CMT452C	-	-	-	-	-	0		74.5534	68.4758	72.5927	136.934	139.321	140.807	-0.657481	7.6916	6.04967e-30
677	CdcalHa5_g677.t1	BHE89685.1	similar to nucleolar RNA-associated protein NRAP	CMT453C	-	-	-	-	-	0		43.5497	46.0585	40.5967	69.1922	73.203	69.7012	-0.409607	7.19466	6.38758e-11
678	CdcalHa5_g678.t1	BHE89686.1	hypothetical protein, conserved	CMT456C	-	-	-	-	-	1		51.0612	60.772	51.3999	0.171094	0.404409	0.485096	7.41497	4.61904	1.18826e-239
679	CdcalHa5_g679.t1	BHE89687.1	hypothetical protein, conserved	CMT456C	-	-	-	-	-	1		60.316	71.2019	62.4961	0.341187	0.134409	0.120919	8.59613	4.87407	2.90456e-277
680	CdcalHa5_g680.t1	BHE89688.1	hypothetical protein, conserved	CMT456C	-	-	-	-	-	1		126.178	122.455	117.345	26.0273	22.7087	20.4296	2.71206	6.01074	1.14522e-218
681	CdcalHa5_g681.t1	BHE89689.1	similar to RAB geranylgeranyl transferase alpha subunit	CMT460C	-	-	-	-	-	0		64.4719	64.141	63.3582	83.236	78.084	86.3481	-0.0730746	6.14009	0.346727
682	CdcalHa5_g682.t1	BHE89690.1	long-chain-fatty-acid CoA ligase	CMT459C	-	-	-	-	-	3		54.8025	51.7327	59.0061	74.7392	76.1107	87.2608	-0.230704	7.19682	0.00310877
683	CdcalHa5_g683.t1	BHE89691.1	probable retinoblastoma-binding protein 2	CMT461C	-	ARID	-	-	-	0		54.9863	58.5089	57.1167	110.135	101.004	111.913	-0.624791	7.62773	4.37996e-24
684	CdcalHa5_g684.t1	BHE89692.1	similar to dual-specificity phosphatase laforin	CMT465C	-	-	-	-	-	0		12.4338	14.3452	14.1795	96.3863	100.821	100.935	-2.56457	5.77953	2.42364e-177
685	CdcalHa5_g685.t1	BHE89693.1	hypothetical protein, conserved	CMT463C	-	-	-	-	-	0		30.8153	38.9049	32.6204	37.5896	37.2996	42.4769	0.0965493	6.04682	0.341629
686	CdcalHa5_g686.t1	BHE89694.1	bacterial DNA polymerase I	CMT462C	-	-	-	-	-	0		44.1667	44.7383	46.2781	61.5558	63.5405	62.6752	-0.178691	7.42791	0.00160498
687	CdcalHa5_g687.t1	BHE89695.1	similar to transmembrane calcium/manganese transporter Ccc1p	CMT466C	-	-	-	-	-	3		169.013	169.093	167.372	154.339	153.765	141.768	0.465716	7.01332	2.93304e-14
688	CdcalHa5_g688.t1	BHE89696.1	probable GDP-fucose transporter	CMT467C	-	-	-	-	-	10		115.93	103.461	100.364	182.194	182.393	173.882	-0.457913	6.95553	6.6603e-12
689	CdcalHa5_g689.t1	BHE89697.1	probable tyrosyl-DNA phosphodiesterase	CMT469C	-	-	-	-	-	0		40.7706	36.7901	39.4095	62.5736	62.169	60.1139	-0.364757	6.24954	2.81643e-07
690	CdcalHa5_g690.t1	BHE89698.1	hypothetical protein, conserved	CMT470C	-	mTERF	-	-	-	0		91.2728	88.6004	84.6695	86.9822	92.6906	104.065	0.189688	7.01308	0.010564
691	CdcalHa5_g691.t1	BHE89699.1	UDP-glucose dehydrogenase	CMT471C	-	-	-	-	-	0		360.612	352.999	353.52	183.75	188.904	197.021	1.19961	8.42554	1.5892e-78
692	CdcalHa5_g692.t1	BHE89700.1	similar to FKBP-type peptidyl-prolyl cis-trans isomerase	CMT472C	-	-	-	-	-	0		122.958	114.949	108.594	70.5189	64.7547	74.6178	1.01485	5.7977	1.73928e-34
693	CdcalHa5_g693.t1	BHE89701.1	20S core proteasome subunit beta 6	CMT477C	-	-	-	-	-	0		152.229	163.638	171.793	203.868	187.017	191.363	0.0433291	6.91198	0.579049
694	CdcalHa5_g694.t1	BHE89702.1	similar to transcription initiation factor TFIID, subunit TAF7	CMT479C	-	-	-	-	-	0		81.0681	85.4826	80.9689	155.529	158.514	141.706	-0.583022	6.7716	3.21396e-18
695	CdcalHa5_g695.t1	BHE89703.1	hypothetical protein	No hits	-	-	-	-	-	0		28.7877	27.0685	25.0687	22.0959	25.429	26.7484	0.40327	3.98742	0.00149421
696	CdcalHa5_g696.t1	BHE89704.1	hypothetical protein	CMX032C	-	-	-	-	-	0		33.0765	27.6089	24.7707	166.158	165.054	133.979	-2.15077	5.30431	5.52141e-66
697	CdcalHa5_g697.t1	BHE89705.1	similar to beta-tubulin folding cofactor D	CMF046C	-	-	-	-	-	0		30.4834	26.8251	26.8968	88.6223	93.3072	81.5124	-1.35136	7.31505	1.32505e-82
698	CdcalHa5_g698.t1	BHE89706.1	hypothetical protein	No hits	-	-	-	-	-	0		125.88	128.412	123.139	75.1645	75.6624	90.2553	0.935501	6.20681	3.07349e-32
699	CdcalHa5_g699.t1	BHE89707.1	probable mercaptopyruvate sulfurtransferase	CMF047C	-	-	-	-	-	0		69.4019	58.2912	58.792	93.0186	80.0823	79.5878	-0.140862	5.89533	0.144112
700	CdcalHa5_g700.t1	BHE89708.1	similar to E3 ubiquitin protein ligase Itch	CMF048C	-	-	-	-	-	0	BAR (weak similarity)	2252.63	2204.8	2278.45	0	0.382004	0.343666	13.2536	10.1676	0
701	CdcalHa5_g701.t1	BHE89709.1	similar to ribulose-1,5 bisphosphate carboxylase/oxygenase large subunit N-methyltransferase	CMF050C	-	SET	-	-	-	0		103.811	93.2667	99.6389	77.3384	82.9559	90.5951	0.53199	6.67192	5.83061e-13
702	CdcalHa5_g702.t1	BHE89710.1	probable calcium/calmodulin-dependent protein kinase	CMF051C	-	-	CAMK_CDPK	-	-	1		184.139	180.079	173.279	191.272	196.976	181.628	0.211014	7.73865	0.000387732
703	CdcalHa5_g703.t1	BHE89711.1	hypothetical protein	No hits	-	-	-	-	-	0		312.791	280.807	296.377	7.6469	5.57862	6.22324	5.8233	6.40731	0
704	CdcalHa5_g704.t1	BHE89712.1	hypothetical protein, conserved	CMF052C	-	-	-	-	-	2		63.7209	64.5176	59.6692	118.952	118.837	120.228	-0.635523	7.51698	5.79593e-31
705	CdcalHa5_g705.t1	BHE89713.1	similar to hormone-sensitive lipase	CMF053C	-	-	-	-	-	0		41.9857	40.5221	41.8142	61.9714	64.9812	66.9509	-0.3482	7.09569	1.28169e-08
706	CdcalHa5_g706.t1	BHE89714.1	GTP cyclohydrolase I	CMF055C	-	-	-	-	-	0		183.819	175.872	173.567	264.438	262.076	285.722	-0.313914	7.45719	1.43839e-07
707	CdcalHa5_g707.t1	BHE89715.1	NADH dehydrogenase type II	CMF056C	-	-	-	-	-	0		154.635	149.872	149.594	180.274	187.134	180.29	0.0244436	8.08463	0.70424
708	CdcalHa5_g708.t1	BHE89716.1	hypothetical protein, conserved	CMF057C	-	-	-	-	-	0		101.729	106.405	98.7959	126.907	123.252	113.398	0.0539759	6.88122	0.459822
709	CdcalHa5_g709.t1	BHE89717.1	methylmalonyl Co-A mutase-associated GTPase MeaB	No hits	-	-	-	-	-	0		63.0306	60.6767	55.5633	80.1386	71.8313	76.4916	-0.0539733	6.25663	0.505772
710	CdcalHa5_g710.t1	BHE89718.1	probable zinc transporter	CMF058C	-	-	-	-	-	6		105.47	97.6439	112.788	189.688	189.993	179.653	-0.527402	7.19968	2.15285e-15
711	CdcalHa5_g711.t1	BHE89719.1	hypothetical protein, conserved	CMF059C	-	-	-	-	-	0		86.3674	74.1042	68.2913	144.309	137.09	129.37	-0.550171	5.93683	6.98912e-10
712	CdcalHa5_g712.t1	BHE89720.1	actin	CMM237C	-	-	-	-	-	0	actin related: ACT	68.6986	68.8842	66.1334	22.2028	22.9839	19.5285	1.95454	5.40232	1.81521e-107
713	CdcalHa5_g713.t1	BHE89721.1	similar to dishevelled associated activator of morphogenesis	CMF060C	-	-	-	-	-	0	actin related: Formin	82.9036	80.8072	75.5172	0.240292	0.227189	0.306581	8.51829	7.06507	0
714	CdcalHa5_g714.t1	BHE89722.1	hypothetical protein	CMF193C	-	-	-	-	-	0		94.8047	85.7657	87.951	224.589	231.322	223.225	-1.04529	6.21258	2.92564e-49
715	CdcalHa5_g715.t1	BHE89723.1	mitochondrial general import pore subunit Tom40	CMF062C	-	-	-	-	-	0		151.058	172.684	149.548	211.551	202.161	204.688	-0.089336	7.45481	0.186586
716	CdcalHa5_g716.t1	BHE89724.1	hypothetical protein	CMF063C	-	-	-	-	-	2		47.8705	52.2196	54.5829	79.9937	75.0568	77.2165	-0.286021	5.40551	0.00122835
717	CdcalHa5_g717.t1	BHE89725.1	mitochondrial ribosomal protein L3 precursor	CMF065C	-	-	-	-	-	0		121.826	108.428	128.062	130.653	118.541	124.565	0.236396	6.69784	0.00235771
718	CdcalHa5_g718.t1	BHE89726.1	flavin-dependent tRNA:m5U methyltransferase trmFO	CMF066C	-	-	-	-	-	0		191.722	176.579	172.347	242.992	242.431	236.688	-0.122728	8.65761	0.0785602
719	CdcalHa5_g719.t1	BHE89727.1	2-oxoglutarate dehydrogenase, E1 component	CMF068C	-	-	-	-	-	0		109.965	117.234	112.566	151.725	168.318	141.981	-0.147846	8.50253	0.059222
720	CdcalHa5_g720.t1	BHE89728.1	chromosome assembly complex Condensin I, subunit H	CMF069C	-	-	-	-	-	0		57.328	55.799	57.8389	162.6	167.742	188.323	-1.30699	7.83075	1.58903e-81
721	CdcalHa5_g721.t1	BHE89729.1	probable mannosyl-oligosaccharide glucosidase	CMF070C	-	-	-	SP(Sec/SPI)	-	0		56.0666	55.8116	58.1871	49.7403	50.2486	49.8362	0.478374	6.96316	5.5436e-16
722	CdcalHa5_g722.t1	BHE89730.1	glutamate decarboxylase	CMF072C	-	-	-	-	-	0		201.124	210.259	195.008	1072.14	1078	1103.13	-2.1284	9.77364	1.78914e-207
723	CdcalHa5_g723.t1	BHE89731.1	hypothetical protein, conserved	CMF075C	-	-	-	-	-	4		90.1454	82.8701	87.9428	190.149	177.734	190.967	-0.803581	7.03848	6.56773e-37
724	CdcalHa5_g724.t1	BHE89732.1	Sm protein D1	CMF084C	-	-	-	-	-	0		31.2907	32.3024	32.3422	62.5104	59.1015	52.5792	-0.554111	4.02849	1.26904e-05
725	CdcalHa5_g725.t1	BHE89733.1	adaptor-related protein complex 1, gamma subunit	CMF083C	-	-	-	-	-	0		57.4791	49.5892	48.9489	80.8647	85.3617	83.9984	-0.38926	7.32107	7.82934e-09
726	CdcalHa5_g726.t1	BHE89734.1	similar to oxygen regulated protein precursor	CMF082C	-	-	-	SP(Sec/SPI)	-	0		160.27	163.446	155.657	131.713	138.212	132.908	0.545793	8.41774	8.17258e-18
727	CdcalHa5_g727.t1	BHE89735.1	hypothetical protein	CMF081C	-	-	-	-	-	0		46.2098	45.5547	48.5745	98.859	103.215	111.427	-0.866427	6.37079	8.26134e-31
728	CdcalHa5_g728.t1	BHE89736.1	similar to dnaJ protein	CMF076C	-	-	-	SP(Sec/SPI)	-	0		174.57	186.569	176.389	204.692	195.634	180.873	0.186	7.1556	0.00521404
729	CdcalHa5_g729.t1	BHE89737.1	26S proteasome ATP-dependent regulatory subunit	CMF078C	-	-	-	-	-	0		443.878	448.092	429.027	369.784	372.12	419.649	0.479878	8.82009	2.57972e-11
730	CdcalHa5_g730.t1	BHE89738.1	hypothetical protein, conserved	CMF079C	-	-	-	-	-	0		81.5558	71.291	77.1671	102.547	99.6183	105.517	-0.126426	6.36485	0.100895
731	CdcalHa5_g731.t1	BHE89739.1	(2Fe-2S) ferredoxin domain-containing protein	No hits	-	-	-	-	-	0		51.5427	48.9175	52.2465	59.5617	55.9295	70.2917	0.00858934	5.79907	0.930482
732	CdcalHa5_g732.t1	BHE89740.1	hypothetical protein, conserved	CMF080C	-	-	-	-	-	0		78.0814	84.1396	80.8716	80.6767	76.4322	82.9878	0.313625	6.94772	7.63071e-07
733	CdcalHa5_g733.t1	BHE89741.1	probable myo-inositol dehydrogenase	CMF086C	-	-	-	-	-	0		266.715	289.777	283.437	242.548	255.844	250.942	0.459827	8.19559	2.10914e-13
734	CdcalHa5_g734.t1	BHE89742.1	1-deoxyxylulose-5-phosphate synthase	CMF089C	-	-	-	-	-	0		208.194	215.839	207.578	229.023	230.135	223.463	0.183435	8.7782	0.0051628
735	CdcalHa5_g735.t1	BHE89743.1	probable phosphatidylethanolamine methyltransferase	CMF090C	-	-	-	-	-	10		148.715	139.369	137.809	331.802	330.585	311.749	-0.898503	8.80188	1.14427e-40
736	CdcalHa5_g736.t1	BHE89744.1	hypothetical protein	CMF092C	-	-	-	-	-	0		141.697	134.563	138.438	264.553	281.757	296.388	-0.729249	7.97923	1.74492e-30
737	CdcalHa5_g737.t1	BHE89745.1	hypothetical protein, conserved	CMF094C	-	-	-	-	-	7		67.3343	70.9943	64.0205	145.479	134.322	133.999	-0.734	6.32326	4.09155e-24
738	CdcalHa5_g738.t1	BHE89746.1	TATA-box binding protein	CMF095C	-	-	-	-	-	0		162.006	141.293	154.081	273.183	270.759	261.749	-0.521788	7.08705	8.92225e-16
739	CdcalHa5_g739.t1	BHE89747.1	hypothetical protein	CML162C	-	-	-	-	-	0		112.186	113.181	108.913	107.58	101.767	135.059	0.246742	5.6623	0.0215634
740	CdcalHa5_g740.t1	BHE89748.1	hypothetical protein	No hits	-	-	-	-	-	3		82.276	85.2509	90.6452	3.08317	1.30803	2.3535	5.57369	4.84109	1.04825e-267
741	CdcalHa5_g741.t1	BHE89749.1	D-ribulokinase, ribitol kinase	CMF097C	-	-	-	-	-	0		104.76	105.999	99.8195	79.8877	84.0593	105.555	0.496323	7.411	1.54581e-08
742	CdcalHa5_g742.t1	BHE89750.1	similar to glycine cleavage system H protein	CMF098C	-	-	-	-	-	0		873.834	846.033	863.903	660.939	712.39	836.278	0.519651	8.7507	9.14277e-10
743	CdcalHa5_g743.t1	BHE89751.1	casein kinase-related protein	CMF099C	-	-	CK1_CK1-Pl	-	-	0		116.385	125.356	122.812	111.294	112.353	116.525	0.394968	7.89004	2.19113e-11
744	CdcalHa5_g744.t1	BHE89752.1	similar to cell division cycle protein cdc16	CMF102C	-	-	-	-	-	0		43.0824	44.4172	41.0775	58.9627	55.9426	59.8039	-0.147344	6.4143	0.0372742
745	CdcalHa5_g745.t1	BHE89753.1	clathrin heavy chain	CMF103C	-	-	-	-	-	0		188.536	177.976	178.804	156.946	156.694	164.595	0.484265	9.56804	6.57446e-13
746	CdcalHa5_g746.t1	BHE89754.1	similar to Tsi1-interacting protein TSIP1	CMF104C	-	-	-	-	-	0		60.1944	73.2362	70.7886	120.524	128.831	108.555	-0.50787	5.1911	1.57302e-06
747	CdcalHa5_g747.t1	BHE89755.1	similar to MtN3-like protein	CMF105C	-	-	-	-	-	5		109.921	109.468	116.83	324.906	340.777	258.221	-1.16163	8.04924	5.58887e-37
748	CdcalHa5_g748.t1	BHE89756.1	hypothetical protein	CMF107C	-	-	-	-	-	0		62.6801	64.5956	62.3776	76.7042	74.6442	78.6273	0.0168173	6.59189	0.818165
749	CdcalHa5_g749.t1	BHE89757.1	similar to cleavage stimulation factor subunit 2	CMF108C	-	-	-	-	-	0		126.747	118.493	104.661	157.963	181.37	176.249	-0.268809	6.75855	0.000885736
750	CdcalHa5_g750.t1	BHE89758.1	similar to putative vesicle transport protein	CMF111C	-	-	-	-	-	2	SNARE: SEC22	48.9704	50.7717	49.741	74.5073	71.4392	67.8499	-0.215501	5.16748	0.0182212
751	CdcalHa5_g751.t1	BHE89759.1	replication factor C subunit 2	CMF110C	-	-	-	-	-	0		58.2244	56.7119	54.1287	70.8696	77.8749	78.5734	-0.137695	5.85093	0.0982645
752	CdcalHa5_g752.t1	BHE89760.1	hypothetical protein	CMX034C	-	-	-	-	-	3		51.3136	59.7094	49.4138	80.9836	69.2948	62.6489	-0.0999589	4.42496	0.423359
753	CdcalHa5_g753.t1	BHE89761.1	probable calcium/calmodulin-dependent protein kinase kinase	CMF114C	-	-	TKL-Cr-3	-	-	0		55.2226	60.7168	54.6557	71.201	64.8995	73.0253	0.00194156	6.88144	0.989206
754	CdcalHa5_g754.t1	BHE89762.1	hypothetical protein	CMF115C	-	-	-	-	-	0		99.622	92.7088	91.4983	188.709	167.386	156.862	-0.555448	6.60763	1.13317e-12
755	CdcalHa5_g755.t1	BHE89763.1	unknown iron-sulfur protein	CMF116C	-	-	-	-	-	0		78.5983	75.5141	75.0046	70.4321	68.7447	78.2381	0.366416	6.00287	1.86267e-06
756	CdcalHa5_g756.t1	BHE89764.1	phosphoribulokinase	CMF117C	-	-	-	-	-	0		1389.09	1372.31	1400.72	675.679	708.771	814.211	1.2155	10.3312	6.49484e-52
757	CdcalHa5_g757.t1	BHE89765.1	similar to serine/threonine protein kinase AKT	CMF118C	-	-	AGC_RSK-2	-	-	1		84.478	85.1073	90.3769	165.232	168.433	160.6	-0.630467	7.71073	4.21686e-27
758	CdcalHa5_g758.t1	BHE89766.1	hypothetical protein	No hits	-	-	-	-	-	0		33.3577	42.7075	45.6442	87.9703	72.543	69.4625	-0.604344	4.274	6.16142e-06
759	CdcalHa5_g759.t1	BHE89767.1	hypothetical protein, conserved	CMF120C	-	GNAT	-	-	-	1		64.9391	63.7692	63.1928	69.3576	66.5788	75.3895	0.152948	5.87673	0.0544749
760	CdcalHa5_g760.t1	BHE89768.1	hypothetical protein, conserved	CMS224C	-	-	-	-	-	2		88.961	90.0931	94.6861	106.127	102.229	101.356	0.120121	6.35021	0.0983599
761	CdcalHa5_g761.t1	BHE89769.1	NADH dehydrogenase I (Complex I) iron-sulfur protein 23kDa subunit (TYKY)	CMS223C	-	-	-	-	-	0		129.551	137.434	132.705	157.991	162.311	139.983	0.0951322	6.37986	0.247287
762	CdcalHa5_g762.t1	BHE89770.1	similar to nuclear receptor binding factor 1	CMS221C	-	-	-	-	-	0		415.646	465.955	436.481	360.434	389.855	309.977	0.610132	8.47076	1.20473e-12
763	CdcalHa5_g763.t1	BHE89771.1	probable phosphate transporter	CMS220C	-	-	-	-	-	12		73.4076	74.7018	76.0447	143.82	145.054	131.284	-0.609016	7.41595	6.18392e-24
764	CdcalHa5_g764.t1	BHE89772.1	similar to dsRNA-specific ribonuclease	CMS219C	-	-	-	-	-	0		81.5074	86.7435	84.3227	108.075	113.95	119.081	-0.139783	7.39237	0.0248456
765	CdcalHa5_g765.t1	BHE89773.1	similar to mitochondrial distribution and morphology; Mdm38p	CMS218C	-	-	-	-	-	1		62.8271	59.4883	61.0388	81.3353	85.3688	90.2464	-0.195928	6.25455	0.00848263
766	CdcalHa5_g766.t1	BHE89774.1	hypothetical protein, conserved	CMS217C	-	-	-	-	-	0		60.2285	59.7469	54.887	77.1351	70.9316	80.8502	-0.0956038	5.52984	0.308199
767	CdcalHa5_g767.t1	BHE89775.1	similar to CDK7/cyclin H assembly factor MAT1/TFIIH subunit:	CMS215C	-	-	-	-	-	0		45.1405	49.2853	46.4741	113.552	110.171	101.677	-0.9066	5.57913	5.51707e-26
768	CdcalHa5_g768.t1	BHE89776.1	hypothetical protein	No hits	-	-	-	-	-	0		214.323	198.784	224.319	735.551	729.563	722.561	-1.48299	7.56956	2.71769e-133
769	CdcalHa5_g769.t1	BHE89777.1	hypothetical protein	CMS213C	-	-	-	-	-	2		50.6489	53.6091	55.2043	88.2036	66.599	69.0326	-0.1783	4.38492	0.159684
770	CdcalHa5_g770.t1	BHE89778.1	mitochondrial ribosomal protein S17 precursor	CMS212C	-	-	-	-	-	0		103.692	88.2494	87.9862	146.25	133.987	142.422	-0.300832	6.05932	0.000307065
771	CdcalHa5_g771.t1	BHE89779.1	similar to D-aminoacid oxidoreductase, DadA	CMS211C	-	-	-	-	-	1		96.1798	89.2826	94.0382	121.683	110.539	113.083	-0.00770076	6.96155	0.913088
772	CdcalHa5_g772.t1	BHE89780.1	mitochondrial inner membrane insertion complex subunit Tim22	CMS209C	-	-	-	-	-	2		113.582	118.118	109.84	120.632	130.797	134.652	0.113635	6.0164	0.14452
773	CdcalHa5_g773.t1	BHE89781.1	threonine--tRNA ligase, cytoplasmic	CMS208C	-	-	-	-	-	0		103.115	103.022	102.024	114.228	120.988	111.053	0.127154	7.64212	0.0332734
774	CdcalHa5_g774.t1	BHE89782.1	chromosome assembly complex Condensin, core subunit C	CME029C	-	-	-	-	-	0		68.6586	61.2706	61.2705	289.173	291.97	303.742	-1.91608	9.18113	4.35017e-156
775	CdcalHa5_g775.t1	BHE89783.1	protein ecdysoneless	No hits	-	-	-	-	-	0		80.0426	74.8074	79.1382	157.815	159.344	172.432	-0.771645	7.42468	6.41667e-37
776	CdcalHa5_g776.t1	BHE89784.1	unknown RING finger protein	CME030C	-	-	-	-	-	0		105.43	106.644	108.867	230.868	233.982	227.716	-0.813213	6.63521	1.40322e-39
777	CdcalHa5_g777.t1	BHE89785.1	alpha-tubulin	CMT504C	-	-	-	-	-	0		898.22	864.423	893.502	3225.37	3343.57	3371.91	-1.60874	11.1664	2.36818e-128
778	CdcalHa5_g778.t1	BHE89786.1	hypothetical protein	CMT503C	-	-	-	-	-	0		41.611	38.3256	36.3012	67.7712	66.4879	66.4318	-0.494305	6.39126	2.14502e-12
779	CdcalHa5_g779.t1	BHE89787.1	hypothetical protein	CMT502C	-	-	-	-	-	5		47.39	46.2788	50.6002	93.8761	99.7926	95.5458	-0.707976	6.54179	2.32317e-25
780	CdcalHa5_g780.t1	BHE89788.1	probable transcription elongation factor S-II (TFIIS)	CMT501C	-	IWS1	-	-	-	0		108.58	93.0759	95.8104	125.649	122.495	127.24	-0.0418108	7.68316	0.565688
781	CdcalHa5_g781.t1	BHE89789.1	hypothetical protein	CMT500C	-	-	-	-	-	0		255.941	268.874	248.799	383.955	365.062	349.95	-0.210467	8.52254	0.00212616
782	CdcalHa5_g782.t1	BHE89790.1	hypothetical protein, conserved	CMM121C	-	-	-	-	-	0		521.247	510.875	524.987	541.423	585.499	579.907	0.161471	7.93784	0.00710588
783	CdcalHa5_g783.t1	BHE89791.1	similar to 3-oxoacyl-(acyl carrier protein) reductase	CMM122C	-	-	-	-	-	1		518.858	548.254	524.6	2041.44	2052.59	1777.44	-1.5875	9.88448	4.90781e-92
784	CdcalHa5_g784.t1	BHE89792.1	DUF202 domain-containing protein	CMX224C	-	-	-	-	-	3		190.726	192.77	174.281	264.587	262.924	261.033	-0.204847	6.49268	0.002591
785	CdcalHa5_g785.t1	BHE89793.1	hypothetical protein, conserved	CMT499C	-	-	-	-	-	1		31.6401	45.3111	34.9402	73.1004	82.7421	68.1132	-0.700451	4.61756	8.4241e-08
786	CdcalHa5_g786.t1	BHE89794.1	hypothetical protein, conserved	CMT498C	-	-	-	-	-	0		136.868	140.971	141.732	155.864	153.421	146.354	0.178092	7.69345	0.00234024
787	CdcalHa5_g787.t1	BHE89795.1	glucose-6-phosphate isomerase	CMT497C	-	-	-	-	-	0		96.6529	97.0463	89.2882	140.656	133.001	138.667	-0.247858	7.3995	1.94406e-05
788	CdcalHa5_g788.t1	BHE89796.1	similar to 5'-AMP-activated protein kinase, gamma-1 subunit	CMT495C	-	-	-	-	-	0		106.895	102.585	101.089	105.556	108.366	110.777	0.228668	7.08761	0.000110834
789	CdcalHa5_g789.t1	BHE89797.1	similar to pheromone shutdown protein TraB	CMT494C	-	-	-	-	-	0		131.513	131.548	137.73	212.624	210.665	199.364	-0.338164	7.34134	5.01473e-09
790	CdcalHa5_g790.t1	BHE89798.1	mitochondrial division protein FtsZ1-2	CMT493C	-	-	-	-	-	0	Organelle division: ftsZ	69.934	57.381	61.4027	234.074	231.972	230.363	-1.59037	7.72635	4.81566e-125
791	CdcalHa5_g791.t1	BHE89799.1	similar to 3-methyladenine DNA glycosylase alkA	CMT492C	-	-	-	-	-	0		113.207	127.706	113.411	90.0248	85.9339	89.2127	0.714632	6.50179	1.04751e-23
792	CdcalHa5_g792.t1	BHE89800.1	similar to thylakoidal sec-independent protein transporter Tha4	CMT491C	-	-	-	-	-	1		696.158	701.424	747.278	670.778	653.531	689.319	0.386734	8.29667	3.55823e-09
793	CdcalHa5_g793.t1	BHE89801.1	2-methylthioadenine synthetase	CMT489C	-	-	-	-	-	0		307.856	295.411	311.312	296.404	298.329	313.706	0.304778	8.99016	7.56753e-06
794	CdcalHa5_g794.t1	BHE89802.1	glutamine-dependent NAD synthetase	CMT488C	-	-	-	-	-	0		33.0593	34.2381	29.4248	48.4733	42.0797	49.4222	-0.238463	6.20822	0.00602627
795	CdcalHa5_g795.t1	BHE89803.1	similar to DNA cross-link repair protein SNM1	CMT487C	-	-	-	-	-	0		105.133	96.4688	103.323	109.294	118.698	125.81	0.0779245	7.54799	0.257987
796	CdcalHa5_g796.t1	BHE89804.1	similar to ribosome binding factor A	CMT486C	-	-	-	-	-	0		168.497	171.27	172.599	161.257	155.067	151.219	0.430489	6.62235	5.70437e-12
797	CdcalHa5_g797.t1	BHE89805.1	mitochondrial ribosomal protein S7, precursor	CMT485C	-	-	-	-	-	0		73.5506	83.5169	91.6265	131.272	147.48	124.638	-0.398191	5.32894	0.000193383
798	CdcalHa5_g798.t1	BHE89806.1	probable flavin-linked sulfhydryl oxidase ERV1	CMT484C	-	-	-	-	-	1		97.0406	94.0083	100.62	105.99	94.4256	107.522	0.21799	5.95114	0.00769423
799	CdcalHa5_g799.t1	BHE89807.1	hypothetical protein	CMT646C	-	-	-	-	-	0		336.919	336.114	353.634	244.051	221.015	254.034	0.809195	7.4148	1.36748e-37
800	CdcalHa5_g800.t1	BHE89808.1	probable alpha-1,2-mannosidase, endoplasmic reticulum	CMF045C	-	-	-	-	-	1		281.922	270.517	277.085	133.725	137.341	152.139	1.26458	8.50409	3.77696e-73
801	CdcalHa5_g801.t1	BHE89809.1	nucleolar RNA helicase II/Gu	CMF033C	-	-	-	-	-	0		262.103	256.849	238.264	366.911	366.373	379.85	-0.26118	9.25557	0.000154568
802	CdcalHa5_g802.t1	BHE89810.1	hypothetical protein	CMF032C	-	-	-	-	-	0		92.4425	93.4261	91.2884	121.018	120.722	124.882	-0.108859	7.79174	0.0593009
803	CdcalHa5_g803.t1	BHE89811.1	hypothetical protein, conserved	CMF035C	-	-	-	-	-	0		116.013	111.693	108.59	134.816	130.886	128.546	0.0660045	8.4343	0.333386
804	CdcalHa5_g804.t1	BHE89812.1	similar to sedlin	CMF038C	-	-	-	-	-	0		156.177	151.29	150.376	168.382	149.832	145.526	0.282453	5.96672	0.000450969
805	CdcalHa5_g805.t1	BHE89813.1	hypothetical protein, conserved	CMF039C	-	-	-	-	-	0		189.474	155.463	180.696	243.748	231.983	274.29	-0.219093	7.53884	0.00881186
806	CdcalHa5_g806.t1	BHE89814.1	hypothetical protein	CMF040C	-	-	-	-	-	0		0.773746	0.462289	0	140.566	156.504	164.648	-8.21949	5.38161	8.21232e-292
807	CdcalHa5_g807.t1	BHE89815.1	similar to programed cell death protein 5 (TFAR19)	CMF042C	-	-	-	-	-	0		76.5763	67.6136	55.6425	88.1099	75.9876	86.6474	-0.03546	4.82922	0.80697
808	CdcalHa5_g808.t1	BHE89816.1	probable glutathione synthetase	CMF043C	-	-	-	-	-	0		52.697	54.2356	52.2763	67.5059	70.4987	77.7384	-0.146755	6.64274	0.0471757
809	CdcalHa5_g809.t1	BHE89817.1	hypothetical protein	CMF031C	-	-	-	SP(Sec/SPI)	-	0		125.452	124.277	118.689	4.72342	3.23911	4.71205	5.15837	6.85801	0
810	CdcalHa5_g810.t1	BHE89818.1	hypothetical protein	CMF030C	-	-	-	-	-	0		61.7186	59.9926	63.4434	70.1315	71.7067	74.2822	0.0704597	6.65052	0.292959
811	CdcalHa5_g811.t1	BHE89819.1	hypothetical protein	CMF026C	-	-	-	-	-	0		89.2774	93.9255	96.076	80.9023	86.8792	105.316	0.322475	6.16149	0.000771172
812	CdcalHa5_g812.t1	BHE89820.1	tRNA pseudouridine 55 synthase	CMF022C	-	-	-	-	-	0		124.886	126.874	129.321	127.552	127.235	134.491	0.263537	6.85451	1.68022e-05
813	CdcalHa5_g813.t1	BHE89821.1	hypothetical protein, conserved	CMF021C	-	-	-	-	-	3		45.7644	47.0017	48.1006	62.5606	59.5366	57.7966	-0.0513489	4.51982	0.654648
814	CdcalHa5_g814.t1	BHE89822.1	probable NADPH-dependent FMN and FAD containing oxidoreductase	CMF020C	-	-	-	-	-	0		85.6549	86.0715	87.0011	132.525	141.221	135.503	-0.366874	7.36356	6.64734e-11
815	CdcalHa5_g815.t1	BHE89823.1	similar to triacylglycerol lipase	CMT151C	-	-	-	-	-	9		76.5128	75.6431	76.6355	4.09523	4.24318	4.2945	4.46825	6.83709	0
816	CdcalHa5_g816.t1	BHE89824.1	probable nicotinamide mononucleotide adenylyl transferase	CMF018C	-	-	-	-	-	0		36.9679	39.266	36.0646	48.4991	37.0769	45.9494	0.0726605	4.67202	0.582867
817	CdcalHa5_g817.t1	BHE89825.1	hypothetical protein	CMF025C	-	-	-	-	-	0		233.136	205.464	235.321	233.686	208.338	229.895	0.300511	6.75118	6.95834e-05
818	CdcalHa5_g818.t1	BHE89826.1	hypothetical protein, conserved	CMF024C	-	-	-	-	-	0		29.5473	40.446	33.2281	18.9508	14.7634	15.5456	1.3777	4.179	1.16974e-22
819	CdcalHa5_g819.t1	BHE89827.1	probable purple acid phosphatase	CME135C	-	-	-	SP(Sec/SPI)	-	0		1.79901	1.32776	1.9512	4.23098	5.00032	5.76121	-1.28331	2.27194	5.96735e-08
820	CdcalHa5_g820.t1	BHE89828.1	small GTP-binding protein of Sar1/Arf family	CMF015C	-	-	-	-	-	0		208.911	217.507	248.644	367.425	348.073	322.757	-0.322099	7.28658	2.95934e-05
821	CdcalHa5_g821.t1	BHE89829.1	hypothetical protein	CMF016C	-	-	-	-	-	1		73.8399	69.0079	73.9137	112.756	102.177	99.8506	-0.237587	5.45322	0.00737872
822	CdcalHa5_g822.t1	BHE89830.1	hypothetical protein	CMJ298C	-	-	-	-	-	0		60.1802	57.0156	53.5936	247.845	258.703	245.722	-1.8459	6.6237	1.21732e-166
823	CdcalHa5_g823.t1	BHE89831.1	similar to transcription factor DP-1	CMT601C	E2F-DP	-	-	-	-	0		84.3575	76.835	94.9572	240.82	236.848	210.438	-1.12718	6.79668	2.00332e-42
824	CdcalHa5_g824.t1	BHE89832.1	NAD-dependent deacetylase sirtuin 1	CMT600C	-	-	-	-	-	0		36.566	33.971	38.691	47.7736	53.4071	49.046	-0.166019	5.52485	0.0759844
825	CdcalHa5_g825.t1	BHE89833.1	hypothetical protein	CMT616C	-	-	-	-	-	0		88.5733	80.5286	92.4962	123.543	132.146	124.94	-0.246105	7.14663	0.000375151
826	CdcalHa5_g826.t1	BHE89834.1	hypothetical protein	CMT615C	-	-	-	-	-	0		4.64596	4.43235	4.86872	108.644	113.429	109.645	-4.27221	5.7291	2.93853941980061e-318
827	CdcalHa5_g827.t1	BHE89835.1	hypothetical protein	CMX230C	-	-	-	-	-	0		37.6788	43.9619	52.4323	59.091	50.0931	62.5618	-0.0547853	3.38738	0.783184
828	CdcalHa5_g828.t1	BHE89836.1	DnaJ (Hsp40) homolog, subfamily A	CMT613C	-	-	-	SP(Sec/SPI)	-	0		96.1421	96.4011	96.0219	182.997	174.933	174.129	-0.58573	7.22258	4.40583e-25
829	CdcalHa5_g829.t1	BHE89837.1	hypothetical protein	CMX229C	-	-	-	-	-	0		89.8381	77.4592	87.5825	140.805	116.589	140.929	-0.348332	5.64004	0.000570735
830	CdcalHa5_g830.t1	BHE89838.1	malate dehydrogenase, cytoplasmic	CMT611C	-	-	-	-	-	1		128.505	138.898	135.121	244.516	232.292	215.368	-0.483413	7.36141	3.44045e-14
831	CdcalHa5_g831.t1	BHE89839.1	hypothetical protein, conserved	CMT591C	-	-	-	-	-	2		22.8949	19.2007	18.4421	33.1494	27.1628	28.5095	-0.253474	4.08505	0.056042
832	CdcalHa5_g832.t1	BHE89840.1	similar to mitochondrial calcium-dependent solute carrier	CMT592C	-	-	-	-	-	5		99.4802	97.7756	94.4913	184.08	177.775	188.182	-0.619841	8.72439	1.07693e-21
833	CdcalHa5_g833.t1	BHE89841.1	hypothetical protein	CMX227C	-	-	-	-	-	2		50.4107	60.7647	56.8755	83.8018	69.5786	82.5209	-0.188878	5.25177	0.0839619
834	CdcalHa5_g834.t1	BHE89842.1	hypothetical protein	CMT594C	-	-	-	SP(Sec/SPI)	-	0		113.221	105.784	109.898	96.4254	95.1874	93.3467	0.502652	6.36562	7.67022e-14
835	CdcalHa5_g835.t1	BHE89843.1	hypothetical protein, conserved	CMT595C	-	-	-	-	-	0		109.252	98.1232	96.5456	129.099	117.169	115.968	0.0439989	6.06531	0.626413
836	CdcalHa5_g836.t1	BHE89844.1	heat shock transcription factor	CMT597C	HSF	-	-	-	-	0		67.2868	59.5876	63.0481	131.237	139.888	150.145	-0.8582	6.74469	7.26588e-32
837	CdcalHa5_g837.t1	BHE89845.1	hypothetical protein, conserved	CMT604C	-	-	-	-	-	8		117.549	127.122	121.655	171.721	170.958	181.299	-0.221157	8.19605	0.000473951
838	CdcalHa5_g838.t1	BHE89846.1	hypothetical protein, conserved	CMJ015C	-	-	-	-	-	0		191.833	162.296	169.747	347.036	347.347	326.272	-0.667569	8.16636	6.04521e-22
839	CdcalHa5_g839.t1	BHE89847.1	protein disulfide isomerase pTAC5, chloroplastic	No hits	-	-	-	-	-	0		43.7484	49.696	46.2406	38.9931	36.0351	35.3279	0.643645	4.42737	5.78634e-09
840	CdcalHa5_g840.t1	BHE89848.1	GATA transcription factor	CMR493C	C2C2-GATA	-	-	-	-	0		120.72	126.255	114.678	247.406	257.109	269.586	-0.803482	8.45438	3.08953e-32
841	CdcalHa5_g841.t1	BHE89849.1	membrane-associated calcium-independent phospholipase A2	CMR500C	-	-	-	-	-	0		85.9918	82.5235	80.0786	141.683	143.946	138.926	-0.477276	8.41217	7.13547e-14
842	CdcalHa5_g842.t1	BHE89850.1	hypothetical protein	CMP346C	-	-	-	-	-	0		64.5051	55.5784	93.0024	25.2423	21.2015	35.2779	1.67402	4.98311	1.14873e-16
843	CdcalHa5_g843.t1	BHE89851.1	kinesin-related protein	CMR497C	-	-	-	-	-	0		56.6544	53.5879	51.8548	159.143	164.155	176.379	-1.33101	7.82673	1.21026e-97
844	CdcalHa5_g844.t1	BHE89852.1	hypothetical protein	CMR495C	-	-	-	-	-	0		60.7633	53.3137	64.7297	75.1082	71.8577	73.519	-0.00557959	5.48236	0.967908
845	CdcalHa5_g845.t1	BHE89853.1	hypothetical protein, conserved	CMO247C	-	-	-	-	-	0		90.1853	77.5476	83.4637	144.896	163.666	145.422	-0.562614	4.78381	1.55835e-07
846	CdcalHa5_g846.t1	BHE89854.1	CDK tyrosine kinase WEE1	CMT590C	-	-	WEE	-	-	0		97.2099	93.9302	92.1555	224.585	223.664	211.429	-0.924034	8.17607	1.54147e-54
847	CdcalHa5_g847.t1	BHE89855.1	4-hydroxybenzoate octaprenyltransferase	CMT588C	-	-	-	-	-	7		66.2177	55.2472	60.4705	107.066	108.807	104.156	-0.521152	6.32153	1.23655e-11
848	CdcalHa5_g848.t1	BHE89856.1	probable eukaryotic translation initiation factor eIF-2A	CMT586C	-	-	-	-	-	0		54.2341	54.4809	51.8946	85.1493	83.3943	83.4773	-0.354361	6.69605	6.07065e-09
849	CdcalHa5_g849.t1	BHE89857.1	hypothetical protein	CMT585C	-	-	-	-	-	0		59.8761	57.8906	59.8231	60.205	76.5315	63.1315	0.12026	4.93606	0.287156
850	CdcalHa5_g850.t1	BHE89858.1	dihydroorotase	CMT584C	-	-	-	-	-	0		65.0229	71.4806	67.0949	137.306	138.029	121.344	-0.663305	6.53071	8.35035e-19
851	CdcalHa5_g851.t1	BHE89859.1	RNA polymerase II subunit	CMT583C	-	-	-	-	-	0		87.5157	86.5455	98.0367	102.001	102.88	108.872	0.0888735	5.21304	0.369269
852	CdcalHa5_g852.t1	BHE89860.1	unknown phosphatase CbbY	CMT388C	-	-	-	-	-	0		112.643	109.916	110.739	164.047	152.325	150.173	-0.186785	6.44087	0.00709432
853	CdcalHa5_g853.t1	BHE89861.1	succinate dehydrogenase (Complex II) flavoprotein subunit precursor	CMT582C	-	-	-	-	-	0		162.501	171.777	158.676	199.362	205.367	187.369	0.0313524	8.19747	0.659609
854	CdcalHa5_g854.t1	BHE89862.1	hypothetical protein, conserved	CMT581C	-	-	-	-	-	0		56.5131	59.5243	55.7534	96.68	103.593	96.9554	-0.495961	6.95857	2.14838e-15
855	CdcalHa5_g855.t1	BHE89863.1	luminal binding protein BiP	CMT579C	-	-	-	SP(Sec/SPI)	-	0		564.089	570.405	543.893	596.33	610.565	552.474	0.227332	10.0172	0.00149515
856	CdcalHa5_g856.t1	BHE89864.1	similar to methylated-DNA--protein-cysteine methyltransferase	CMT578C	-	-	-	-	-	0		94.8969	112.2	108.919	110.972	127.952	137.919	0.037713	5.8545	0.722504
857	CdcalHa5_g857.t1	BHE89865.1	similar to peptidylprolyl isomerase	CMC117C	-	-	-	-	-	0		65.8623	73.6872	75.5491	136.134	145.653	130.243	-0.63905	6.11666	2.1808e-15
858	CdcalHa5_g858.t1	BHE89866.1	hypothetical protein, conserved	CMT577C	-	-	-	-	-	0		71.6952	65.4247	63.113	112.561	117.628	110.696	-0.474743	6.09301	2.75522e-10
859	CdcalHa5_g859.t1	BHE89867.1	hypothetical protein	CMT576C	-	-	-	-	-	0		50.7555	47.3218	46.9427	81.0214	79.3581	81.5863	-0.444536	7.23535	1.647e-14
860	CdcalHa5_g860.t1	BHE89868.1	similar to RNA 3'->5' exonuclease	CMT575C	-	-	-	-	-	0		62.5207	63.0703	59.9969	84.9527	85.4246	79.8972	-0.134437	6.03815	0.0720127
861	CdcalHa5_g861.t1	BHE89869.1	hypothetical protein, conserved	CMT574C	-	-	-	-	-	3		117.743	122.051	122.361	129.922	130.31	122.059	0.219429	7.18216	0.000267558
862	CdcalHa5_g862.t1	BHE89870.1	hypothetical protein, conserved	CMT573C	-	-	-	-	-	0		26.8821	23.8757	23.391	62.0212	59.8581	57.0871	-0.975957	5.62198	2.48489e-30
863	CdcalHa5_g863.t1	BHE89871.1	probable adenylate kinase, chloroplast precursor	CMT571C	-	-	-	-	-	4		178.111	182.288	182.186	171.286	166.177	190.161	0.335022	8.37111	2.10441e-06
864	CdcalHa5_g864.t1	BHE89872.1	hypothetical protein, conserved	CMT570C	-	-	-	-	-	0		126.572	113.312	121.18	258.745	254.912	236.645	-0.759377	7.56565	2.80318e-33
865	CdcalHa5_g865.t1	BHE89873.1	hypothetical protein	CMT568C	-	-	-	-	-	0		109.844	106.782	108.932	0.636759	1.31695	0.902689	7.08288	6.78243	0
866	CdcalHa5_g866.t1	BHE89874.1	TATA-box binding protein-associated factor 2	CMT566C	-	-	-	-	-	0		56.0953	53.9702	56.1647	56.8695	56.6989	62.5539	0.21036	7.75221	0.000758315
867	CdcalHa5_g867.t1	BHE89875.1	DNA recombination protein DMC1	CMT565C	-	-	-	-	-	0		0.478033	0.428414	1.11925	0.167652	0.660457	1.18835	0.203388	-0.185162	0.748895
868	CdcalHa5_g868.t1	BHE89876.1	hypothetical protein	CMT564C	-	-	-	-	-	0		1.68036	2.43267	2.49678	174.893	174.335	199.06	-6.05921	6.59533	0
869	CdcalHa5_g869.t1	BHE89877.1	hypothetical protein	CMT563C	-	-	-	-	-	0		207.842	211.852	199.257	212.844	212.473	211.061	0.25509	7.18756	7.50741e-06
870	CdcalHa5_g870.t1	BHE89878.1	probable telomerase regulation-associated protein	CMT562C	-	-	SCY1_SCYL1	-	-	0		61.7191	63.4326	58.3767	68.3058	64.4905	66.4516	0.17747	7.06302	0.00410783
871	CdcalHa5_g871.t1	BHE89879.1	aconitate hydratase	CMT561C	-	-	-	-	-	0		492.054	504.57	460.212	645.699	665.2	612.497	-0.105755	10.275	0.151738
872	CdcalHa5_g872.t1	BHE89880.1	probable delta(24)-sterol C-methyltransferase	CMT560C	-	-	-	-	-	1		124.87	114.134	110.909	187.002	200.08	201.14	-0.456671	7.72974	4.02892e-13
873	CdcalHa5_g873.t1	BHE89881.1	similar to SWI/SNF related, matrix associated, actin dependent regulator of chromatin, subfamily b	CMT559C	C2C2-GATA	-	-	-	-	0		153.317	148.819	149.878	513.103	509.497	353.972	-1.31039	8.12243	7.10831e-31
874	CdcalHa5_g874.t1	BHE89882.1	chaperonin containing TCP1, subunit 7 (eta)	CMT558C	-	-	-	-	-	0		223.254	218.058	225.4	251.433	254.782	264.453	0.0858707	8.46726	0.20242
875	CdcalHa5_g875.t1	BHE89883.1	hypothetical protein	No hits	-	-	-	-	-	0		78.4856	94.4224	73.0307	131.496	106.433	115.792	-0.223025	5.05996	0.0589784
876	CdcalHa5_g876.t1	BHE89884.1	transitional endoplasmic reticulum ATPase (valosin-containing protein)	CML023C	-	-	-	-	-	0		386.905	403.38	388.51	456.44	459.569	434.814	0.0989419	9.82614	0.163402
877	CdcalHa5_g877.t1	BHE89885.1	DnaJ (Hsp40) homolog, subfamily A	CML030C	-	-	-	-	-	0		633.495	580.482	572.216	1100.77	1135.37	1013.42	-0.568325	9.82193	3.46409e-14
878	CdcalHa5_g878.t1	BHE89886.1	mitochondrial F-type ATPase F1 subunit gamma, precursor	CML029C	-	-	-	-	-	0		355.152	359.531	342.952	329.698	321.775	315.434	0.425142	8.22146	1.82489e-12
879	CdcalHa5_g879.t1	BHE89887.1	hypothetical protein, conserved	CML028C	-	-	-	-	-	0		110.292	109.806	98.2693	97.8103	91.9356	92.8954	0.467894	6.13952	2.77118e-10
880	CdcalHa5_g880.t1	BHE89888.1	sister-chromatide cohesion complex Cohesin, subunit SMC3	CML027C	-	-	-	-	-	0		64.0776	61.425	63.2747	129.517	135.755	145.263	-0.826442	8.35044	1.21679e-33
881	CdcalHa5_g881.t1	BHE89889.1	similar to CBL-interacting protein kinase	CML025C	-	-	CAMK_CAMKL-CHK1	-	-	0		59.5195	57.6061	55.7291	98.8803	103.642	106.892	-0.546121	8.19528	1.06318e-18
882	CdcalHa5_g882.t1	BHE89890.1	sodium-dependent transporter	CML032C	-	-	-	-	-	10		34.3972	36.6412	40.1965	39.9257	35.9219	32.0428	0.349207	5.41607	0.000974532
883	CdcalHa5_g883.t1	BHE89891.1	similar to vesicle docking protein SEC34	CML034C	-	-	-	-	-	0		45.8911	47.8165	47.2791	45.2337	45.6099	46.7825	0.329523	6.75426	5.0192e-08
884	CdcalHa5_g884.t1	BHE89892.1	hypothetical protein, conserved	CML035C	-	-	-	-	-	0		131.436	117.524	129.613	175.975	169.211	187.101	-0.197699	7.16404	0.00404666
885	CdcalHa5_g885.t1	BHE89893.1	excinuclease ABC subunit C	CML058C	-	-	-	-	-	0		74.3689	71.3733	63.3947	73.1567	74.3386	76.6242	0.192679	7.15864	0.00439509
886	CdcalHa5_g886.t1	BHE89894.1	6-phosphogluconate dehydrogenase	CMM231C	-	-	-	-	-	0		219.911	214.67	208.231	175.228	174.992	172.416	0.593683	8.21051	5.19016e-24
887	CdcalHa5_g887.t1	BHE89895.1	hypothetical protein, conserved	CML052C	-	-	-	-	-	0		145.926	150.158	143.499	209.365	205.206	185.699	-0.152022	7.53035	0.0148626
888	CdcalHa5_g888.t1	BHE89896.1	hypothetical protein, conserved	CML046C	-	-	-	-	-	0		91.6766	107.633	96.6404	191.74	189.646	161.054	-0.573796	6.14264	1.64553e-10
889	CdcalHa5_g889.t1	BHE89897.1	hypothetical protein	CMX089C	-	-	-	-	-	0		41.086	42.7437	40.1102	46.2512	55.2567	52.7108	-0.0282733	4.5379	0.862556
890	CdcalHa5_g890.t1	BHE89898.1	hypothetical protein, conserved	CML043C	-	-	-	-	-	0		85.5802	86.5316	83.3497	102.818	100.709	95.2992	0.0704852	7.66207	0.248491
891	CdcalHa5_g891.t1	BHE89899.1	ubiquitin-like protein Rub1	CML042C	-	-	-	-	-	0		82.5175	107.675	89.8394	77.7907	78.2547	75.3241	0.575383	4.21933	3.89306e-06
892	CdcalHa5_g892.t1	BHE89900.1	uroporphyrinogen III synthase	CML040C	-	-	-	-	-	0		98.7145	115.086	108.227	142.335	161.528	149.286	-0.197564	6.73837	0.0106562
893	CdcalHa5_g893.t1	BHE89901.1	carbamoyl-phosphate synthase, pyrimidine-specific, large chain	CML055C	-	-	-	-	-	0		278.351	279.39	254.575	182.145	192.612	219.648	0.744804	9.66562	1.39971e-19
894	CdcalHa5_g894.t1	BHE89902.1	similar to phosphate starvation-inducible ATPase PhoH	CML066C	-	-	-	-	-	0		133.814	136.926	126.394	210.495	215.988	213.683	-0.394057	8.37841	7.93118e-10
895	CdcalHa5_g895.t1	BHE89903.1	probable arginine-tRNA-protein transferase	CML065C	-	-	-	-	-	0		40.8078	41.4717	40.8012	45.4007	42.5688	51.693	0.109825	6.00292	0.21067
896	CdcalHa5_g896.t1	BHE89904.1	hypothetical protein	No hits	-	-	-	-	-	0		54.6735	61.5533	68.6745	59.776	59.8388	58.9119	0.349862	5.48214	0.000419641
897	CdcalHa5_g897.t1	BHE89905.1	hypothetical protein	CML063C	-	-	-	-	-	0		1645.29	1549.15	1680.38	3645.41	3824.16	4421.19	-0.991136	10.7874	3.18368e-32
898	CdcalHa5_g898.t1	BHE89906.1	SWI/SNF related, matrix associated, actin dependent regulator of chromatin, subfamily c	CMM233C	-	-	-	-	-	0		107.805	106.875	104.106	185.029	182.043	182.845	-0.491377	8.59225	3.58458e-15
899	CdcalHa5_g899.t1	BHE89907.1	unknown kinase with aarF domain	CML057C	-	-	-	-	-	0		125.464	120.795	120.792	152.336	158.095	144.309	-0.013638	8.15926	0.845057
900	CdcalHa5_g900.t1	BHE89908.1	hypothetical protein, conserved	CML067C	-	-	-	-	-	0		140.26	135.758	132.085	122.314	125.681	115.792	0.461509	7.14721	1.17224e-14
901	CdcalHa5_g901.t1	BHE89909.1	hypothetical protein	CML068C	-	-	-	-	-	0		91.6939	103.409	96.9246	106.715	112	115.086	0.101401	6.86127	0.145867
902	CdcalHa5_g902.t1	BHE89910.1	hypothetical protein	CML069C	-	-	-	-	-	0		47.3173	46.821	50.3973	62.9237	69.5216	66.8165	-0.16972	6.15255	0.0295164
903	CdcalHa5_g903.t1	BHE89911.1	hypothetical protein	No hits	-	-	-	-	-	1		21.7756	24.0538	26.2333	33.0344	38.6214	39.4661	-0.33476	4.12624	0.01058
904	CdcalHa5_g904.t1	BHE89912.1	hypothetical protein	CML072C	-	-	-	-	-	0		255.794	274.359	252.186	343.874	381.3	375.048	-0.198546	7.4414	0.00194444
905	CdcalHa5_g905.t1	BHE89913.1	similar to actin-related protein	CML073C	-	-	-	-	-	0	actin related: ACT	146.295	143.181	152.478	196.286	187.553	197.689	-0.1	7.39961	0.0944899
906	CdcalHa5_g906.t1	BHE89914.1	similar to trithorax protein ash2	CML074C	-	-	-	-	-	0		42.3015	41.6194	41.3397	41.8947	39.5643	41.3544	0.324483	6.00895	5.1858e-06
907	CdcalHa5_g907.t1	BHE89915.1	hypothetical protein	CML075C	-	-	-	-	-	4		269.188	266.679	281.608	380.736	347.456	351.61	-0.103474	7.42755	0.0941084
908	CdcalHa5_g908.t1	BHE89916.1	3-methyl-2-oxobutanoate hydroxymethyltransferase	CML076C	-	-	-	-	-	0		117.902	108.077	100.092	126.315	116.593	125.167	0.119199	6.93688	0.102777
909	CdcalHa5_g909.t1	BHE89917.1	transcription initiation factor IIB	CML077C	-	-	-	-	-	0		88.7522	81.512	83.0773	120.39	118.568	109.95	-0.165193	6.59933	0.017792
910	CdcalHa5_g910.t1	BHE89918.1	valine-pyruvate transaminase	CML079C	-	-	-	-	-	0		96.6021	102.173	89.319	175.739	171.792	164.713	-0.534098	7.11667	7.02081e-17
911	CdcalHa5_g911.t1	BHE89919.1	acyl-CoA dehydrogenase, mitochondrial precursor	CML080C	-	-	-	-	-	0		35.743	36.823	33.1425	40.4184	39.968	37.0363	0.146327	5.57578	0.0945691
912	CdcalHa5_g912.t1	BHE89920.1	similar to syntaxin binding protein	CMI070C	-	-	-	SP(Sec/SPI)	-	1	SEC	201.069	188.32	197.638	4.6959	4.33518	4.70701	5.71156	8.42915	0
913	CdcalHa5_g913.t1	BHE89921.1	hypothetical protein	CML082C	-	-	-	-	-	0		73.0181	73.2517	67.2758	96.9625	93.7287	82.8555	-0.0601436	7.45641	0.403227
914	CdcalHa5_g914.t1	BHE89922.1	short chain dehydrogenase/reductase family protein	CML083C	-	-	-	-	-	0		70.6698	70.4338	78.5218	80.7151	79.3204	85.0409	0.136999	5.73224	0.110341
915	CdcalHa5_g915.t1	BHE89923.1	similar to UDP-galactose transporter	CML085C	-	-	-	-	-	7		241.787	247.831	236.571	198.945	200.194	187.877	0.603196	7.77083	2.1645e-26
916	CdcalHa5_g916.t1	BHE89924.1	probable signal recognition particle targeting component SRP68	CML086C	-	-	-	-	-	0		125.104	123.778	112.698	138.304	143.427	135.718	0.0871877	7.86495	0.17138
917	CdcalHa5_g917.t1	BHE89925.1	hypothetical protein	CMS366C	-	-	-	-	-	0		95.7585	95.2268	89.8461	132.368	130.065	140.677	-0.227689	7.6512	0.00014624
918	CdcalHa5_g918.t1	BHE89926.1	similar to chaperone grpE	CML088C	-	-	-	-	-	0		333.585	327.649	327.602	404.168	399.064	390.975	0.0233827	8.20802	0.72469
919	CdcalHa5_g919.t1	BHE89927.1	probable DegP protease precursor	CML090C	-	-	-	-	-	0		79.3788	79.6762	68.9984	81.0121	87.4235	95.8171	0.0776415	6.69007	0.345759
920	CdcalHa5_g920.t1	BHE89928.1	hypothetical protein, conserved	CML093C	-	-	-	-	-	0		89.4461	78.4333	74.0892	158.794	150.095	170.048	-0.691506	8.11795	2.74773e-20
921	CdcalHa5_g921.t1	BHE89929.1	similar to leucine carboxyl methyltransferase	CML095C	-	-	-	-	-	0		141.438	147.797	133.668	289.593	300.761	301.189	-0.781727	7.72708	5.34936e-41
922	CdcalHa5_g922.t1	BHE89930.1	similar to nucleotide excision repair complex subunit XPC	CML097C	-	-	-	-	-	0		50.6706	49.9289	51.1512	73.0518	76.0817	75.6937	-0.272781	7.41434	8.60234e-07
923	CdcalHa5_g923.t1	BHE89931.1	cytochrome c oxidase (Complex IV) subunit Vb	CML098C	-	-	-	-	-	0		416.673	412.571	408.788	381.982	398.099	408.668	0.352186	7.79443	5.12733e-10
924	CdcalHa5_g924.t1	BHE89932.1	nuclear receptor co-repressor/HDAC3 complex subunit	CML100C	-	-	-	-	-	0		76.4201	77.0377	68.4936	126.305	138.068	135.254	-0.555943	7.19355	1.36817e-17
925	CdcalHa5_g925.t1	BHE89933.1	MYB-related protein	CML101C	MYB-related	-	-	-	-	0		118.605	113.698	113.112	131.714	141.966	151.111	-0.00715433	7.02793	0.952641
926	CdcalHa5_g926.t1	BHE89934.1	histone acetyltransferase HAC108/MYST	CML102C	-	-	-	-	-	0		49.3002	50.5624	48.9958	79.1468	71.8293	69.7979	-0.269048	6.63072	9.14327e-05
927	CdcalHa5_g927.t1	BHE89935.1	hypothetical protein	CML343C	-	-	-	-	-	0		50.2416	47.6948	48.3604	65.3912	58.3082	56.3419	0.00407912	4.38726	1
928	CdcalHa5_g928.t1	BHE89936.1	similar to splicing factor 3b subunit 3	CML103C	-	-	-	-	-	0		51.3614	52.5968	48.9995	87.1216	85.2719	81.8865	-0.437448	8.06473	1.67112e-13
929	CdcalHa5_g929.t1	BHE89937.1	similar to nuclear prelamin A recognition factor	CML104C	-	-	-	-	-	0		48.7536	48.0231	45.0236	63.4264	58.6204	53.0647	-0.00451128	6.09544	0.950052
930	CdcalHa5_g930.t1	BHE89938.1	60S ribosomal protein L36	CML106C	-	-	-	-	-	0		466.632	449.608	444.156	541.599	495.672	477.917	0.142776	7.02908	0.0357813
931	CdcalHa5_g931.t1	BHE89939.1	hypothetical protein	CML107C	-	-	-	-	-	0		67.9732	59.3146	68.3905	170.067	170.526	153.048	-1.03821	6.62121	1.44847e-42
932	CdcalHa5_g932.t1	BHE89940.1	hypothetical protein, conserved	CML108C	-	-	-	-	-	0		11.5973	9.42985	9.64303	30.3028	34.9534	24.1139	-1.24832	5.19749	8.902e-19
933	CdcalHa5_g933.t1	BHE89941.1	nucleoside-diphosphate kinase	CML110C	-	-	-	-	-	0		401.21	371.583	389.179	320.696	338.9	327.862	0.528338	7.15386	1.02818e-18
934	CdcalHa5_g934.t1	BHE89942.1	hypothetical protein, conserved	CML111C	-	-	-	-	-	0		56.911	53.1835	68.7599	66.5315	91.1292	93.9544	-0.206527	4.4169	0.182314
935	CdcalHa5_g935.t1	BHE89943.1	hypothetical protein	CML112C	-	-	-	-	-	0		76.3054	65.8366	74.9033	103.222	89.9712	98.261	-0.127518	4.67651	0.259653
936	CdcalHa5_g936.t1	BHE89944.1	hypothetical protein, conserved	CML113C	-	-	-	-	-	0		226.782	239.781	238.216	159.965	155.607	166.504	0.84308	7.89021	5.81868e-47
937	CdcalHa5_g937.t1	BHE89945.1	similar to diphosphoinositol polyphosphate phosphohydrolase	CML115C	-	-	-	-	-	0		127.947	131.877	121.402	130.83	128.551	134.089	0.248416	6.26618	0.000313725
938	CdcalHa5_g938.t1	BHE89946.1	hypothetical protein	CML116C	-	-	-	-	-	0		103.375	106.996	110.386	64.5042	67.3666	84.937	0.855615	6.76675	2.24748e-21
939	CdcalHa5_g939.t1	BHE89947.1	hypothetical protein, conserved	CML117C	-	-	-	-	-	0		205.254	183.579	188.935	149.776	148.538	164.492	0.610035	5.91481	1.04095e-14
940	CdcalHa5_g940.t1	BHE89948.1	hypothetical protein	No hits	-	-	-	-	-	1		52.1139	46.5116	50.1052	37.7247	36.4172	37.0985	0.713961	5.85698	1.71449e-20
941	CdcalHa5_g941.t1	BHE89949.1	hypothetical protein	CML120C	-	-	-	-	-	0		65.3054	61.8155	65.5725	0.929484	0.90133	0.709512	6.54498	6.1688	0
942	CdcalHa5_g942.t1	BHE89950.1	WD40 repeat-containing protein SMU1-like	No hits	-	-	-	-	-	0		78.1614	77.0881	80.5762	9.65565	8.4457	10.5561	3.33152	6.40503	0
943	CdcalHa5_g943.t1	BHE89951.1	similar to oxysterol binding protein	CML122C	-	-	-	-	-	0		27.2177	32.5909	32.9209	87.2175	96.1486	96.9429	-1.2989	6.26545	6.87759e-55
944	CdcalHa5_g944.t1	BHE89952.1	hypothetical protein	No hits	-	-	-	-	-	0		78.5567	79.0995	90.477	163.847	142.5	130.611	-0.510854	5.13087	3.43978e-06
945	CdcalHa5_g945.t1	BHE89953.1	hypothetical protein	CML125C	-	-	-	-	-	0		36.7368	37.8932	38.7469	79.0062	86.5727	80.1242	-0.820315	5.20125	7.82624e-19
946	CdcalHa5_g946.t1	BHE89954.1	similar to indole-3-glycerol phosphate synthase	CML126C	-	-	-	-	-	0		88.8966	84.4703	89.3657	227.279	227.559	202.993	-1.02706	7.20036	1.90393e-54
947	CdcalHa5_g947.t1	BHE89955.1	hypothetical protein, conserved	CML127C	-	-	-	-	-	0		33.9734	32.8623	31.9084	46.958	49.6574	51.2515	-0.29039	7.15228	2.7191e-06
948	CdcalHa5_g948.t1	BHE89956.1	tRNA nucleotidyltransferase	CML128C	-	-	-	-	-	0		74.4492	77.0749	80.995	143.517	150.956	150.931	-0.642318	7.52964	5.60303e-28
949	CdcalHa5_g949.t1	BHE89957.1	similar to v-SNARE protein of ER-Golgi docking complex	CML129C	-	-	-	-	-	0	SNARE: YKT6	60.6419	65.3637	59.4799	75.8747	69.9707	77.0048	0.0312489	5.15526	0.773606
950	CdcalHa5_g950.t1	BHE89958.1	similar to transcription initiation factor TFIIE beta subunit	CML130C	-	-	-	-	-	0		56.1567	54.1181	55.4951	120.147	133.034	116.003	-0.859966	5.74173	7.58994e-24
951	CdcalHa5_g951.t1	BHE89959.1	ATPases of the AAA+ class	CML131C	-	-	-	-	-	0		32.958	35.5921	31.3971	47.5066	40.5036	48.7282	-0.156395	6.08809	0.0840916
952	CdcalHa5_g952.t1	BHE89960.1	26S proteasome regulatory subunit RPN3	CML133C	-	-	-	-	-	0		106.173	103.789	104.527	127.47	120.039	123.671	0.0571262	7.53671	0.330102
953	CdcalHa5_g953.t1	BHE89961.1	probable CCR4-NOT transcription complex, subunit 3	CML135C	-	-	-	-	-	0		130.375	126.175	124.728	177.701	170.677	171.921	-0.152936	7.97204	0.00901086
954	CdcalHa5_g954.t1	BHE89962.1	ATP-dependent RNA helicase	CML137C	-	-	-	-	-	0		50.6473	50.0548	54.839	57.1846	59.6586	67.6302	0.0459136	6.3374	0.597888
955	CdcalHa5_g955.t1	BHE89963.1	protein SYS1 homolog	CMX091C	-	-	-	-	-	4		51.4432	50.5941	53.9665	63.2635	57.5982	61.2843	0.075514	4.5968	0.519896
956	CdcalHa5_g956.t1	BHE89964.1	similar to farnesyltransferase alpha subunit	CML138C	-	-	-	-	-	0		124.901	135.337	134.717	187.207	179.185	173.648	-0.151766	6.36055	0.036037
957	CdcalHa5_g957.t1	BHE89965.1	RNA helicase	CML140C	-	-	-	-	-	0		171.156	176.41	186.002	156.086	159.992	170.43	0.427638	7.67126	6.75752e-12
958	CdcalHa5_g958.t1	BHE89966.1	similar to vacuolar protein sorting 13	CML142C	-	-	-	-	-	0		28.1696	26.2455	27.9834	34.1068	32.3898	33.4031	0.0177589	8.4121	0.814783
959	CdcalHa5_g959.t1	BHE89967.1	hypothetical protein	CML143C	-	-	-	-	-	1		43.0795	57.4443	42.1432	0.313672	0.247139	0.111168	7.97909	4.54627	8.29081e-183
960	CdcalHa5_g960.t1	BHE89968.1	hypothetical protein, conserved	CML144C	-	-	-	-	-	2		227.59	201.071	200.275	218.876	225.468	245.843	0.157925	7.52792	0.0224389
961	CdcalHa5_g961.t1	BHE89969.1	mannose-1-phosphate guanylyltransferase	CML145C	-	-	-	-	-	0		138.013	143.98	138.217	113.769	104.066	115.907	0.628082	6.8793	2.20655e-23
962	CdcalHa5_g962.t1	BHE89970.1	branched-chain alpha-keto acid dihydrolipoyl acyltransferase, E2 subunit:	CML146C	-	-	-	-	-	0		76.7333	72.6189	79.8294	53.192	52.2625	55.6608	0.802472	6.55823	2.98018e-32
963	CdcalHa5_g963.t1	BHE89971.1	hypothetical protein	CML148C	-	-	-	-	-	0		40.1547	39.8901	38.4274	98.8031	95.9864	100.851	-1.0248	6.50385	1.3041e-55
964	CdcalHa5_g964.t1	BHE89972.1	mitochondrial ribosomal protein L30 precursor	CML149C	-	-	-	-	-	0		114.6	114.064	92.7375	104.462	88.4333	106.34	0.396321	4.81189	0.000612731
965	CdcalHa5_g965.t1	BHE89973.1	probable eukaryotic translation initiation factor eIF-5B	CML150C	-	-	-	-	-	0		134.501	133.238	130.578	171.329	179.055	188.984	-0.142892	8.76083	0.0409653
966	CdcalHa5_g966.t1	BHE89974.1	hypothetical protein	CML153C	-	-	-	-	-	0	ESCRT3	175.078	189.85	176.149	405.123	389.435	380.399	-0.82161	7.58232	2.73297e-44
967	CdcalHa5_g967.t1	BHE89975.1	ATP-dependent Clp protease proteolytic subunit	CML155C	-	-	-	-	-	0		601.641	658.816	610.033	598.65	594.675	565.068	0.385023	8.63171	1.53269e-08
968	CdcalHa5_g968.t1	BHE89976.1	similar to ATP-dependent RNA helicase	CML156C	-	-	-	-	-	0		163.552	162.984	171.213	239.455	255.837	253.222	-0.293548	8.38413	1.06853e-05
969	CdcalHa5_g969.t1	BHE89977.1	similar to psbB mRNA maturation factor Mbb1	CML157C	-	-	-	-	-	0		125.598	111.485	109.627	143.427	139.972	151.771	-0.0346949	7.64545	0.641037
970	CdcalHa5_g970.t1	BHE89978.1	hypothetical protein	CMP291C	-	-	-	-	-	0		57.9561	53.5435	66.5915	88.8319	114.475	107.788	-0.514067	5.02839	2.60776e-05
971	CdcalHa5_g971.t1	BHE89979.1	hypothetical protein, conserved	CML160C	-	-	-	-	-	0		203.02	197.426	212.574	258.877	267.266	280.216	-0.101997	6.79363	0.136974
972	CdcalHa5_g972.t1	BHE89980.1	hypothetical protein	No hits	-	-	-	-	-	2		89.71	107.458	90.2369	112.41	103.006	104.144	0.146729	5.63753	0.132359
973	CdcalHa5_g973.t1	BHE89981.1	hypothetical protein	No hits	-	-	-	-	-	3		71.6877	68.0522	76.1011	98.0268	100.011	101.71	-0.179376	5.61532	0.0344546
974	CdcalHa5_g974.t1	BHE89982.1	hypothetical protein	CML162C	-	-	-	-	-	0		216.046	195.987	237.956	184.879	172.927	230.94	0.436493	6.95164	2.87888e-05
975	CdcalHa5_g975.t1	BHE89983.1	DNA mismatch repair protein MutS, chloroplast precursor	CML164C	-	-	-	-	-	0		155.411	160.355	148.525	155.837	150.14	152.903	0.312245	8.61889	1.61419e-06
976	CdcalHa5_g976.t1	BHE89984.1	hypothetical protein	No hits	-	-	-	-	-	0		47.7419	42.7864	47.125	49.6072	53.0965	51.9695	0.122524	4.56133	0.264416
977	CdcalHa5_g977.t1	BHE89985.1	hypothetical protein, conserved	CML166C	-	-	-	-	-	5		57.3002	52.4994	51.3088	86.3177	89.1069	91.2979	-0.436323	6.14874	2.76451e-09
978	CdcalHa5_g978.t1	BHE89986.1	GMP synthase, glutamine-hydrolysing	CML167C	-	-	-	-	-	0		106.536	106.947	106.737	152.589	154.405	152.921	-0.227009	7.49953	2.62607e-05
979	CdcalHa5_g979.t1	BHE89987.1	branched-chain alpha-keto acid decarboxylase E1 beta subunit	CML168C	-	-	-	-	-	0		110.026	121.683	118.699	117.456	126.139	132.247	0.192208	6.88727	0.00613494
980	CdcalHa5_g980.t1	BHE89988.1	hypothetical protein	CMX092C	-	-	-	-	-	0		77.8771	81.1214	77.6847	80.2216	84.4997	79.364	0.250943	4.81795	0.012018
981	CdcalHa5_g981.t1	BHE89989.1	similar to phosphoribosylanthranilate transferase	CML170C	-	-	-	-	-	0		79.8709	71.8541	71.1101	99.5578	97.0807	97.8848	-0.108437	6.90932	0.105331
982	CdcalHa5_g982.t1	BHE89990.1	hypothetical protein, conserved	CML171C	-	-	-	-	-	0		50.3844	46.8414	42.9667	57.1244	61.4505	61.4378	-0.0715237	5.71573	0.44856
983	CdcalHa5_g983.t1	BHE89991.1	hypothetical protein, conserved	CML172C	-	-	-	SP(Sec/SPI)	-	5		112.79	102.908	109.43	158.439	167.11	153.602	-0.264431	7.96931	3.68663e-05
984	CdcalHa5_g984.t1	BHE89992.1	probable glucose 6 phosphate/phosphate translocator	CMO269C	-	-	-	-	-	8		365.892	375.291	367.376	401.419	408.489	422.771	0.141881	8.95147	0.0350757
985	CdcalHa5_g985.t1	BHE89993.1	ectonucleotide pyrophosphatase/phosphodiesterase	No hits	-	-	-	-	-	1		107.909	105.315	102.633	127.985	129.943	110.278	0.0758732	7.29609	0.308199
986	CdcalHa5_g986.t1	BHE89994.1	similar to ATP-dependent RNA helicase	CMO267C	-	-	-	-	-	0		155.484	151.58	149.465	369.831	362.363	275.906	-0.846886	8.64749	5.7601e-18
987	CdcalHa5_g987.t1	BHE89995.1	hypothetical protein	CMO265C	-	-	-	-	-	0		115.351	115.895	107.502	203.104	208.007	208.638	-0.576926	8.32753	1.45907e-19
988	CdcalHa5_g988.t1	BHE89996.1	hypothetical protein, conserved	CMO263C	-	-	-	-	-	0		156.676	149.382	147.358	155.006	149.055	166.152	0.240537	7.0688	0.000169758
989	CdcalHa5_g989.t1	BHE89997.1	hypothetical protein	CMO261C	-	-	-	-	-	2		192.994	193.262	209.228	276.843	265.742	273.669	-0.158193	7.52236	0.00843149
990	CdcalHa5_g990.t1	BHE89998.1	eukaryotic translation initiation factor eIF-3 subunit D	CMO260C	-	-	-	-	-	0		114.977	115.635	107.448	166.107	161.68	162.07	-0.239828	7.87202	3.32722e-05
991	CdcalHa5_g991.t1	BHE89999.1	hypothetical protein	CMO259C	-	-	-	-	-	0		93.1719	95.9827	91.3167	122.656	125.342	129.834	-0.135613	7.9128	0.0214578
992	CdcalHa5_g992.t1	BHE90000.1	hypothetical protein	CMO258C	-	-	-	-	-	0		116.938	110.062	100.381	161.816	153.992	180.378	-0.3079	6.89424	7.5466e-05
993	CdcalHa5_g993.t1	BHE90001.1	similar to zinc finger protein myoneurin	CMO257C	C2H2	-	-	-	-	0		9.77311	9.90112	11.0059	344.47	345.375	316.417	-4.73305	6.77431	0
994	CdcalHa5_g994.t1	BHE90002.1	hypothetical protein	CMO256C	-	-	-	-	-	0		43.5693	34.652	39.2478	109.542	107.727	89.4606	-1.08814	5.71537	1.87556e-24
995	CdcalHa5_g995.t1	BHE90003.1	similar to nuclear polyadenylated RNA-binding protein NAB3	CMO255C	-	-	-	-	-	0		101.4	98.0589	105.428	153.379	144.48	143.847	-0.237791	7.73187	7.71413e-05
996	CdcalHa5_g996.t1	BHE90004.1	hypothetical protein	No hits	-	-	-	-	-	0		20.048	23.7012	22.8455	35.0058	32.5311	38.4914	-0.374913	3.30327	0.0198441
997	CdcalHa5_g997.t1	BHE90005.1	hypothetical protein, conserved	CMF166C	-	-	-	-	-	2		29.9416	33.3811	32.388	38.9373	40.9044	37.871	-0.000488168	5.40735	0.999677
998	CdcalHa5_g998.t1	BHE90006.1	hypothetical protein	CMF167C	-	-	-	-	-	0		18.0742	22.7422	25.7083	83.9774	81.8071	81.0374	-1.58994	6.64206	3.60675e-68
999	CdcalHa5_g999.t1	BHE90007.1	similar to peroxisomal membrane protein PMP22	CMO253C	-	-	-	-	-	4		53.9326	42.6614	48.0202	130.273	133.915	124.441	-1.13339	5.62501	2.1663e-35
1000	CdcalHa5_g1000.t1	BHE90008.1	phycocyanin-associated rod linker protein, fragment	CMO250C	-	-	-	-	-	0		2147.66	1944.85	2292.93	873.293	901.115	1153.99	1.4192	9.03123	1.2084e-41
1001	CdcalHa5_g1001.t1	BHE90009.1	probable RNA binding protein Mrd1p	CMO246C	-	-	-	-	-	0		54.725	54.581	48.9424	70.8833	72.1147	75.0667	-0.170033	6.93456	0.0110335
1002	CdcalHa5_g1002.t1	BHE90010.1	hypothetical protein, conserved	CMO248C	-	-	-	-	-	0		62.5171	65.8137	69.7411	51.1346	57.8591	55.2457	0.56272	5.34432	4.63033e-10
1003	CdcalHa5_g1003.t1	BHE90011.1	similar to short-chain dehydrogenase	CMO249C	-	-	-	-	-	1		140.954	127.365	147.665	113.192	115.608	127.283	0.517004	6.80287	5.53827e-12
1004	CdcalHa5_g1004.t1	BHE90012.1	hypothetical protein	CMX138C	-	-	-	-	-	0		113.283	119.868	109.703	129.957	122.515	124.418	0.16092	6.16939	0.0292284
1005	CdcalHa5_g1005.t1	BHE90013.1	fructose-1,6-bisphosphatase precursor	CMO245C	-	-	-	-	-	0		302.038	307.539	327.051	196.732	194.197	236.539	0.871963	8.14861	1.09074e-28
1006	CdcalHa5_g1006.t1	BHE90014.1	inner mitochondrial membrane protein Sco1p	CMO244C	-	-	-	-	-	1		165.94	182.777	180.89	192.292	197.644	194.846	0.153214	6.99712	0.0200791
1007	CdcalHa5_g1007.t1	BHE90015.1	translational inhibitor protein p14.5	CMO242C	-	-	-	-	-	0		136.253	144.04	138.797	131.133	132.212	123.276	0.414011	6.77501	3.22841e-11
1008	CdcalHa5_g1008.t1	BHE90016.1	hypothetical protein, conserved	CMO241C	-	-	-	-	-	1		32.5406	30.0557	28.4251	26.9007	26.8375	26.9918	0.46474	4.63018	7.58938e-06
1009	CdcalHa5_g1009.t1	BHE90017.1	hypothetical protein, conserved	CMO240C	-	-	-	-	-	0		93.3925	102.812	101.711	125.189	129.157	112.009	0.00131344	6.13416	1
1010	CdcalHa5_g1010.t1	BHE90018.1	hypothetical protein, conserved	CMO239C	-	-	-	-	-	0		65.4132	58.3259	65.3049	56.0722	61.9327	63.3936	0.348911	5.73836	4.39367e-05
1011	CdcalHa5_g1011.t1	BHE90019.1	unknown kinase with aarF domain	CMR400C	-	-	-	-	-	1		77.6451	75.819	69.2834	79.3651	83.5493	92.2341	0.0958307	7.48898	0.176517
1012	CdcalHa5_g1012.t1	BHE90020.1	similar to pyrazinamidase/nicotinamidase	CMR399C	-	-	-	-	-	0		12.9628	11.187	13.4891	18.4374	16.5166	21.3038	-0.291589	3.25469	0.0884687
1013	CdcalHa5_g1013.t1	BHE90021.1	hypothetical protein	No hits	-	-	-	-	-	0		33.5274	38.2696	30.1481	76.5841	78.6262	77.4767	-0.895971	6.8509	5.54952e-33
1014	CdcalHa5_g1014.t1	BHE90022.1	hypothetical protein, conserved	CMD107C	-	-	-	-	-	2		419.639	423.405	404.349	480.982	487.6	490.22	0.0690609	8.76997	0.307506
1015	CdcalHa5_g1015.t1	BHE90023.1	probable lactoylglutathione lyase	CMD108C	-	-	-	-	-	0		183.842	191.567	185.254	134.358	132.181	147.057	0.731528	6.67343	2.19804e-29
1016	CdcalHa5_g1016.t1	BHE90024.1	hypothetical protein, conserved	CMR396C	-	-	-	-	-	0		116.208	101.121	93.564	199.127	209.453	220.347	-0.724746	7.50332	8.00861e-23
1017	CdcalHa5_g1017.t1	BHE90025.1	probable telomerase reverse transcriptase	CMD110C	-	-	-	-	-	1		26.8466	25.2157	25.5788	49.4004	49.7094	59.5399	-0.739424	6.56126	8.22846e-19
1018	CdcalHa5_g1018.t1	BHE90026.1	hypothetical protein	CMX025C	-	-	-	-	-	0		53.5061	54.4913	51.4632	2.5589	1.61291	1.99517	4.9941	4.03507	8.51467e-175
1019	CdcalHa5_g1019.t1	BHE90027.1	hypothetical protein	No hits	-	-	-	-	-	3		23.6159	23.6787	28.6968	39.1928	42.8312	42.96	-0.422305	6.1852	2.52547e-06
1020	CdcalHa5_g1020.t1	BHE90028.1	unknown hydrolase	CMD112C	-	-	-	-	-	0		24.3518	22.8759	23.442	25.0041	17.5116	21.6618	0.446344	3.46727	0.00399911
1021	CdcalHa5_g1021.t1	BHE90029.1	glycerol-3-phosphate dehydrogenase	CMD113C	-	-	-	-	-	0		409.848	445.737	434.785	575.934	594.628	479.966	-0.0589261	8.80924	0.521258
1022	CdcalHa5_g1022.t1	BHE90030.1	hypothetical protein	No hits	-	-	-	-	-	0		32.7023	35.1331	33.5282	202.17	200.709	201.167	-2.27754	6.31674	1.6615e-198
1023	CdcalHa5_g1023.t1	BHE90031.1	2-amino-3-ketobutyrate coenzyme A ligase	CMO139C	-	-	-	-	-	0		222.029	218.364	226.201	214.352	225.15	225.547	0.297888	8.16457	5.15048e-07
1024	CdcalHa5_g1024.t1	BHE90032.1	hypothetical protein	No hits	-	-	-	-	-	0		5.49522	6.04411	5.04417	115.766	112.952	125.274	-4.11936	6.0827	0
1025	CdcalHa5_g1025.t1	BHE90033.1	mitochondrial translation elongation factor G2 (EF-G2)	CMO140C	-	-	-	-	-	0		42.3377	43.5511	42.141	75.7128	70.8004	72.6309	-0.478195	6.93408	2.4705e-15
1026	CdcalHa5_g1026.t1	BHE90034.1	probable adrenodoxin	CMO141C	-	-	-	-	-	0		79.5194	81.9639	81.6524	159.633	164.399	143.305	-0.644489	6.43364	7.79895e-18
1027	CdcalHa5_g1027.t1	BHE90035.1	serine hydroxymethyltransferase, cytosolic	CMO142C	-	-	-	-	-	0		600.362	573.891	573.61	374.34	394.146	523.589	0.73025	9.46305	1.53364e-11
1028	CdcalHa5_g1028.t1	BHE90036.1	hypothetical protein, conserved	CMD115C	-	-	-	-	-	0		46.5231	58.9614	50.5439	51.421	49.8634	58.1766	0.262362	5.00818	0.0206412
1029	CdcalHa5_g1029.t1	BHE90037.1	hypothetical protein	CMD194C	-	-	-	-	-	4		103.215	107.536	102.284	135.317	146.595	148.911	-0.168989	6.24161	0.0236433
1030	CdcalHa5_g1030.t1	BHE90038.1	similar to enhancer of polycomb	CMD117C	-	-	-	-	-	0		48.4326	45.6857	48.1479	115.301	120.375	109.275	-0.981982	7.00899	1.26397e-51
1031	CdcalHa5_g1031.t1	BHE90039.1	probable N-acetyltransferase MAK3	CMS482C	-	GNAT	-	-	-	0		62.1907	73.3361	79.7929	63.8127	71.0267	62.1752	0.426378	5.68127	4.4322e-05
1032	CdcalHa5_g1032.t1	BHE90040.1	beta-ketoacyl-CoA synthase	CMD118C	-	-	-	-	-	2		204.939	195.887	210.534	254.414	251.023	249.256	-0.0081087	8.3228	0.914161
1033	CdcalHa5_g1033.t1	BHE90041.1	probable photolyase/blue-light receptor (PHR2)	CMD121C	-	-	-	-	-	0		1372.07	1367.4	1376.69	1048.25	1078.83	1166.27	0.6168	10.5241	8.57951e-19
1034	CdcalHa5_g1034.t1	BHE90042.1	hypothetical protein, conserved	CMD119C	-	-	-	-	-	4		55.9257	50.5455	53.4033	70.6432	75.0415	65.6251	-0.106722	5.79988	0.224097
1035	CdcalHa5_g1035.t1	BHE90043.1	probable peptidylprolyl isomerase	CMH207C	-	-	-	-	-	0		92.8876	72.7617	86.2811	41.3571	41.5068	47.9851	1.23285	5.30215	7.28898e-29
1036	CdcalHa5_g1036.t1	BHE90044.1	hypothetical protein	No hits	-	-	-	-	-	0		100.62	102.37	102.306	106.865	112.395	110.967	0.181158	7.58001	0.00146108
1037	CdcalHa5_g1037.t1	BHE90045.1	hypothetical protein, conserved	CMD122C	-	-	-	-	-	0		106.55	113.767	104.215	94.506	84.1477	96.2089	0.535496	5.96984	1.2954e-11
1038	CdcalHa5_g1038.t1	BHE90046.1	similar to heat shock protein dnaJ	CMD125C	-	-	-	-	-	0		141.229	139.77	142.004	110.912	104.146	105.648	0.69696	6.95463	1.96364e-32
1039	CdcalHa5_g1039.t1	BHE90047.1	hypothetical protein, conserved	CMD127C	-	-	-	-	-	0		160.835	167.752	166.55	262.94	270.607	249.249	-0.36361	6.90414	6.3631e-09
1040	CdcalHa5_g1040.t1	BHE90048.1	hypothetical protein	No hits	-	-	-	-	-	1		101.021	87.0911	88.2154	183.983	175.679	188.552	-0.696274	6.13917	1.89773e-19
1041	CdcalHa5_g1041.t1	BHE90049.1	similar to BRCA1-binding helicase-like protein BACH1	CMD129C	-	-	-	-	-	0		16.1314	16.3645	12.5898	59.5806	63.0084	54.2203	-1.67788	6.51088	1.37732e-76
1042	CdcalHa5_g1042.t1	BHE90050.1	hypothetical protein	CMD131C	-	-	-	-	-	0		35.9236	39.4948	35.4839	150.967	145.868	129.982	-1.64589	6.88296	4.79865e-107
1043	CdcalHa5_g1043.t1	BHE90051.1	ATP-binding cassette, sub-family C (MRP), member 2	CMD133C	-	-	-	-	-	8		50.0246	50.9649	46.1122	86.2909	87.0175	82.558	-0.503432	8.12426	1.65022e-16
1044	CdcalHa5_g1044.t1	BHE90052.1	hypothetical protein, conserved	CMD137C	-	-	-	-	-	0		67.486	67.6712	63.9149	140.52	129.688	143.245	-0.759499	6.91953	7.61962e-32
1045	CdcalHa5_g1045.t1	BHE90053.1	ATP-binding cassette, sub-family G	CMD135C	-	-	-	-	-	6		165.138	159.755	150.158	145.573	138.688	141.21	0.454184	8.31971	2.6472e-12
1046	CdcalHa5_g1046.t1	BHE90054.1	ATP-binding cassette, sub-family G	CMD134C	-	-	-	-	-	6		211.107	202.584	201.544	214.396	226.882	208.027	0.217319	8.80693	0.00154289
1047	CdcalHa5_g1047.t1	BHE90055.1	similar to endonuclease III	CMD139C	-	-	-	-	-	0		31.0053	28.1433	33.5051	4.60052	7.41416	6.07717	2.62476	3.7489	1.03978e-65
1048	CdcalHa5_g1048.t1	BHE90056.1	similar to triacylglycerol lipase	CMS254C	-	-	-	-	-	6		63.8377	61.2511	66.1741	10.8083	12.4261	15.0095	2.59824	5.74889	1.54189e-160
1049	CdcalHa5_g1049.t1	BHE90057.1	hypothetical protein	CMD174C	-	-	-	-	-	1		310.092	336.102	316.467	321.654	312.097	309.07	0.328129	5.96256	1.06599e-05
1050	CdcalHa5_g1050.t1	BHE90058.1	hypothetical protein, conserved	CMD173C	-	-	-	-	-	0		80.0335	70.6284	84.9695	103.969	103.783	91.4792	-0.0474507	7.27565	0.575939
1051	CdcalHa5_g1051.t1	BHE90059.1	probable N-ethylammeline chlorohydrolase	CMD171C	-	-	-	-	-	0		123.31	138.743	130.811	176.391	188.253	168.636	-0.144469	7.66268	0.0335178
1052	CdcalHa5_g1052.t1	BHE90060.1	similar to methylthioadenosine phosphorylase mtaP	CMD170C	-	-	-	-	-	0		75.8928	62.7534	63.7706	86.9425	84.3645	93.088	-0.0954118	5.67147	0.34262
1053	CdcalHa5_g1053.t1	BHE90061.1	elongin C	CMD168C	-	-	-	-	-	0		54.3428	54.6656	49.6609	91.5985	69.8711	79.4005	-0.29769	4.10498	0.0233714
1054	CdcalHa5_g1054.t1	BHE90062.1	hypothetical protein	CMD167C	-	-	-	-	-	0		148.813	133.28	133.312	32.0938	28.7602	29.6531	2.49655	7.0133	8.47047e-277
1055	CdcalHa5_g1055.t1	BHE90063.1	adaptor-related protein complex 3, sigma subunit	CMD102C	-	-	-	-	-	0		144.32	136.718	136.069	137.577	152.557	142.844	0.238149	6.38767	0.000826829
1056	CdcalHa5_g1056.t1	BHE90064.1	hypothetical protein	CMD103C	-	-	-	-	-	0		92.3128	90.1997	89.4943	123.094	105.487	90.3582	0.0741736	5.44986	0.560892
1057	CdcalHa5_g1057.t1	BHE90065.1	hypothetical protein, conserved	CMD098C	-	-	-	-	-	0		83.4469	87.933	91.8202	118.102	113.134	130.889	-0.165491	6.78025	0.028935
1058	CdcalHa5_g1058.t1	BHE90066.1	methylmalonyl-CoA mutase	No hits	-	-	-	-	-	0		39.2753	41.7943	39.7303	33.3498	34.9138	43.9085	0.396773	6.26034	4.21646e-05
1059	CdcalHa5_g1059.t1	BHE90067.1	chloroplast translation initiation factor IF-1	CMD084C	-	-	-	-	-	0		210.631	217.661	205.316	162.365	159.64	170.868	0.6554	5.97588	8.01236e-20
1060	CdcalHa5_g1060.t1	BHE90068.1	probable serine/threonine protein phosphatase	CMD083C	-	-	-	-	-	0		60.012	65.553	65.1831	85.0196	81.5022	77.1315	-0.0519545	5.82067	0.531307
1061	CdcalHa5_g1061.t1	BHE90069.1	probable O-sialoglycoprotein endopeptidase	CMD081C	-	-	-	-	-	0		18.4839	19.1489	16.6757	78.6828	73.661	62.4743	-1.68331	5.21287	6.48368e-48
1062	CdcalHa5_g1062.t1	BHE90070.1	phosphatidylinositol polyphosphate 5-phosphatase	CMD080C	-	-	-	-	-	0		199.101	195.584	198.239	216.358	202.359	205.013	0.222835	8.74957	0.000780236
1063	CdcalHa5_g1063.t1	BHE90071.1	hypothetical protein	CMD079C	-	-	-	-	-	0		17.235	16.1176	19.738	27.5947	17.3932	24.0303	-0.0635442	2.03094	0.808308
1064	CdcalHa5_g1064.t1	BHE90072.1	hypothetical protein	No hits	-	-	-	-	-	0		184.296	194.691	206.777	327.064	332.591	335.457	-0.467954	6.83091	5.33285e-13
1065	CdcalHa5_g1065.t1	BHE90073.1	hypothetical protein, conserved	CMD090C	-	-	-	-	-	0		88.2495	84.5438	89.2103	102.456	98.2422	98.8472	0.103738	6.30317	0.15243
1066	CdcalHa5_g1066.t1	BHE90074.1	hypothetical protein	CMD091C	-	-	-	-	-	0		46.7964	49.2698	39.9185	52.4387	52.591	54.1935	0.0652497	6.20492	0.456166
1067	CdcalHa5_g1067.t1	BHE90075.1	ATP-binding subunit of unknown ABC transporter	CMR388C	-	-	-	-	-	0		83.8058	84.1133	90.1264	97.616	101.01	105.728	0.0553839	6.22058	0.476047
1068	CdcalHa5_g1068.t1	BHE90076.1	similar to methionine--tRNA ligase, partial	CMD077C	-	-	-	-	-	0		175.336	180.643	183.735	238.021	244.374	232.18	-0.108678	7.69948	0.0670621
1069	CdcalHa5_g1069.t1	BHE90077.1	guanylate kinase	CMI041C	-	-	-	-	-	0		26.3256	32.8797	29.9992	32.1181	31.5739	29.8671	0.23508	3.97265	0.0790946
1070	CdcalHa5_g1070.t1	BHE90078.1	hypothetical protein	No hits	-	-	-	-	-	2		95.9404	93.0814	101.754	129.651	124.283	118.374	-0.0566177	5.74508	0.502836
1071	CdcalHa5_g1071.t1	BHE90079.1	small GTP-binding protein of Rab family	CMD062C	-	-	-	-	-	0		164.157	147.118	182.738	242.625	257.582	237.56	-0.282405	6.893	0.000484612
1072	CdcalHa5_g1072.t1	BHE90080.1	hypothetical protein	CMD066C	-	-	-	-	-	4		34.5033	35.3394	41.6546	54.1293	46.734	58.8152	-0.220987	4.39983	0.0885303
1073	CdcalHa5_g1073.t1	BHE90081.1	probable prohibitin protein	CMD067C	-	-	-	-	-	0		321.212	311.805	307.429	820.314	790.216	616.997	-0.948024	8.6187	1.97775e-23
1074	CdcalHa5_g1074.t1	BHE90082.1	hypothetical protein	CMD068C	-	-	-	-	-	1		211.786	208.364	201.201	327.564	292.422	257.593	-0.196306	5.72802	0.0413852
1075	CdcalHa5_g1075.t1	BHE90083.1	probable FKBP-type peptidyl-prolyl cis-trans isomerase	CMD070C	-	-	-	-	-	0		172.607	163.461	186.157	140.996	149.621	133.186	0.59816	6.38468	1.67804e-14
1076	CdcalHa5_g1076.t1	BHE90084.1	unknown ribonuclease	CMD071C	-	-	-	-	-	0		46.2434	44.3747	42.6786	68.7198	72.2054	78.1681	-0.424955	7.36048	4.08768e-11
1077	CdcalHa5_g1077.t1	BHE90085.1	hypothetical protein	CMD072C	-	-	-	-	-	0		40.2564	41.1593	38.1333	75.4045	68.5287	75.7742	-0.582387	6.13609	7.60382e-15
1078	CdcalHa5_g1078.t1	BHE90086.1	hypothetical protein	CMD073C	-	-	-	-	-	0		110.1	111.816	104.783	84.9779	82.6088	99.9399	0.578354	6.15024	1.77763e-12
1079	CdcalHa5_g1079.t1	BHE90087.1	hypothetical protein	CMD074C	-	-	-	-	-	0		24.3617	28.6948	27.5011	40.7669	38.2745	43.7769	-0.311615	4.39359	0.0077221
1080	CdcalHa5_g1080.t1	BHE90088.1	similar to mitotic check point protein BUB2	CMD055C	-	-	-	-	-	1		9.80452	7.77851	11.0075	111.444	100.463	105.124	-3.1709	5.63273	9.87994e-189
1081	CdcalHa5_g1081.t1	BHE90089.1	protein phosphatase 2 regulatory subunit A	CMD050C	-	-	-	-	-	0		166.779	154.787	162.737	201.792	208.12	207.404	-0.0554127	8.26308	0.413444
1082	CdcalHa5_g1082.t1	BHE90090.1	hypothetical protein, conserved	CMD049C	-	-	-	-	-	0		87.7203	95.1805	86.3716	85.2621	77.0459	86.2135	0.41166	6.89082	1.3562e-09
1083	CdcalHa5_g1083.t1	BHE90091.1	cytochrome c reductase (Complex III) subunit 9(X)	CMD048C	-	-	-	-	-	0		114.772	110.949	109.829	96.3338	104.229	94.7305	0.477963	4.55138	5.16351e-06
1084	CdcalHa5_g1084.t1	BHE90092.1	hypothetical protein	CMD047C	-	-	-	-	-	0		47.755	45.5416	40.6238	81.533	81.495	78.2734	-0.555525	6.65158	8.14135e-16
1085	CdcalHa5_g1085.t1	BHE90093.1	similar to Membrane transporters of cations and cationic drugs	CMD036C	-	-	-	-	-	4		215.067	224.319	218.689	444.18	451.297	398.922	-0.67843	7.2148	1.25953e-25
1086	CdcalHa5_g1086.t1	BHE90094.1	similar to prefoldin 2	CMD037C	-	-	-	-	-	0		89.8856	82.9603	89.5216	103.512	88.97	102.052	0.130214	4.8932	0.228495
1087	CdcalHa5_g1087.t1	BHE90095.1	similar to apospory-associated protein C	CMD040C	-	-	-	-	-	0		46.5959	45.0561	43.5433	102.064	97.9216	107.501	-0.892376	6.24783	2.51681e-35
1088	CdcalHa5_g1088.t1	BHE90096.1	hypothetical protein	CMD042C	-	-	-	SP(Sec/SPI)	-	1		112.008	117.409	104.163	213.847	206.031	190.626	-0.574322	6.64478	4.12046e-16
1089	CdcalHa5_g1089.t1	BHE90097.1	hypothetical protein	CMD046C	-	-	-	-	-	0		74.5948	69.1073	68.0989	107.75	110.151	105.464	-0.315883	8.12646	2.10478e-07
1090	CdcalHa5_g1090.t1	BHE90098.1	hypothetical protein	CMD034C	-	-	-	-	-	1		225.428	226.37	233.5	193.365	175.053	203.227	0.556796	7.06006	7.89112e-17
1091	CdcalHa5_g1091.t1	BHE90099.1	hypothetical protein	CMD029C	-	-	-	-	-	4		201.409	190.975	196.314	281.505	266.778	279.438	-0.196221	7.39752	0.000572229
1092	CdcalHa5_g1092.t1	BHE90100.1	hypothetical protein, conserved	CMD028C	-	-	-	-	-	0		103.617	108.153	103.928	168.484	167.37	150.573	-0.325238	6.73086	1.4957e-06
1093	CdcalHa5_g1093.t1	BHE90101.1	RNA polymerase II subunit G	CMD026C	-	-	-	-	-	0		190.754	165.559	174.996	273.379	254.53	249.072	-0.251992	6.60449	0.000560132
1094	CdcalHa5_g1094.t1	BHE90102.1	DNA replication licensing factor MCM2	CMD025C	-	-	-	-	-	0		110.793	96.4222	95.4831	364.121	372.733	383.97	-1.59443	9.18786	1.52407e-100
1095	CdcalHa5_g1095.t1	BHE90103.1	ribosomal large subunit pseudouridine synthase A	CMD024C	-	-	-	-	-	0		97.8061	89.1784	100.511	171.271	164.413	132.943	-0.406183	6.70481	1.4459e-05
1096	CdcalHa5_g1096.t1	BHE90104.1	similar to ferripyochelin binding protein	CMD023C	-	-	-	-	-	0		204.745	218.99	212.939	220.549	213.675	216.543	0.265604	6.65544	2.77779e-05
1097	CdcalHa5_g1097.t1	BHE90105.1	GTP-binding protein of LepA family	CMD021C	-	-	-	-	-	0		136.574	133.171	136.324	173.887	172.363	185.893	-0.0955205	8.15877	0.130572
1098	CdcalHa5_g1098.t1	BHE90106.1	probable ubiquilin	CMD018C	-	-	-	-	-	0		159.336	160.95	153.721	189.377	180.879	166.091	0.118782	7.90274	0.071273
1099	CdcalHa5_g1099.t1	BHE90107.1	hypothetical protein, conserved	CMD017C	-	-	-	-	-	7		333.73	335.996	323.805	282.492	286.454	237.028	0.599112	7.73071	5.24669e-17
1100	CdcalHa5_g1100.t1	BHE90108.1	zinc ribbon domain-containing protein	No hits	-	-	-	-	-	0		106.761	105.136	102.349	1.52128	1.97607	2.01089	6.10397	7.71574	0
1101	CdcalHa5_g1101.t1	BHE90109.1	hypothetical protein, conserved	CMD016C	-	-	-	-	-	0		70.4757	71.2391	62.3579	67.8273	74.4996	80.6717	0.158276	5.2244	0.108855
1102	CdcalHa5_g1102.t1	BHE90110.1	histidinol dehydrogenase	CMQ082C	-	-	-	-	-	0		79.153	78.8524	83.4357	133.86	135.679	135.653	-0.45122	7.08447	3.14508e-14
1103	CdcalHa5_g1103.t1	BHE90111.1	hypothetical protein	No hits	-	-	-	-	-	0		83.7393	80.8132	83.4765	140.217	135.872	143.56	-0.46377	7.25959	6.47675e-16
1104	CdcalHa5_g1104.t1	BHE90112.1	cleavage and polyadenylation specific factor 2, 100kD subunit	CMQ077C	-	-	-	-	-	0		77.3529	79.4659	82.587	84.0476	88.4039	85.8365	0.185787	7.47652	0.00148182
1105	CdcalHa5_g1105.t1	BHE90113.1	60S ribosomal protein L6	CMQ078C	-	-	-	-	-	0		575.949	573.065	565.9	654.456	633.556	640.095	0.126518	8.33634	0.0484274
1106	CdcalHa5_g1106.t1	BHE90114.1	unknown zinc-finger protein Mpe1p	CMQ079C	-	-	-	-	-	0		60.3664	57.5909	65.9475	108.003	104.696	98.5453	-0.460908	6.96835	4.52259e-11
1107	CdcalHa5_g1107.t1	BHE90115.1	small GTP-binding protein Arf1	CMQ074C	-	-	-	-	-	0		792.778	753.359	799.861	744.034	787.515	701.208	0.367018	8.49107	1.68866e-07
1108	CdcalHa5_g1108.t1	BHE90116.1	hypothetical protein, conserved	CMQ073C	-	-	-	-	-	0		141.417	116.483	121.246	224.317	225.461	248.345	-0.587496	8.00405	1.43117e-14
1109	CdcalHa5_g1109.t1	BHE90117.1	hypothetical protein	CMQ072C	-	-	-	-	-	0		63.731	59.8768	62.2114	60.1662	61.1308	60.0932	0.329239	6.50935	3.98654e-07
1110	CdcalHa5_g1110.t1	BHE90118.1	probable U3 snoRNP component Imp4p	CMQ071C	-	-	-	-	-	0		80.3971	86.7188	91.5151	112.841	114.722	97.4021	-0.0295426	6.444	0.739566
1111	CdcalHa5_g1111.t1	BHE90119.1	hypothetical protein	CMQ070C	-	-	-	-	-	0		51.783	57.4933	57.0625	56.4681	50.6602	64.1033	0.252723	6.2653	0.00598781
1112	CdcalHa5_g1112.t1	BHE90120.1	probable ubiquinone biosynthesis monooxgenase COQ6	CMQ068C	-	-	-	-	-	0		78.1799	80.1962	78.1502	110.802	108.606	99.5701	-0.132953	6.78535	0.0441479
1113	CdcalHa5_g1113.t1	BHE90121.1	phosphomannomutase	CMQ067C	-	-	-	-	-	0		165.923	167.247	156.065	165.849	173.41	176.98	0.216637	8.37668	0.0010456
1114	CdcalHa5_g1114.t1	BHE90122.1	hypothetical protein	CMQ066C	-	-	-	-	-	0		57.666	65.5711	61.4506	92.8829	87.7858	88.5243	-0.245041	6.79694	0.000253546
1115	CdcalHa5_g1115.t1	BHE90123.1	hypothetical protein, conserved	CMQ065C	-	-	-	-	-	0		135.374	139.632	136.009	120.229	119.107	126.742	0.460696	6.37371	5.23015e-12
1116	CdcalHa5_g1116.t1	BHE90124.1	acetylornithine transaminase	CMQ064C	-	-	-	-	-	0		104.854	103.006	102.096	103.132	94.443	105.767	0.326106	7.03103	2.64497e-07
1117	CdcalHa5_g1117.t1	BHE90125.1	hypothetical protein, conserved	CMQ063C	-	-	-	-	-	0		3.0489	4.26942	3.51351	20.4501	17.5341	18.4745	-2.06567	3.10993	5.8219e-28
1118	CdcalHa5_g1118.t1	BHE90126.1	hypothetical protein, conserved	CMQ062C	-	-	-	-	-	0		120.107	128.674	122.627	130.485	123.026	126.637	0.264188	6.28362	0.000174875
1119	CdcalHa5_g1119.t1	BHE90127.1	hypothetical protein	CMX153C	-	-	-	SP(Sec/SPI)	-	0		234.666	213.189	208.861	235.063	199.86	216.961	0.308549	5.2783	0.00125837
1120	CdcalHa5_g1120.t1	BHE90128.1	hypothetical protein, conserved	CMQ059C	-	-	-	-	-	0		81.898	81.9602	89.2848	60.4972	54.8785	58.7869	0.838078	5.9137	9.70938e-27
1121	CdcalHa5_g1121.t1	BHE90129.1	hypothetical protein, conserved	CMQ058C	-	-	-	-	-	0		20.7782	24.0915	25.5408	48.0954	50.3816	43.2914	-0.707314	5.27165	6.94341e-12
1122	CdcalHa5_g1122.t1	BHE90130.1	hypothetical protein, conserved	CMQ057C	-	-	-	-	-	0		113.108	108.207	98.8632	107.408	93.7631	113.314	0.319341	6.48113	0.000114443
1123	CdcalHa5_g1123.t1	BHE90131.1	RNA polymerase I, II, III common subunit	CMQ056C	-	-	-	-	-	0		161.074	167.547	160.436	126.688	118.641	129.577	0.67853	5.29444	1.51579e-15
1124	CdcalHa5_g1124.t1	BHE90132.1	hypothetical protein, conserved	CMQ054C	-	-	-	-	-	1		213.2	209.762	207.102	308.086	283.697	288.679	-0.186953	8.74651	0.00558808
1125	CdcalHa5_g1125.t1	BHE90133.1	5-amino-6-(5-phosphoribosylamino)uracil reductase	CMQ053C	-	-	-	-	-	0		24.6452	36.4832	25.8892	34.728	33.199	32.3287	0.0972289	4.35039	0.534626
1126	CdcalHa5_g1126.t1	BHE90134.1	hypothetical protein	CMX152C	-	-	-	-	-	0		42.0266	39.4953	39.4622	77.9954	76.4517	65.7318	-0.563071	4.79272	1.49133e-07
1127	CdcalHa5_g1127.t1	BHE90135.1	40S ribosomal protein S21	CMQ051C	-	-	-	-	-	0		229.558	259.702	235.583	314.299	292.612	308.157	-0.0382649	6.02868	0.646131
1128	CdcalHa5_g1128.t1	BHE90136.1	hypothetical protein, conserved	CMQ050C	-	-	-	-	-	0		77.726	84.1761	81.0997	56.2125	52.5531	51.3445	0.902664	5.96204	2.49806e-33
1129	CdcalHa5_g1129.t1	BHE90137.1	hypothetical protein	CMQ014C	-	-	-	-	-	0		56.432	52.4569	44.507	48.6192	49.9146	53.1551	0.305249	5.70079	0.00125408
1130	CdcalHa5_g1130.t1	BHE90138.1	hypothetical protein, conserved	CMQ013C	-	-	-	-	-	5		250.226	253.294	258.574	206.844	211.165	216.723	0.558849	8.6013	3.21542e-18
1131	CdcalHa5_g1131.t1	BHE90139.1	similar to permease involved in the uptake of glycerophosphoinositol Git1p	CMT284C	-	-	-	-	-	12		215.717	221.19	228.52	326.226	311.058	222.708	-0.0732596	8.39665	0.550638
1132	CdcalHa5_g1132.t1	BHE90140.1	hypothetical protein	CME058C	-	-	-	-	-	0		55.0333	54.4781	53.1884	83.7718	82.6553	86.7663	-0.34418	6.54977	7.44155e-08
1133	CdcalHa5_g1133.t1	BHE90141.1	similar to ER-derived vesicles protein Erv14	CME060C	-	-	-	-	-	3		125.113	124.861	129.63	389.804	378.085	307.315	-1.20301	6.60134	1.23571e-40
1134	CdcalHa5_g1134.t1	BHE90142.1	similar to splicing factor 3b subunit 4 (U2 snRNP)	CME063C	-	-	-	-	-	0		77.7509	69.8574	85.7656	106.72	103.877	107.286	-0.14955	6.04892	0.0898564
1135	CdcalHa5_g1135.t1	BHE90143.1	hypothetical protein	CMQ017C	-	-	-	-	-	0		21.1456	18.6857	19.0854	35.6281	33.9549	34.7377	-0.530096	4.71479	2.70756e-07
1136	CdcalHa5_g1136.t1	BHE90144.1	hypothetical protein	No hits	-	-	-	-	-	0		40.6364	33.1939	29.5468	48.3223	58.2493	58.8748	-0.395225	4.92093	0.00183569
1137	CdcalHa5_g1137.t1	BHE90145.1	hypothetical protein	No hits	-	-	-	-	-	0		83.3729	76.8189	83.2311	93.0612	92.9877	91.9554	0.103616	6.98782	0.110915
1138	CdcalHa5_g1138.t1	BHE90146.1	hypothetical protein, conserved	CMQ019C	-	-	-	-	-	0		70.5419	71.0409	70.3969	77.4719	61.19	68.0653	0.337941	5.77863	0.000217133
1139	CdcalHa5_g1139.t1	BHE90147.1	hypothetical protein, conserved	CMQ020C	-	-	-	-	-	4		51.2667	62.8233	52.9741	96.5045	92.2247	76.4667	-0.362047	4.87791	0.00240134
1140	CdcalHa5_g1140.t1	BHE90148.1	glutamate 5-kinase	CMQ021C	-	-	-	-	-	0		319.123	333.062	308.889	431.101	426.572	422.993	-0.118909	9.16939	0.0814905
1141	CdcalHa5_g1141.t1	BHE90149.1	adaptor-related protein complex 3, delta subunit	CMQ028C	-	-	-	-	-	0		61.8263	61.429	64.2743	86.4688	86.5377	84.6513	-0.161984	7.26044	0.00531047
1142	CdcalHa5_g1142.t1	BHE90150.1	similar to lipoate-protein ligase A	CMQ023C	-	-	-	-	-	0		176.413	180.879	180.787	182.322	184.322	188.832	0.248915	7.5847	8.9713e-06
1143	CdcalHa5_g1143.t1	BHE90151.1	probable peptidyl-tRNA hydrolase	CMQ022C	-	-	-	-	-	0		131.413	124.58	131.055	122.081	126.097	130.578	0.32369	6.59046	6.58785e-07
1144	CdcalHa5_g1144.t1	BHE90152.1	glutamate-5-semialdehyde dehydrogenase	CMQ024C	-	-	-	-	-	0		208.244	212.338	198.016	189.425	187.951	190.571	0.418088	7.88817	1.16426e-13
1145	CdcalHa5_g1145.t1	BHE90153.1	1-pyrroline-5-carboxylate dehydrogenase	CMG200C	-	-	-	-	-	0		204.362	200.619	199.281	209.492	195.455	202.325	0.288612	8.34447	6.41152e-06
1146	CdcalHa5_g1146.t1	BHE90154.1	galactose-1-phosphate uridylyltransferase	CMQ030C	-	-	-	-	-	0		136.831	132.97	134.877	112.902	114.795	121.716	0.504322	6.91581	9.03886e-17
1147	CdcalHa5_g1147.t1	BHE90155.1	hypothetical protein	No hits	-	-	-	-	-	0		40.0987	43.7066	41.0748	26.0358	26.9518	28.9616	0.897564	4.78414	1.41216e-19
1148	CdcalHa5_g1148.t1	BHE90156.1	arginine decarboxylase	CMQ029C	-	-	-	-	-	0		78.6619	81.5502	74.6934	72.6478	70.1995	70.9037	0.432111	6.7889	1.77499e-12
1149	CdcalHa5_g1149.t1	BHE90157.1	hypothetical protein	CMR361C	-	-	-	-	-	0		60.997	74.8546	75.1608	128.355	139.053	105.454	-0.519354	5.31662	2.18523e-05
1150	CdcalHa5_g1150.t1	BHE90158.1	ubiquitin carboxy-terminal hydrolase (UCH) L3	CMQ026C	-	-	-	-	-	0		113.204	120.838	114.142	64.6373	61.4176	71.212	1.11152	5.84088	3.57754e-44
1151	CdcalHa5_g1151.t1	BHE90159.1	hypothetical protein	CMX150C	-	-	-	-	-	0		417.081	388.751	428.499	502.816	514.543	515.152	-0.0172119	7.78004	0.808414
1152	CdcalHa5_g1152.t1	BHE90160.1	UDP-GlcNAc:dolichol phosphate N-acetylglucosamine-1-phosphate transferase	CMQ042C	-	-	-	-	-	12		82.7269	87.8771	84.6088	59.5288	59.7021	60.9389	0.797229	6.54188	2.79043e-36
1153	CdcalHa5_g1153.t1	BHE90161.1	pseudouridylate synthase I	CMQ041C	-	-	-	-	-	0		31.6867	34.8274	30.4459	34.4397	37.1707	42.5806	0.051273	5.07956	0.641342
1154	CdcalHa5_g1154.t1	BHE90162.1	hypothetical protein	CMQ040C	-	-	-	-	-	1		54.341	59.574	58.8147	67.8721	68.8455	73.8518	0.0086963	6.73525	0.911459
1155	CdcalHa5_g1155.t1	BHE90163.1	putative P-loop containing nucleoside triphosphate hydrolase	CMX226C	-	-	-	-	-	0		142.665	146.055	157.948	165.99	167.685	179.203	0.0951421	6.45501	0.212083
1156	CdcalHa5_g1156.t1	BHE90164.1	MAP kinase	CMQ039C	-	-	CMGC_MAPK (MAPK)	-	-	0		146.322	145.479	128.2	147.107	144.752	146.396	0.232919	7.62991	0.00022333
1157	CdcalHa5_g1157.t1	BHE90165.1	similar to ubiquitin conjugating enzyme E2	CMQ038C	-	-	-	-	-	0		154.939	152.011	160.62	185.897	187.702	185.081	0.0389721	6.48656	0.589121
1158	CdcalHa5_g1158.t1	BHE90166.1	hypothetical protein	CMX151C	-	-	-	-	-	4		227.446	232.476	231.058	367.61	365.016	314.189	-0.301489	7.44106	1.14412e-05
1159	CdcalHa5_g1159.t1	BHE90167.1	ATP-dependent Clp protease proteolytic subunit	CMQ045C	-	-	-	-	-	0		52.4161	54.5931	54.0179	78.1456	90.0902	80.294	-0.3322	5.58489	0.000179658
1160	CdcalHa5_g1160.t1	BHE90168.1	aurora kinase	CMQ044C	-	-	Aur	-	-	0		106.137	102.952	107.419	151.123	135.006	157.36	-0.19135	6.81978	0.00819642
1161	CdcalHa5_g1161.t1	BHE90169.1	hypothetical protein	CMQ032C	-	-	-	SP(Sec/SPI)	-	0		94.1154	106.915	99.3844	12.0433	17.0798	13.6583	3.09362	5.04005	1.49418e-154
1162	CdcalHa5_g1162.t1	BHE90170.1	hypothetical protein	No hits	-	-	-	-	-	0		0.596791	0.935979	0.829647	2.6686	1.27803	2.26244	-1.06179	2.11211	2.35821e-05
1163	CdcalHa5_g1163.t1	BHE90171.1	folylpolyglutamate synthase / dihydrofolate synthase	CMQ033C	-	-	-	-	-	0		48.2091	49.2903	49.8795	74.5362	70.828	83.5528	-0.341688	6.29542	2.14775e-05
1164	CdcalHa5_g1164.t1	BHE90172.1	similar to exosome complex exonuclease RRP45	CMQ035C	-	-	-	-	-	0		44.9892	41.391	40.4195	55.1978	60.96	63.7594	-0.217287	5.6076	0.0179838
1165	CdcalHa5_g1165.t1	BHE90173.1	hypothetical protein	CMQ048C	-	-	-	-	-	2		59.9755	55.7119	55.734	200.209	196.573	200.678	-1.50738	6.9208	6.56448e-134
1166	CdcalHa5_g1166.t1	BHE90174.1	similar to trefoil factor	CMR001C	-	-	-	SP(Sec/SPI)	-	0	KTH variants: K+T	519.243	479.716	476.548	14.0586	12.3504	10.1144	5.64442	9.20051	0
1167	CdcalHa5_g1167.t1	BHE90175.1	phosphatidylinositol-4-phosphate 5-kinase	CMN333C	-	-	-	-	-	0		77.5812	83.3117	71.868	57.3541	53.2632	55.5003	0.782931	6.81479	1.71735e-30
1168	CdcalHa5_g1168.t1	BHE90176.1	serine hydroxymethyltransferase, cytosolic	CMN332C	-	-	-	-	-	0		247.917	234.329	226.952	209.956	215.925	253.69	0.354443	8.06274	2.97324e-06
1169	CdcalHa5_g1169.t1	BHE90177.1	aminopeptidase N	CMF182C	-	-	-	-	-	0		216.375	205.072	204.834	174.969	172.848	191.496	0.510196	8.95304	3.29457e-13
1170	CdcalHa5_g1170.t1	BHE90178.1	hypothetical protein	CMN316C	-	-	-	-	-	1		592.893	538.058	587.278	337.34	344.838	395.657	0.966691	8.4725	1.64307e-35
1171	CdcalHa5_g1171.t1	BHE90179.1	hypothetical protein	CMN317C	-	-	-	-	-	6		112.034	113.631	115.791	173.774	169.972	176.377	-0.311556	8.33075	9.08024e-07
1172	CdcalHa5_g1172.t1	BHE90180.1	hypothetical protein	CMN322C	-	-	-	-	-	0		48.1028	48.7979	52.2067	55.8828	68.3979	63.5264	-0.0438138	4.59697	0.77062
1173	CdcalHa5_g1173.t1	BHE90181.1	hypothetical protein	CMX130C	-	-	-	SP(Sec/SPI)	-	0		264.704	280.548	273.934	3.96292	4.16312	3.12109	6.48729	6.64925	0
1174	CdcalHa5_g1174.t1	BHE90182.1	probable zinc transporter	CMS155C	-	-	-	-	-	8		219.692	213.95	213.852	182.819	165.334	129.585	0.737422	7.48863	8.12678e-15
1175	CdcalHa5_g1175.t1	BHE90183.1	hypothetical protein, conserved	CMN321C	-	-	-	-	-	0		54.3338	47.6922	51.8283	81.8684	74.8831	72.2035	-0.274242	5.34116	0.00331392
1176	CdcalHa5_g1176.t1	BHE90184.1	NADH dehydrogenase I (Complex I) iron-sulfur protein 13kDa subunit	CMN320C	-	-	-	-	-	0		212.44	207.514	191.459	215.633	207.787	207.052	0.251199	6.30342	0.000423433
1177	CdcalHa5_g1177.t1	BHE90185.1	folate monoglutamate transporter	CMN318C	-	-	-	-	-	12		74.8458	71.4644	70.5923	107.375	101.457	115.568	-0.287305	7.08126	1.87414e-05
1178	CdcalHa5_g1178.t1	BHE90186.1	hypothetical protein, conserved	CMT478C	-	-	-	-	-	0		118.382	109.187	103.132	121.407	123.312	131.613	0.105378	7.1904	0.119193
1179	CdcalHa5_g1179.t1	BHE90187.1	hypothetical protein	CMX222C	-	-	-	-	-	0		173.858	175.398	198.758	215.526	193.335	219.422	0.100099	6.42269	0.247486
1180	CdcalHa5_g1180.t1	BHE90188.1	probable aspartate aminotransferase	CMN323C	-	-	-	-	-	0		447.533	443.753	429.219	328.945	324.826	332.872	0.715496	8.87753	3.16234e-29
1181	CdcalHa5_g1181.t1	BHE90189.1	developmentally regulated GTP binding protein	CMN324C	-	-	-	-	-	0		93.4547	91.8383	90.1037	77.3239	71.2195	84.0322	0.536663	6.36451	5.59639e-13
1182	CdcalHa5_g1182.t1	BHE90190.1	similar to MAP kinase phosphatase-1	CMN326C	-	-	-	-	-	0		317.255	275.593	280.996	315.607	306.655	343.346	0.150466	9.22224	0.0618041
1183	CdcalHa5_g1183.t1	BHE90191.1	ATP-binding cassette, sub-family B (TAP), member 10, mitochondrial precursor	CMN325C	-	-	-	-	-	6		82.7293	80.5049	81.364	94.198	90.5727	101.826	0.0651139	7.39898	0.305266
1184	CdcalHa5_g1184.t1	BHE90192.1	NADPH:protochlorophyllide oxidoreductase, chloroplast precursor	CMN338C	-	-	-	-	-	0		862.84	840.806	886.174	425.418	431.693	589.492	1.13486	9.59254	8.53947e-25
1185	CdcalHa5_g1185.t1	BHE90193.1	hypothetical protein, conserved	CMN330C	-	-	-	-	-	0		301.519	328.792	319.51	535.505	550.383	539.085	-0.478329	6.93124	8.54942e-15
1186	CdcalHa5_g1186.t1	BHE90194.1	probable phosphate/phosphoenolpyruvate translocator precursor	CMN328C	-	-	-	-	-	7		357.903	370.324	353.909	602.236	623.016	549.783	-0.418338	8.88985	4.35087e-09
1187	CdcalHa5_g1187.t1	BHE90195.1	hypothetical protein	CMX131C	-	-	-	-	-	0		53.6745	57.3416	55.5533	50.1151	54.8078	63.092	0.27202	4.50161	0.0174384
1188	CdcalHa5_g1188.t1	BHE90196.1	60S ribosomal protein L37A	CMN315C	-	-	-	-	-	0		471.645	488.769	476.171	477.002	442.503	449.445	0.367927	6.78172	2.19145e-09
1189	CdcalHa5_g1189.t1	BHE90197.1	similar to histone methyltransferase Set2p	CMN313C	-	SET	-	-	-	0		53.7972	51.5178	49.2268	57.5472	49.8475	53.5528	0.23815	7.31258	0.00030472
1190	CdcalHa5_g1190.t1	BHE90198.1	similar to phosphoglycerate mutase	CMN311C	-	-	-	-	-	0		45.1076	45.5927	45.4116	45.4968	45.4055	53.8746	0.199987	5.30827	0.0380169
1191	CdcalHa5_g1191.t1	BHE90199.1	hypothetical protein	CMN310C	RWP-RK	-	-	-	-	0		3.29268	3.01798	3.21953	277.621	279.343	461.261	-6.44209	8.23719	3.19235e-209
1192	CdcalHa5_g1192.t1	BHE90200.1	hypothetical protein, conserved	CMN309C	-	-	-	-	-	0		44.9396	40.6675	41.7648	67.3756	64.7761	66.5721	-0.34733	6.45448	4.1328e-07
1193	CdcalHa5_g1193.t1	BHE90201.1	hypothetical protein	No hits	-	-	-	-	-	1		119.274	116.27	130.904	105.678	101.91	113.92	0.482217	4.97884	1.00429e-06
1194	CdcalHa5_g1194.t1	BHE90202.1	hypothetical protein	CMN307C	-	-	-	-	-	0		55.846	52.7579	52.9559	119.451	131.041	114.656	-0.881822	6.54667	2.16971e-33
1195	CdcalHa5_g1195.t1	BHE90203.1	hypothetical protein, conserved	CMN306C	-	-	-	-	-	0		27.7459	25.9799	24.1148	149.38	150.467	148.224	-2.23147	8.20291	1.43399e-257
1196	CdcalHa5_g1196.t1	BHE90204.1	hypothetical protein	CMN305C	-	-	-	-	-	0		59.3521	51.9757	57.7695	330.075	351.014	375.478	-2.35063	7.35415	4.25824e-241
1197	CdcalHa5_g1197.t1	BHE90205.1	gamma-tubulin	CMN304C	-	-	-	-	-	0		69.0512	60.1832	71.1795	360.041	353.236	325.489	-2.07768	8.04931	3.12595e-178
1198	CdcalHa5_g1198.t1	BHE90206.1	similar to Sm protein D2	CMN302C	-	-	-	-	-	0		69.732	71.1368	74.4148	106.149	88.5534	104.008	-0.174114	6.03588	0.0474387
1199	CdcalHa5_g1199.t1	BHE90207.1	similar to oxysterol-binding protein	CMN301C	-	-	-	-	-	0		60.9733	58.1083	55.6128	66.5592	69.7037	72.7673	0.03236	6.85173	0.632141
1200	CdcalHa5_g1200.t1	BHE90208.1	similar to thioredoxin f	CMN279C	-	-	-	-	-	1		707.248	682.397	738.654	386.397	412.134	522.247	0.98136	8.05143	1.41863e-25
1201	CdcalHa5_g1201.t1	BHE90209.1	hypothetical protein	CMS349C	-	-	-	SP(Sec/SPI)	-	0		931.884	916.298	898.558	114.363	125.089	122.416	3.21605	8.33348	0
1202	CdcalHa5_g1202.t1	BHE90210.1	similar to hedgehog protein	CMN300C	-	-	-	-	-	1		11.6343	8.39551	10.7457	203.962	201.657	165.08	-3.91818	6.48916	4.96257e-238
1203	CdcalHa5_g1203.t1	BHE90211.1	similar to hedgehog protein	CMN299C	-	-	-	SP(Sec/SPI)	-	0	KTH variants: H	108.086	105.655	104.301	278.789	300.192	276.116	-1.13209	7.90328	1.86074e-79
1204	CdcalHa5_g1204.t1	BHE90212.1	hypothetical protein	CMX055C	-	-	-	SP(Sec/SPI)	-	0		186.838	201.47	183.344	2.10245	2.69181	1.49025	6.79766	5.84752	0
1205	CdcalHa5_g1205.t1	BHE90213.1	probable cinnamyl-alcohol dehydrogenase	CMN284C	-	-	-	-	-	0		133.665	118.559	127.955	128.901	120.301	131.468	0.292533	6.89312	1.83197e-05
1206	CdcalHa5_g1206.t1	BHE90214.1	trehalose-phosphatase	CMQ148C	-	-	-	-	-	0		98.9622	95.3327	94.1205	140.37	127.094	134.197	-0.181274	6.8905	0.00458563
1207	CdcalHa5_g1207.t1	BHE90215.1	phosphoenolpyruvate carboxykinase (ATP)	CMN285C	-	-	-	-	-	0		263.589	265.132	253.748	517.997	500.698	437.237	-0.600058	9.07691	5.3925e-15
1208	CdcalHa5_g1208.t1	BHE90216.1	sodium/hydrogen antiporter NHE8	CMN286C	-	-	-	SP(Sec/SPI)	-	13		58.5158	59.3405	56.5611	96.4783	94.2278	93.8556	-0.41026	7.17107	3.78131e-13
1209	CdcalHa5_g1209.t1	BHE90217.1	hypothetical protein, conserved	CMN287C	-	-	-	-	-	0		72.8973	93.8082	87.5275	74.076	72.8254	78.0623	0.474223	4.21123	0.000135515
1210	CdcalHa5_g1210.t1	BHE90218.1	hypothetical protein, conserved	CMN288C	-	-	-	SP(Sec/SPI)	-	0		180.612	190.59	177.484	149.271	153.878	148.48	0.575986	7.93626	7.41657e-24
1211	CdcalHa5_g1211.t1	BHE90219.1	hypothetical protein	CMX128C	-	-	-	-	-	1		125.369	113.282	114.611	162.346	161.316	154.373	-0.141315	5.8375	0.077354
1212	CdcalHa5_g1212.t1	BHE90220.1	photosystem II oxygen-evolving complex 23K protein	CMN290C	-	-	-	-	-	0		364.839	351.711	372.154	248.646	257.262	286.641	0.750537	7.57868	5.64115e-31
1213	CdcalHa5_g1213.t1	BHE90221.1	hypothetical protein	CMN291C	-	-	-	-	-	1		239.343	254.002	275.894	228.385	234.161	232.221	0.443477	6.20945	8.38399e-09
1214	CdcalHa5_g1214.t1	BHE90222.1	D111/G-patch domain-containing protein	No hits	-	-	-	-	-	0		56.325	51.6526	54.821	72.5842	77.4576	72.6145	-0.158658	4.40132	0.175896
1215	CdcalHa5_g1215.t1	BHE90223.1	hypothetical protein	No hits	-	-	-	-	-	0		68.3905	74.7807	73.0307	75.5681	70.0462	71.681	0.29317	5.29295	0.00101328
1216	CdcalHa5_g1216.t1	BHE90224.1	ATP-binding cassette, sub-family G (WBC)	CMN295C	-	-	-	-	-	7		122.336	130.437	109.516	164.801	166.052	136.112	-0.0704232	8.16015	0.436246
1217	CdcalHa5_g1217.t1	BHE90225.1	ATP-binding cassette, sub-family G (WBC)	CMN295C	-	-	-	-	-	7		167.448	163.654	150.259	163.748	166.039	148.407	0.304869	8.39068	2.3257e-05
1218	CdcalHa5_g1218.t1	BHE90226.1	hypothetical protein	CMN297C	-	-	-	-	-	6		109.248	103.224	107.306	120.895	111.489	112.439	0.188884	6.84109	0.00342475
1219	CdcalHa5_g1219.t1	BHE90227.1	hypothetical protein	No hits	-	-	-	-	-	0		96.6445	95.1324	97.838	122.242	123.894	113.035	-0.0115971	4.87226	0.924668
1220	CdcalHa5_g1220.t1	BHE90228.1	hypothetical protein	CMN276C	-	-	-	-	-	0		200.658	197.628	202.448	235.543	249.295	246.395	0.0100275	6.93715	0.880065
1221	CdcalHa5_g1221.t1	BHE90229.1	hypothetical protein, conserved	CMN275C	-	-	-	-	-	0		40.9347	47.8806	47.131	84.1844	79.9714	77.9251	-0.532605	6.71462	2.2347e-13
1222	CdcalHa5_g1222.t1	BHE90230.1	Cysteine and glycine-rich protein 1	No hits	-	Others	-	-	-	0		115.025	108.122	118.757	167.933	174.243	162.624	-0.265857	5.74199	0.000954641
1223	CdcalHa5_g1223.t1	BHE90231.1	hypothetical protein	CMN273C	-	-	-	-	-	0		19.1472	16.8824	16.9667	67.8342	65.7076	52.0558	-1.51267	7.94062	8.96438e-60
1224	CdcalHa5_g1224.t1	BHE90232.1	Protein BFR2	No hits	-	-	-	-	-	0		157.276	147.78	156.169	602.366	585.754	463.484	-1.54396	8.20993	9.54253e-65
1225	CdcalHa5_g1225.t1	BHE90233.1	hypothetical protein, conserved	CML113C	-	-	-	-	-	0		109.611	100.68	97.6266	152.055	160.411	154.061	-0.306595	6.9876	2.41248e-06
1226	CdcalHa5_g1226.t1	BHE90234.1	hypothetical protein	CMN269C	-	-	-	-	-	1		81.5586	91.9558	85.2914	119.241	114.92	123.611	-0.171114	6.17344	0.0258229
1227	CdcalHa5_g1227.t1	BHE90235.1	probable carotenoid cis-trans isomerase, CrtH	CMN268C	-	-	-	-	-	0		94.4918	93.8207	100.431	84.4186	79.3615	89.5085	0.484028	7.29412	3.36129e-14
1228	CdcalHa5_g1228.t1	BHE90236.1	MYB-related protein	CMK280C	MYB	-	-	-	-	0		227.802	233.37	226.768	2.23385	2.38122	2.60794	6.84796	7.14993	0
1229	CdcalHa5_g1229.t1	BHE90237.1	hypothetical protein	CMK279C	-	-	-	-	-	5		80.553	85.3643	83.3799	0.803346	0.870303	0.996492	6.80574	6.04452	0
1230	CdcalHa5_g1230.t1	BHE90238.1	probable protein disulfide isomerase	CMK278C	-	-	-	SP(Sec/SPI)	-	1		305.432	316.612	338.062	355.234	355.88	355.348	0.144773	7.75246	0.0212261
1231	CdcalHa5_g1231.t1	BHE90239.1	hypothetical protein	CMK277C	-	-	-	-	-	6		287.212	284.887	291.231	490.039	509.519	508.675	-0.509962	8.09092	2.45931e-18
1232	CdcalHa5_g1232.t1	BHE90240.1	hypothetical protein, conserved	CMK275C	-	TRAF	-	-	-	0	KTH variants: K	81.5329	79.8611	82.108	119.035	120.568	119.157	-0.263778	7.91346	2.40518e-06
1233	CdcalHa5_g1233.t1	BHE90241.1	mitochondrial ribosomal protein S5 precursor	CMK274C	-	-	-	-	-	0		70.1969	63.8142	67.2768	82.2106	80.2347	87.8782	-0.0219961	6.41	0.807802
1234	CdcalHa5_g1234.t1	BHE90242.1	60S ribosomal protein L23A	CMK273C	-	-	-	-	-	0		736.614	698.309	733.449	740.392	675.282	697.422	0.333678	8.16042	7.82522e-08
1235	CdcalHa5_g1235.t1	BHE90243.1	hypothetical protein	CMK272C	-	-	-	-	-	0		25.242	26.1115	25.8172	36.6233	38.761	38.5007	-0.267253	7.06797	9.71873e-06
1236	CdcalHa5_g1236.t1	BHE90244.1	hypothetical protein	CMK271C	-	-	-	-	-	0		43.0111	41.1799	42.814	59.5927	54.9852	57.4859	-0.141235	6.82068	0.0271606
1237	CdcalHa5_g1237.t1	BHE90245.1	fusion protein of 3-dehydroquinate dehydratase and shikimate 5-dehydrogenase	CMK269C	-	-	-	SP(Sec/SPI)	-	0		64.2174	57.6371	57.9729	135.833	130.716	139.838	-0.88301	7.15875	6.17653e-45
1238	CdcalHa5_g1238.t1	BHE90246.1	enoyl-CoA hydratase, mitochondrial precursor	CMK139C	-	-	-	-	-	0		144.64	150.652	134.656	140.962	143.529	142.282	0.304852	6.72098	2.26547e-06
1239	CdcalHa5_g1239.t1	BHE90247.1	hypothetical protein, conserved	CMK138C	-	-	-	-	-	1		68.7964	68.1355	67.966	108.183	109.168	105.587	-0.360792	7.86314	9.09143e-11
1240	CdcalHa5_g1240.t1	BHE90248.1	hypothetical protein	CMK137C	-	-	-	-	-	0		193.812	192.512	173.005	233.372	249.476	216.007	-0.0258982	5.79374	0.79286
1241	CdcalHa5_g1241.t1	BHE90249.1	probable mitochondrial processing peptidase alpha subunit	CMK260C	-	-	-	-	-	0		285.821	310.966	310.828	548.253	541.727	458.472	-0.474374	9.13398	1.13452e-08
1242	CdcalHa5_g1242.t1	BHE90250.1	hypothetical protein	CMK262C	-	-	-	-	-	0		1223.47	1079.52	1368.59	543.973	477.215	643.026	1.437	8.68402	5.9885e-39
1243	CdcalHa5_g1243.t1	BHE90251.1	hypothetical protein, conserved	CMK263C	-	-	-	-	-	0		247.847	236.056	242.778	138.368	141.786	171.146	0.978022	7.25518	1.37011e-38
1244	CdcalHa5_g1244.t1	BHE90252.1	hypothetical protein	CMK265C	-	-	-	-	-	0		41.5756	40.3573	38.3336	75.4129	71.8165	78.9315	-0.616631	8.25523	2.58237e-21
1245	CdcalHa5_g1245.t1	BHE90253.1	hypothetical protein	CMK267C	-	-	-	-	-	0		47.5301	44.5551	39.3335	95.1307	82.8779	85.5609	-0.706873	5.09374	2.81875e-12
1246	CdcalHa5_g1246.t1	BHE90254.1	hypothetical protein, conserved	CMK268C	-	-	-	-	-	1		49.7714	55.5141	57.2371	84.9057	83.4148	78.607	-0.30403	6.74139	1.99464e-05
1247	CdcalHa5_g1247.t1	BHE90255.1	glycerate kinase	CMK141C	-	-	-	-	-	0		121.041	119.095	105.846	129.922	138.511	154.942	1.65262e-05	7.22323	0.9889
1248	CdcalHa5_g1248.t1	BHE90256.1	hypothetical protein, conserved	CMK144C	-	-	-	-	-	0		70.245	65.5971	67.0146	192.456	194.216	178.785	-1.18362	8.59834	3.06255e-68
1249	CdcalHa5_g1249.t1	BHE90257.1	hypothetical protein CDCA_CDCA04G1235	No hits	-	-	-	-	-	1		53.4993	46.7213	43.0299	148.597	149.881	142.459	-1.32897	7.68435	2.39605e-80
1250	CdcalHa5_g1250.t1	BHE90258.1	gamma-glutamylcyclotransferase family protein	No hits	-	-	-	-	-	0		50.1259	39.5884	53.6384	175.688	149.59	130.839	-1.36923	5.47884	9.98945e-26
1251	CdcalHa5_g1251.t1	BHE90259.1	similar to GTP pyrophosphokinase	CMK147C	-	-	-	-	-	0		124.255	118.016	113.162	124.05	121.212	137.232	0.186569	7.35072	0.00430776
1252	CdcalHa5_g1252.t1	BHE90260.1	hypothetical protein	CMK149C	-	-	-	-	-	0		49.3154	48.4115	46.4455	91.2375	95.6858	94.701	-0.672066	7.78947	5.21853e-32
1253	CdcalHa5_g1253.t1	BHE90261.1	chloroplast translation elongation factor G (EF-G)	CMK150C	-	-	-	-	-	0		762.141	745.951	749.019	529.737	535.956	612.662	0.722349	10.3869	1.3504e-21
1254	CdcalHa5_g1254.t1	BHE90262.1	phytoene desaturase	CMK151C	-	-	-	-	-	0		109.751	113.202	116.702	136.648	141.379	144.311	-0.019574	7.42856	0.77072
1255	CdcalHa5_g1255.t1	BHE90263.1	hypothetical protein	CMX084C	-	-	-	-	-	0		47.2799	47.0804	50.2247	68.1692	49.3549	43.9663	0.161995	3.64704	0.372244
1256	CdcalHa5_g1256.t1	BHE90264.1	hypothetical protein	CMK153C	-	-	-	SP(Sec/SPI)	-	0		9372.03	9225.11	9471.53	6.10358	5.09182	8.14364	10.7766	12.0807	0
1257	CdcalHa5_g1257.t1	BHE90265.1	hypothetical protein	No hits	-	-	-	SP(Sec/SPI)	-	0		13.1791	19.3881	13.973	73.2558	70.7039	86.2323	-2.00812	4.72545	2.8211e-49
1258	CdcalHa5_g1258.t1	BHE90266.1	glucosamine--fructose-6-phosphate aminotransferase	CMK166C	-	-	-	-	-	1		106.295	102.989	94.5027	100.262	96.6803	99.8382	0.328092	7.5927	5.33302e-08
1259	CdcalHa5_g1259.t1	BHE90267.1	similar to mitochondrial carrier protein	CMK164C	-	-	-	-	-	5		104.145	106.826	103.848	119.757	122.496	133.113	0.0385233	6.73823	0.576427
1260	CdcalHa5_g1260.t1	BHE90268.1	hypothetical protein, conserved	CMK163C	-	-	-	-	-	4		95.3078	87.4118	81.2902	171.643	160.887	142.71	-0.550772	6.13052	3.2327e-10
1261	CdcalHa5_g1261.t1	BHE90269.1	hypothetical protein	CMK161C	-	-	-	-	-	0		32.887	30.4415	35.5669	25.2567	28.6553	31.1053	0.508312	6.2015	2.01205e-08
1262	CdcalHa5_g1262.t1	BHE90270.1	hypothetical protein, conserved	CMK159C	-	-	-	-	-	0		42.7753	42.7033	39.6217	63.4711	59.9141	62.3505	-0.275024	8.41543	3.07335e-05
1263	CdcalHa5_g1263.t1	BHE90271.1	hypothetical protein, conserved	CMK157C	-	-	-	-	-	0		86.0013	90.9163	85.2473	110.744	104.401	107.065	-0.00107063	7.66838	0.984682
1264	CdcalHa5_g1264.t1	BHE90272.1	similar to rRNA methylase SpoU	CMK156C	-	-	-	-	-	0		52.9556	54.3301	56.9843	63.4082	70.6515	66.8851	0.00280422	5.60868	0.979003
1265	CdcalHa5_g1265.t1	BHE90273.1	hypothetical protein	No hits	-	-	-	-	-	0		92.5201	105.604	93.9345	179.151	186.12	208.121	-0.680418	6.07926	1.17411e-15
1266	CdcalHa5_g1266.t1	BHE90274.1	hypothetical protein, conserved	CMJ020C	-	-	-	-	-	0		34.47	33.8023	38.8181	32.0624	31.4735	32.0404	0.461486	4.28456	6.80595e-05
1267	CdcalHa5_g1267.t1	BHE90275.1	hypothetical protein	CMO232C	-	-	-	-	-	0		43.3846	36.3064	43.1373	38.3915	38.108	38.3546	0.390278	4.31007	0.000882789
1268	CdcalHa5_g1268.t1	BHE90276.1	hypothetical protein	No hits	-	-	-	-	-	0		46.149	40.378	35.2341	48.7471	46.5727	45.8436	0.0796834	5.09967	0.487924
1269	CdcalHa5_g1269.t1	BHE90277.1	hypothetical protein, conserved	CMK154C	-	-	-	SP(Sec/SPI)	-	1		167.317	166.568	162.956	99.4776	99.5486	99.4724	1.03004	7.79102	4.28726e-80
1270	CdcalHa5_g1270.t1	BHE90278.1	ribulose-5-phosphate 3-epimerase	CMO229C	-	-	-	-	-	0		143.948	143.409	149.44	144.31	133.4	141.618	0.356105	6.49797	1.13308e-07
1271	CdcalHa5_g1271.t1	BHE90279.1	hypothetical protein, conserved	CMO228C	-	-	-	-	-	1		48.8867	46.2206	44.7461	52.3995	54.1185	54.1297	0.0937102	7.86863	0.121825
1272	CdcalHa5_g1272.t1	BHE90280.1	oligosaccharyl transferase STT3	CMO226C	-	-	-	-	GT66(27-672)	13		169.504	174.556	161.436	127.837	125.425	132.426	0.684787	8.13075	6.15383e-31
1273	CdcalHa5_g1273.t1	BHE90281.1	hypothetical protein	No hits	-	-	-	-	-	5		39.0683	38.4015	39.4661	50.8291	48.5796	52.4763	-0.0827866	4.93214	0.429999
1274	CdcalHa5_g1274.t1	BHE90282.1	cell division cycle protein cdc27	CMR407C	-	-	-	-	-	0		39.9441	35.5453	36.0615	68.4294	67.7831	66.097	-0.564726	6.29303	2.51131e-15
1275	CdcalHa5_g1275.t1	BHE90283.1	hypothetical protein, conserved	CMR406C	-	-	-	-	-	0		36.0077	33.2382	34.4604	101.343	107.159	107.28	-1.31467	5.76859	4.19278e-60
1276	CdcalHa5_g1276.t1	BHE90284.1	similar to retromer component VPS29	CMR405C	-	-	-	-	-	0		427.562	428.737	438.612	328.051	322.984	316.144	0.717403	7.81191	7.3178e-38
1277	CdcalHa5_g1277.t1	BHE90285.1	similar to low affinity potassium transport; Trk2p	CMK019C	-	-	-	-	-	11		840.764	829.863	793.66	170.658	176.702	207.088	2.44574	9.81772	2.98098e-185
1278	CdcalHa5_g1278.t1	BHE90286.1	similar to retromer component VPS29	CMR405C	-	-	-	-	-	0		428.779	412.39	455.481	329.843	329.638	314.33	0.70963	7.81707	2.12682e-30
1279	CdcalHa5_g1279.t1	BHE90287.1	cytochrome c oxidase (Complex IV) subunit VIb	CMR404C	-	-	-	-	-	0		635.984	675.498	659.381	470.345	474.433	476.342	0.767221	6.90186	3.92045e-38
1280	CdcalHa5_g1280.t1	BHE90288.1	similar to rotamase/parvulin-type peptidyl-prolyl cis-trans isomerase	CMR402C	-	-	-	-	-	0		93.2998	96.6312	96.2151	118.538	105.069	86.3192	0.191721	5.00902	0.121162
1281	CdcalHa5_g1281.t1	BHE90289.1	hypothetical protein	CMO238C	-	-	-	-	-	0		34.5606	29.702	29.6652	31.4781	35.5983	38.0845	0.121605	5.20544	0.242989
1282	CdcalHa5_g1282.t1	BHE90290.1	hypothetical protein, conserved	CMO236C	-	-	-	-	-	0		65.926	65.8472	63.0228	80.0596	76.1023	74.7826	0.0522733	6.03658	0.515856
1283	CdcalHa5_g1283.t1	BHE90291.1	26S proteasome regulatory subunit RPN10	CMO235C	-	-	-	-	-	0		138.104	136.563	137.089	183.409	188.605	179.09	-0.124955	7.24208	0.0324996
1284	CdcalHa5_g1284.t1	BHE90292.1	hypothetical protein	CMO234C	-	-	-	-	-	3		37.5455	51.5079	39.5583	61.0778	59.6145	65.6932	-0.238888	4.70519	0.0566455
1285	CdcalHa5_g1285.t1	BHE90293.1	hypothetical protein, conserved	CMO233C	-	-	-	-	-	1		44.7192	47.5204	45.5461	61.4349	65.3506	62.6987	-0.164911	5.9248	0.0309195
1286	CdcalHa5_g1286.t1	BHE90294.1	probable steroid dehydrogenase SPM2	CMK172C	-	-	-	-	-	3		212.962	199.699	220.586	175.745	176.398	176.961	0.554473	7.35988	8.45361e-21
1287	CdcalHa5_g1287.t1	BHE90295.1	hypothetical protein, conserved	CMK173C	-	-	-	-	-	0		71.5761	70.9608	65.3766	69.2392	60.2037	75.9631	0.310537	6.2343	0.000435729
1288	CdcalHa5_g1288.t1	BHE90296.1	hypothetical protein, conserved	CMK174C	-	-	-	-	-	0		151.151	150.892	151.362	176.676	192.027	173.922	0.0358636	6.7246	0.616445
1289	CdcalHa5_g1289.t1	BHE90297.1	hypothetical protein, conserved	CMK186C	-	-	-	-	-	5		114.218	109.788	100.284	156.118	159.038	153.724	-0.238079	7.19552	0.000140263
1290	CdcalHa5_g1290.t1	BHE90298.1	hypothetical protein, conserved	CMK184C	-	-	-	-	-	1		195.275	174.768	177.51	258.496	255.792	260.592	-0.207596	6.87787	0.00130139
1291	CdcalHa5_g1291.t1	BHE90299.1	23S RNA pseudouridine 2633 synthase	CMK183C	-	-	-	-	-	0		413.382	447.264	432.546	179.314	174.262	173.712	1.59065	8.16735	4.86518e-152
1292	CdcalHa5_g1292.t1	BHE90300.1	serine/arginine-rich protein specific kinase	CMK182C	-	-	CMGC_SRPK	-	-	0		383.696	375.723	367.087	360.464	371.869	374.046	0.320925	9.7092	1.5238e-06
1293	CdcalHa5_g1293.t1	BHE90301.1	hypothetical protein, conserved	CMK181C	-	-	-	-	-	0		78.3917	70.1069	66.0754	102.795	100.965	95.386	-0.184801	6.20075	0.0218988
1294	CdcalHa5_g1294.t1	BHE90302.1	probable transcription regulator exsB	CMK180C	-	-	-	-	-	0		102.023	110.003	111.062	73.0845	69.5243	79.6183	0.833806	6.05806	1.1582e-26
1295	CdcalHa5_g1295.t1	BHE90303.1	hypothetical protein	CMK179C	-	-	-	-	-	3		100.79	98.17	102.263	10.76	7.91249	13.3893	3.51632	6.18822	6.2492e-264
1296	CdcalHa5_g1296.t1	BHE90304.1	mitochondrial F-type ATPase F0 subunit d	CMK178C	-	-	-	-	-	0		259.69	260.043	263.2	237.416	237.576	227.449	0.453253	7.01832	1.38361e-14
1297	CdcalHa5_g1297.t1	BHE90305.1	photosystem II protein Psb27	CMK176C	-	-	-	-	-	0		378.921	383.764	425.152	291.715	273.253	288.019	0.774779	7.46117	3.13766e-33
1298	CdcalHa5_g1298.t1	BHE90306.1	hypothetical protein, conserved	CMK175C	-	-	-	-	-	1		99.5835	97.9218	105.009	78.5387	83.2317	78.7937	0.625662	6.31346	5.82903e-19
1299	CdcalHa5_g1299.t1	BHE90307.1	hypothetical protein	CMK185C	-	-	-	-	-	1		97.9819	96.8612	99.0273	104.621	99.8807	115.575	0.170579	7.41659	0.0089468
1300	CdcalHa5_g1300.t1	BHE90308.1	chloroplast translation elongation factor P (EF-P)	CMK187C	-	-	-	-	-	0		297.584	292.434	306.671	210.825	217.935	231.156	0.735237	7.41138	1.09683e-36
1301	CdcalHa5_g1301.t1	BHE90309.1	phosphoglycerate mutase	CMK188C	-	-	-	-	-	0		316.573	317.492	312.092	300.147	310.103	283.019	0.378557	8.66816	1.23845e-08
1302	CdcalHa5_g1302.t1	BHE90310.1	hypothetical protein, conserved	CMK189C	-	-	-	-	-	9		32.6187	35.8666	38.6633	59.267	62.0878	61.3767	-0.472778	5.77204	1.50579e-08
1303	CdcalHa5_g1303.t1	BHE90311.1	hypothetical protein	CMK191C	-	-	-	-	-	0		67.766	63.7788	65.4027	105.796	102.019	103.048	-0.362941	7.30221	9.60211e-11
1304	CdcalHa5_g1304.t1	BHE90312.1	Sec61 alpha subunit	CMK192C	-	-	-	-	-	12		382.582	366.834	368.879	314.465	335.17	291.215	0.544691	8.73614	2.48743e-14
1305	CdcalHa5_g1305.t1	BHE90313.1	Smt3-conjugating enzyme E2	CMK193C	-	-	-	-	-	0		66.1413	67.9578	69.5112	112.468	96.3663	120.825	-0.399546	5.24454	0.00013172
1306	CdcalHa5_g1306.t1	BHE90314.1	hypothetical protein, conserved	CMK194C	-	-	-	-	-	0		77.8031	75.9967	86.7381	113.634	117.536	101.287	-0.168123	6.31157	0.0502763
1307	CdcalHa5_g1307.t1	BHE90315.1	hypothetical protein	CMK196C	-	-	-	-	-	0		51.5755	45.0642	44.7166	57.4367	58.4639	53.4797	0.0335546	6.09767	0.709774
1308	CdcalHa5_g1308.t1	BHE90316.1	probable dolichyl phosphate glucosyltransferase	CMK197C	-	-	-	SP(Sec/SPI)	GT2(116-234)	1		104.885	103.18	107.831	108.871	109.558	107.827	0.249277	6.9019	3.30074e-05
1309	CdcalHa5_g1309.t1	BHE90317.1	mutS family DNA mismatch repair protein MSH4	CMK199C	-	-	-	-	-	0		6.64722	6.00951	6.50186	16.5029	14.8392	15.7416	-0.9993	4.75138	1.28942e-21
1310	CdcalHa5_g1310.t1	BHE90318.1	hypothetical protein, conserved	CMK200C	-	-	-	-	-	0		49.339	60.6526	42.9367	57.4242	60.0839	62.5201	0.0554544	4.19623	0.700742
1311	CdcalHa5_g1311.t1	BHE90319.1	hypothetical protein	CMK203C	-	-	-	-	-	0		14.5512	10.1037	9.78347	74.2046	74.2223	68.0442	-2.36503	5.4742	5.28631e-97
1312	CdcalHa5_g1312.t1	BHE90320.1	similar to iron-sulfur cluster scaffold protein	CMK204C	-	-	-	-	-	0		254.197	250.106	247.986	192.477	167.761	139.33	0.89182	6.86573	1.00123e-22
1313	CdcalHa5_g1313.t1	BHE90321.1	RNA lariat debranching enzyme	CMK205C	-	-	-	-	-	0		115.352	112.547	124.452	150.069	154.25	160.221	-0.104217	7.02684	0.132651
1314	CdcalHa5_g1314.t1	BHE90322.1	hypothetical protein	No hits	-	-	-	-	-	0		56.5835	55.1051	55.6425	134.546	137.278	124.907	-0.94906	7.11575	1.78015e-52
1315	CdcalHa5_g1315.t1	BHE90323.1	hypothetical protein	CMK207C	-	-	-	-	-	0		361.736	370.779	372.571	277.813	260.724	270.096	0.747296	7.73861	4.56202e-40
1316	CdcalHa5_g1316.t1	BHE90324.1	similar to U5 snRNP-specific protein	CMK208C	-	-	-	-	-	0		67.4813	69.3664	70.2744	92.6494	95.4784	101.084	-0.187249	7.79337	0.00222421
1317	CdcalHa5_g1317.t1	BHE90325.1	cysteine--tRNA ligase, mitochondrial or chloroplast	CMK210C	-	-	-	-	-	0		36.1489	29.2515	29.8902	45.6036	44.2949	51.7585	-0.282265	5.99756	0.00407259
1318	CdcalHa5_g1318.t1	BHE90326.1	hypothetical protein, conserved	CMK211C	-	-	-	-	-	0		47.6885	47.2822	44.6531	57.1761	59.6268	61.4409	-0.0616208	5.57683	0.5005
1319	CdcalHa5_g1319.t1	BHE90327.1	similar to bromodomain containing transcription factor	CMK212C	-	-	-	-	-	0		175.91	158.546	164.977	354.854	354.025	384.205	-0.83531	9.20084	2.52586e-31
1320	CdcalHa5_g1320.t1	BHE90328.1	hypothetical protein	No hits	-	-	-	-	-	0		25.9915	22.953	23.5718	98.5382	98.0804	87.4219	-1.67468	7.41866	2.24757e-131
1321	CdcalHa5_g1321.t1	BHE90329.1	similar to 1-acyl-sn-glycerol-3-phosphate acyltransferase	CMK217C	-	-	-	-	-	4		92.3627	87.5232	92.4231	141.498	142.861	136.999	-0.33408	7.57481	5.92881e-09
1322	CdcalHa5_g1322.t1	BHE90330.1	hypothetical protein, conserved	CMK220C	-	-	-	-	-	0		178.052	165.006	173.448	177.916	172.619	180.064	0.255867	7.43425	8.76606e-06
1323	CdcalHa5_g1323.t1	BHE90331.1	calmodulin	CMK219C	-	-	-	-	-	0		293.568	298.826	301.033	572.372	577.152	424.086	-0.519093	7.313	1.5937e-07
1324	CdcalHa5_g1324.t1	BHE90332.1	hypothetical protein, conserved	CMK221C	-	-	-	-	-	0		110.065	106.245	106.947	121.877	123.017	133.703	0.0663333	8.39931	0.346727
1325	CdcalHa5_g1325.t1	BHE90333.1	hypothetical protein	No hits	-	-	-	-	-	0		37.0155	30.8679	32.7509	1.35332	0.473895	1.279	5.30532	4.12514	1.73521e-170
1326	CdcalHa5_g1326.t1	BHE90334.1	hypothetical protein, conserved	CMK224C	-	-	-	-	-	0		45.3328	50.9656	50.8195	94.9671	89.0836	99.311	-0.648146	5.65011	4.08779e-14
1327	CdcalHa5_g1327.t1	BHE90335.1	similar to mitochondrial GTP binding protein trmE	CMK223C	-	-	-	-	-	0		156.515	153.589	164.6	180.637	175.714	181.852	0.114699	7.87571	0.0609135
1328	CdcalHa5_g1328.t1	BHE90336.1	hypothetical protein	CMK227C	-	-	-	-	GT71(165-421)	0		79.3641	80.3635	73.8452	54.2221	47.933	50.1173	0.915653	6.49748	1.62779e-39
1329	CdcalHa5_g1329.t1	BHE90337.1	mitochondrial translation initiation factor IF-2	CMK228C	-	-	-	-	-	0		286.939	276.119	284.876	211.582	224.241	242.587	0.616119	8.93991	1.11577e-17
1330	CdcalHa5_g1330.t1	BHE90338.1	hypothetical protein, conserved	CMK229C	-	-	-	SP(Sec/SPI)	-	0		400.14	381.798	387.81	43.4072	42.9033	36.2816	3.55642	7.79536	0
1331	CdcalHa5_g1331.t1	BHE90339.1	hypothetical protein	CMK230C	-	-	-	SP(Sec/SPI)	-	0		534.45	498.222	494.6	173.918	201.383	179.465	1.75434	8.19782	3.15241e-140
1332	CdcalHa5_g1332.t1	BHE90340.1	argininosuccinate lyase	CMK232C	-	-	-	-	-	0		103.016	103.248	103.565	190.621	209.926	221.834	-0.713289	7.50578	1.25324e-27
1333	CdcalHa5_g1333.t1	BHE90341.1	hypothetical protein	CMK233C	-	-	-	-	-	1		19.729	19.0258	20.3494	63.9523	65.8422	64.091	-1.41829	7.50493	1.48825e-138
1334	CdcalHa5_g1334.t1	BHE90342.1	hypothetical protein	No hits	-	-	-	-	-	0		264.624	259.174	240.354	271.037	246.131	265.925	0.260206	5.71558	0.00132597
1335	CdcalHa5_g1335.t1	BHE90343.1	DNA ligase I	CMK235C	-	-	-	-	-	1		30.2654	27.311	26.0235	68.5183	72.4411	64.4444	-1.0033	6.59361	2.20093e-41
1336	CdcalHa5_g1336.t1	BHE90344.1	hypothetical protein, conserved	CMK236C	-	-	-	-	-	10		68.0473	71.9172	72.1266	75.2625	71.7755	74.9106	0.231268	7.02933	0.000198581
1337	CdcalHa5_g1337.t1	BHE90345.1	hypothetical protein, conserved	CMK237C	-	-	-	-	-	11		93.989	98.9232	95.7667	149.16	153.371	134.987	-0.302933	7.61246	2.50358e-06
1338	CdcalHa5_g1338.t1	BHE90346.1	hypothetical protein	CMK252C	-	-	-	-	-	0		62.9599	53.5874	55.3588	63.1018	65.7647	72.2522	0.0637962	6.61487	0.436246
1339	CdcalHa5_g1339.t1	BHE90347.1	similar to phosphate/phosphoenolpyruvate translocator protein	CMK248C	-	-	-	-	-	10		169.05	168.407	173.082	149.513	145.898	146.274	0.505416	7.33238	1.41397e-20
1340	CdcalHa5_g1340.t1	BHE90348.1	similar to 11-beta-hydroxysteroid dehydrogenase	CMK247C	-	-	-	-	-	1		229.958	241.958	234.107	258.026	246.971	230.651	0.238146	7.88332	0.000142389
1341	CdcalHa5_g1341.t1	BHE90349.1	ATP phosphoribosyl transferase	CMK245C	-	-	-	-	-	0		243.145	259.812	249.912	389.277	371.346	321.504	-0.226622	8.35539	0.00432389
1342	CdcalHa5_g1342.t1	BHE90350.1	phosphatidylserine decarboxylase	CMK243C	-	-	-	SP(Sec/SPI)	-	0		143.204	146.852	140.828	162.777	158.589	164.177	0.122954	7.29607	0.0305605
1343	CdcalHa5_g1343.t1	BHE90351.1	unknown RNA-binding protein, conserved	CMK242C	-	-	-	-	-	1		105.766	103.781	100.662	112.796	112.91	115.757	0.156204	8.33506	0.0146795
1344	CdcalHa5_g1344.t1	BHE90352.1	hypothetical protein, conserved	CMK240C	C3H	-	-	-	-	0		64.6134	72.513	64.3517	67.475	74.4279	72.2084	0.205579	6.68318	0.00454029
1345	CdcalHa5_g1345.t1	BHE90353.1	hypothetical protein	CMX086C	-	-	-	-	-	0		45.9364	47.0495	53.5847	55.9264	52.7678	61.1752	0.0819616	4.53199	0.517882
1346	CdcalHa5_g1346.t1	BHE90354.1	hypothetical protein	CMK238C	-	-	-	-	-	0		166.1	179.089	202.153	141.959	151.037	170.373	0.533668	6.57133	2.85699e-09
1347	CdcalHa5_g1347.t1	BHE90355.1	hypothetical protein, conserved	CMK256C	-	-	-	-	-	1		69.7586	75.246	70.876	59.4417	59.7322	60.5909	0.559263	6.50692	1.05385e-17
1348	CdcalHa5_g1348.t1	BHE90356.1	probable tRNA splicing endonuclease subunit Sen54	CMK254C	-	-	-	-	-	0		80.8058	74.9105	79.5655	87.4285	82.715	77.7073	0.224036	6.1357	0.00376785
1349	CdcalHa5_g1349.t1	BHE90357.1	probable ubiquitin conjugating enzyme E2	CMK253C	-	-	-	-	-	0		110.179	105.239	97.0561	139.566	140.007	138.659	-0.127482	5.58049	0.137478
1350	CdcalHa5_g1350.t1	BHE90358.1	hypothetical protein	CMK258C	-	-	-	-	-	0		138.404	133.842	129.891	186.75	187.823	193.112	-0.202689	8.82869	0.00224819
1351	CdcalHa5_g1351.t1	BHE90359.1	hypothetical protein, conserved	CMK259C	-	-	-	-	-	0		50.2998	56.6219	47.1397	73.0357	69.5699	71.9911	-0.181937	6.00865	0.0282708
1352	CdcalHa5_g1352.t1	BHE90360.1	similar to vacuolar sorting protein/ubiquitin receptor VPS23	CMK136C	-	-	-	-	-	0		111.643	114.102	125.029	198.522	193.433	187.804	-0.426845	7.20568	2.35018e-11
1353	CdcalHa5_g1353.t1	BHE90361.1	similar to NADH dehydrogenase I (Complex I) alpha subcomplex 1 (MWFE)	CMK135C	-	-	-	SP(Sec/SPI)	-	0		51.705	59.7695	48.6872	55.9778	46.589	46.384	0.414072	3.31565	0.010286
1354	CdcalHa5_g1354.t1	BHE90362.1	hypothetical protein	CMK134C	-	-	-	-	-	0		21.1491	20.1096	23.4755	55.9007	63.0721	66.2312	-1.22344	6.08678	1.12801e-42
1355	CdcalHa5_g1355.t1	BHE90363.1	hypothetical protein, conserved	CMK133C	-	-	-	-	-	0		38.9311	39.0398	35.7755	120.038	118.681	113.317	-1.33473	8.16665	1.03937e-105
1356	CdcalHa5_g1356.t1	BHE90364.1	probable transcription initiation factor TFIID, subunit TAF10	CMK132C	-	-	-	-	-	0		101.72	93.6944	83.1093	110.74	108.625	119.585	0.00598489	5.37916	0.948476
1357	CdcalHa5_g1357.t1	BHE90365.1	enolase	CMK131C	-	-	-	-	-	0		834.531	843.262	840.65	607.004	614.288	671.099	0.707254	9.73768	8.49129e-24
1358	CdcalHa5_g1358.t1	BHE90366.1	nitrate ABC transporter ATP-binding protein	CMK129C	-	-	-	-	-	0		139.506	136.189	135.368	161.244	156.336	170.922	0.0452554	7.85347	0.472325
1359	CdcalHa5_g1359.t1	BHE90367.1	hypothetical protein, conserved	CMK128C	-	-	-	-	-	0		33.5835	34.9972	32.9153	44.3736	36.9037	54.7509	-0.137316	2.90434	0.503189
1360	CdcalHa5_g1360.t1	BHE90368.1	hypothetical protein	CMK127C	-	-	-	-	-	0		73.6517	72.6006	72.0788	94.9296	94.2148	96.1953	-0.0911109	8.26305	0.146494
1361	CdcalHa5_g1361.t1	BHE90369.1	similar to peroxisomal targeting signal type 1 (PTS1) receptor PEX5	CMK124C	-	-	-	-	-	0		125.84	117.828	121.011	137.2	137.978	157.013	0.0480075	7.72425	0.497385
1362	CdcalHa5_g1362.t1	BHE90370.1	hypothetical protein	CMK122C	-	-	-	-	-	2		124.398	129.625	117.553	133.767	134.932	140.102	0.155487	6.46153	0.0246685
1363	CdcalHa5_g1363.t1	BHE90371.1	hypothetical protein, conserved	CMK120C	-	-	-	-	-	0		26.8857	33.8837	27.6632	34.0334	28.904	30.7025	0.224097	3.38979	0.171674
1364	CdcalHa5_g1364.t1	BHE90372.1	hypothetical protein	CMK119C	-	-	-	-	-	0		38.9305	39.9301	41.087	45.4447	50.8851	52.4303	-0.01788	7.18075	0.834523
1365	CdcalHa5_g1365.t1	BHE90373.1	40S ribosomal protein S12	CMK118C	-	-	-	-	-	0		764.082	804.495	762.239	1044.11	990.696	997.609	-0.0837043	8.45837	0.217176
1366	CdcalHa5_g1366.t1	BHE90374.1	similar to Protein phosphatase 2C	CMK117C	-	-	-	-	-	0		114.233	104.166	105.475	201.148	188.996	191.876	-0.550386	7.79563	4.17569e-20
1367	CdcalHa5_g1367.t1	BHE90375.1	serine--tRNA ligase, chloroplast or mitochondrial	CMK097C	-	-	-	-	-	0		88.6641	92.0167	85.7617	92.8746	92.9102	103.167	0.175699	7.07724	0.00784209
1368	CdcalHa5_g1368.t1	BHE90376.1	acetyl-CoA synthetase	CMK098C	-	-	-	-	-	0		279.323	244.102	258.175	171.12	192.369	263.776	0.611374	8.94987	1.66156e-06
1369	CdcalHa5_g1369.t1	BHE90377.1	hypothetical protein	CMK101C	-	-	-	-	GT77(202-393)	0		177.605	167.828	163.259	136.459	133.954	197.1	0.414388	7.46699	0.000482095
1370	CdcalHa5_g1370.t1	BHE90378.1	hypothetical protein	CMK102C	-	-	-	-	-	0		55.05	59.4192	55.7433	64.2619	60.2911	68.025	0.11638	5.42868	0.202588
1371	CdcalHa5_g1371.t1	BHE90379.1	probable dolichyl-diphosphooligosaccharide--protein glycosyltransferase	CMK108C	-	-	-	SP(Sec/SPI)	-	1		274.643	260.201	253.724	239.647	238.079	231.273	0.448588	8.4239	3.40057e-12
1372	CdcalHa5_g1372.t1	BHE90380.1	hypothetical protein, conserved	CMK106C	-	-	-	-	-	0		78.9585	69.6825	68.7971	89.0999	85.69	95.7445	-0.0254916	5.26888	0.842861
1373	CdcalHa5_g1373.t1	BHE90381.1	hypothetical protein, conserved	CMK105C	-	-	-	-	-	0		42.2113	43.1037	39.3472	64.2964	62.3849	61.6941	-0.299274	6.02992	4.09268e-05
1374	CdcalHa5_g1374.t1	BHE90382.1	hypothetical protein	CMK109C	-	-	-	-	-	0		144.447	136.779	135.547	155.143	152.63	156.614	0.138783	8.52794	0.0349201
1375	CdcalHa5_g1375.t1	BHE90383.1	hypothetical protein	CMK110C	-	-	-	-	-	0		69.4786	73.3104	68.4843	74.8942	71.5055	71.2704	0.254713	6.28546	0.000275357
1376	CdcalHa5_g1376.t1	BHE90384.1	hypothetical protein	CMK112C	-	-	-	-	-	2		51.3012	54.1597	58.4538	75.2869	71.0162	72.0607	-0.113775	5.77201	0.175137
1377	CdcalHa5_g1377.t1	BHE90385.1	hypothetical protein	No hits	-	-	-	-	-	0		121.522	106.441	123.79	141.927	143.12	143.274	0.0105618	6.55686	0.901401
1378	CdcalHa5_g1378.t1	BHE90386.1	alpha-1,3-mannosyltransferase	CMK113C	-	-	-	-	GT58(23-418)	9		48.8851	46.4265	45.6976	33.6496	33.367	37.4548	0.721778	5.59973	1.34188e-18
1379	CdcalHa5_g1379.t1	BHE90387.1	similar to glucose-6-phosphate/phosphate-translocator precursor	CMK114C	-	-	-	-	-	8		610.593	623.155	638.513	446.422	439.948	471.441	0.758767	9.29644	4.79304e-29
1380	CdcalHa5_g1380.t1	BHE90388.1	acyl-CoA oxidase ACX3	CMK115C	-	-	-	-	-	0		98.0521	103.942	94.4489	69.2771	74.7059	81.6439	0.685092	7.31106	4.49739e-24
1381	CdcalHa5_g1381.t1	BHE90389.1	hypothetical protein	CMK096C	-	-	-	-	-	1		34.5266	43.6012	41.2233	29.8595	32.9581	30.4306	0.652734	5.28791	4.25191e-10
1382	CdcalHa5_g1382.t1	BHE90390.1	hypothetical protein, conserved	CMK095C	-	-	-	-	-	0		789.528	795.136	787.733	532.781	544.205	523.671	0.863037	8.89367	1.10026e-41
1383	CdcalHa5_g1383.t1	BHE90391.1	hypothetical protein, conserved	CMK092C	-	-	-	-	-	0		284.292	244.359	270.036	299.399	306.303	376.426	-0.00591777	7.28711	0.969791
1384	CdcalHa5_g1384.t1	BHE90392.1	hypothetical protein	No hits	-	-	-	-	-	0		31.3139	29.233	31.5035	56.9702	43.8046	45.7331	-0.358042	3.14594	0.0318375
1385	CdcalHa5_g1385.t1	BHE90393.1	hypothetical protein, conserved	CMK090C	-	-	-	-	-	0		103.106	112.593	138.074	72.0172	67.5152	76.2472	1.01044	4.98638	9.15674e-17
1386	CdcalHa5_g1386.t1	BHE90394.1	hypothetical protein, conserved	CMK089C	-	-	-	-	-	0		23.0177	22.1913	18.6787	68.2503	76.0348	70.7447	-1.46179	4.25852	1.47236e-31
1387	CdcalHa5_g1387.t1	BHE90395.1	hypothetical protein	No hits	-	-	-	-	-	3		54.2195	44.7264	56.8017	54.1293	51.0754	55.1392	0.252511	4.61817	0.0319117
1388	CdcalHa5_g1388.t1	BHE90396.1	hypothetical protein, conserved	CMK088C	-	-	-	-	-	0		197.322	177.271	178.941	312.173	277.996	259.763	-0.321252	7.10108	2.54302e-05
1389	CdcalHa5_g1389.t1	BHE90397.1	aspartate--tRNA ligase, mitochondrial and chloroplast?	CMK087C	-	-	-	-	-	0		48.6132	48.83	51.4283	68.6664	67.8426	73.1741	-0.199519	6.83249	0.00234222
1390	CdcalHa5_g1390.t1	BHE90398.1	hypothetical protein, conserved	CMK086C	-	-	-	-	-	0		544.495	534.196	563.522	739.919	678.662	708.33	-0.0771488	9.10463	0.289004
1391	CdcalHa5_g1391.t1	BHE90399.1	hypothetical protein, conserved	CMK085C	-	-	-	-	-	0		150.076	149.886	145.838	244.479	227.203	241.108	-0.381339	7.73844	3.11668e-11
1392	CdcalHa5_g1392.t1	BHE90400.1	DEAD box protein	CMK083C	-	-	-	-	-	0		110.389	108.386	99.0688	121.695	125.532	113.413	0.113136	6.96895	0.104777
1393	CdcalHa5_g1393.t1	BHE90401.1	carbohydrate-binding module family 20 domain-containing protein	No hits	-	-	-	-	-	0		175.916	170.08	147.74	18.1065	20.6063	13.5471	3.54253	4.78979	6.21144e-153
1394	CdcalHa5_g1394.t1	BHE90402.1	hypothetical protein, conserved	CMK082C	-	-	-	-	-	0		45.1417	54.4409	47.2192	57.7566	63.2924	52.5762	0.0576686	4.77966	0.655201
1395	CdcalHa5_g1395.t1	BHE90403.1	TATA-box binding protein-associated factor 6	CMK081C	-	-	-	-	-	0		355.468	346.969	354.088	143.963	147.933	142.324	1.578	7.99834	2.8501e-166
1396	CdcalHa5_g1396.t1	BHE90404.1	unknown zinc-finger protein	CMK079C	C2H2	-	-	-	-	0		208.745	180.452	184.795	1.81512	1.83871	1.10278	7.21277	5.86704	0
1397	CdcalHa5_g1397.t1	BHE90405.1	hypothetical protein, conserved	CMK078C	-	-	-	SP(Sec/SPI)	-	1		0.0626574	0.280768	0	85.372	74.4315	150.745	-9.43823	6.80455	2.16736e-145
1398	CdcalHa5_g1398.t1	BHE90406.1	hypothetical protein, conserved	CMK076C	-	-	-	SP(Sec/SPI)	-	1		0.0788788	0.0706914	0.207769	50.5418	53.749	89.2973	-8.67383	5.8306	3.5968e-138
1399	CdcalHa5_g1399.t1	BHE90407.1	hypothetical protein, conserved	CMK075C	-	-	-	-	-	1		289.603	284.22	306.629	192.212	191.742	246.994	0.773654	7.5901	1.82554e-18
1400	CdcalHa5_g1400.t1	BHE90408.1	similar to glutathione S-transferase	CMK074C	-	-	-	-	-	0		105.808	102.481	120.928	65.9118	59.6339	82.0383	0.958256	6.43878	7.06585e-19
1401	CdcalHa5_g1401.t1	BHE90409.1	hypothetical protein	No hits	-	-	-	-	-	0		16.0879	12.2706	12.7729	0.180071	0	0.255274	6.6434	2.54763	7.03513e-75
1402	CdcalHa5_g1402.t1	BHE90410.1	probable transcription factor Hap5a	CMK073C	NF-YC	-	-	-	-	0		242.011	256.955	263.062	322.017	286.853	252.294	0.125249	6.48637	0.182777
1403	CdcalHa5_g1403.t1	BHE90411.1	hypothetical protein, conserved	CMK070C	-	-	-	-	-	0		88.3665	87.931	89.2751	163.89	155.891	159.555	-0.5554	7.37553	4.10448e-24
1404	CdcalHa5_g1404.t1	BHE90412.1	diacylglycerol kinase	CMK069C	-	-	-	-	-	0		102.048	109.785	107.001	260.547	259.64	264.558	-1.00333	7.91592	8.18051e-69
1405	CdcalHa5_g1405.t1	BHE90413.1	hypothetical protein, conserved	CMK068C	-	-	-	-	-	0		115.099	113.042	108.185	159.004	149.32	144.196	-0.131438	7.67272	0.0318136
1406	CdcalHa5_g1406.t1	BHE90414.1	aquaporin	CMK067C	-	-	-	-	-	8		71.8462	74.0039	74.7242	79.6509	74.7477	73.4491	0.252582	6.47024	0.000224925
1407	CdcalHa5_g1407.t1	BHE90415.1	L-arabinose permease	CMK066C	-	-	-	-	-	11		31.3838	36.8682	39.471	33.4664	31.0261	34.4752	0.420738	5.54549	3.29319e-05
1408	CdcalHa5_g1408.t1	BHE90416.1	unknown transporter	CMK065C	-	-	-	-	-	10		70.8901	68.332	68.743	34.4754	35.1288	39.1222	1.22339	5.60291	2.79743e-51
1409	CdcalHa5_g1409.t1	BHE90417.1	eukaryotic translation initiation factor eIF-2B alpha subunit	CMK064C	-	-	-	-	-	0		38.3554	36.3727	38.5059	78.5206	80.1048	68.8501	-0.707712	5.75143	3.00599e-16
1410	CdcalHa5_g1410.t1	BHE90418.1	hypothetical protein	No hits	-	-	-	-	-	0		80.4393	72.7034	66.7195	110.203	119.46	129.424	-0.421493	5.32827	2.96718e-05
1411	CdcalHa5_g1411.t1	BHE90419.1	hypothetical protein, conserved	CMK063C	-	-	-	-	-	8		76.1922	77.9647	72.2088	89.4088	92.7714	100.217	-0.0278683	6.39023	0.756549
1412	CdcalHa5_g1412.t1	BHE90420.1	hypothetical protein	CMK062C	-	-	-	-	-	0		25.8127	20.9017	25.2235	126.016	126.424	116.318	-2.06284	7.3625	4.2384e-177
1413	CdcalHa5_g1413.t1	BHE90421.1	geranylgeranyl diphosphate synthase, chloroplast precursor	CMK058C	-	-	-	-	-	0		397.965	393.766	413.263	203.662	208.978	261.439	1.13148	8.29656	8.73723e-38
1414	CdcalHa5_g1414.t1	BHE90422.1	RNA polymerase I, III common subunit	CMK059C	-	-	-	-	-	0		54.5093	59.1284	56.6868	73.8791	70.319	65.1362	0.00388816	5.84231	1
1415	CdcalHa5_g1415.t1	BHE90423.1	nucleoside-diphosphate kinase	CMK060C	-	-	-	-	-	0		241.119	243.041	246.827	233.372	236.929	261.706	0.290641	6.98525	9.15418e-06
1416	CdcalHa5_g1416.t1	BHE90424.1	hypothetical protein	CMK056C	-	-	-	SP(Sec/SPI)	-	1		98.0718	94.7099	102.122	107.139	106.068	100.208	0.209436	7.30459	0.000586292
1417	CdcalHa5_g1417.t1	BHE90425.1	hypothetical protein	CMK055C	-	-	-	-	-	5		78.4856	79.7048	70.4091	20.4201	20.5087	19.5638	2.21272	5.03656	2.7911e-103
1418	CdcalHa5_g1418.t1	BHE90426.1	nucleotide excision repair protein yeast rad23/ human HHR23A homolog	CMK054C	-	-	-	-	-	0		165.801	183.503	170.405	186.698	184.446	191.057	0.182169	7.53806	0.00223248
1419	CdcalHa5_g1419.t1	BHE90427.1	hypothetical protein	CMK053C	-	-	-	-	-	0		53.8932	54.1069	55.8174	68.6135	68.0677	73.3491	-0.0644941	6.75509	0.346489
1420	CdcalHa5_g1420.t1	BHE90428.1	unknown globin-like protein	CMR319C	-	-	-	-	-	0		861.311	872.651	840.118	227.347	224.593	281.39	2.10293	8.09998	1.39865e-157
1421	CdcalHa5_g1421.t1	BHE90429.1	hypothetical protein	No hits	-	-	-	-	-	0		40.9598	42.3002	41.8833	115.098	113.96	112.655	-1.15228	6.74818	4.77364e-81
1422	CdcalHa5_g1422.t1	BHE90430.1	hypothetical protein	CMK033C	-	-	-	-	-	0		149.527	154.28	162.291	141.649	120.523	132.499	0.540032	6.22423	5.38312e-12
1423	CdcalHa5_g1423.t1	BHE90431.1	hypothetical protein	CMK034C	bHLH	-	-	-	-	0		284.76	279.33	299.414	341.884	324.995	396.863	-0.00595135	8.41294	0.954658
1424	CdcalHa5_g1424.t1	BHE90432.1	ribonucleoside-diphosphate reductase beta chain	CMK035C	-	-	-	-	-	1		92.4196	95.1716	88.7946	230.028	238.037	254.624	-1.09303	7.61316	3.03534e-70
1425	CdcalHa5_g1425.t1	BHE90433.1	hypothetical protein	No hits	-	-	-	-	-	0		49.5004	46.4789	45.6183	80.408	79.8759	93.3469	-0.549593	6.61867	1.53498e-12
1426	CdcalHa5_g1426.t1	BHE90434.1	RNA polymerase I largest subunit	CMK037C	-	-	-	-	-	0		61.9921	61.3558	56.9303	93.3414	93.1016	92.9885	-0.337547	8.2599	5.93309e-08
1427	CdcalHa5_g1427.t1	BHE90435.1	hypothetical protein, conserved	CMP155C	-	-	-	-	-	0		251.612	242.268	257.636	359.782	315.646	342.208	-0.140209	7.49738	0.0306315
1428	CdcalHa5_g1428.t1	BHE90436.1	probable 2-methylthioadenine synthetase	CMK038C	-	-	-	-	-	0		66.5241	70.2682	71.529	85.9044	88.6522	96.6056	-0.0866105	6.97943	0.23397
1429	CdcalHa5_g1429.t1	BHE90437.1	photoregulatory zinc-finger protein COP1	CMK039C	-	-	-	-	-	0		97.2756	91.9316	104.035	131.307	121.987	123.963	-0.0665701	7.88323	0.336435
1430	CdcalHa5_g1430.t1	BHE90438.1	sigma subunit for chloroplast RNA polymerase	CMK044C	-	-	-	-	-	0		510.087	478.945	472.266	505.907	505.991	516.724	0.229969	10.0066	0.000823719
1431	CdcalHa5_g1431.t1	BHE90439.1	pseudouridine synthase 3	CMK045C	-	-	-	-	-	0		63.496	60.8464	62.248	80.3486	82.5109	88.948	-0.140662	6.59658	0.0462989
1432	CdcalHa5_g1432.t1	BHE90440.1	pyruvate kinase	CMK041C	-	-	-	-	-	0		207.134	207.323	200.688	302.241	311.191	268.449	-0.223888	8.52908	0.00229172
1433	CdcalHa5_g1433.t1	BHE90441.1	unknown TatD related DNase	CMK040C	-	-	-	-	-	0		27.0728	31.6054	27.9404	39.8531	36.1246	40.2032	-0.125835	5.34418	0.197907
1434	CdcalHa5_g1434.t1	BHE90442.1	hypothetical protein	No hits	-	-	-	-	-	0		97.9805	96.6546	101.707	99.6281	91.1565	100.232	0.322666	5.89959	2.76254e-05
1435	CdcalHa5_g1435.t1	BHE90443.1	U6 snRNA-associated Sm-like protein LSm5	CMP159C	-	-	-	-	-	0		215.827	210.477	227.684	227.08	244.711	247.721	0.154292	5.91319	0.0511706
1436	CdcalHa5_g1436.t1	BHE90444.1	hypothetical protein	CMK042C	-	-	-	-	-	0		68.4623	68.2717	62.5528	73.0704	77.2825	79.8315	0.0834984	6.83008	0.215372
1437	CdcalHa5_g1437.t1	BHE90445.1	MYB-related protein	CMK043C	MYB-related	-	-	-	-	0		135.539	141.349	141.825	108.58	106.673	122.99	0.60174	7.75131	8.91096e-20
1438	CdcalHa5_g1438.t1	BHE90446.1	lycopene beta cyclase, chloroplast precursor	CMK050C	-	-	-	-	-	0		108.232	113.851	115.011	141.417	141.623	149.242	-0.063736	7.41325	0.299937
1439	CdcalHa5_g1439.t1	BHE90447.1	similar to frataxin	CMK051C	-	-	-	-	-	0		23.5027	25.0126	26.4394	24.7282	21.614	27.6609	0.311311	3.30271	0.0546667
1440	CdcalHa5_g1440.t1	BHE90448.1	similar to ubiquinone biosynthesis protein COQ4	CMO189C	-	-	-	-	-	0		25.6465	29.1964	26.9808	27.7129	22.4093	32.7389	0.273458	4.10241	0.0537497
1441	CdcalHa5_g1441.t1	BHE90449.1	hypothetical protein	CMK047C	-	-	-	-	-	0		98.9518	81.1541	90.7567	86.325	90.1505	90.7388	0.312135	6.89882	3.51037e-05
1442	CdcalHa5_g1442.t1	BHE90450.1	uridine 5'-monophosphate synthase	CMK046C	-	-	-	-	-	0		110.904	118.187	115.788	160.568	163.932	156.051	-0.181923	7.3606	0.00157127
1443	CdcalHa5_g1443.t1	BHE90451.1	cytochrome c reductase (Complex III) subunit 7(VI)	CMK031C	-	-	-	-	-	0		300.286	305.757	307.802	230.405	258.277	268.804	0.560688	6.41722	1.57582e-14
1444	CdcalHa5_g1444.t1	BHE90452.1	hypothetical protein, conserved	CMK030C	-	-	-	-	-	11		117.684	114.908	118.954	115.157	110.704	106.817	0.377359	7.0781	3.49621e-10
1445	CdcalHa5_g1445.t1	BHE90453.1	similar to GTPase activating protein	CMK029C	-	-	-	-	-	0		66.153	68.223	71.6783	122.742	123.186	131.923	-0.579564	7.39533	1.04477e-21
1446	CdcalHa5_g1446.t1	BHE90454.1	eukaryotic translation initiation factor eIF-4A	CMK028C	-	-	-	-	-	0		332.711	344.433	324.31	612.253	642.343	601.86	-0.595272	8.97141	5.49399e-19
1447	CdcalHa5_g1447.t1	BHE90455.1	hypothetical protein	CMK024C	-	-	-	-	-	4		55.4518	59.8193	58.6049	91.8362	101.867	75.5612	-0.330154	4.94246	0.00636328
1448	CdcalHa5_g1448.t1	BHE90456.1	hypothetical protein	CMK024C	-	-	-	-	-	4		1291.83	1325.9	1381.92	50.8805	43.028	39.9118	5.21016	8.37108	0
1449	CdcalHa5_g1449.t1	BHE90457.1	hypothetical protein	CMK024C	-	-	-	-	-	4		3952.87	3939.57	4034.81	9400.69	9764.15	10118.6	-1.00048	11.5155	4.03223e-50
1450	CdcalHa5_g1450.t1	BHE90458.1	similar to low affinity potassium transport; Trk2p	CMK019C	-	-	-	-	-	10		129.825	121.887	113.649	211.107	207.559	213.914	-0.497744	8.23647	2.66484e-14
1451	CdcalHa5_g1451.t1	BHE90459.1	similar to tuberin	CMK017C	-	-	-	-	-	0		51.7943	54.4806	52.7272	64.8911	64.0615	66.1231	0.000424527	8.15148	0.999649
1452	CdcalHa5_g1452.t1	BHE90460.1	probable adenosine kinase	CMK016C	-	-	-	-	-	0		188.418	190.084	193.845	240.8	254.713	237.596	-0.0615841	7.71386	0.317999
1453	CdcalHa5_g1453.t1	BHE90461.1	similar to protein disulfide isomerase	CMK015C	-	-	-	SP(Sec/SPI)	-	2		1185.75	1163.52	1132.22	4.75523	4.70726	5.09908	8.19052	10.6283	0
1454	CdcalHa5_g1454.t1	BHE90462.1	hypothetical protein, conserved	CMK023C	-	-	-	-	-	1		186.2	183.522	191.907	234.853	234.973	251.275	-0.0660529	7.7523	0.298206
1455	CdcalHa5_g1455.t1	BHE90463.1	similar to glycogenin	CMK020C	-	-	-	SP(Sec/SPI)	GT8(52-322)	5		159.003	144.325	145.439	195.067	194.152	200.562	-0.100064	8.11295	0.119363
1456	CdcalHa5_g1456.t1	BHE90464.1	hypothetical protein, conserved	CMD175C	-	-	-	-	-	1		479.366	469.627	488.537	631.179	637.138	565.794	-0.05556	9.04913	0.473087
1457	CdcalHa5_g1457.t1	BHE90465.1	hypothetical protein	CMX026C	-	-	-	-	-	0		88.0705	91.5966	92.6011	114.97	126.637	111.495	-0.0782868	4.7798	0.491247
1458	CdcalHa5_g1458.t1	BHE90466.1	60S ribosomal protein L27A	CMD140C	-	-	-	-	-	0		713.625	755.834	752.901	852.647	849.654	799.249	0.125709	8.27518	0.0587593
1459	CdcalHa5_g1459.t1	BHE90467.1	hypothetical protein	CMK013C	-	-	-	-	-	0		0	0	0	193.289	211.417	212.612	-12.9631	6.05387	0
1460	CdcalHa5_g1460.t1	BHE90468.1	hypothetical protein	CMX082C	-	-	-	-	-	0		0.931963	0	0	595.197	581.358	624.139	-10.5225	6.44502	0
1461	CdcalHa5_g1461.t1	BHE90469.1	hypothetical protein, conserved	CMK012C	-	-	-	-	-	0		186.299	153.011	183.645	137.669	132.258	124.063	0.706372	5.49707	8.03197e-13
1462	CdcalHa5_g1462.t1	BHE90470.1	3-dehydroquinate synthase	CMK011C	-	-	-	-	-	0		109.937	106.213	115.088	153.548	152.225	137.037	-0.120982	7.24149	0.0764473
1463	CdcalHa5_g1463.t1	BHE90471.1	similar to Sm protein B	CMK022C	-	-	-	-	-	0		104.05	95.4834	92.998	68.8316	71.7924	87.8201	0.636043	4.33117	5.75387e-08
1464	CdcalHa5_g1464.t1	BHE90472.1	hypothetical protein	CMK010C	-	-	-	-	-	0		399.656	373.888	407.703	264.289	246.144	338.611	0.770996	8.69901	7.09728e-14
1465	CdcalHa5_g1465.t1	BHE90473.1	hypothetical protein	CMK009C	-	-	-	-	-	0		252.735	239.061	262.741	188.63	176.06	222.359	0.656431	8.06688	1.17411e-15
1466	CdcalHa5_g1466.t1	BHE90474.1	similar to ubiquitin fusion-degradation protein 1	CMK008C	-	-	-	-	-	0		148.036	139.77	141.135	183.885	167.181	171.202	0.0130018	7.0934	0.869329
1467	CdcalHa5_g1467.t1	BHE90475.1	hypothetical protein	CMP005C	-	-	-	-	-	0		40.7435	39.8477	40.2263	45.0024	37.2788	46.6498	0.201741	5.14012	0.0553288
1468	CdcalHa5_g1468.t1	BHE90476.1	similar to Raf/ATN-like protein kinase, with ankyrin repeats	CMP015C	-	-	TKL_CTR1-DRK-2	-	-	0		56.5203	55.3914	54.8595	108.225	114.593	105.945	-0.684161	7.67978	4.73266e-32
1469	CdcalHa5_g1469.t1	BHE90477.1	hypothetical protein	CMP016C	-	-	-	-	-	6		41.9171	42.5449	39.7301	46.3343	43.4559	52.5028	0.0953306	5.97361	0.283504
1470	CdcalHa5_g1470.t1	BHE90478.1	probable CGI-27 protein	CMP017C	-	-	-	-	-	0		125.18	123.23	121.652	175.029	169.794	159.59	-0.14946	7.10176	0.0160689
1471	CdcalHa5_g1471.t1	BHE90479.1	probable coclaurine N-methyltransferase	CMP018C	-	-	-	-	-	0		103.065	108.369	104.512	141.428	134.654	136.513	-0.0876943	6.8917	0.159148
1472	CdcalHa5_g1472.t1	BHE90480.1	hypothetical protein, conserved	CMP019C	-	-	-	-	-	0		91.5696	86.2201	90.169	198.2	199.553	189.484	-0.836467	8.73459	6.96388e-37
1473	CdcalHa5_g1473.t1	BHE90481.1	hypothetical protein	CMX140C	-	-	-	-	-	2		1642.41	1557	1867.85	561.181	489.674	686.203	1.8395	8.49575	6.64787e-62
1474	CdcalHa5_g1474.t1	BHE90482.1	similar to heterogeneous nuclear ribonucleoprotein	CMT598C	-	-	-	-	-	0		0.110462	0	0.0969864	0	0.0915694	0.0823793	0.336881	-1.57675	1
1475	CdcalHa5_g1475.t1	BHE90483.1	40S ribosomal protein S16	CMP007C	-	-	-	-	-	0		444.005	475.962	430.299	579.321	595.316	530.036	-0.0397556	7.53212	0.561749
1476	CdcalHa5_g1476.t1	BHE90484.1	60S ribosomal protein L13	CMP006C	-	-	-	-	-	0		527.963	524.958	526.644	513.035	539.96	531.783	0.289823	8.18172	9.15338e-07
1477	CdcalHa5_g1477.t1	BHE90485.1	hypothetical protein	CMP040C	-	-	-	-	-	1		67.6002	65.1492	75.1812	174.411	191.668	165.564	-1.0572	6.45712	2.80985e-38
1478	CdcalHa5_g1478.t1	BHE90486.1	hypothetical protein, conserved	CMP041C	-	-	-	-	-	9		31.3761	31.2514	33.0036	53.2768	50.4745	57.1664	-0.456058	6.28247	1.19379e-09
1479	CdcalHa5_g1479.t1	BHE90487.1	replication factor C subunit 3	CMP045C	-	-	-	-	-	0		59.899	61.9021	54.5443	87.0027	88.249	82.2943	-0.250605	6.20453	0.00085866
1480	CdcalHa5_g1480.t1	BHE90488.1	RNA polymerase II third large subunit	CMP043C	-	-	-	-	-	0		139.539	129.089	141.1	205.46	214.04	204.558	-0.311816	7.98563	5.51554e-07
1481	CdcalHa5_g1481.t1	BHE90489.1	similar to U3 snoRNP component Utp13p	CMP042C	-	-	-	-	-	0		39.8653	42.9803	39.0375	75.6357	78.7665	76.2263	-0.624923	7.36365	2.27252e-27
1482	CdcalHa5_g1482.t1	BHE90490.1	hypothetical protein, conserved	CMQ136C	-	-	-	-	-	0		85.3104	81.2226	82.4818	81.8386	81.2029	93.0381	0.253032	7.90817	0.000149682
1483	CdcalHa5_g1483.t1	BHE90491.1	mitochondrial DNA replication protein YHM2	CMP013C	-	-	-	-	-	0		127.291	130.841	127.313	160.922	158.623	154.061	-0.000224741	6.94274	0.995503
1484	CdcalHa5_g1484.t1	BHE90492.1	60S ribosomal protein L34	CMP012C	-	-	-	-	-	0		687.445	679.179	682.656	679.427	669.305	651.112	0.33129	7.94325	3.79202e-09
1485	CdcalHa5_g1485.t1	BHE90493.1	hypothetical protein	CMP010C	-	-	-	-	-	0		121.217	116.321	114.316	207.889	209.617	176.48	-0.459712	8.57368	3.34809e-09
1486	CdcalHa5_g1486.t1	BHE90494.1	RNA polymerase II subunit	CMP008C	-	-	-	-	-	0		72.7559	76.4825	72.1675	90.6179	72.0489	84.1753	0.144609	4.82758	0.208438
1487	CdcalHa5_g1487.t1	BHE90495.1	hypothetical protein, conserved	CMP014C	-	-	-	-	-	0		286.149	302.633	301.384	393.974	345.383	344.096	0.0137853	8.27683	0.875524
1488	CdcalHa5_g1488.t1	BHE90496.1	hypothetical protein	No hits	-	-	-	-	-	1		137.632	126.385	145.536	142.08	150.636	165.715	0.129556	6.69563	0.109106
1489	CdcalHa5_g1489.t1	BHE90497.1	hypothetical protein	CMP072C	-	-	-	-	-	11		125.396	123.249	127.913	100.154	101.357	105.462	0.589054	7.75359	3.06335e-25
1490	CdcalHa5_g1490.t1	BHE90498.1	hypothetical protein	CMP074C	-	-	-	-	-	1		4.9692	5.16191	5.55292	314.173	338.252	315.928	-5.64698	7.58982	0
1491	CdcalHa5_g1491.t1	BHE90499.1	similar to ferredoxin-thioredoxin reductase, variable chain	CMP058C	-	-	-	-	-	0		196.564	220.665	216.912	209.861	197.593	203.686	0.35214	6.16824	3.43599e-06
1492	CdcalHa5_g1492.t1	BHE90500.1	hypothetical protein, conserved	CMP057C	-	-	-	-	-	0		153.308	151.458	147.532	122.901	120.729	109.862	0.65265	7.78346	4.21686e-27
1493	CdcalHa5_g1493.t1	BHE90501.1	probable mycolic acid methyl transferase	CMP046C	-	-	-	-	-	0		57.8362	57.9953	56.7692	113.419	109.863	104.958	-0.630697	7.71654	2.0658e-28
1494	CdcalHa5_g1494.t1	BHE90502.1	hypothetical protein, conserved	CMP047C	-	-	-	-	-	2		54.4413	56.7146	51.5707	85.1888	80.6269	94.3898	-0.384261	6.3037	1.75923e-06
1495	CdcalHa5_g1495.t1	BHE90503.1	hypothetical protein	CMP049C	-	-	-	-	-	0		53.4609	50.4832	42.3635	0.369649	0.242702	0.174676	7.85301	5.96688	0
1496	CdcalHa5_g1496.t1	BHE90504.1	hypothetical protein, conserved	CMP050C	-	-	-	-	-	6		96.7117	95.349	91.928	133.991	132.683	133.315	-0.199259	7.4225	0.000266825
1497	CdcalHa5_g1497.t1	BHE90505.1	DNA mismatch repair protein MutS, chloroplast precursor	CMP052C	-	-	-	-	-	0		46.4357	48.3882	49.0075	83.6762	87.5722	81.6595	-0.517838	7.47611	3.06916e-19
1498	CdcalHa5_g1498.t1	BHE90506.1	probable tRNA splicing endonuclease positive effector Sen1p	CMP054C	-	-	-	-	-	0		59.8296	52.9897	53.48	86.1498	86.5593	83.3538	-0.328477	7.51974	7.54502e-08
1499	CdcalHa5_g1499.t1	BHE90507.1	coatomer protein complex, subunit gamma	CMP053C	-	-	-	-	-	0		162.068	159.466	160.286	213.69	211.701	221.844	-0.130711	8.90144	0.0511901
1500	CdcalHa5_g1500.t1	BHE90508.1	probable two-component sensor histidine kinase	CMP021C	-	-	-	-	-	0		82.7618	78.5197	83.0725	101.006	105.209	103.748	-0.0487133	7.56439	0.43233
1501	CdcalHa5_g1501.t1	BHE90509.1	hypothetical protein	CMP022C	-	-	-	-	-	0		23.1798	23.281	21.668	25.1243	22.4455	31.8168	0.0687729	5.14207	0.599904
1502	CdcalHa5_g1502.t1	BHE90510.1	probable low-affinity phosphate transporter Pho91p	CMP026C	-	-	-	-	-	12		54.6909	48.3322	47.8521	69.151	70.3316	68.5221	-0.170338	6.47869	0.0203159
1503	CdcalHa5_g1503.t1	BHE90511.1	ATP-binding cassette, sub-family D (PMP)	CMP028C	-	-	-	-	-	4		140.738	145.448	136.804	190.642	189.633	199.666	-0.160546	8.24186	0.0116294
1504	CdcalHa5_g1504.t1	BHE90512.1	probable chromatin assembly factor 1 subunit B	CMP030C	-	-	-	-	-	0		125.805	129.604	124.613	221.421	223.764	212.875	-0.496085	7.63461	9.60696e-19
1505	CdcalHa5_g1505.t1	BHE90513.1	hypothetical protein	CMX141C	-	-	-	-	-	1		286.711	318.506	303.188	213.482	211.556	222.75	0.782695	5.89353	6.74156e-25
1506	CdcalHa5_g1506.t1	BHE90514.1	hypothetical protein, conserved	CMP031C	-	-	-	-	-	0		255.174	252.137	268.728	215.44	206.955	233.626	0.536547	7.16338	1.31108e-16
1507	CdcalHa5_g1507.t1	BHE90515.1	hypothetical protein, conserved	CMP032C	-	-	-	-	-	0		228.446	233.781	246.865	197.216	200.705	208.422	0.520835	7.92493	4.17502e-18
1508	CdcalHa5_g1508.t1	BHE90516.1	hypothetical protein	CMP034C	-	-	-	-	-	0		165.687	171.641	151.732	145.506	162.087	157.28	0.364678	6.67886	2.14775e-07
1509	CdcalHa5_g1509.t1	BHE90517.1	stress-inducible pyridoxine biosynthesis protein SOR	CMP070C	-	-	-	-	-	0		590.653	581.578	591.849	676.464	663.289	701.659	0.084555	9.08347	0.221481
1510	CdcalHa5_g1510.t1	BHE90518.1	MYB-related protein	CMP069C	MYB-related	-	-	-	-	0		93.5672	89.1443	83.4483	220.306	222.093	220.435	-1.02272	7.44809	1.15329e-71
1511	CdcalHa5_g1511.t1	BHE90519.1	hypothetical protein	CMP068C	-	-	-	-	-	0		45.6306	35.884	40.3294	126.542	124.251	101.414	-1.23553	6.18564	9.47528e-33
1512	CdcalHa5_g1512.t1	BHE90520.1	UDP-3-O-[3-hydroxymyristoyl] glucosamine N-acyltransferase	CMP067C	-	-	-	-	-	0		140.016	147.017	142.207	200.554	211.26	189.369	-0.189157	6.71889	0.00515194
1513	CdcalHa5_g1513.t1	BHE90521.1	hypothetical protein	CMP066C	-	-	-	-	-	7		64.4019	60.5071	65.5996	121.599	124.516	125.079	-0.66813	6.08451	1.41974e-20
1514	CdcalHa5_g1514.t1	BHE90522.1	DNA excision repair protein ERCC2/XPD	CMP065C	-	-	-	-	-	0		34.7619	40.0815	39.5736	54.3851	57.4598	56.5246	-0.260918	6.5835	0.0003846
1515	CdcalHa5_g1515.t1	BHE90523.1	similar to solute carrier protein	CMP064C	-	-	-	-	-	2		252.614	233.923	235.321	242.359	239.474	358.196	0.0749603	8.05024	0.573637
1516	CdcalHa5_g1516.t1	BHE90524.1	similar to UDP-galactose transporter	CML085C	-	-	-	-	-	10		79.8193	76.9938	80.231	3.12258	5.56793	6.98948	4.15382	5.31234	3.33073e-268
1517	CdcalHa5_g1517.t1	BHE90525.1	similar to TGF beta receptor associated protein-1	CMP062C	-	-	-	-	-	3		75.6346	75.0922	80.0116	129.77	126.243	112.356	-0.374642	6.1138	2.95846e-06
1518	CdcalHa5_g1518.t1	BHE90526.1	protein phosphatase 5	CMP075C	-	-	-	-	-	0		91.8994	86.968	76.1745	171.648	161.648	157.065	-0.648336	7.56231	5.30424e-21
1519	CdcalHa5_g1519.t1	BHE90527.1	probable beta-galactosidase	CMP078C	-	-	-	-	-	0		52.8042	51.8051	48.4935	56.8728	61.392	56.7664	0.100375	6.72858	0.139479
1520	CdcalHa5_g1520.t1	BHE90528.1	hypothetical protein	CMP080C	-	-	-	-	-	3		80.6299	84.2146	73.2939	706.897	670.136	415.333	-2.61624	8.23752	2.67542e-64
1521	CdcalHa5_g1521.t1	BHE90529.1	hypothetical protein, conserved	CMP081C	-	-	-	-	-	0		1044.9	1091.01	1078.91	1148.8	1121.39	1113.18	0.221927	9.63885	0.00103822
1522	CdcalHa5_g1522.t1	BHE90530.1	uroporphyrinogen decarboxylase	CMP083C	-	-	-	-	-	0		85.4386	75.6105	80.7622	56.465	54.6484	65.6701	0.742433	6.40482	2.27901e-19
1523	CdcalHa5_g1523.t1	BHE90531.1	mitochondrial phosphate translocator MIR1	CMP084C	-	-	-	-	-	3		105	102.193	108.758	79.5365	76.581	85.9896	0.677642	6.85951	4.22689e-25
1524	CdcalHa5_g1524.t1	BHE90532.1	similar to phosphoserine phosphatase	CMP085C	-	-	-	-	-	0		45.8132	46.3901	47.4334	43.4443	44.9814	47.389	0.331882	5.79083	1.29529e-05
1525	CdcalHa5_g1525.t1	BHE90533.1	probable dehydrogenase	CMP087C	-	-	-	-	-	0		183.766	173.975	174.188	102.856	106.368	138.021	0.907726	7.93963	9.43714e-23
1526	CdcalHa5_g1526.t1	BHE90534.1	hypothetical protein, conserved	CMP088C	-	-	-	-	-	0		101.421	94.9582	114.026	114.734	118.764	136.823	0.0382246	6.29675	0.701516
1527	CdcalHa5_g1527.t1	BHE90535.1	hypothetical protein	No hits	-	-	-	-	-	0		156.087	173.629	150.87	334.212	330.855	295.608	-0.699665	5.63066	4.28762e-15
1528	CdcalHa5_g1528.t1	BHE90536.1	hypothetical protein	CMP089C	-	-	-	-	-	0		72.0345	69.8584	68.6257	109.018	110.06	104.528	-0.324693	6.89477	7.06243e-08
1529	CdcalHa5_g1529.t1	BHE90537.1	histidine phosphatase family protein	No hits	-	-	-	-	-	0		38.4302	38.2156	44.219	39.6954	32.0029	36.5123	0.462391	4.96439	2.8286e-05
1530	CdcalHa5_g1530.t1	BHE90538.1	cyclin G associated kinase	CMP090C	-	-	Group-Cr-1	-	-	0		120.537	118.344	124.812	70.333	74.4055	79.6423	0.988033	6.9244	3.7703e-52
1531	CdcalHa5_g1531.t1	BHE90539.1	mRNA (guanine-7-)methyltransferase	CMP091C	-	-	-	-	-	0		123.479	120.981	119.057	142.988	143.806	145.644	0.0436545	6.96227	0.483735
1532	CdcalHa5_g1532.t1	BHE90540.1	hypothetical protein	CMP092C	-	-	-	-	-	2		101.207	105.366	122.649	159.726	126.6	152.085	-0.113133	5.90841	0.299937
1533	CdcalHa5_g1533.t1	BHE90541.1	hypothetical protein	CMS487C	-	-	-	-	-	0		25.0244	22.9366	24.7181	39.7929	38.1887	50.6857	-0.538684	4.09455	0.000130686
1534	CdcalHa5_g1534.t1	BHE90542.1	hypothetical protein	CMP094C	-	-	-	-	-	0		17.4991	14.5626	17.5094	30.5464	30.0957	36.6512	-0.6812	5.92909	2.93048e-11
1535	CdcalHa5_g1535.t1	BHE90543.1	similar to A/G-specific adenine glycosylase	CMP098C	-	-	-	-	-	0		50.214	48.4715	40.1894	88.6526	86.7442	77.444	-0.569198	6.33351	1.12114e-10
1536	CdcalHa5_g1536.t1	BHE90544.1	similar to second and third steps of methylation pathway for phosphatidylcholine biosynthesis; Opi3p	CMP111C	-	-	-	-	-	4		133.533	111.633	129.952	220.073	229.332	212.55	-0.524654	6.89719	1.43261e-12
1537	CdcalHa5_g1537.t1	BHE90545.1	similar to retinol dehydrogenase 8 (all-trans)	CMP110C	-	-	-	-	-	0		139.524	139.87	128.393	144.289	146.677	127.732	0.258708	7.04584	0.000254502
1538	CdcalHa5_g1538.t1	BHE90546.1	probable glutamate decarboxylase	CMP107C	-	-	-	-	-	0		55.2576	56.3106	53.2916	72.3412	70.8436	75.1767	-0.11153	6.54594	0.0996229
1539	CdcalHa5_g1539.t1	BHE90547.1	hypothetical protein, conserved	CMP106C	-	-	-	-	-	5		471.125	491.374	498.006	397.999	407.118	439.19	0.525659	8.24228	1.26668e-15
1540	CdcalHa5_g1540.t1	BHE90548.1	hypothetical protein	CMP105C	-	-	-	-	-	2		63.5968	64.2952	68.0465	98.2482	96.2323	96.6982	-0.27462	7.12356	4.77849e-06
1541	CdcalHa5_g1541.t1	BHE90549.1	Cytochrome c oxidase assembly factor 4-like, mitochondrial	CMX142C	-	-	-	-	-	0		24.5155	21.4478	24.0873	24.5655	34.3549	26.5539	-0.00305122	2.71734	1
1542	CdcalHa5_g1542.t1	BHE90550.1	hypothetical protein, conserved	CMP102C	-	-	-	-	-	10		68.6729	77.42	61.0844	87.1094	82.2526	75.4335	0.0569841	6.38416	0.571694
1543	CdcalHa5_g1543.t1	BHE90551.1	hypothetical protein	CMP100C	-	-	-	-	-	0		110.417	114.795	110.614	82.2261	78.7636	86.941	0.731609	6.43798	2.65421e-27
1544	CdcalHa5_g1544.t1	BHE90552.1	hypothetical protein, conserved	CMP099C	-	-	-	-	-	0		53.3479	46.1944	47.7636	59.4498	53.6914	55.0272	0.105436	5.64075	0.251901
1545	CdcalHa5_g1545.t1	BHE90553.1	5-oxo-L-prolinase	CMP112C	-	-	-	-	-	0		77.8649	77.2223	71.5366	84.676	85.9144	89.1782	0.0969979	8.12065	0.120717
1546	CdcalHa5_g1546.t1	BHE90554.1	hypothetical protein	CMP113C	-	-	-	-	-	2		36.2585	35.6617	34.0916	48.2882	47.499	50.2482	-0.168416	7.21126	0.00455831
1547	CdcalHa5_g1547.t1	BHE90555.1	mutS family DNA mismatch repair protein MSH2	CMP114C	-	-	-	-	-	0		89.2074	87.9921	90.8956	110.603	109.83	117.205	-0.0379757	8.02419	0.561345
1548	CdcalHa5_g1548.t1	BHE90556.1	similar to Ap-4-A phosphorylase II	CMP115C	-	-	-	-	-	0		83.0183	88.1105	95.5556	121.213	114.787	114.319	-0.0941545	6.5188	0.215377
1549	CdcalHa5_g1549.t1	BHE90557.1	block of proliferation 1	CMP117C	-	-	-	-	-	0		75.6295	66.5914	72.2225	107.853	110.066	119.23	-0.35986	7.45902	6.13864e-08
1550	CdcalHa5_g1550.t1	BHE90558.1	E3 ubiquitin ligase SCF complex SKP1 subunit	CMP118C	-	-	-	-	-	0		350.138	328.23	322.726	314.219	278.653	294.798	0.470069	7.42149	1.94174e-14
1551	CdcalHa5_g1551.t1	BHE90559.1	hypothetical protein, conserved	CMQ266C	-	-	-	-	-	0		151.444	146.165	144.22	139.239	130.178	140.223	0.403979	6.44935	1.609e-09
1552	CdcalHa5_g1552.t1	BHE90560.1	GTP cyclohydrolase II / 3,4-dihydroxy-2-butanone 4-phosphate synthase	CMP119C	-	-	-	-	-	0		172.396	171.629	159.537	250.041	243.465	239.708	-0.24678	8.19766	5.52734e-05
1553	CdcalHa5_g1553.t1	BHE90561.1	probable mitochondrial ATP-dependent RNA helicase Suv3	CMP140C	-	-	-	-	-	0		77.9966	78.5599	79.0552	112.266	115.442	116.597	-0.252616	7.60731	7.00084e-06
1554	CdcalHa5_g1554.t1	BHE90562.1	V-type ATPase V1 subunit B	CMP123C	-	-	-	-	-	0		155.61	143.364	145.527	122.019	118.659	128.146	0.562879	7.59203	3.92432e-21
1555	CdcalHa5_g1555.t1	BHE90563.1	unknown kinase with aarF domain	CMP122C	-	-	-	-	-	2		80.3274	74.5109	71.6332	72.1303	78.2496	82.488	0.250693	7.2099	0.000238827
1556	CdcalHa5_g1556.t1	BHE90564.1	hypothetical protein	CMP364C	-	-	-	-	-	0		48.8817	50.6381	41.5341	80.4636	89.5392	82.9049	-0.551213	5.15255	3.19072e-08
1557	CdcalHa5_g1557.t1	BHE90565.1	U6 snRNA-associated Sm-like protein LSm6	CMP138C	-	-	-	-	-	0		64.585	52.6193	60.143	86.4849	83.2829	78.3302	-0.186729	3.9665	0.172069
1558	CdcalHa5_g1558.t1	BHE90566.1	similar to RAN binding protein	CMP137C	-	-	-	-	-	0		41.275	42.5493	42.7877	49.4867	45.723	51.7619	0.0802345	6.46107	0.287639
1559	CdcalHa5_g1559.t1	BHE90567.1	hypothetical protein, conserved	CMP136C	-	-	-	-	-	0		147.871	121.384	131.511	82.4849	80.0474	103.505	0.881588	6.66041	5.95626e-19
1560	CdcalHa5_g1560.t1	BHE90568.1	hypothetical protein	CMP135C	C2C2-GATA	-	-	-	-	0		141.751	136.911	125.426	1.54551	2.28317	1.36935	6.55606	5.78972	0
1561	CdcalHa5_g1561.t1	BHE90569.1	similar to transcriptional adaptor like protein	CMP134C	MYB-related	-	-	-	-	0		56.8219	58.6142	58.8804	99.1604	98.4512	105.134	-0.501535	7.27588	1.35359e-17
1562	CdcalHa5_g1562.t1	BHE90570.1	hypothetical protein, conserved	CMP133C	-	-	-	-	-	0		81.6718	86.0551	74.8196	189.009	196.501	187.482	-0.945717	6.74267	7.31795e-47
1563	CdcalHa5_g1563.t1	BHE90571.1	similar to microtubule-associated protein	CMP130C	-	-	-	-	-	0		68.3738	67.7418	69.1204	289.009	289.223	291.493	-1.78775	8.59668	1.20676e-170
1564	CdcalHa5_g1564.t1	BHE90572.1	fructose-1,6-bisphosphatase	CMP129C	-	-	-	-	-	0		291.518	315.783	293.653	203.534	204.622	204.764	0.85106	7.85636	7.67993e-49
1565	CdcalHa5_g1565.t1	BHE90573.1	casein kinase II, alpha subunit	CMP128C	-	-	CMGC_CK2	-	-	0		249.317	246.415	242.551	417.342	411.8	411.933	-0.454035	8.32699	1.77923e-13
1566	CdcalHa5_g1566.t1	BHE90574.1	hypothetical protein, conserved	CMP127C	-	-	-	-	-	0		70.0149	77.3049	73.2766	123.463	125.599	114.873	-0.422838	5.62489	3.5483e-07
1567	CdcalHa5_g1567.t1	BHE90575.1	hypothetical protein	No hits	-	-	-	-	-	0		49.9066	63.1849	48.6872	75.0124	70.2651	85.072	-0.217845	3.58603	0.165831
1568	CdcalHa5_g1568.t1	BHE90576.1	similar to 3-oxoacyl-(acyl-carrier-protein) reductase	CMP126C	-	-	-	-	-	1		123.165	113.169	124.209	242.614	251.078	226.972	-0.703045	7.10582	3.00141e-26
1569	CdcalHa5_g1569.t1	BHE90577.1	similar to acyltransferase Tafazzin	CMP142C	-	-	-	-	-	0		111.979	115.029	118.675	363.638	371.507	323.795	-1.31826	8.07043	3.19102e-82
1570	CdcalHa5_g1570.t1	BHE90578.1	hypothetical protein	CMP143C	-	-	-	-	-	0		151.426	149.993	151.482	227.703	231.514	229.458	-0.309478	7.90002	2.48217e-08
1571	CdcalHa5_g1571.t1	BHE90579.1	heat shock protein Hsp70, cytosolic	CMP145C	-	-	-	-	-	0		2198.36	2218.51	2061.43	3642.48	3817.06	3235.86	-0.42822	12.2272	4.11647e-08
1572	CdcalHa5_g1572.t1	BHE90580.1	probabale Mg2+ transporter MgtE	CMP149C	-	-	-	-	-	5		112.855	99.4949	109.874	94.3393	92.4115	110.364	0.409274	7.0137	2.93463e-07
1573	CdcalHa5_g1573.t1	BHE90581.1	hypothetical protein	No hits	-	-	-	-	-	0		93.5525	85.926	85.124	401.814	393.989	337.906	-1.80345	7.47321	3.02464e-128
1574	CdcalHa5_g1574.t1	BHE90582.1	cytochrome c reductase (Complex III) cytochrome c1 subunit	CMP152C	-	-	-	-	-	1		370.565	364.927	369.555	429.499	430.673	368.833	0.143351	8.08292	0.0480837
1575	CdcalHa5_g1575.t1	BHE90583.1	similar to cytochrome B5	CMP154C	-	-	-	-	-	0		184.839	147.814	165.724	296.577	310.872	243.885	-0.47668	6.47707	3.10742e-06
1576	CdcalHa5_g1576.t1	BHE90584.1	hypothetical protein, conserved	CMP155C	-	-	-	-	-	0		104.44	109.758	113.952	153.195	146.364	166.94	-0.212431	6.78645	0.00329344
1577	CdcalHa5_g1577.t1	BHE90585.1	similar to triacylglycerol lipase	CMP157C	-	-	-	-	-	0		72.5928	73.5265	71.7123	46.7823	43.5389	57.4155	0.85199	6.9159	5.65583e-23
1578	CdcalHa5_g1578.t1	BHE90586.1	similar to dehydrogenase	CMP158C	-	-	-	-	-	0		91.7331	98.5401	95.4268	119.687	120.961	113.075	-0.0101979	6.58067	0.886555
1579	CdcalHa5_g1579.t1	BHE90587.1	hypothetical protein, conserved	CMP162C	-	-	-	-	-	0		106.173	106.305	96.0326	211.627	214.094	181.156	-0.680508	8.1899	1.75694e-19
1580	CdcalHa5_g1580.t1	BHE90588.1	similar to ribonuclease III (rnc)	CMP164C	-	-	-	-	-	0		57.5504	59.3169	62.7193	119.234	114.217	122.619	-0.691038	7.27371	1.86425e-29
1581	CdcalHa5_g1581.t1	BHE90589.1	hypothetical protein, conserved	CMP165C	-	-	-	-	-	6		160.989	146.498	153.914	208.182	216.95	181.529	-0.0986248	7.51819	0.190034
1582	CdcalHa5_g1582.t1	BHE90590.1	similar to expression regulator of ATP synthase Nca2p	CMP169C	-	-	-	-	-	1		64.1623	65.1694	65.3487	140.416	147.574	144.19	-0.855524	7.54672	2.38104e-54
1583	CdcalHa5_g1583.t1	BHE90591.1	hypothetical protein	CMP167C	-	-	-	-	-	0		135.448	126.929	129.3	194.923	195.476	210.975	-0.325909	7.00662	4.03058e-07
1584	CdcalHa5_g1584.t1	BHE90592.1	phycocyanin-associated rod linker protein	CMP166C	-	-	-	-	-	0		2514.33	1989.23	2807.17	752.684	729.535	1303.92	1.68754	10.8074	9.87684e-19
1585	CdcalHa5_g1585.t1	BHE90593.1	similar to formamidopyrimidine-DNA glycosylase	CMP170C	-	-	-	-	-	0		143.863	130.028	139.316	125.004	131.165	112.936	0.459049	7.39555	1.76501e-11
1586	CdcalHa5_g1586.t1	BHE90594.1	similar to protein-S-isoprenylcysteine O-methyltransferase	CMP173C	-	-	-	-	-	0		486.96	471.237	505.558	555.697	530.896	500.913	0.179403	8.53903	0.0114684
1587	CdcalHa5_g1587.t1	BHE90595.1	hypothetical protein	No hits	-	-	-	-	-	0		44.1925	45.4075	35.8357	71.3739	72.8018	68.4342	-0.467512	4.83512	1.25665e-05
1588	CdcalHa5_g1588.t1	BHE90596.1	60S ribosomal protein L31	CMP175C	-	-	-	-	-	0		498.142	490.748	490.523	703.033	693.731	662.705	-0.180733	7.49625	0.00119616
1589	CdcalHa5_g1589.t1	BHE90597.1	similar to TFIIF interacting component of CTD phosphatase Fcp1p	CMP176C	-	-	-	-	-	0		63.8245	58.4079	61.9881	77.4547	77.5836	89.7732	-0.116358	8.15771	0.125291
1590	CdcalHa5_g1590.t1	BHE90598.1	hypothetical protein	No hits	-	-	-	-	-	0		58.5057	60.4995	60.5414	79.9891	83.1418	82.3493	-0.156551	5.97072	0.0364433
1591	CdcalHa5_g1591.t1	BHE90599.1	similar to ubiquitin conjugating enzyme E2	CMP181C	-	-	-	-	-	0		257.491	264.585	246.366	330.07	350.292	371.616	-0.160641	7.38787	0.0122987
1592	CdcalHa5_g1592.t1	BHE90600.1	probable selenophosphate synthetase	CMP189C	-	-	-	-	-	0		89.9657	88.596	89.3158	84.9997	81.474	97.682	0.312894	7.05539	1.64172e-05
1593	CdcalHa5_g1593.t1	BHE90601.1	hypothetical protein	CMP188C	-	-	-	-	-	0		64.0292	60.1463	58.7828	99.6612	91.3976	95.6581	-0.352872	8.88961	3.34476e-07
1594	CdcalHa5_g1594.t1	BHE90602.1	similar to ubiquitin conjugating enzyme E2	CMP178C	-	-	-	-	-	0		137.909	138.116	146.378	149.267	157.007	148.231	0.19026	5.8597	0.0144781
1595	CdcalHa5_g1595.t1	BHE90603.1	60S ribosomal protein L10A	CMP179C	-	-	-	-	-	0		950.53	972.817	930.392	1264.1	1166.62	1141.5	-0.0281237	9.22893	0.713406
1596	CdcalHa5_g1596.t1	BHE90604.1	probable inositol monophosphatase inositol monophosphatase	CMH255C	-	-	-	-	-	0		92.0764	81.3327	87.3011	124.733	113.152	113.533	-0.133535	6.61944	0.0704428
1597	CdcalHa5_g1597.t1	BHE90605.1	squalene monooxygenase	CMH256C	-	-	-	-	-	2		78.42	74.495	77.4961	112.198	106.08	109.055	-0.21033	6.91047	0.000635946
1598	CdcalHa5_g1598.t1	BHE90606.1	WD-repeat protein	CMH260C	-	-	-	-	-	0		80.556	74.7576	78.9597	80.4097	83.6377	91.4774	0.16507	6.19959	0.0331682
1599	CdcalHa5_g1599.t1	BHE90607.1	similar to retinol dehydrogenase 8 (all-trans)	CMP110C	-	-	-	-	-	0		27.6213	28.5049	24.2517	54.6003	49.0902	49.0011	-0.626021	4.72426	3.58418e-09
1600	CdcalHa5_g1600.t1	BHE90608.1	hypothetical protein, conserved	CMP184C	-	-	-	-	-	0		288.132	301.587	295.226	282.277	291.58	342.796	0.241642	7.30592	0.00115832
1601	CdcalHa5_g1601.t1	BHE90609.1	probable 2-epi-valiolone synthase	CMP183C	-	-	-	-	-	0		113.984	102.259	105.905	63.2049	63.4513	72.2819	0.985576	6.73538	5.27201e-43
1602	CdcalHa5_g1602.t1	BHE90610.1	myo-inositol 1-phosphate synthase	CMP190C	-	-	-	-	-	0		115.9	112.826	105.804	114.418	117.275	132.466	0.169371	7.40796	0.0132589
1603	CdcalHa5_g1603.t1	BHE90611.1	similar to high light inducible protein	CMP191C	-	-	-	-	-	0		180.541	179.83	163.725	173.129	160.994	159.455	0.383858	6.55834	2.23151e-08
1604	CdcalHa5_g1604.t1	BHE90612.1	hypothetical protein	CMP192C	-	-	-	-	-	0		127.447	125.201	129.653	132.803	119.618	114.01	0.363326	5.86533	7.71129e-06
1605	CdcalHa5_g1605.t1	BHE90613.1	similar to high light inducible protein	CMP191C	-	-	-	-	-	0		182.441	249.618	173.193	483.223	370.199	241.182	-0.557152	6.54818	0.00500537
1606	CdcalHa5_g1606.t1	BHE90614.1	hypothetical protein	CMP192C	-	-	-	-	-	0		201.274	190.111	196.012	192.917	191.569	201.408	0.297843	7.74345	2.31132e-07
1607	CdcalHa5_g1607.t1	BHE90615.1	malate dehydrogenase, mitochondrial precursor	CMP193C	-	-	-	-	-	0		344.371	344.737	358.442	348.286	343.792	356.537	0.29398	8.59472	6.03982e-06
1608	CdcalHa5_g1608.t1	BHE90616.1	similar to bestrophin	CMP198C	-	-	-	-	-	5		193.607	177.228	186.842	401.545	391.61	396.667	-0.798079	8.41476	1.10228e-34
1609	CdcalHa5_g1609.t1	BHE90617.1	similar to bestrophin	CMP200C	-	-	-	-	-	5		121.026	122.662	120.462	186.374	184.145	179.859	-0.299713	7.6099	5.86406e-08
1610	CdcalHa5_g1610.t1	BHE90618.1	similar to bestrophin	CMP204C	-	-	-	-	-	5		105.499	110.974	107.896	456.855	457.925	384.193	-1.70512	8.28981	2.67263e-105
1611	CdcalHa5_g1611.t1	BHE90619.1	hypothetical protein, conserved	CMP203C	-	-	-	-	-	0		50.4593	55.7682	54.7926	104.023	96.5915	99.8623	-0.601485	6.91995	1.91428e-20
1612	CdcalHa5_g1612.t1	BHE90620.1	similar to transcriptional regulator	CMP201C	-	-	-	-	-	0		782.285	747.298	791.735	701.207	688.443	787.86	0.38698	8.70091	1.52208e-07
1613	CdcalHa5_g1613.t1	BHE90621.1	similar to ribosomal protein L11 methyltransferase	CMQ306C	-	-	-	-	-	0		45.0854	41.2905	36.8404	96.9498	91.7992	111.178	-0.993348	5.91418	7.46413e-25
1614	CdcalHa5_g1614.t1	BHE90622.1	hypothetical protein, conserved	CMQ308C	-	-	-	-	-	1		100.972	102.112	102.946	224.374	225.151	218.5	-0.829854	7.35751	1.85776e-52
1615	CdcalHa5_g1615.t1	BHE90623.1	similar to glucosyltransferase	CMQ309C	-	-	-	-	GT57(46-560)	9		170.833	172.314	171.074	305.248	278.492	284.791	-0.459963	8.40482	2.08496e-12
1616	CdcalHa5_g1616.t1	BHE90624.1	hypothetical protein	No hits	-	-	-	-	-	0		108.394	104.789	105.085	93.7184	102.544	92.6264	0.433609	5.85514	1.21392e-08
1617	CdcalHa5_g1617.t1	BHE90625.1	hypothetical protein, conserved	CMQ312C	-	-	-	-	-	0		75.0079	67.5681	73.5391	116.551	112.52	104.298	-0.327842	6.65115	4.0721e-06
1618	CdcalHa5_g1618.t1	BHE90626.1	hypothetical protein	No hits	-	-	-	-	-	0		65.849	66.22	60.859	179.988	171.115	160.042	-1.10857	6.87666	7.21723e-61
1619	CdcalHa5_g1619.t1	BHE90627.1	hypothetical protein	CMX164C	-	-	-	-	-	0		91.1225	98.5202	92.8188	13.9887	12.3656	11.3664	3.21255	4.57823	2.31326e-147
1620	CdcalHa5_g1620.t1	BHE90628.1	exonuclease	CMQ316C	-	-	-	-	-	0		219.842	225.016	215.703	332.186	322.298	327.381	-0.276448	9.10083	2.3257e-05
1621	CdcalHa5_g1621.t1	BHE90629.1	hypothetical protein, conserved	CMQ317C	-	-	-	-	-	0		105.678	109.045	107.861	129.925	124.82	127.006	0.0537205	7.29217	0.376033
1622	CdcalHa5_g1622.t1	BHE90630.1	hypothetical protein	CMQ318C	-	-	-	-	-	1		62.5445	62.9868	53.2162	50.8805	52.3819	45.2014	0.565607	3.61032	6.53664e-05
1623	CdcalHa5_g1623.t1	BHE90631.1	hypothetical protein, conserved	CMQ319C	-	-	-	-	-	2		159.815	149.088	166.036	84.0738	80.149	79.7398	1.25905	5.93562	2.50879e-57
1624	CdcalHa5_g1624.t1	BHE90632.1	hypothetical protein	No hits	-	-	-	-	-	0		77.7706	76.9154	85.253	99.4978	88.8838	92.833	0.071338	5.75115	0.442962
1625	CdcalHa5_g1625.t1	BHE90633.1	hypothetical protein	CMQ321C	-	-	-	-	-	0		263.748	275.977	272.846	533.083	501.913	446.502	-0.568329	7.57058	3.1682e-16
1626	CdcalHa5_g1626.t1	BHE90634.1	V-type ATPase V0 subunit c	CMQ323C	-	-	-	-	-	4		412.808	449.412	443.294	476.828	467.623	465.62	0.185784	7.56168	0.00183222
1627	CdcalHa5_g1627.t1	BHE90635.1	polyribonucleotide nucleotidyltransferase	CMQ324C	-	-	-	-	-	0		148.045	146.402	145.146	140.956	132.124	124.987	0.439902	8.26804	1.57045e-11
1628	CdcalHa5_g1628.t1	BHE90636.1	hypothetical protein	CMQ325C	-	-	-	-	-	0		140.26	136.824	131.951	274.221	251.009	245.516	-0.61812	8.42902	1.19158e-19
1629	CdcalHa5_g1629.t1	BHE90637.1	hypothetical protein	CMQ329C	-	-	-	-	-	0		80.7195	75.415	75.0887	216.531	201.595	180.339	-1.07513	7.3867	5.74618e-51
1630	CdcalHa5_g1630.t1	BHE90638.1	hypothetical protein, conserved	CMQ330C	-	-	-	-	-	0		42.1797	37.4757	39.5883	45.9093	47.1735	45.2865	0.0787554	5.07818	0.422283
1631	CdcalHa5_g1631.t1	BHE90639.1	similar to DEAH-box RNA helicase Dhr1	CMQ331C	-	-	-	-	-	0		36.8964	33.95	33.7499	94.9088	88.9516	91.8171	-1.10333	7.67508	4.86099e-77
1632	CdcalHa5_g1632.t1	BHE90640.1	unknown heme-binding protein	CMQ332C	-	-	-	-	-	0		108.284	94.3051	89.7071	169.976	163.602	154.021	-0.443245	5.39922	2.10489e-06
1633	CdcalHa5_g1633.t1	BHE90641.1	hypothetical protein	CMQ334C	-	-	-	-	-	0		39.5537	36.9072	29.6832	61.0637	59.3056	56.4963	-0.443148	6.11941	2.01145e-06
1634	CdcalHa5_g1634.t1	BHE90642.1	DNA primase, small subunit	CMO313C	-	-	-	-	-	0		33.3444	35.9037	36.4618	153.183	147.522	139.184	-1.75699	6.67972	8.88271e-141
1635	CdcalHa5_g1635.t1	BHE90643.1	photosystem II stability/assembly factor HCF136	CMO314C	-	-	-	-	-	0		223.385	222.273	229.48	186.136	198.859	214.464	0.464891	7.97888	1.16787e-12
1636	CdcalHa5_g1636.t1	BHE90644.1	leucyl--tRNA ligase	CMQ336C	-	-	-	-	-	0		104.062	97.7785	96.5614	129.675	126.305	137.528	-0.10481	8.31085	0.129771
1637	CdcalHa5_g1637.t1	BHE90645.1	2-isopropylmalate synthase	CMQ337C	-	-	-	-	-	0		417.959	415.613	414.162	453.162	471.052	468.038	0.136978	9.59468	0.0435115
1638	CdcalHa5_g1638.t1	BHE90646.1	similar to ATP-dependent RNA helicase deaD	CMQ338C	-	-	-	-	-	0		101.454	109.198	117.897	162.471	158.929	151.88	-0.226707	6.25241	0.00353511
1639	CdcalHa5_g1639.t1	BHE90647.1	similar to chloroplast inner membrane protein Tic110	CMQ342C	-	-	-	-	-	0		204.978	197.854	193.521	241.11	232.569	266.734	-0.0173856	9.45314	0.838721
1640	CdcalHa5_g1640.t1	BHE90648.1	hypothetical protein	CMQ343C	-	-	-	-	-	0		122.926	122.261	113.639	119.655	120.31	145.747	0.187462	7.17643	0.0193353
1641	CdcalHa5_g1641.t1	BHE90649.1	GTP-binding protein of Nug1 family	CMQ345C	-	-	-	-	-	0		45.3791	41.0411	39.7521	53.7542	56.9863	60.0956	-0.148089	6.08358	0.0773983
1642	CdcalHa5_g1642.t1	BHE90650.1	probable D-lactate dehydrogenase (cytochrome)	CMQ347C	-	-	-	-	-	0		159.67	182.483	168.074	128.065	120.706	93.6341	0.873752	7.71544	1.19738e-19
1643	CdcalHa5_g1643.t1	BHE90651.1	eukaryotic translation initiation factor eIF-4F	CMQ348C	-	-	-	-	-	0		264.8	269.468	255.692	389.142	385.339	372.735	-0.243013	10.2076	0.000283769
1644	CdcalHa5_g1644.t1	BHE90652.1	hypothetical protein	CMQ349C	-	-	-	-	-	0		62.1826	60.6498	63.276	83.2625	82.2705	89.8918	-0.161796	8.5295	0.0197117
1645	CdcalHa5_g1645.t1	BHE90653.1	probable 1,4-benzoquinone reductase	CMQ350C	-	-	-	-	-	0		1330.3	1332.98	1374.27	1227.22	1223.7	1343.71	0.384643	9.42499	5.4558e-08
1646	CdcalHa5_g1646.t1	BHE90654.1	hypothetical protein, conserved	CMQ351C	-	-	-	-	-	0		125.369	143.086	142.533	74.6903	84.3854	79.3126	1.07939	5.87409	1.75998e-36
1647	CdcalHa5_g1647.t1	BHE90655.1	hypothetical protein	CMQ352C	-	-	-	-	-	0		37.551	35.6222	36.7922	101.576	104.684	103.674	-1.20029	7.88907	1.75978e-98
1648	CdcalHa5_g1648.t1	BHE90656.1	ring-box protein 1	CMQ353C	-	-	-	-	-	0		121.023	125.872	122.606	179.288	184.542	161.192	-0.20762	5.70999	0.0139823
1649	CdcalHa5_g1649.t1	BHE90657.1	phenylalanine--tRNA ligase, mt?	CMQ354C	-	-	-	-	-	0		244.176	265.784	267.418	232.877	229.449	243.21	0.435485	8.23961	4.52259e-11
1650	CdcalHa5_g1650.t1	BHE90658.1	mitochondrial import receptor subunit TOM5 homolog	No hits	-	-	-	-	-	1		32.3469	32.0953	40.5726	74.1442	49.7985	58.5854	-0.474889	2.61097	0.019587
1651	CdcalHa5_g1651.t1	BHE90659.1	hypothetical protein	CMQ355C	-	-	-	-	-	0		618.051	601.347	625.104	829.556	831.579	830.102	-0.138207	9.5183	0.0417959
1652	CdcalHa5_g1652.t1	BHE90660.1	hypothetical protein	CMQ356C	-	-	-	-	-	0		43.224	46.8927	46.0239	51.8605	55.1614	58.179	0.0135605	6.24076	0.868002
1653	CdcalHa5_g1653.t1	BHE90661.1	similar to candidate tumor suppressor	CMQ358C	-	-	-	-	-	0		95.8896	93.2922	95.9682	95.4129	100.233	93.7566	0.273839	6.09765	0.000129748
1654	CdcalHa5_g1654.t1	BHE90662.1	mannose-6-phosphate isomerase	CMQ359C	-	-	-	-	-	0		80.8617	83.2616	80.4094	118.078	109.599	111.43	-0.173749	6.70256	0.00645611
1655	CdcalHa5_g1655.t1	BHE90663.1	similar to submergence induced, nickel-binding protein	CMQ369C	-	-	-	-	-	0		89.8603	77.9845	79.8969	93.648	89.5783	92.0401	0.141496	5.45254	0.116727
1656	CdcalHa5_g1656.t1	BHE90664.1	hypothetical protein, conserved	CMQ364C	-	-	-	-	-	6		62.9453	68.6342	65.9251	84.9916	75.1636	83.9383	-0.00749117	6.12834	0.930092
1657	CdcalHa5_g1657.t1	BHE90665.1	SWI/SNF related, matrix associated, actin dependent regulator of chromatin, subfamily a	CMQ363C	-	SNF2	-	-	-	0		114.814	115.093	116.947	141.53	148.006	144.703	-0.0290121	8.50766	0.683001
1658	CdcalHa5_g1658.t1	BHE90666.1	hypothetical protein	No hits	-	-	-	SP(Sec/SPI)	-	0		343.322	364.438	342.313	16.5665	10.2151	9.44515	5.19601	6.31358	0
1659	CdcalHa5_g1659.t1	BHE90667.1	hypothetical protein	CMQ361C	-	-	-	SP(Sec/SPI)	-	4		64.0063	65.4399	66.5257	50.789	55.0854	50.0127	0.625658	5.78853	2.68883e-16
1660	CdcalHa5_g1660.t1	BHE90668.1	hypothetical protein	CMQ360C	-	-	-	-	-	0		59.8378	48.2922	47.862	92.9533	83.3654	71.9614	-0.371728	4.93112	0.00238997
1661	CdcalHa5_g1661.t1	BHE90669.1	unknown periplasmic-binding protein of ABC transporter	CMQ368C	-	-	-	-	-	2		110.742	114.895	111.072	109.967	106.141	114.84	0.319697	7.62511	3.02483e-08
1662	CdcalHa5_g1662.t1	BHE90670.1	similar to nucleosome/chromatin assembly factor C	CMQ367C	-	-	-	-	-	0		89.448	84.4246	85.5809	86.9205	91.2951	85.191	0.272965	7.71387	3.05223e-06
1663	CdcalHa5_g1663.t1	BHE90671.1	phosphoribosylformylglycinamidine synthase	CMQ365C	-	-	-	-	-	0		101.947	100.075	102.26	188.061	194.866	192.021	-0.622802	9.06551	8.39462e-22
1664	CdcalHa5_g1664.t1	BHE90672.1	hypothetical protein, conserved	CMQ371C	-	-	-	-	-	9		45.3031	48.9459	49.4221	113.274	112.578	102.216	-0.891885	6.71355	1.89643e-37
1665	CdcalHa5_g1665.t1	BHE90673.1	hypothetical protein, conserved	CMQ373C	-	-	-	-	-	0		67.4086	59.4799	59.0332	67.8237	62.6312	66.684	0.209398	5.71817	0.0135024
1666	CdcalHa5_g1666.t1	BHE90674.1	similar to chaperone DnaJ	CMQ374C	-	-	-	-	-	2		196.256	207.554	204.295	320.887	337.773	295.765	-0.35308	7.07806	1.66331e-07
1667	CdcalHa5_g1667.t1	BHE90675.1	hypothetical protein	CMQ375C	-	-	-	-	-	1		48.5831	54.3503	55.0121	32.4324	40.135	41.6043	0.754995	5.29126	4.84933e-13
1668	CdcalHa5_g1668.t1	BHE90676.1	hypothetical protein, conserved	CMQ376C	-	-	-	-	-	0	ESCRT3: CHMP1	111.408	112.946	112.866	2.38676	3.13417	2.81962	5.60221	5.06861	0
1669	CdcalHa5_g1669.t1	BHE90677.1	hypothetical protein, conserved	CMQ378C	-	-	-	-	-	0		26.7473	18.1244	25.7756	30.2011	25.4175	19.4609	0.230958	2.44965	0.361234
1670	CdcalHa5_g1670.t1	BHE90678.1	calcium-transporting ATPase, plasma membrane type	CMQ379C	-	-	-	-	-	8		104.488	104.27	102.708	107.175	104.666	117.431	0.214221	8.2959	0.00154502
1671	CdcalHa5_g1671.t1	BHE90679.1	similar to COPII coated vesicle component Sec24	CMQ380C	-	-	-	-	-	0		119.533	112.814	104.267	136.485	135.319	136.893	0.0143992	8.30861	0.848475
1672	CdcalHa5_g1672.t1	BHE90680.1	hypothetical protein, conserved	CMQ381C	-	-	-	-	-	0		90.5479	69.4067	84.4322	308.209	314.21	265.75	-1.56662	6.79683	3.46907e-65
1673	CdcalHa5_g1673.t1	BHE90681.1	similar to U3 snoRNP component Utp15p	CMQ382C	-	-	-	-	-	0		196.885	212.744	221.645	422.495	412.763	359.179	-0.623199	8.67405	8.91825e-15
1674	CdcalHa5_g1674.t1	BHE90682.1	histidine biosynthesis bifunctional protein HisIE	CMQ383C	-	-	-	-	-	0		42.8211	33.9589	36.5154	62.5567	66.6533	53.3013	-0.392218	4.51399	0.00186126
1675	CdcalHa5_g1675.t1	BHE90683.1	probable pre-mRNA splicing factor ATP-dependent RNA helicase PRP16	CMQ385C	-	-	-	-	-	0		27.0958	29.2247	26.9716	38.2047	38.7201	38.1236	-0.170092	5.8995	0.0249084
1676	CdcalHa5_g1676.t1	BHE90684.1	similar to V-type ATPase V1 subunit H	CMQ386C	-	-	-	-	-	0		165.085	154.161	159.146	124.465	119.708	133.971	0.632633	7.48077	1.17613e-25
1677	CdcalHa5_g1677.t1	BHE90685.1	similar to DNA/RNA-binding protein translin/TB-RBP	CMQ388C	-	-	-	-	-	0		79.7688	70.6743	69.8381	78.4283	82.516	81.5225	0.151802	5.60047	0.0775919
1678	CdcalHa5_g1678.t1	BHE90686.1	hypothetical protein, conserved	CMQ389C	-	-	-	-	-	4		135.755	134.129	119.357	135.028	134.214	143.565	0.207332	6.68705	0.00299829
1679	CdcalHa5_g1679.t1	BHE90687.1	hypothetical protein	No hits	-	-	-	-	-	0		106.065	94.7226	98.6814	143.312	147.467	157.091	-0.290992	5.57414	0.000796305
1680	CdcalHa5_g1680.t1	BHE90688.1	hypothetical protein	CMX166C	-	-	-	-	-	0		121.229	110.359	113.156	217.277	215.89	173.403	-0.51659	5.87	1.66589e-07
1681	CdcalHa5_g1681.t1	BHE90689.1	hypothetical protein	CMQ391C	-	-	-	-	-	0		351.062	388.273	360.425	371.884	336.987	365.347	0.33102	7.02454	8.17221e-07
1682	CdcalHa5_g1682.t1	BHE90690.1	hypothetical protein	CMP186C	-	-	-	-	-	0		99.331	107.603	93.9874	112.627	111.522	108.6	0.151419	5.96734	0.0583169
1683	CdcalHa5_g1683.t1	BHE90691.1	hypothetical protein, conserved	CMQ390C	-	-	-	-	-	0		1102.5	1070.64	1060.38	780.865	768.519	984.33	0.646334	9.36912	2.40287e-12
1684	CdcalHa5_g1684.t1	BHE90692.1	hypothetical protein	CMQ392C	-	-	-	-	-	1		203.184	193.927	209.269	372.869	398.964	410.642	-0.668888	8.22523	1.19418e-23
1685	CdcalHa5_g1685.t1	BHE90693.1	chloroplast preprotein translocase SecA subunit	CMQ393C	-	-	-	-	-	0		71.1004	70.8058	65.4907	65.8582	65.4488	71.1199	0.327901	7.48914	4.20045e-08
1686	CdcalHa5_g1686.t1	BHE90694.1	probable platelet activating factor acetylhydrolase	CMQ394C	-	-	-	-	-	0		40.949	36.3163	32.4581	56.6974	55.0435	52.7004	-0.290047	5.51149	0.00230584
1687	CdcalHa5_g1687.t1	BHE90695.1	26S proteasome regulatory subunit RPN9	CMQ395C	-	-	-	-	-	0		137.229	138.546	127.128	193.298	201.051	175.652	-0.204592	7.35498	0.00210593
1688	CdcalHa5_g1688.t1	BHE90696.1	hypothetical protein	CMQ396C	-	-	-	-	-	3		32.9644	29.3138	29.1674	44.8999	45.5442	43.8319	-0.261397	4.3998	0.0224333
1689	CdcalHa5_g1689.t1	BHE90697.1	probable S-formylglutathione hydrolase	CMQ397C	-	-	-	-	-	0		54.1665	58.4175	51.4278	77.0823	65.9075	68.3307	-0.0648643	5.59913	0.491728
1690	CdcalHa5_g1690.t1	BHE90698.1	hypothetical protein	CMQ409C	-	-	-	-	-	2		29.5219	26.0552	29.6657	7.67671	5.02482	6.19479	2.48574	4.48131	3.5131e-84
1691	CdcalHa5_g1691.t1	BHE90699.1	class I SAM-dependent methyltransferase	No hits	-	-	-	SP(Sec/SPI)	-	0		20.1013	22.3632	15.3669	74.0227	75.1287	78.5734	-1.68609	5.27457	7.09323e-56
1692	CdcalHa5_g1692.t1	BHE90700.1	hypothetical protein	CMX168C	-	-	-	-	-	1		65.8109	61.1643	54.5724	60.2664	56.0706	92.2522	0.0793826	3.95525	0.664003
1693	CdcalHa5_g1693.t1	BHE90701.1	hypothetical protein	CMQ407C	-	-	-	-	-	4		33.9165	31.7031	29.9697	63.73	64.5916	63.2235	-0.70887	7.74882	9.74425e-33
1694	CdcalHa5_g1694.t1	BHE90702.1	similar to splicing factor 3a, subunit 3	CMQ406C	-	-	-	-	-	0		43.1872	47.8251	36.7731	69.4625	68.465	69.3781	-0.403825	5.92189	6.45885e-06
1695	CdcalHa5_g1695.t1	BHE90703.1	unknown protease	CMQ405C	-	-	-	-	-	8		139.734	127.507	126.955	249.875	236.066	237.335	-0.58053	7.88109	1.11385e-21
1696	CdcalHa5_g1696.t1	BHE90704.1	hypothetical protein, conserved	CMQ399C	-	-	-	-	-	0		121.674	128.61	134.816	114.695	112.326	120.156	0.445149	6.91419	1.31737e-11
1697	CdcalHa5_g1697.t1	BHE90705.1	probable 2-methylthioadenine synthetase	CMQ410C	-	-	-	-	-	0		109.16	107.203	104.548	119.437	119.661	121.057	0.127858	7.21571	0.024636
1698	CdcalHa5_g1698.t1	BHE90706.1	probable alpha-1,3-mannosyltransferase ALG2	CMT168C	-	-	-	-	GT4(294-454)	0		46.2279	45.7087	48.973	3.65357	3.32839	3.56085	4.03455	5.09188	7.34838e-244
1699	CdcalHa5_g1699.t1	BHE90707.1	similar to psbB mRNA maturation factor Mbb1	CMQ412C	-	-	-	-	-	1		97.3124	96.1903	97.8517	167.511	166.939	185.863	-0.542339	7.93081	4.97892e-18
1700	CdcalHa5_g1700.t1	BHE90708.1	carnitine carrier Crc1p	CMQ427C	-	-	-	-	-	0		319.471	304.023	270.728	352.077	350.723	417.694	-0.0325206	7.95741	0.728059
1701	CdcalHa5_g1701.t1	BHE90709.1	similar to DNA polymerase lambda	CMQ426C	-	-	-	-	-	0		93.098	85.5623	89.1109	109.638	100.019	101.932	0.0781467	7.34105	0.226785
1702	CdcalHa5_g1702.t1	BHE90710.1	nuclear poly(A) polymerase	CMQ424C	-	-	-	-	-	0		124.67	124.935	115.164	216.236	209.588	228.172	-0.548142	7.93787	1.93775e-19
1703	CdcalHa5_g1703.t1	BHE90711.1	hypothetical protein	CMQ423C	-	-	-	-	-	0		80.2958	72.9113	72.6527	137.11	143.121	145.16	-0.620135	7.83942	3.95514e-24
1704	CdcalHa5_g1704.t1	BHE90712.1	mitochondrial ribosomal protein L4 precursor	CMQ421C	-	-	-	-	-	0		63.0936	56.7202	56.0849	123.489	121.985	112.958	-0.731431	5.99885	7.99701e-21
1705	CdcalHa5_g1705.t1	BHE90713.1	similar to small conductance mechanosensitive ion channel	CMP261C	-	-	-	-	-	5		59.7423	53.3082	53.1392	166.069	162.8	152.91	-1.24083	7.83671	5.33644e-83
1706	CdcalHa5_g1706.t1	BHE90714.1	hypothetical protein	CMX145C	-	-	-	-	-	1		67.5065	63.5245	57.1545	113.642	108.724	99.6102	-0.476569	4.65172	1.19315e-05
1707	CdcalHa5_g1707.t1	BHE90715.1	hypothetical protein, conserved	CMP288C	-	-	-	-	-	0		69.391	57.8115	68.3407	199.009	211.199	215.726	-1.38491	7.53317	2.55925e-86
1708	CdcalHa5_g1708.t1	BHE90716.1	similar to phytoene desaturase precursor	CMP289C	-	-	-	-	-	1		71.2695	75.1481	73.6226	100.989	94.9157	81.7705	-0.0362112	7.0335	0.656242
1709	CdcalHa5_g1709.t1	BHE90717.1	hypothetical protein	CMP290C	-	-	-	-	-	0		110.399	101.565	101.365	110.31	112.198	120.598	0.161123	7.27326	0.0113888
1710	CdcalHa5_g1710.t1	BHE90718.1	2-dehydro-3-deoxyphosphogluconate aldolase, 4-hydroxy-2-oxoglutarate aldolase	CMP292C	-	-	-	-	-	0		53.1205	57.9041	56.7286	57.9926	61.5665	62.8389	0.172362	5.64983	0.0379009
1711	CdcalHa5_g1711.t1	BHE90719.1	hypothetical protein, conserved	CMP293C	-	-	-	-	-	0		82.1508	71.1696	84.7517	117.046	138.187	131.977	-0.41121	5.43894	5.28695e-05
1712	CdcalHa5_g1712.t1	BHE90720.1	26S proteasome ATP-dependent regulatory subunit	CMP294C	-	-	-	-	-	0		201.8	204.54	206.893	197.898	200.866	221.324	0.277821	7.89805	9.00058e-06
1713	CdcalHa5_g1713.t1	BHE90721.1	similar to iron-sulfur cluster scaffold protein	CMP295C	-	-	-	-	-	0		211.733	206.447	201.959	291.27	294.054	278.622	-0.18305	8.6888	0.00556607
1714	CdcalHa5_g1714.t1	BHE90722.1	probable carboxyl-terminal protease	CMP297C	-	-	-	-	-	1		111.928	108.243	115.873	125.845	128.322	127.773	0.110541	7.86573	0.0665883
1715	CdcalHa5_g1715.t1	BHE90723.1	mitochondrial ribosomal protein L36 precursor	CMP301C	-	-	-	-	-	0		62.0653	58.8146	63.4273	96.8815	88.9836	71.7063	-0.174729	4.36943	0.171082
1716	CdcalHa5_g1716.t1	BHE90724.1	ESSS subunit of NADH:ubiquinone oxidoreductase	CMX146C	-	-	-	-	-	1		80.1989	72.2851	78.4628	139.348	137.144	133.975	-0.533577	5.05284	1.27819e-08
1717	CdcalHa5_g1717.t1	BHE90725.1	similar to cell division control protein cdc45	CMP303C	-	-	-	-	-	0		60.1295	63.1871	69.0731	158.117	149.466	147.912	-0.944891	7.46207	5.27811e-49
1718	CdcalHa5_g1718.t1	BHE90726.1	eukaryotic translation initiation factor eIF-2 gamma subunit	CMP304C	-	-	-	-	-	0		127.037	123.597	124.971	140.074	149.296	150.979	0.0633375	7.34121	0.286708
1719	CdcalHa5_g1719.t1	BHE90727.1	mitochondrial ribosomal protein L27 precursor	CMP308C	-	-	-	-	-	0		92.1286	83.7398	75.1392	102.445	104.604	86.6164	0.0706437	4.89123	0.576223
1720	CdcalHa5_g1720.t1	BHE90728.1	hypothetical protein	No hits	-	-	-	-	-	0		76.8893	73.2632	75.0385	85.7101	85.6328	84.2863	0.112361	7.64274	0.0501168
1721	CdcalHa5_g1721.t1	BHE90729.1	probable WD repeat domain protein	CMP310C	-	-	-	-	-	0		32.2234	35.0907	36.6083	76.102	78.5137	82.4326	-0.89368	7.22617	3.28082e-42
1722	CdcalHa5_g1722.t1	BHE90730.1	hypothetical protein	No hits	-	-	-	-	-	1		26.1912	33.5586	33.057	43.2729	42.9146	43.3382	-0.179586	4.69953	0.119485
1723	CdcalHa5_g1723.t1	BHE90731.1	TBP-1 interacting protein	CMP311C	-	-	-	-	-	0		38.4901	33.9102	38.7588	151.005	153.767	130.388	-1.67106	5.86519	6.94782e-68
1724	CdcalHa5_g1724.t1	BHE90732.1	DBF2-related serine/threonine kinase Orb6	CMP312C	-	-	AGC_NDR	-	-	0		3.93691	5.10473	4.26564	186.662	177.552	162.544	-5.00237	7.16406	0
1725	CdcalHa5_g1725.t1	BHE90733.1	similar to p53-related protein kinase	CMT481C	-	-	TKL-Cr-3	-	-	0		48.8694	48.8022	47.111	84.5764	83.0066	97.287	-0.580446	5.60261	1.67117e-10
1726	CdcalHa5_g1726.t1	BHE90734.1	sphingolipid delta 4 desaturase protein DES-1	CMP318C	-	-	-	-	-	6		213.648	221.959	213.082	622.131	604.001	530.492	-1.14105	8.63814	1.35085e-52
1727	CdcalHa5_g1727.t1	BHE90735.1	hypothetical protein	CMP320C	-	-	-	-	-	0		48.6864	49.1547	49.96	103.975	101.95	109.918	-0.80089	6.48789	1.0711e-32
1728	CdcalHa5_g1728.t1	BHE90736.1	similar to anaphase-promoting complex subunit 10	CMP321C	-	-	-	-	-	0		65.4091	61.6969	58.3342	69.542	60.3417	68.6253	0.196966	5.73479	0.0241708
1729	CdcalHa5_g1729.t1	BHE90737.1	hypothetical protein	CMK047C	-	-	-	-	-	1		99.3219	101.908	103.383	91.0225	90.7719	102.077	0.395059	7.328	3.27707e-10
1730	CdcalHa5_g1730.t1	BHE90738.1	hypothetical protein	No hits	-	-	-	-	-	0		47.3241	46.054	49.2627	50.6191	42.925	51.522	0.272343	5.71077	0.00266447
1731	CdcalHa5_g1731.t1	BHE90739.1	hypothetical protein, conserved	CMP315C	-	-	-	-	-	0		79.0297	78.0658	77.727	120.476	124.964	126.017	-0.367945	7.0292	5.8545e-10
1732	CdcalHa5_g1732.t1	BHE90740.1	similar to tyrosine phosphatase Oca1p	CMP314C	-	-	-	-	-	0		94.017	106.959	111.8	109.963	103.097	113.512	0.235382	6.06363	0.00650143
1733	CdcalHa5_g1733.t1	BHE90741.1	hypothetical protein	CMP343C	-	-	-	-	-	0		342.444	316.592	337.443	239.165	226.66	261.618	0.748785	8.73077	3.41655e-24
1734	CdcalHa5_g1734.t1	BHE90742.1	valine--tRNA ligase, cytoplasmic	CMP345C	-	-	-	-	-	0		113.61	107.537	107.91	164.607	165.67	160.163	-0.280602	8.5575	1.39741e-05
1735	CdcalHa5_g1735.t1	BHE90743.1	similar to RNA methyltransferase	CMP349C	-	-	-	-	-	0		178.632	167.724	170.038	197.171	207.409	203.284	0.0591725	8.31912	0.385836
1736	CdcalHa5_g1736.t1	BHE90744.1	box C/D snoRNP and U4 snRNP component Snu13p	CMP335C	-	-	-	-	-	0		349.112	358.721	361.039	584.663	612.796	591.776	-0.447867	7.42239	7.2043e-16
1737	CdcalHa5_g1737.t1	BHE90745.1	DnaJ (Hsp40) homolog, subfamily D	CMP334C	-	-	-	-	-	0		106.526	94.1609	102.499	178.611	183.065	154.898	-0.470688	5.31628	1.91876e-06
1738	CdcalHa5_g1738.t1	BHE90746.1	similar to ubiquitin carboxyl-terminal hydrolase 10	CMP333C	-	-	-	-	-	0		46.9275	46.5457	48.3014	109.751	110.294	105.582	-0.902826	6.94981	4.20651e-51
1739	CdcalHa5_g1739.t1	BHE90747.1	hypothetical protein	No hits	-	-	-	-	-	0		38.2881	38.6525	36.7086	58.806	59.4663	57.1085	-0.329513	3.97999	0.00980413
1740	CdcalHa5_g1740.t1	BHE90748.1	similar to fibrillin	CMP332C	-	-	-	-	-	0		100.371	88.2868	78.6067	168.184	153.568	121.522	-0.432333	5.75216	0.000426092
1741	CdcalHa5_g1741.t1	BHE90749.1	hypothetical protein	No hits	-	-	-	-	-	1		165.897	175.784	182.275	239.158	219.202	199.937	-0.0264974	5.9346	0.762021
1742	CdcalHa5_g1742.t1	BHE90750.1	hypothetical protein	No hits	-	-	-	-	-	0		99.9641	106.153	100.134	23.9458	19.0751	22.2245	2.53249	6.18663	1.78917e-206
1743	CdcalHa5_g1743.t1	BHE90751.1	putrescine aminopropyltransferase	CMP329C	-	-	-	-	-	0		155.433	166.708	153.438	188.996	182.757	171.934	0.104768	7.17057	0.113334
1744	CdcalHa5_g1744.t1	BHE90752.1	poly-A RNA export protein DBP5	CMP328C	-	-	-	-	-	0		176.708	180.137	164.6	249.009	270.709	269.377	-0.303795	8.22991	4.97232e-06
1745	CdcalHa5_g1745.t1	BHE90753.1	hypothetical protein, conserved	CMP326C	-	-	-	-	-	0		38.3969	34.996	36.4949	78.6405	78.0294	83.4039	-0.834842	6.45568	2.46418e-33
1746	CdcalHa5_g1746.t1	BHE90754.1	hypothetical protein	CMP325C	-	-	-	-	-	0		59.0682	57.894	55.7225	89.7527	83.1771	86.5693	-0.291576	7.16371	9.45198e-07
1747	CdcalHa5_g1747.t1	BHE90755.1	hypothetical protein, conserved	CMP323C	-	-	-	-	-	0		170.052	174.44	171.605	160.824	146.964	137.249	0.513477	7.16384	6.32631e-15
1748	CdcalHa5_g1748.t1	BHE90756.1	methionine--tRNA ligase, cytoplasmic	CMI094C	-	-	-	-	-	0		48.7948	49.696	47.6026	62.17	59.451	66.0238	-0.0672022	6.84784	0.329272
1749	CdcalHa5_g1749.t1	BHE90757.1	hypothetical protein	No hits	-	-	-	-	-	0		53.1945	55.941	53.2543	78.8921	75.3384	76.4142	-0.208945	6.56348	0.00119704
1750	CdcalHa5_g1750.t1	BHE90758.1	DNA replication licensing factor MCM4	CMP356C	-	-	-	-	-	0		104.114	97.3636	98.6817	323.111	329.872	300.764	-1.37267	8.90441	1.41838e-86
1751	CdcalHa5_g1751.t1	BHE90759.1	hypothetical protein	No hits	-	-	-	-	-	0		4.29859	1.9262	2.64194	320.66	311.085	341.735	-6.48776	5.71346	0
1752	CdcalHa5_g1752.t1	BHE90760.1	similar to J-type co-chaperone HSC20	CMP355C	-	-	-	-	-	0		37.4433	35.6341	34.4411	54.2159	49.2196	43.7479	-0.150556	5.0818	0.151394
1753	CdcalHa5_g1753.t1	BHE90761.1	probable Na+-dependent inorganic phosphate cotransporter	CMP354C	-	-	-	-	-	12		186.98	188.488	177.672	177.789	183.496	177.089	0.333855	8.17264	1.13489e-08
1754	CdcalHa5_g1754.t1	BHE90762.1	26S proteasome regulatory subunit RPN1	CMP340C	-	-	-	-	-	0		120.661	111.869	115.084	179.286	170.061	168.923	-0.280623	8.41631	2.38233e-05
1755	CdcalHa5_g1755.t1	BHE90763.1	similar to Golgi vesicular membrane trafficking protein Bet1p	CMP339C	-	-	-	-	-	1	SNARE: BET1	72.4268	69.642	71.5403	101.207	109.447	89.4606	-0.192155	5.01688	0.0683436
1756	CdcalHa5_g1756.t1	BHE90764.1	similar to desmoplakin	CMP337C	-	-	-	-	-	0		63.4476	69.9153	68.496	64.3456	62.6997	61.8544	0.392746	7.75838	9.37861e-11
1757	CdcalHa5_g1757.t1	BHE90765.1	hypothetical protein	CMP351C	-	-	-	-	-	0		46.1827	44.3038	36.5511	40.036	41.3845	38.8077	0.371872	5.18198	0.000296878
1758	CdcalHa5_g1758.t1	BHE90766.1	4-alpha-glucanotransferase	CMP352C	-	-	-	-	-	0		87.5781	91.5598	84.6757	101.857	100.609	97.0292	0.113053	7.7645	0.059632
1759	CdcalHa5_g1759.t1	BHE90767.1	6-4 photolyase	CMO348C	-	-	-	-	-	0		36.9679	41.4618	35.7798	29.797	32.4373	30.5523	0.59317	5.52137	1.71906e-11
1760	CdcalHa5_g1760.t1	BHE90768.1	similar to glutaredoxin	CMF017C	-	-	-	-	-	0		245.917	280.458	264.181	169.448	174.278	159.664	0.949628	6.01686	1.54418e-33
1761	CdcalHa5_g1761.t1	BHE90769.1	dihydroneopterin aldolase	CMF158C	-	-	-	-	-	0		23.525	27.8599	23.9747	26.5195	13.2332	15.9778	0.772828	2.9098	7.66934e-05
1762	CdcalHa5_g1762.t1	BHE90770.1	AAA-metalloprotease FtsH, mitochondrial precursor	CMF159C	-	-	-	-	-	2		168.909	173.151	161.5	142.403	137.238	134.13	0.579263	8.24199	8.55279e-21
1763	CdcalHa5_g1763.t1	BHE90771.1	hypothetical protein	CMX037C	-	-	-	-	-	0		492.212	471.833	478.666	310.07	320.742	304.35	0.920362	6.52687	5.87191e-48
1764	CdcalHa5_g1764.t1	BHE90772.1	similar to general negative regulator of transcription cdc39	CMF162C	-	-	-	-	-	0		149.262	146.866	144.346	152.932	151.832	157.608	0.225054	9.52756	0.000708845
1765	CdcalHa5_g1765.t1	BHE90773.1	similar to cleavage and polyadenylation specific factor 4, 30kD subunit	CMF161C	C3H	-	-	-	-	0		141.678	147.007	137.904	154.563	149.456	150.911	0.203683	6.17659	0.00379604
1766	CdcalHa5_g1766.t1	BHE90774.1	hypothetical protein, conserved	CMT281C	-	-	-	-	-	0		41.0112	48.143	46.3204	8.1032	8.93819	9.33347	2.64567	4.34619	2.79276e-93
1767	CdcalHa5_g1767.t1	BHE90775.1	aldehyde reductase	CMM296C	-	-	-	-	-	0		327.052	369.339	381.383	197.652	203.103	211.273	1.11154	7.77378	1.32325e-57
1768	CdcalHa5_g1768.t1	BHE90776.1	similar to heterogeneous nuclear ribonucleoprotein H3, isoform a	CMF163C	-	-	-	-	-	0		103.912	100.112	102.878	121.421	126.245	120.108	0.0340226	7.63723	0.581041
1769	CdcalHa5_g1769.t1	BHE90777.1	similar to autoantigen	CMF168C	-	-	-	-	-	0		141.64	135.684	125.863	167.428	169.582	167.119	-0.0278745	8.40371	0.708822
1770	CdcalHa5_g1770.t1	BHE90778.1	vesicle coat complex COPII, subunit Sec23	CMF170C	-	-	-	-	-	1		178.466	178.474	184.8	139.04	143.128	144.714	0.638734	8.36706	7.14867e-24
1771	CdcalHa5_g1771.t1	BHE90779.1	glutamyl-tRNA amidotransferase subunit B	CMF178C	-	-	-	-	-	0		228.058	225.833	218.661	116.122	120.73	133.187	1.15465	8.15867	3.0446e-72
1772	CdcalHa5_g1772.t1	BHE90780.1	hypothetical protein	CMF180C	-	-	-	-	-	0		99.304	100.998	94.0623	77.5922	72.8606	75.6055	0.677001	7.05396	6.71761e-30
1773	CdcalHa5_g1773.t1	BHE90781.1	small GTP-binding protein of Rab family	CMF181C	-	-	-	-	-	0		328.787	339.199	351.834	313.181	311.801	285.97	0.460847	7.46759	3.35144e-14
1774	CdcalHa5_g1774.t1	BHE90782.1	hypothetical protein, conserved	CMC178C	-	-	-	-	-	1		203.594	184.541	179.776	177.958	173.004	152.527	0.470009	7.79061	4.81184e-11
1775	CdcalHa5_g1775.t1	BHE90783.1	hypothetical protein, conserved	CMT014C	-	-	-	-	-	0		109.136	119.389	105.715	122.497	112.813	125.546	0.184876	6.22794	0.0184897
1776	CdcalHa5_g1776.t1	BHE90784.1	DNA replication licensing factor MCM5	CMF173C	-	-	-	-	-	0		91.7749	78.3322	81.7743	279.956	286.081	277.192	-1.44896	8.44298	1.9244e-91
1777	CdcalHa5_g1777.t1	BHE90785.1	similar to lysophospholipase II	CMF176C	-	-	-	-	-	0		229.956	223.543	234.013	196.15	174.974	178.461	0.621748	7.22606	1.22505e-23
1778	CdcalHa5_g1778.t1	BHE90786.1	similar to tight junction plaque protein Symplekin	CMF174C	-	-	-	-	-	0		81.7607	81.1053	82.2788	82.4952	80.6982	81.0885	0.300888	7.95141	7.46322e-08
1779	CdcalHa5_g1779.t1	BHE90787.1	DUF2834 domain-containing protein	No hits	-	-	-	-	-	6		350.332	357.145	341.804	475.419	466.513	442.48	-0.104041	8.47268	0.123037
1780	CdcalHa5_g1780.t1	BHE90788.1	similar to rRNA methylase	CMT543C	-	-	-	-	-	0		406.893	435.006	415.788	249.967	253.947	222.119	1.089	8.62102	9.92746e-52
1781	CdcalHa5_g1781.t1	BHE90789.1	hypothetical protein, conserved	CMH005C	-	-	-	-	-	10		296.481	264.349	275.451	293.676	291.838	242.045	0.311169	8.41425	0.000231747
1782	CdcalHa5_g1782.t1	BHE90790.1	hypothetical protein, conserved	CMH278C	-	-	-	-	-	0		127.3	127.355	117.734	128.745	128.446	129.841	0.239082	8.41484	0.000240359
1783	CdcalHa5_g1783.t1	BHE90791.1	probable U3 snoRNP component Utp7p	CMF157C	-	-	-	-	-	0		63.1172	64.4587	67.7324	60.059	58.0682	60.7545	0.423003	6.77979	1.52798e-11
1784	CdcalHa5_g1784.t1	BHE90792.1	cystathionine gamma-synthase	CMF156C	-	-	-	-	-	0		421.213	434.017	413.518	357.496	346.585	369.451	0.53614	9.26313	7.87098e-16
1785	CdcalHa5_g1785.t1	BHE90793.1	hypothetical protein, conserved	CMF155C	-	-	-	-	-	0		96.3943	94.238	96.4478	81.9911	82.1385	82.8269	0.512251	7.92629	1.09592e-20
1786	CdcalHa5_g1786.t1	BHE90794.1	ethanolaminephosphotransferase	CMF133C	-	-	-	-	-	9		119.308	116.202	110.424	140.627	140.028	124.904	0.0671932	7.44209	0.326167
1787	CdcalHa5_g1787.t1	BHE90795.1	microsomal signal peptidase subunit	CMX036C	-	-	-	-	-	1		118.572	96.7486	89.6051	80.6871	80.6882	85.3485	0.59185	4.48488	6.36619e-07
1788	CdcalHa5_g1788.t1	BHE90796.1	similar to UDP-N-acetylglucosamine pyrophosphorylase	CMF136C	-	-	-	-	-	0		224.976	238.541	231.071	211.146	210.43	198.633	0.460643	7.48459	4.79594e-16
1789	CdcalHa5_g1789.t1	BHE90797.1	hypothetical protein, conserved	CMF138C	-	-	-	-	-	10		177.375	174.255	158.155	187.558	187.113	199.615	0.121927	8.17954	0.0660571
1790	CdcalHa5_g1790.t1	BHE90798.1	serine/threonine protein kinase SNF1	CMF139C	-	-	CAMK_AMPK	-	-	0		121.953	116.05	126.84	81.5933	92.278	85.2502	0.787176	7.19054	6.28059e-33
1791	CdcalHa5_g1791.t1	BHE90799.1	similar to prefoldin subunit3	CMF141C	-	-	-	-	-	0		281.424	293.976	303.552	156.129	154.521	171.631	1.15921	6.99299	6.99325e-69
1792	CdcalHa5_g1792.t1	BHE90800.1	hypothetical protein, conserved	CMF144C	-	-	-	-	-	0		267.87	269.91	258.763	155.273	155.293	154.04	1.07287	7.71105	8.05127e-87
1793	CdcalHa5_g1793.t1	BHE90801.1	similar to phosphate/phosphoenolpyruvate translocator precursor	CMF146C	-	-	-	-	-	6		106.157	104.71	110.92	63.5644	63.3175	62.7558	1.05899	6.84642	3.31257e-68
1794	CdcalHa5_g1794.t1	BHE90802.1	hypothetical protein	No hits	NF-YA	-	-	-	-	0		301.247	289.14	309.98	134.61	134.013	134.694	1.45395	7.52594	4.20099e-145
1795	CdcalHa5_g1795.t1	BHE90803.1	hypothetical protein	CMF148C	-	-	-	-	-	0		104.451	96.6814	90.2926	99.5014	98.9562	138.049	0.0823954	6.21392	0.51067
1796	CdcalHa5_g1796.t1	BHE90804.1	similar to maleylacetoacetate isomerase	CMF123C	-	-	-	-	-	0		205.221	222.745	199.53	168.257	180.998	171.695	0.562495	6.80001	1.01357e-17
1797	CdcalHa5_g1797.t1	BHE90805.1	hypothetical protein, conserved	CMF124C	-	-	-	-	-	0		88.0558	87.9956	84.6717	128.53	125.115	107.024	-0.171957	8.45482	0.0298312
1798	CdcalHa5_g1798.t1	BHE90806.1	mitochondrial chaperonin hsp10, precursor	CMF129C	-	-	-	-	-	0		786.654	831.19	793.314	1006.7	999.124	914.663	0.0204309	7.86025	0.779592
1799	CdcalHa5_g1799.t1	BHE90807.1	probable kynureninase	CMF128C	-	-	-	-	-	0		68.4926	74.29	65.3145	73.9727	73.5109	62.9196	0.282873	6.45869	0.000623593
1800	CdcalHa5_g1800.t1	BHE90808.1	probable DNA polymerase alpha, subunit B	CMF127C	-	-	-	-	-	0		43.7132	37.5272	39.9189	164.798	165.571	154.311	-1.7059	7.30228	7.20711e-153
1801	CdcalHa5_g1801.t1	BHE90809.1	eukaryotic translation initiation factor eIF-4A	CMK028C	-	-	-	-	-	0		84.7745	86.1224	86.7957	137.61	140.671	132.507	-0.375982	6.75931	8.83105e-10
1802	CdcalHa5_g1802.t1	BHE90810.1	hypothetical protein	CMF130C	-	-	-	-	-	0		111.601	109.498	109.725	214.903	214.902	204.345	-0.642736	7.59526	2.15726e-30
1803	CdcalHa5_g1803.t1	BHE90811.1	hypothetical protein	CMF131C	-	-	-	-	-	0		69.9424	69.7544	68.9682	59.6261	57.3854	60.9349	0.524521	7.01523	3.9388e-19
1804	CdcalHa5_g1804.t1	BHE90812.1	probable protein disulfide-isomerase	CMC180C	-	-	-	SP(Sec/SPI)	-	1		150.57	154.046	165.252	96.9544	99.541	98.7073	0.966031	7.10438	3.4686e-53
1805	CdcalHa5_g1805.t1	BHE90813.1	3-hydroxyanthranilate 3,4-dioxygenase	CMF152C	-	-	-	-	-	0		239.436	248.48	230.209	182.111	183.34	170.916	0.71807	6.5573	3.00211e-28
1806	CdcalHa5_g1806.t1	BHE90814.1	B regulatory subunit of protein phosphatase 2A	CMF150C	-	-	-	-	-	0		134.72	136.166	134.409	174.274	159.549	162.422	0.0044153	8.21704	0.960528
1807	CdcalHa5_g1807.t1	BHE90815.1	hypothetical protein	CMR454C	-	-	-	-	-	0		130.402	114.883	121.414	56.5971	49.1775	58.4737	1.45294	6.54902	7.96029e-79
1808	CdcalHa5_g1808.t1	BHE90816.1	similar to nitrogen fixation associated protein HesB	CMF122C	-	-	-	-	-	0		337.231	335.448	348.484	297.423	321.775	278.693	0.481944	7.25495	1.31457e-13
1809	CdcalHa5_g1809.t1	BHE90817.1	alpha-xylosidase	CMF121C	-	-	-	-	-	0		117.615	112.925	104.703	113.464	110.851	119.872	0.256285	8.59432	0.000256793
1810	CdcalHa5_g1810.t1	BHE90818.1	hypothetical protein	CMX194C	-	-	-	-	-	0		49.1946	46.2154	39.9727	111.919	113.757	102.984	-0.985591	5.65615	1.02754e-27
1811	CdcalHa5_g1811.t1	BHE90819.1	similar to glycosyl transferase	CMS225C	-	-	-	-	-	3		101.63	103.123	101.529	178.613	163.947	148.763	-0.381931	6.62957	3.78754e-07
1812	CdcalHa5_g1812.t1	BHE90820.1	hypothetical protein	CMS226C	-	-	-	-	-	0		136.109	135.625	136.855	107.775	105.81	127.296	0.554068	7.48254	3.87224e-15
1813	CdcalHa5_g1813.t1	BHE90821.1	ubiquinone/menaquinone biosynthesis methyltransferase	CMS227C	-	-	-	-	-	0		176.893	162.093	157.74	149.947	149.503	149.443	0.439808	7.03414	2.10783e-12
1814	CdcalHa5_g1814.t1	BHE90822.1	similar to monoglyceride lipase	CMS228C	-	-	-	-	-	0		156.878	166.583	159.227	138.565	141.656	158.771	0.429555	7.28752	5.90022e-11
1815	CdcalHa5_g1815.t1	BHE90823.1	similar to quinone oxidoreductase	CMS229C	-	-	-	-	-	0		219.571	207.868	221.055	155.268	146.43	161.416	0.78043	7.49451	1.1004e-39
1816	CdcalHa5_g1816.t1	BHE90824.1	similar to carotenoid biosynthesis protein, crtK gene product	CMS231C	-	-	-	-	-	5		994.099	982.626	1002.73	666.171	592.149	576.518	0.996185	8.8645	3.85663e-43
1817	CdcalHa5_g1817.t1	BHE90825.1	K efflux antiporter KEA1	CMS232C	-	-	-	-	-	12		284.826	266.335	267.364	290.595	290.215	256.018	0.263622	9.38442	0.000497125
1818	CdcalHa5_g1818.t1	BHE90826.1	hypothetical protein	CMX195C	-	-	-	-	-	0		59.5291	59.5621	61.9329	63.4909	64.8957	61.4235	0.229074	4.44555	0.0389921
1819	CdcalHa5_g1819.t1	BHE90827.1	probable excision repair protein ERCC5	CMS236C	-	-	-	-	-	0		95.6558	93.5203	98.1065	112.111	108.279	97.1007	0.153179	7.91543	0.0245462
1820	CdcalHa5_g1820.t1	BHE90828.1	hypothetical protein	CMS239C	-	ARID	-	-	-	0		52.7581	54.3576	54.8036	133.006	124.891	114.019	-0.900781	7.05908	2.02655e-38
1821	CdcalHa5_g1821.t1	BHE90829.1	hypothetical protein, conserved	CMS241C	-	-	-	-	-	0		129.29	128.015	121.364	81.6186	80.7625	81.8894	0.927088	7.68986	4.41481e-63
1822	CdcalHa5_g1822.t1	BHE90830.1	DNA gyrase subunit A precursor	CMS243C	-	-	-	-	-	0		163.617	166.574	161.689	186.434	189.026	184.606	0.108007	8.77487	0.103162
1823	CdcalHa5_g1823.t1	BHE90831.1	phosphoribosylformimino-5-aminoimidazole carboxamide ribotide isomerase	CMS245C	-	-	-	-	-	0		177.576	190.477	174.76	116.344	121.592	133.644	0.838272	7.0883	6.83245e-36
1824	CdcalHa5_g1824.t1	BHE90832.1	hypothetical protein, conserved	CMS246C	-	-	-	-	-	0		76.7063	83.5361	71.4148	91.8247	93.1168	74.9162	0.132255	6.61941	0.163467
1825	CdcalHa5_g1825.t1	BHE90833.1	hypothetical protein	CMS247C	-	-	-	-	-	0		100.236	102.923	107.416	117.495	114.481	116.251	0.131646	7.34896	0.0250589
1826	CdcalHa5_g1826.t1	BHE90834.1	DEAD/H box protein	CMS248C	-	-	-	-	-	0		52.0627	49.3083	47.1044	59.2534	63.542	65.7154	-0.0537228	6.79146	0.476159
1827	CdcalHa5_g1827.t1	BHE90835.1	hypothetical protein	CMS249C	-	-	-	-	-	0		93.1489	95.9985	97.6699	66.2224	60.6859	67.6481	0.855912	7.11301	7.54963e-43
1828	CdcalHa5_g1828.t1	BHE90836.1	hypothetical protein, conserved	CMS251C	-	-	-	-	-	2		211.222	210.394	193.223	216.584	221.327	232.692	0.16776	7.59752	0.00608752
1829	CdcalHa5_g1829.t1	BHE90837.1	similar to cytidine/deoxycytidylate deaminase family protein	CMS253C	-	-	-	-	-	0		114.735	115.475	115.964	118.171	98.1204	120.003	0.338254	6.33681	4.8777e-05
1830	CdcalHa5_g1830.t1	BHE90838.1	similar to triacylglycerol lipase	CMS254C	-	-	-	-	-	8		70.3955	70.2632	70.2426	92.3156	98.3508	101.933	-0.178798	7.79781	0.00356496
1831	CdcalHa5_g1831.t1	BHE90839.1	26S proteasome non-ATPase regulatory subunit 10	CMS255C	-	-	-	-	-	0		50.2532	48.3371	45.454	51.5059	50.4569	53.9546	0.176902	5.04743	0.0614251
1832	CdcalHa5_g1832.t1	BHE90840.1	similar to transcriptional activator GCN5, a bromodomain protein	CMS256C	-	-	-	-	-	0		102.065	100.226	100.887	102.002	94.7122	94.5046	0.355834	7.25434	8.89077e-10
1833	CdcalHa5_g1833.t1	BHE90841.1	hypothetical protein, conserved	CMS257C	-	-	-	-	-	0		41.8279	44.1266	37.5647	41.9969	44.779	33.1548	0.343951	4.60352	0.00656393
1834	CdcalHa5_g1834.t1	BHE90842.1	hypothetical protein	CMS261C	-	-	-	-	-	0		103.003	97.8701	97.6985	246.734	237.001	241.629	-0.985472	8.31917	4.71908e-55
1835	CdcalHa5_g1835.t1	BHE90843.1	60S ribosomal protein L23	CMS262C	-	-	-	-	-	0		1345.79	1317.83	1339.42	1693.19	1563.56	1297.24	0.110295	9.01292	0.246467
1836	CdcalHa5_g1836.t1	BHE90844.1	similar to ketohexokinase (fructokinase)	CMS263C	-	-	-	-	-	0		92.5489	93.2524	89.5435	97.5103	88.1854	96.2045	0.262365	6.68358	6.18247e-05
1837	CdcalHa5_g1837.t1	BHE90845.1	unknown dehydrogenase	CMS264C	-	-	-	-	-	1		78.5678	79.6334	72.0335	112.609	120.292	104.532	-0.255991	6.64652	0.000527546
1838	CdcalHa5_g1838.t1	BHE90846.1	phosphatidylinositol 4-kinase	CMS267C	-	-	-	-	-	0		107.299	105.806	98.1428	88.3	81.8202	85.7039	0.57836	8.05039	2.6426e-21
1839	CdcalHa5_g1839.t1	BHE90847.1	hypothetical protein, conserved	CMS269C	-	-	-	-	-	0		107.914	106.7	95.9424	63.7769	63.5438	75.6137	0.903323	6.5128	1.99175e-29
1840	CdcalHa5_g1840.t1	BHE90848.1	chaperonin containing TCP1, subunit 4 (delta)	CMS270C	-	-	-	-	-	0		656.723	668.947	662.209	887.443	871.361	699.512	-0.010697	10.1808	0.916639
1841	CdcalHa5_g1841.t1	BHE90849.1	hypothetical protein, conserved	CMS273C	-	-	-	-	-	0		73.6076	69.202	72.7907	57.5375	56.1224	59.9517	0.606017	6.41722	3.36693e-19
1842	CdcalHa5_g1842.t1	BHE90850.1	hypothetical protein, conserved	CMS275C	-	PHD	-	-	-	0		202.661	187.551	192.434	245.241	253.378	249.351	-0.0653807	9.50615	0.365053
1843	CdcalHa5_g1843.t1	BHE90851.1	exportin 1 (Xpo1)	CMS276C	-	-	-	-	-	0		171.734	162.191	161.174	171.016	171.346	172.055	0.239697	8.94372	0.000291185
1844	CdcalHa5_g1844.t1	BHE90852.1	hypothetical protein, conserved	CMS278C	-	-	-	-	-	0		92.7821	90.882	83.4364	62.6901	62.5523	64.7075	0.784993	7.25104	1.79537e-39
1845	CdcalHa5_g1845.t1	BHE90853.1	transmembrane protein FT27/PFT27-like	CMS279C	-	-	-	-	-	7		400.426	402.108	387.274	187.511	183.208	190.767	1.37828	8.33768	8.50203e-108
1846	CdcalHa5_g1846.t1	BHE90854.1	hypothetical protein, conserved	CMS281C	-	-	-	-	-	0		120.406	123.216	114.272	143.263	149.071	157.344	-0.0367783	7.31338	0.589873
1847	CdcalHa5_g1847.t1	BHE90855.1	DNA repair protein REV1, deoxycytidyl transferase	CMS282C	-	-	-	-	-	0		67.0194	67.9659	68.9545	108.336	109.652	109.672	-0.388569	7.90806	2.97049e-12
1848	CdcalHa5_g1848.t1	BHE90856.1	hypothetical protein	CMS283C	-	-	-	-	-	0		83.0566	73.7845	70.7984	60.636	54.3986	52.912	0.737646	5.28843	1.22671e-14
1849	CdcalHa5_g1849.t1	BHE90857.1	60S ribosomal protein L12	CMS284C	-	-	-	-	-	0		1141.77	1165.16	1144.74	1547.85	1545.46	1313.88	-0.0566144	9.11833	0.498408
1850	CdcalHa5_g1850.t1	BHE90858.1	hypothetical protein, conserved	CMS285C	-	-	-	-	-	0		684.387	681.499	696.369	482.328	484.534	525.754	0.761142	8.89849	2.18512e-29
1851	CdcalHa5_g1851.t1	BHE90859.1	hypothetical protein	CMX197C	-	-	-	-	-	1		57.9888	47.0975	59.5065	39.2767	44.4656	30.0022	0.835025	4.20103	7.10919e-09
1852	CdcalHa5_g1852.t1	BHE90860.1	hypothetical protein	CMS521C	-	-	-	-	-	0		169.293	144.48	172.501	131.368	138.512	144.33	0.522807	5.87747	3.00063e-09
1853	CdcalHa5_g1853.t1	BHE90861.1	cytochrome-b5 reductase	CMS286C	-	-	-	-	-	1		197.401	198.462	203.415	141.609	136.267	135.038	0.834889	7.09126	9.20356e-47
1854	CdcalHa5_g1854.t1	BHE90862.1	hypothetical protein, conserved	CMS287C	-	-	-	-	-	0		306.602	320.539	303.686	234.831	255.121	247.265	0.629805	7.44251	3.39542e-28
1855	CdcalHa5_g1855.t1	BHE90863.1	glutamine--tRNA ligase, chloroplast or mitochondrial?	CMS289C	-	-	-	-	-	0		89.3752	92.7269	87.4651	57.6566	60.7857	60.5234	0.884209	7.38072	5.32144e-57
1856	CdcalHa5_g1856.t1	BHE90864.1	similar to FKBP-type peptidyl-prolyl cis-trans isomerase Mip	CMS291C	-	-	-	-	-	0		477.449	474.639	463.023	306.35	305.569	321.443	0.895245	9.2492	1.53702e-42
1857	CdcalHa5_g1857.t1	BHE90865.1	hypothetical protein, conserved	CMS290C	-	-	-	-	-	4		126.833	129.156	118.221	54.2321	59.1727	46.5097	1.52458	6.43775	1.31008e-77
1858	CdcalHa5_g1858.t1	BHE90866.1	hypothetical protein	CMS293C	-	-	-	-	-	2		50.1828	48.1017	46.0096	18.4494	18.3422	21.5933	1.5978	8.20944	4.7312e-107
1859	CdcalHa5_g1859.t1	BHE90867.1	hypothetical protein	CMS294C	-	-	-	-	-	2		191.803	185.199	181.163	171.228	163.166	158.213	0.4762	8.32727	1.66439e-13
1860	CdcalHa5_g1860.t1	BHE90868.1	MAP kinase	CMS295C	-	-	CMGC_MAPK (MAPK)	-	-	0		117.569	106.128	103.974	39.0943	41.7355	37.7584	1.75993	6.26454	3.02758e-112
1861	CdcalHa5_g1861.t1	BHE90869.1	probable C-4 sterol methyl oxidase	CMS296C	-	-	-	SP(Sec/SPI)	-	3		124.617	106.161	118.141	121.077	118.791	109.241	0.295953	6.3875	0.000231711
1862	CdcalHa5_g1862.t1	BHE90870.1	hypothetical protein	No hits	-	-	-	-	-	0		497.666	491.94	524.248	458.199	476.858	470.772	0.40191	7.96487	1.77871e-11
1863	CdcalHa5_g1863.t1	BHE90871.1	similar to cleavage and polyadenylation specificity factor subunit	CMS297C	-	-	-	-	-	0		67.5913	71.1838	70.8016	75.8565	71.2794	71.4486	0.235933	8.246	0.000231905
1864	CdcalHa5_g1864.t1	BHE90872.1	hypothetical protein, conserved	CMS298C	-	-	-	-	-	0		155.122	166.506	165.943	131.131	140.564	138.69	0.542762	6.91895	1.26228e-17
1865	CdcalHa5_g1865.t1	BHE90873.1	UDP-galactopyranose mutase	No hits	-	-	-	-	-	0		44.248	38.3841	41.0915	118.626	117.212	127.659	-1.26299	6.31964	7.56147e-62
1866	CdcalHa5_g1866.t1	BHE90874.1	biotin carboxylase, chloroplast precursor	CMS299C	-	-	-	-	-	0		288.766	299.154	274.268	254.768	250.15	245.537	0.495617	8.60998	2.89007e-14
1867	CdcalHa5_g1867.t1	BHE90875.1	hypothetical protein, conserved	CMS301C	-	-	-	-	-	0		403.232	394.614	384.329	446.429	429.814	428.646	0.152923	8.97278	0.0224148
1868	CdcalHa5_g1868.t1	BHE90876.1	5'->3' exoribonuclease	CMS302C	-	-	-	-	-	0		65.4679	64.4834	68.6549	62.4667	61.3305	62.7534	0.386133	7.57421	1.71788e-11
1869	CdcalHa5_g1869.t1	BHE90877.1	hypothetical protein, conserved	CMS303C	-	-	-	-	-	0		98.2962	93.2375	95.3045	166.402	150.479	161.825	-0.442912	7.45057	1.08193e-13
1870	CdcalHa5_g1870.t1	BHE90878.1	probable ubiquitin conjugating enzyme E2	CMS304C	-	-	-	-	-	0		180.696	172.865	165.998	160.695	159.699	164.883	0.391535	6.65158	4.16382e-10
1871	CdcalHa5_g1871.t1	BHE90879.1	rhodanese-like domain-containing protein	CMX198C	-	-	-	-	-	0		66.4841	59.323	51.2362	59.2594	67.6281	64.3051	0.175339	4.92147	0.117264
1872	CdcalHa5_g1872.t1	BHE90880.1	similar to ankyrin 1	CMS172C	-	-	-	-	-	0		3.45136	2.37139	3.63639	487.685	540.933	634.816	-7.16096	8.3153	0
1873	CdcalHa5_g1873.t1	BHE90881.1	hypothetical protein	CMS306C	-	-	-	-	-	0		52.004	45.8336	50.7053	2940.12	2937.42	2955.02	-5.59902	9.40796	0
1874	CdcalHa5_g1874.t1	BHE90882.1	hypothetical protein, conserved	CMS307C	-	-	-	-	-	9		170.601	182.411	162.328	150.122	156.888	170.215	0.403425	7.53025	5.93741e-10
1875	CdcalHa5_g1875.t1	BHE90883.1	unknown suger epimerase	CMS308C	-	-	-	-	-	0		385.732	431.198	395.9	221.703	205.407	213.57	1.21704	8.22436	5.0271e-74
1876	CdcalHa5_g1876.t1	BHE90884.1	similar to microsomal glutathione S-transferase	CMS309C	-	-	-	-	-	3		235.475	224.682	202.635	211.596	196.82	192.793	0.437426	6.27297	9.93809e-09
1877	CdcalHa5_g1877.t1	BHE90885.1	similar to long chain fatty acid elongation enzyme Elo1p	CMT175C	-	-	-	-	-	7		338.638	356.098	351.219	321.49	326.055	299.891	0.439345	7.9658	5.44806e-13
1878	CdcalHa5_g1878.t1	BHE90886.1	similar to electron-transfer-flavoprotein, beta polypeptide, mitochondrial precursor	CMS315C	-	-	-	-	-	0		206.426	195.338	202.745	393.922	377.305	282.84	-0.504957	7.57964	5.05147e-07
1879	CdcalHa5_g1879.t1	BHE90887.1	similar to rotamase/parvulin-type peptidyl-prolyl cis-trans isomerase	CMS316C	-	-	-	-	-	0		188.094	188.383	201.866	81.215	91.3248	103.317	1.35669	6.82492	1.38941e-66
1880	CdcalHa5_g1880.t1	BHE90888.1	hypothetical protein	CMS317C	-	-	-	-	-	1		89.5057	82.3785	94.3385	200.631	207.558	189.938	-0.871824	8.25814	6.38541e-35
1881	CdcalHa5_g1881.t1	BHE90889.1	cytochrome P450, family 51	CMS319C	-	-	-	-	-	1		216.634	204.625	198.836	182.322	192.533	188.795	0.431504	8.10004	1.01909e-12
1882	CdcalHa5_g1882.t1	BHE90890.1	similar to inositol 1,3,4-trisphosphate 5/6-kinase	CMS320C	-	-	-	-	-	0		146.953	147.31	142.093	143.828	143.935	143.384	0.312346	7.55447	5.17035e-09
1883	CdcalHa5_g1883.t1	BHE90891.1	probable non-canonical ubiquitin conjugating enzyme	CMS321C	-	-	-	-	-	1		102.773	115.086	114.58	100.236	99.0209	98.4111	0.45742	6.17775	9.19672e-10
1884	CdcalHa5_g1884.t1	BHE90892.1	hypothetical protein	CMS323C	-	-	-	-	-	0		93.4298	90.493	91.1469	118.246	118.928	137.191	-0.151163	7.89314	0.0330009
1885	CdcalHa5_g1885.t1	BHE90893.1	hypothetical protein, conserved	CMS324C	-	-	-	-	-	0		215.045	188.178	200.092	106.725	101.746	93.0475	1.29996	6.01736	7.12306e-56
1886	CdcalHa5_g1886.t1	BHE90894.1	arogenate/prephenate dehydrogenase	CMS326C	-	-	-	-	-	0		112.385	102.048	116.515	85.065	90.1811	75.606	0.697703	6.04446	9.23438e-16
1887	CdcalHa5_g1887.t1	BHE90895.1	pyruvate dehydrogenase E1 beta subunit, mitochondrial precursor	CMS327C	-	-	-	-	-	0		170.999	173.202	169.206	277.201	279.77	296.815	-0.439443	7.87257	4.06297e-14
1888	CdcalHa5_g1888.t1	BHE90896.1	hypothetical protein, conserved	CMS328C	-	-	-	-	-	0		129.388	123.838	100.053	69.8606	81.2247	84.984	0.869807	6.30809	3.05838e-18
1889	CdcalHa5_g1889.t1	BHE90897.1	similar to 3-beta hydroxysterioid dehydrogenase/isomerase family	CMS329C	-	-	-	-	-	1		127.539	120.079	120.133	156.576	153.939	152.338	-0.0366811	7.25231	0.556979
1890	CdcalHa5_g1890.t1	BHE90898.1	probable metal-transporting ATPase	CMS330C	-	-	-	-	-	7		210.939	195.242	202.99	149.756	146.094	154.964	0.729193	8.69901	4.31248e-28
1891	CdcalHa5_g1891.t1	BHE90899.1	similar to inner centromere protein	CMS331C	-	-	-	-	-	0		73.2098	71.9666	72.3198	83.1373	85.0844	93.9116	0.0238453	7.67058	0.723284
1892	CdcalHa5_g1892.t1	BHE90900.1	V-type ATPase V0 subunit c	CMS332C	-	-	-	-	-	4		96.6923	86.4062	94.6831	73.8816	69.0672	65.2527	0.716106	5.38445	1.72505e-15
1893	CdcalHa5_g1893.t1	BHE90901.1	hypothetical protein	No hits	-	-	-	-	-	2		88.1884	83.7248	80.0699	70.8786	73.7516	78.0586	0.468853	6.67477	1.60357e-12
1894	CdcalHa5_g1894.t1	BHE90902.1	hypothetical protein	CMS335C	-	-	-	-	-	0		110.964	118.661	115.772	85.1821	86.347	95.6633	0.66424	7.92803	1.91041e-25
1895	CdcalHa5_g1895.t1	BHE90903.1	probable tRNA-specific adenosine-34 deaminase subunit TAD2	CMS337C	-	-	-	-	-	0		84.564	87.5005	89.2018	102.1	111.472	96.0014	0.0524031	6.09845	0.553035
1896	CdcalHa5_g1896.t1	BHE90904.1	hypothetical protein	CMS338C	-	-	-	-	-	0		93.9166	100.967	99.9458	80.7352	81.9813	77.8308	0.590676	7.04282	8.11723e-22
1897	CdcalHa5_g1897.t1	BHE90905.1	probable pyridoxal kinase	CMS339C	-	-	-	-	-	0		36.4898	33.4163	28.2609	36.0453	36.061	34.2244	0.177382	4.93495	0.108062
1898	CdcalHa5_g1898.t1	BHE90906.1	puromycin-sensitive aminopeptidase	CMS341C	-	-	-	-	-	0		379.72	380.858	365.767	304.623	304.354	316.885	0.577741	9.67079	2.63102e-18
1899	CdcalHa5_g1899.t1	BHE90907.1	V-type ATPase V1 subunit A	CMS342C	-	-	-	-	-	0		295.355	284.849	265.616	311.226	314.052	289.681	0.181747	8.86986	0.0114555
1900	CdcalHa5_g1900.t1	BHE90908.1	molecular chaperone of Hsp110 family	CMS343C	-	-	-	-	-	0		334.514	339.571	323.126	357.645	369.598	309.046	0.240043	9.60776	0.00301325
1901	CdcalHa5_g1901.t1	BHE90909.1	probable O-sialoglycoprotein endopeptidase	CMS344C	-	-	-	-	-	0		63.9753	65.5882	62.6224	60.3015	64.4037	65.0273	0.310502	6.54145	1.88239e-06
1902	CdcalHa5_g1902.t1	BHE90910.1	Sps1-like serine/threonine kinase	CMS345C	-	-	STE_STE20-YSK (MAP4K)	-	-	0		6.86925	7.04845	8.1291	81.7012	79.7216	93.2516	-3.23126	5.99773	3.02435e-198
1903	CdcalHa5_g1903.t1	BHE90911.1	small GTP-binding protein of Rab family	CMS346C	-	-	-	-	-	0		156.744	155.935	143.898	92.3116	102.968	99.6182	0.920607	6.20175	6.10461e-37
1904	CdcalHa5_g1904.t1	BHE90912.1	hypothetical protein	CMS348C	-	-	-	-	-	1		151.131	136.22	139.758	139.606	133.799	135.14	0.35929	7.33428	1.40413e-09
1905	CdcalHa5_g1905.t1	BHE90913.1	eukaryotic translation initiation factor eIF-5A	CMS351C	-	-	-	-	-	0		1655.98	1768.38	1684.09	1140.77	1118.93	1025.64	0.93285	9.21454	9.32035e-40
1906	CdcalHa5_g1906.t1	BHE90914.1	diaminohydroxyphosphoribosylaminopyrimidine deaminase / 5-amino-6-(5-phosphoribosylamino)uracil reductase	CMS352C	-	-	-	-	-	0		73.5139	67.1206	62.8287	76.4995	76.6766	78.419	0.105298	6.48996	0.1573
1907	CdcalHa5_g1907.t1	BHE90915.1	hypothetical protein, conserved	CMS353C	-	-	-	-	-	2		61.5011	62.3459	67.2768	47.7352	28.8344	34.2114	1.10828	3.84138	4.32543e-14
1908	CdcalHa5_g1908.t1	BHE90916.1	eukaryotic translation initiation factor eIF-3 subunit H	CMS354C	-	-	-	-	-	0		359.763	351.293	336.572	344.271	322.147	302.54	0.408612	8.75007	7.75907e-09
1909	CdcalHa5_g1909.t1	BHE90917.1	hypothetical protein	CMS356C	-	-	-	-	-	0		123.729	110.21	107.642	133.355	120.705	117.03	0.178704	5.48937	0.0592523
1910	CdcalHa5_g1910.t1	BHE90918.1	hypothetical protein, conserved	CMS357C	-	-	-	-	-	0		139.079	130.284	129.482	111.325	110.82	123.169	0.497756	5.89434	9.88863e-11
1911	CdcalHa5_g1911.t1	BHE90919.1	chromatin-specific transcription elongation factor	CMS358C	-	-	-	-	-	0		193.096	185.279	182.642	190.003	197.098	206.405	0.213299	9.12626	0.00203672
1912	CdcalHa5_g1912.t1	BHE90920.1	similar to putative mitochondrial carrier protein	CMS359C	-	-	-	-	-	2		130.716	116.308	121.461	200.315	213.998	192.608	-0.425402	7.60653	7.90898e-11
1913	CdcalHa5_g1913.t1	BHE90921.1	hypothetical protein	CMT231C	-	-	-	-	-	1		223.635	207.522	222.481	8.54843	6.06169	8.48296	5.12124	7.4102	0
1914	CdcalHa5_g1914.t1	BHE90922.1	hypothetical protein	No hits	-	-	-	-	-	0		72.2566	65.5153	64.1481	74.2426	75.4083	75.8901	0.134114	7.90723	0.0327896
1915	CdcalHa5_g1915.t1	BHE90923.1	mitochondrial division protein FtsZ1-1	CMS361C	-	-	-	-	-	0	Organelle division: ftsZ	183.465	161.4	174.682	386.194	374.576	352.165	-0.80347	8.24065	2.83278e-31
1916	CdcalHa5_g1916.t1	BHE90924.1	9-cis-epoxycarotenoid dioxygenase, neoxanthin cleavage enzyme-like protein	CMS362C	-	-	-	-	-	0		91.8166	100.608	90.4644	56.2491	58.4909	58.5573	1.00073	6.93483	9.19605e-55
1917	CdcalHa5_g1917.t1	BHE90925.1	hypothetical protein, conserved	CMS364C	-	-	-	-	-	8		101.921	105.306	108.882	64.997	61.6957	66.0987	1.00936	7.07483	6.88493e-61
1918	CdcalHa5_g1918.t1	BHE90926.1	DUF788 domain-containing protein	CMX199C	-	-	-	-	-	3		100.461	107.46	116.976	77.2855	73.7276	67.4024	0.876693	5.17955	8.96277e-19
1919	CdcalHa5_g1919.t1	BHE90927.1	DNA repair protein RAD52	CMS368C	-	-	-	-	-	0		251.929	250.167	254.255	137.934	134.498	156.228	1.11154	7.39911	7.18239e-70
1920	CdcalHa5_g1920.t1	BHE90928.1	similar to translin-associated factor X	CMS369C	-	-	-	-	-	0		40.8041	45.3828	42.4405	108.1	118.476	105.337	-1.07041	5.69063	7.86146e-35
1921	CdcalHa5_g1921.t1	BHE90929.1	similar to rRNA methylase	CMS370C	-	-	-	-	-	0		300.697	292.882	317.889	311.163	308.19	288.77	0.302249	7.83337	1.30662e-06
1922	CdcalHa5_g1922.t1	BHE90930.1	hypothetical protein	No hits	-	-	-	-	-	1		372.582	345.673	344.58	240.084	238.992	256.269	0.825578	8.47454	6.08721e-35
1923	CdcalHa5_g1923.t1	BHE90931.1	mitochondrial acyl carrier protein precursor, NADH-ubiquinone oxidoreductase (Complex I) 9.6 kD subunit	CMS372C	-	-	-	-	-	0		555.322	575.466	562.019	551.722	578.262	510.038	0.342247	7.63149	3.90213e-08
1924	CdcalHa5_g1924.t1	BHE90932.1	hypothetical protein, conserved	CMR096C	-	-	-	-	-	1		76.721	65.3537	60.6922	103.899	90.6762	81.0094	-0.139509	3.9104	0.337339
1925	CdcalHa5_g1925.t1	BHE90933.1	similar to proline transport helper PTH1	CMR095C	-	-	-	-	-	0		479.945	466.849	464.207	560.15	585.354	489.327	0.0831888	9.04764	0.314333
1926	CdcalHa5_g1926.t1	BHE90934.1	hypothetical protein	CMX200C	-	-	-	-	-	0		250.95	245.941	267.602	100.929	83.2118	92.0664	1.77072	5.97	3.94472e-97
1927	CdcalHa5_g1927.t1	BHE90935.1	Rhodanese-like protein	CMX201C	-	-	-	-	-	0		72.9629	77.4866	73.0307	82.9085	89.2139	82.9809	0.10393	4.9698	0.29993
1928	CdcalHa5_g1928.t1	BHE90936.1	phospholipid-transporting ATPase IIA	CMS375C	-	-	-	-	-	12		185.876	172.843	166.561	133.55	132.787	136.766	0.676489	8.87368	2.02769e-23
1929	CdcalHa5_g1929.t1	BHE90937.1	casein kinase I	CMS377C	-	-	CK1_CK1	-	-	0		329.813	312.459	314.443	208.566	203.962	208.442	0.918566	8.18595	1.91641e-55
1930	CdcalHa5_g1930.t1	BHE90938.1	similar to methyl transferase	CMS383C	-	-	-	-	-	0		48.0384	51.0248	45.8232	36.9714	36.3809	37.0421	0.687179	5.36808	4.7636e-16
1931	CdcalHa5_g1931.t1	BHE90939.1	MAP kinase kinase kinase (MAP3K), cdc15-like epsilon-type	CMS384C	-	-	STE_STE-Pl	-	-	0		3.40723	3.02001	3.41895	81.1523	77.7821	86.8974	-4.34673	7.2511	0
1932	CdcalHa5_g1932.t1	BHE90940.1	proline iminopeptidase	CMS385C	-	-	-	-	-	0		74.3706	86.6757	74.3195	70.0116	61.1102	58.1395	0.616667	5.96261	2.23272e-11
1933	CdcalHa5_g1933.t1	BHE90941.1	anaphase promoting complex subunit 11	CMS386C	-	-	-	-	-	0		73.0955	86.4033	74.6905	67.6249	79.399	68.6108	0.413041	4.10297	0.000993008
1934	CdcalHa5_g1934.t1	BHE90942.1	similar to PRIP-interacting protein with methyltransferase domain	CMS387C	-	-	-	-	-	0		131.488	110.498	124.115	94.1444	100.816	97.4335	0.616486	6.23366	1.1271e-14
1935	CdcalHa5_g1935.t1	BHE90943.1	hypothetical protein, conserved	CMS388C	-	-	-	-	-	0		101.426	100.476	84.4501	102.472	106.144	98.198	0.194306	6.12974	0.0219669
1936	CdcalHa5_g1936.t1	BHE90944.1	hypothetical protein, conserved	CMS389C	-	-	-	-	-	1		639.11	679.264	668.455	521.515	483.131	485.704	0.711776	8.21493	7.82913e-30
1937	CdcalHa5_g1937.t1	BHE90945.1	probable essential nucleolar protein required for biogenesis of the 60S ribosomal subunit; Brx1p	CMS390C	-	-	-	-	-	0		147.813	134.979	147.905	118.342	111.367	118.323	0.602892	6.7408	7.68153e-20
1938	CdcalHa5_g1938.t1	BHE90946.1	similar to leucine-rich repeat-containing G protein-coupled receptor	CMS391C	-	-	-	-	-	0		62.8587	58.8458	49.7418	36.6487	30.5346	41.5037	0.947093	5.07051	6.38646e-15
1939	CdcalHa5_g1939.t1	BHE90947.1	chloroplast 3-oxoacyl-[acyl-carrier protein] reductase orecursor	CMS393C	-	-	-	-	-	0		300.88	294.273	325.366	135.194	138.181	167.916	1.35296	7.64106	3.44736e-64
1940	CdcalHa5_g1940.t1	BHE90948.1	hypothetical protein, conserved	CMS394C	-	-	-	-	-	0		298.746	284.137	304.295	237.456	259.259	264.875	0.513954	8.16013	2.14838e-15
1941	CdcalHa5_g1941.t1	BHE90949.1	probable electron transport flavoprotein	CMS395C	-	-	-	-	-	0		116.449	116.916	121.334	61.5672	57.8227	74.8733	1.15941	6.51457	6.04127e-42
1942	CdcalHa5_g1942.t1	BHE90950.1	hypothetical protein	CMX202C	-	-	-	-	-	0		376.249	385.144	360.97	270.976	273.473	254.427	0.786677	7.74544	4.79119e-42
1943	CdcalHa5_g1943.t1	BHE90951.1	1-aminocyclopropane-1-carboxylate synthase	CMS398C	-	-	-	-	-	0		157.946	153.785	148.737	142.075	142.753	139.333	0.413468	7.44139	3.32607e-14
1944	CdcalHa5_g1944.t1	BHE90952.1	unknown ABC transporter permease subunit	CMS400C	-	-	-	-	-	7		301.052	306.987	289.706	208.545	219.896	210.438	0.785029	7.56238	4.14343e-45
1945	CdcalHa5_g1945.t1	BHE90953.1	unknown ABC transporter ATP-binding subunit	CMS401C	-	-	-	-	-	0		275.977	275.77	254.974	189.193	201.807	203.306	0.733576	7.72303	2.07926e-35
1946	CdcalHa5_g1946.t1	BHE90954.1	hypothetical protein, conserved	CMS402C	-	-	-	-	-	0		80.5492	77.8875	70.2266	68.7805	67.71	69.5353	0.444829	8.52754	1.12926e-10
1947	CdcalHa5_g1947.t1	BHE90955.1	hypothetical protein	CMS403C	-	-	-	-	-	0		126.181	116.025	116.352	127.045	117.265	118.831	0.277985	7.24863	7.38727e-06
1948	CdcalHa5_g1948.t1	BHE90956.1	probable proline synthetase associated protein	CMS406C	-	-	-	-	-	0		218.569	198.784	201.323	176.307	186.388	164.965	0.524747	7.08628	4.57979e-15
1949	CdcalHa5_g1949.t1	BHE90957.1	hypothetical protein, conserved	CMS407C	-	-	-	-	-	3		192.321	197.206	189.725	178.27	190.803	182.485	0.364144	5.94091	6.10696e-07
1950	CdcalHa5_g1950.t1	BHE90958.1	hypothetical protein	CMS408C	-	-	-	-	-	0		15.1525	16.3246	13.4456	251.18	275.807	274.574	-3.86354	6.88517	0
1951	CdcalHa5_g1951.t1	BHE90959.1	similar to survival protein SurE	CMS409C	-	-	-	-	-	0		160.556	140.848	136.25	107.309	110.346	132.714	0.611426	7.06658	1.38715e-12
1952	CdcalHa5_g1952.t1	BHE90960.1	hypothetical protein	CMS411C	-	-	-	SP(Sec/SPI)	-	0		1741.39	1862.32	1846.23	47.9344	55.2477	53.586	5.40802	9.12823	0
1953	CdcalHa5_g1953.t1	BHE90961.1	actin-like protein	CMS412C	-	-	-	-	-	1	actin related: ACT	102.493	100.542	101.004	50.9939	51.8763	55.7062	1.22983	6.30009	1.69721e-73
1954	CdcalHa5_g1954.t1	BHE90962.1	hypothetical protein, conserved	CMS413C	-	-	-	-	-	8		125.067	128.97	131.162	101.784	90.0526	102.24	0.686176	6.93606	6.49284e-25
1955	CdcalHa5_g1955.t1	BHE90963.1	ATP-dependent RNA helicase	CMS416C	-	-	-	-	-	0		199.984	195.584	185.865	154.572	145.222	150.4	0.664567	7.97095	1.01905e-29
1956	CdcalHa5_g1956.t1	BHE90964.1	hypothetical protein, conserved	CMS418C	-	-	-	-	-	0		390.094	384.341	373.389	339.318	343.73	350.381	0.446139	8.56814	1.3721e-12
1957	CdcalHa5_g1957.t1	BHE90965.1	mitochondrial ribosomal protein L22 precursor	CMS417C	-	-	-	-	-	0		107.556	114.957	115.012	100.614	98.7007	93.9448	0.502126	6.17397	2.67051e-12
1958	CdcalHa5_g1958.t1	BHE90966.1	hypothetical protein, conserved	CMS420C	-	-	-	-	-	0		122.695	112.399	111.391	96.8354	98.6027	109.903	0.475312	8.01589	2.3949e-12
1959	CdcalHa5_g1959.t1	BHE90967.1	hypothetical protein	No hits	-	-	-	-	-	0		101.222	99.7076	111.13	92.4227	88.1415	92.2926	0.490557	6.31509	3.59624e-11
1960	CdcalHa5_g1960.t1	BHE90968.1	chromosome assembly complex Condensin I, subunit G	CMS422C	-	-	-	-	-	0		79.5639	77.565	74.9772	260.467	271.779	302.662	-1.55256	8.64011	3.67426e-96
1961	CdcalHa5_g1961.t1	BHE90969.1	glutamate N-acetyltransferase / amino-acid N-acetyltransferase	CMS424C	-	-	-	-	-	0		102.919	94.9812	102.272	119.103	115.237	123.574	0.0405268	7.15768	0.544938
1962	CdcalHa5_g1962.t1	BHE90970.1	NADH-dependent hydroxypyruvate reductase	CMS425C	-	-	-	-	-	0		611.381	541.851	609.147	331.204	344.7	482.679	0.899557	8.97815	1.3002e-13
1963	CdcalHa5_g1963.t1	BHE90971.1	NADH-dependent hydroxypyruvate reductase	CMS425C	-	-	-	-	-	0		104.758	125.265	109.295	199.238	180.08	145.487	-0.330614	7.14885	0.00142143
1964	CdcalHa5_g1964.t1	BHE90972.1	hypothetical protein	CMS426C	-	-	-	-	-	4		73.2511	76.8959	67.3205	168.306	181.223	158.44	-0.928465	6.21475	3.12682e-31
1965	CdcalHa5_g1965.t1	BHE90973.1	similar to bacterioferritin comigratory protein	CMS311C	-	-	-	-	-	0		915.207	868.099	915.097	225.681	240.495	255.27	2.19579	8.41118	1.85181e-214
1966	CdcalHa5_g1966.t1	BHE90974.1	eukaryotic translation elongation factor 2 (eEF-2)	CMS428C	-	-	-	-	-	0		1049.33	1094.72	983.688	1019.32	1039.78	1017.07	0.318954	11.1466	3.64884e-06
1967	CdcalHa5_g1967.t1	BHE90975.1	serine-glyoxylate aminotransferase	CMS429C	-	-	-	-	-	0		2375.85	2277.73	2200.92	821.171	868.725	1263.51	1.50922	10.8292	1.05435e-30
1968	CdcalHa5_g1968.t1	BHE90976.1	protein phosphatase 2A B55 regulatory subunit	CMS430C	-	-	-	-	-	0		167.172	159.4	171.024	134.494	130.827	165.75	0.501177	8.2329	7.26777e-09
1969	CdcalHa5_g1969.t1	BHE90977.1	cytochrome c oxidase (Complex IV) assembly protein	CMS431C	-	-	-	-	-	0		104.058	109.209	94.369	73.469	60.1554	82.7089	0.797604	4.20188	2.4202e-10
1970	CdcalHa5_g1970.t1	BHE90978.1	hypothetical protein, conserved	CMS432C	-	-	-	-	-	0		294.423	285.161	319.944	153.498	168.001	168.618	1.16822	6.6783	8.69489e-60
1971	CdcalHa5_g1971.t1	BHE90979.1	ribosomal L28e family protein	No hits	-	-	-	-	-	0		951.211	1007.82	978.51	638.917	658.979	627.546	0.905007	8.25229	1.21927e-48
1972	CdcalHa5_g1972.t1	BHE90980.1	hypothetical protein	CMS434C	-	-	-	SP(Sec/SPI)	-	1		312.109	305.423	308.352	176.245	168.868	155.079	1.18719	7.49804	9.01801e-91
1973	CdcalHa5_g1973.t1	BHE90981.1	hypothetical protein	CMS435C	-	-	-	SP(Sec/SPI)	-	1		140.94	150.607	141.463	88.649	91.2972	77.8842	1.04681	6.76465	1.11428e-50
1974	CdcalHa5_g1974.t1	BHE90982.1	hypothetical protein, conserved	CMS436C	-	-	-	-	-	3		139.511	147.995	134.634	114.689	102.838	101.617	0.70257	7.04069	6.61438e-26
1975	CdcalHa5_g1975.t1	BHE90983.1	hypothetical protein	CMS437C	-	-	-	-	-	0		179.832	184.133	176.903	146.904	148.342	163.441	0.529535	6.76332	1.44829e-16
1976	CdcalHa5_g1976.t1	BHE90984.1	similar to pre-mRNA splicing factor U2AF large chain	CMS438C	-	-	-	-	-	1		645.371	656.248	646.645	995.869	977.557	896.128	-0.26311	10.7377	0.000198824
1977	CdcalHa5_g1977.t1	BHE90985.1	hypothetical protein	No hits	-	-	-	-	-	2		111.344	94.2647	120.559	68.0668	63.8442	62.3599	1.04695	4.82772	6.374e-20
1978	CdcalHa5_g1978.t1	BHE90986.1	ATP-dependent Clp protease proteolytic subunit	CMS440C	-	-	-	-	-	0		933.279	953.166	951.337	576.97	580.722	593.558	0.991549	9.19019	3.14055e-53
1979	CdcalHa5_g1979.t1	BHE90987.1	similar to golgi SNARE protein, membrin	CMS441C	-	-	-	-	-	1	SNARE: MEMB1	189.05	194.371	197.192	138.536	132.756	131.568	0.825509	6.7932	1.07216e-42
1980	CdcalHa5_g1980.t1	BHE90988.1	hypothetical protein	No hits	-	-	-	-	-	0		171.538	153.733	163.807	99.2376	102.246	112.469	0.926759	5.22029	7.46008e-24
1981	CdcalHa5_g1981.t1	BHE90989.1	hypothetical protein, conserved	CMS442C	-	-	-	SP(Sec/SPI)	-	7		468.366	442.277	452.841	273.748	280.897	283.9	0.995489	8.12725	4.98079e-66
1982	CdcalHa5_g1982.t1	BHE90990.1	4-(cytidine 5'-diphospho)-2-C-methyl-D-erythritol kinase	CMS444C	-	-	-	-	-	0		88.5633	91.169	81.875	145.333	140.549	117.741	-0.328314	7.29069	3.91881e-05
1983	CdcalHa5_g1983.t1	BHE90991.1	hypothetical protein, conserved	CMS445C	-	-	-	-	-	0		148.764	163.14	162.011	89.9287	89.875	96.6838	1.07135	6.57337	1.50111e-54
1984	CdcalHa5_g1984.t1	BHE90992.1	thimet oligopeptidase	CMS446C	-	-	-	-	-	1		348.276	342.128	335.534	326.215	331.974	319.014	0.36542	9.71172	3.61568e-08
1985	CdcalHa5_g1985.t1	BHE90993.1	hypothetical protein, conserved	CMS447C	-	-	-	-	-	0		91.3657	87.404	88.0497	90.8411	92.2045	96.7355	0.224534	7.32861	7.62898e-05
1986	CdcalHa5_g1986.t1	BHE90994.1	hypothetical protein, conserved	CMS448C	-	-	-	-	-	6		185.481	184.233	166.72	130.874	136.078	119.24	0.770001	7.33898	8.65677e-32
1987	CdcalHa5_g1987.t1	BHE90995.1	similar to molybdopterin biosynthesis CNX1 protein	CMS449C	-	-	-	-	-	0		395.887	374.822	385.864	398.242	409.594	353.467	0.290706	7.64756	1.31358e-05
1988	CdcalHa5_g1988.t1	BHE90996.1	similar to TFIIH subunit TFB4	CMS452C	-	-	-	-	-	0		210.012	217.454	223.665	123.939	116.316	108.527	1.20066	7.31528	1.59817e-82
1989	CdcalHa5_g1989.t1	BHE90997.1	hypothetical protein	No hits	-	-	-	-	-	0		150.012	165.043	156.568	125.284	118.307	113.398	0.702419	6.09166	5.25196e-21
1990	CdcalHa5_g1990.t1	BHE90998.1	similar to mitochondrial carrier protein	CMS453C	-	-	-	-	-	0		78.2211	81.346	76.4307	38.4608	36.0809	45.744	1.26094	5.80027	5.64428e-46
1991	CdcalHa5_g1991.t1	BHE90999.1	hypothetical protein	CMS455C	-	-	-	-	-	0		317.254	281.38	292.123	327.697	322.736	322.622	0.167182	7.84234	0.00767038
1992	CdcalHa5_g1992.t1	BHE91000.1	hypothetical protein	CMS456C	-	-	-	-	-	0		62.4933	69.6796	68.2651	43.5257	35.7527	40.4792	1.04646	4.71262	8.26153e-23
1993	CdcalHa5_g1993.t1	BHE91001.1	hypothetical protein	CMS457C	-	-	-	-	-	0		107.366	104.587	97.5614	84.2184	81.9012	86.8729	0.585331	8.31254	2.21897e-19
1994	CdcalHa5_g1994.t1	BHE91002.1	similar to RNA export mediator	CMS459C	-	-	-	-	-	1		105.174	103.243	97.9133	117.87	119.754	110.1	0.113016	7.24664	0.0722098
1995	CdcalHa5_g1995.t1	BHE91003.1	hypothetical protein	CMN062C	-	-	-	-	-	4		234.885	263.952	234.403	149.16	167.681	149.942	0.945992	7.3843	1.2008e-43
1996	CdcalHa5_g1996.t1	BHE91004.1	hypothetical protein	CMX206C	-	-	-	-	-	1		73.7684	76.1181	69.2856	41.7113	33.0719	28.9107	1.38632	5.96016	5.90608e-39
1997	CdcalHa5_g1997.t1	BHE91005.1	similar to endo-beta-N-acetylglucosaminidase	CMS460C	-	-	-	-	-	0		63.8219	63.0577	57.6438	88.7988	88.4664	84.6595	-0.210117	6.91606	0.00106993
1998	CdcalHa5_g1998.t1	BHE91006.1	E3 ubiquitin-protein ligase PRT6	No hits	-	-	-	-	-	0		62.8285	63.1444	60.8035	45.2107	45.0378	50.3282	0.703567	8.14028	4.64601e-29
[truncated: 2,932 more rows]
